# Supplementary material for: Practical hints and tips for solution of pseudo-merohedric twins: three case studies
Source: Acta Crystallogr E Crystallogr Commun. 2021 Apr 9;77(Pt 5):452–65. doi: 10.1107/S205698902100342X (PMC8100258; doi:10.1107/S205698902100342X)
Supplement: Supplementary file 1 [file e-77-00452-sup1.hkl]

  -1   0   0 1.32603 0.67291   2
  -1   0   0 -0.5046 0.36614   1
   1   0   0 -0.3958 0.65312   2
   1   0   0 -0.9994 0.53437   1
  -2   0   0 482.326 15.7505   1
   2   0   0 491.366 18.6852   2
  -2   0   0 495.389 19.9062   2
   2   0   0 490.268 19.5368   1
  -3   0   0 -3.1430 1.89375   1
  -3   0   0 0.95183 1.91358   2
   3   0   0 1.25919 1.37817   1
   3   0   0 -1.0014 1.85409   3
   3   0   0 -0.1189 1.93341   2
   4   0   0 10.1899 1.93669   1
  -4   0   0 5.80715 2.41297   1
   4   0   0 14.8181 3.16823   2
  -4   0   0 5.23645 3.79467   2
   4   0   0 7.21889 3.02372   3
   5   0   0 -3.7385 2.43947   2
  -5   0   0 6.73333 4.15503   2
  -5   0   0 2.33038 2.06264   1
   5   0   0 -2.6576 1.66598   1
   5   0   0 2.96504 4.79960   3
  -6   0   0 151.605 11.4217   2
   6   0   0 154.362 9.98911   3
  -6   0   0 143.057 7.79280   1
   6   0   0 127.272 10.3004   2
   6   0   0 161.574 8.49717   1
  -7   0   0 -3.7714 3.62254   2
  -7   0   0 1.24059 2.44149   1
   7   0   0 2.78886 4.67457   2
   7   0   0 0.51608 4.46615   3
   8   0   0 1284.25 58.9256   2
   8   0   0 1284.26 63.7588   3
  -8   0   0 1314.65 67.1480   2
  -8   0   0 1397.34 53.3907   1
   9   0   0 0.83922 5.14525   2
  -9   0   0 4.19612 3.23701   1
  10   0   0 8.71195 8.28235   2
   0  -1   0 -2.3564 0.54918   3
   0   1   0 -1.4777 0.66900   1
   0   1   0 -3.6046 0.48926   3
   0  -1   0 -2.8856 0.48926   1
   1   1   0 55.3358 3.21177   3
  -1  -1   0 62.0909 3.26358   2
   1  -1   0 60.7812 3.20611   2
  -1   1   0 63.6034 2.78070   2
   1   1   0 64.3495 4.72442   2
   1  -1   0 60.5737 3.34099   1
  -1   1   0 60.7189 3.63151   1
  -1  -1   0 57.2732 3.30502   3
   2   1   0 3178.89 115.170   2
   2   1   0 3181.11 100.071   3
  -2  -1   0 3171.53 88.0944   2
  -2   1   0 3120.14 112.776   1
   2  -1   0 3173.78 99.9909   1
  -2  -1   0 3105.52 114.662   3
   2  -1   0 3173.62 91.3134   2
  -2  -1   0 3159.92 97.3874   1
  -2   1   0 3130.36 110.013   2
  -3   1   0 26.9130 2.53521   1
   3  -1   0 26.5948 2.95277   2
  -3  -1   0 33.0370 4.97831   2
  -3  -1   0 23.5752 2.12480   1
   3   1   0 22.7050 3.66276   2
   3   1   0 24.0305 3.19732   3
   3  -1   0 21.4466 2.13045   1
  -3   1   0 32.2816 3.11184   2
   4   1   0 2100.23 70.5543   3
  -4  -1   0 2074.13 61.9451   2
  -4   1   0 2147.01 70.7825   2
   4   1   0 2038.49 72.5391   2
  -4   1   0 2064.40 68.6422   1
   4  -1   0 2089.39 87.6388   2
  -4  -1   0 2035.40 67.2221   1
   4  -1   0 2113.51 70.5437   1
   5   1   0 249.712 12.4900   3
  -5  -1   0 255.446 13.6687   2
   5  -1   0 228.141 13.7223   2
   5  -1   0 240.930 11.9264   1
   5   1   0 237.142 12.5098   2
   5  -1   0 239.015 11.2120   3
  -5  -1   0 235.171 10.3010   1
  -5   1   0 217.878 11.7675   2
  -5   1   0 237.338 12.1646   1
  -6   1   0 264.036 16.2931   2
  -6   1   0 264.026 12.9265   1
   6  -1   0 268.281 10.9286   1
   6   1   0 281.682 15.6759   3
   6   1   0 246.806 14.1383   2
   6  -1   0 276.283 15.7136   3
  -6  -1   0 273.829 13.2671   2
   6  -1   0 272.722 14.0089   2
  -6  -1   0 260.745 13.6787   1
  -7  -1   0 360.047 16.0800   1
   7   1   0 347.781 18.3246   3
  -7   1   0 318.712 14.1689   1
   7   1   0 319.813 15.2656   2
  -7   1   0 306.788 18.9835   2
   7  -1   0 316.076 18.7258   2
   7  -1   0 364.285 22.8112   3
   7  -1   0 344.024 15.2901   1
  -7  -1   0 359.660 21.9498   2
  -8  -1   0 -1.0890 5.43539   2
   8   1   0 5.63523 4.25639   2
  -8  -1   0 5.42540 3.76681   1
   8  -1   0 4.36033 4.72201   2
   8  -1   0 -1.8781 5.62433   3
  -8   1   0 6.37357 5.46449   2
  -8   1   0 5.83412 4.28568   1
   8  -1   0 1.98927 4.46080   1
  -9   1   0 258.272 15.0461   1
  -9   1   0 212.887 18.0349   2
   9   1   0 275.374 18.5941   2
  -9  -1   0 192.194 15.1214   1
  10  -1   0 262.132 18.3275   2
  10   1   0 271.656 22.3507   2
   0   2   0 2346.46 76.9540   1
   0  -2   0 2309.39 83.2634   3
   0   2   0 2291.75 87.1534   3
   0  -2   0 2390.56 89.4060   1
   1   2   0 1734.21 66.3152   3
  -1  -2   0 1715.64 68.9260   3
  -1   2   0 1685.66 58.9997   3
  -1  -2   0 1756.04 58.5710   2
   1   2   0 1728.00 64.0180   2
  -1   2   0 1728.05 64.3342   1
   1  -2   0 1725.12 62.9198   1
   1  -2   0 1688.07 53.5964   3
   2   2   0 9714.48 317.290   3
  -2   2   0 9804.73 317.518   2
  -2  -2   0 9775.12 343.686   2
  -2  -2   0 9753.87 312.253   3
   2   2   0 9785.10 287.394   2
  -2   2   0 9816.05 296.726   1
   2  -2   0 9984.53 341.631   1
  -3   2   0 22.2198 2.15320   2
   3   2   0 16.4142 3.44313   3
   3   2   0 18.5217 3.29472   2
   3  -2   0 15.9994 2.56191   1
  -3  -2   0 20.4312 2.89896   2
   3  -2   0 15.7403 2.31269   2
  -3   2   0 15.7997 2.20086   1
  -3  -2   0 19.8475 3.76964   3
  -4  -2   0 300.435 12.1519   1
  -4   2   0 306.046 12.2047   1
   4  -2   0 288.386 13.4885   2
  -4  -2   0 303.084 13.1141   2
   4  -2   0 302.280 14.4564   1
   4   2   0 288.075 14.8799   2
  -4  -2   0 322.596 12.0626   3
  -4   2   0 316.786 14.2372   2
   4   2   0 314.462 15.7132   3
  -5   2   0 484.606 20.0358   1
   5   2   0 506.813 23.8043   3
  -5  -2   0 527.620 20.1847   1
   5  -2   0 495.943 17.9583   2
  -5  -2   0 518.067 24.8723   2
   5   2   0 515.051 20.6594   2
   5  -2   0 566.606 20.4761   1
  -5   2   0 514.761 20.1785   2
   6  -2   0 349.734 16.9208   1
   6   2   0 356.346 19.8228   3
  -6  -2   0 339.062 12.1979   1
   6   2   0 336.946 17.9469   2
  -6   2   0 343.280 18.0278   2
  -6  -2   0 335.060 19.0058   2
   6  -2   0 334.802 16.2512   2
  -6   2   0 335.292 13.8340   1
  -7   2   0 233.175 11.8638   2
   7   2   0 231.149 14.5790   2
  -7   2   0 239.677 12.4840   1
  -7  -2   0 217.592 17.0757   2
   7  -2   0 216.219 12.8941   2
   7   2   0 236.734 18.3190   3
  -7  -2   0 217.482 11.6010   1
   7  -2   0 249.358 12.9768   1
   7  -2   0 293.001 17.8680   3
   8  -2   0 289.123 15.7327   2
  -8   2   0 291.001 14.7038   2
  -8  -2   0 289.004 15.9275   1
  -8   2   0 291.690 13.5950   1
   8  -2   0 287.015 24.5730   3
   8  -2   0 291.660 15.6728   1
  -8  -2   0 249.617 19.6362   2
   8   2   0 272.665 15.1638   2
   9   2   0 30.7555 7.13433   2
  -9   2   0 30.3772 6.81266   1
  -9   2   0 25.2328 7.29214   2
  -9  -2   0 19.6190 4.83786   1
   9  -2   0 47.5188 7.29214   2
  10   2   0 325.939 25.6413   2
  10  -2   0 323.142 23.8522   2
   0  -3   0 -1.1383 1.57764   1
   0  -3   0 -0.4393 2.67600   3
   0   3   0 3.97406 1.98703   1
   0   3   0 -1.0484 1.53770   3
  -1  -3   0 2826.24 89.0295   1
  -1  -3   0 2826.18 93.1370   2
   1  -3   0 2884.16 102.788   1
   1   3   0 2777.46 99.3942   2
   1   3   0 2793.79 95.9495   3
  -1   3   0 2755.26 89.9426   1
  -1  -3   0 2824.30 97.7329   3
  -1   3   0 2796.92 87.6205   3
   1  -3   0 2716.76 89.2822   3
  -2  -3   0 500.164 23.9997   3
  -2   3   0 499.913 20.4952   1
   2  -3   0 512.471 23.2106   1
   2  -3   0 494.332 18.3089   3
  -2   3   0 501.660 14.3257   2
  -2  -3   0 500.094 17.2204   2
   2   3   0 507.398 17.7251   3
   2   3   0 494.760 16.4583   2
   3  -3   0 3359.67 104.038   1
   3  -3   0 3328.29 107.709   2
   3   3   0 3293.22 119.821   2
  -3   3   0 3262.26 110.185   2
   3   3   0 3297.46 98.3850   3
  -3  -3   0 3313.69 120.172   2
  -3   3   0 3230.96 116.048   1
  -3  -3   0 3241.47 103.093   3
   4   3   0 918.713 37.9953   3
  -4  -3   0 910.079 40.4737   2
   4   3   0 919.419 32.1107   2
  -4   3   0 874.420 31.0366   1
  -4   3   0 872.929 35.8092   2
   4  -3   0 898.923 37.9003   1
   4  -3   0 918.813 29.3601   2
  -4  -3   0 896.657 39.3444   3
  -5   3   0 1034.27 35.7921   1
  -5  -3   0 1127.10 48.2949   2
   5  -3   0 1080.85 46.8447   1
   5   3   0 1044.52 42.9413   2
  -5  -3   0 1056.08 34.7262   3
  -5  -3   0 1049.18 37.4650   1
  -5   3   0 1032.37 41.1449   2
   5   3   0 1038.86 44.9000   3
   5  -3   0 1078.11 35.1286   2
   6  -3   0 307.422 13.4611   1
  -6   3   0 310.239 15.1611   2
   6  -3   0 318.847 13.8268   2
  -6   3   0 300.138 13.1646   1
   6   3   0 328.075 19.3171   3
  -6  -3   0 310.606 17.5880   2
  -6  -3   0 293.371 12.9538   1
   6   3   0 314.548 15.7007   2
  -7   3   0 51.7366 7.64888   2
   7  -3   0 53.8993 5.32743   2
  -7   3   0 52.8477 6.69649   1
   7  -3   0 50.9231 7.12308   1
  -7  -3   0 32.7947 6.59507   2
   7   3   0 43.4753 7.77958   2
   7   3   0 45.8543 8.99420   3
  -7  -3   0 39.4700 4.01526   1
   8  -3   0 11.6231 4.41397   1
  -8  -3   0 10.8298 3.95103   1
   8  -3   0 9.59209 3.60960   2
  -8   3   0 15.9011 4.16506   1
   8   3   0 13.6400 5.97565   2
  -8   3   0 5.37921 4.15255   2
   8  -3   0 11.4220 6.96784   3
  -9   3   0 35.5959 8.58152   1
  -9  -3   0 21.6366 4.84372   1
   9   3   0 40.4099 7.87414   2
   9  -3   0 39.3345 6.24278   2
  10   3   0 75.7912 9.88182   2
   0   4   0 103.066 5.30208   2
   0   4   0 102.876 6.01102   1
   0  -4   0 104.823 6.88971   1
   0   4   0 101.857 7.64858   3
   0  -4   0 103.405 7.56869   3
  -1  -4   0 1976.86 69.3008   1
   1  -4   0 1961.26 75.2752   3
   1   4   0 1973.45 67.0880   3
   1   4   0 1966.25 69.9330   2
  -1   4   0 1981.68 76.6143   1
  -1  -4   0 1957.93 74.9093   3
   1  -4   0 1972.66 70.2084   1
  -1   4   0 1932.45 66.9432   3
  -2   4   0 4676.02 131.060   1
   2   4   0 4605.56 167.103   2
   2  -4   0 4805.53 144.107   1
   2   4   0 4593.21 141.473   3
  -2  -4   0 4695.81 163.892   1
  -2  -4   0 4593.94 146.499   3
   2  -4   0 4595.26 148.760   3
  -2   4   0 4608.47 147.500   3
  -2  -4   0 4681.89 160.073   2
  -3   4   0 153.493 11.0292   1
   3   4   0 174.217 9.38335   3
  -3  -4   0 147.827 8.75392   2
   3  -4   0 163.099 7.67727   3
  -3  -4   0 156.769 8.10380   3
  -3   4   0 152.326 5.70581   2
   3   4   0 169.733 9.03619   2
   3  -4   0 172.494 8.36613   1
  -4  -4   0 337.301 16.0497   2
   4   4   0 336.182 14.9507   2
   4   4   0 314.904 20.0369   3
   4  -4   0 334.515 15.0199   1
  -4   4   0 326.235 12.4814   2
  -4  -4   0 322.649 14.8403   3
   4  -4   0 322.131 15.1574   3
  -4   4   0 321.302 15.7565   1
   5  -4   0 747.602 29.1815   1
  -5   4   0 805.193 36.6649   1
  -5  -4   0 758.711 31.6018   3
  -5  -4   0 729.230 26.6603   1
   5  -4   0 716.956 26.5880   2
  -5  -4   0 717.315 28.0609   2
   5   4   0 708.981 30.4303   2
  -5   4   0 720.391 27.0334   2
   5   4   0 733.520 33.1800   3
   6  -4   0 148.676 11.8205   1
   6   4   0 155.844 11.4667   2
   6  -4   0 133.086 7.38981   2
  -6   4   0 133.346 8.90772   2
  -6  -4   0 150.778 11.8327   2
  -6  -4   0 138.678 8.57776   1
  -6   4   0 141.441 10.9903   1
   6   4   0 140.756 10.6554   3
   7  -4   0 631.701 26.2282   1
  -7   4   0 632.465 29.4534   2
  -7  -4   0 605.402 37.2332   2
   7  -4   0 612.222 24.9570   2
   7   4   0 599.924 26.8996   2
  -7   4   0 611.873 31.6168   1
  -7  -4   0 619.903 25.5480   1
   8  -4   0 2.91038 4.18933   2
  -8   4   0 -3.7552 3.99491   1
   8  -4   0 9.72762 5.05357   1
  -8  -4   0 9.29360 3.82736   1
   8   4   0 3.10374 7.64233   2
  -8   4   0 9.96731 5.63283   2
   8  -4   0 0.52366 4.95470   3
   9   4   0 166.482 13.9801   2
   9  -4   0 157.894 11.5485   2
  -9   4   0 166.025 14.5919   1
  10   4   0 462.627 35.2046   2
   0  -5   0 4.87272 3.01549   1
   0   5   0 3.34500 2.08688   2
   0  -5   0 -2.6660 2.43636   3
   0   5   0 -2.7059 3.62458   3
   0   5   0 11.5627 4.26363   1
   1   5   0 264.661 12.6584   2
  -1  -5   0 234.990 12.6257   1
  -1   5   0 267.811 15.5334   3
  -1  -5   0 264.442 11.9015   3
   1  -5   0 264.117 12.7681   1
   1   5   0 262.729 13.1265   3
   1  -5   0 262.290 10.9113   3
  -1   5   0 265.515 12.3388   1
   2   5   0 1.79331 2.97550   2
   2   5   0 10.2362 3.31933   3
   2  -5   0 4.62930 2.17849   3
   2  -5   0 5.38572 2.86431   1
  -2   5   0 2.61217 2.18858   3
  -2   5   0 10.7409 3.49381   1
  -2  -5   0 6.15171 3.60754   1
  -2  -5   0 11.4785 3.14045   3
   3   5   0 5030.79 155.556   3
  -3   5   0 4885.18 143.554   2
   3   5   0 4772.91 145.339   2
  -3  -5   0 5138.82 165.618   2
   3  -5   0 5019.90 159.345   1
  -3  -5   0 4896.94 177.189   3
   3  -5   0 4896.41 161.835   3
  -3   5   0 4959.41 143.203   1
  -4  -5   0 37.3077 5.33108   2
   4  -5   0 36.9296 4.72227   3
  -4   5   0 33.0376 2.43687   2
   4  -5   0 35.6443 4.07477   1
  -4   5   0 25.7569 4.25454   1
  -4  -5   0 25.8324 4.57688   3
   4   5   0 30.7290 5.32637   3
   4   5   0 31.8083 5.63616   2
  -5   5   0 1672.20 64.9694   2
   5  -5   0 1710.83 68.3590   1
   5   5   0 1673.31 57.8323   2
   5  -5   0 1667.57 57.9702   3
  -5  -5   0 1665.62 69.6046   3
   5   5   0 1689.55 62.2876   3
  -5   5   0 1678.26 70.3062   1
  -5  -5   0 1729.81 71.0056   2
   6  -5   0 217.269 13.5150   1
  -6   5   0 193.974 11.2434   2
  -6   5   0 203.576 12.7538   1
  -6  -5   0 193.165 15.0038   2
   6   5   0 228.024 19.0144   3
   6   5   0 194.558 13.4804   2
   6  -5   0 211.891 13.3371   3
  -6  -5   0 201.654 10.4235   1
  -6  -5   0 206.976 12.5374   3
  -7   5   0 5.27406 5.10521   1
  -7   5   0 6.85330 3.38692   2
   7   5   0 3.38307 5.95058   2
   7  -5   0 -2.4433 3.40678   2
   7  -5   0 7.37972 6.10838   1
  -7  -5   0 1.94325 2.40641   1
  -8   5   0 -1.1784 2.63643   2
  -8  -5   0 -2.5183 4.63692   1
  -8   5   0 -5.5824 4.56382   1
   8   5   0 -8.5343 7.14526   2
   8  -5   0 -5.7821 4.50390   1
   8  -5   0 3.46531 4.74358   2
   9   5   0 185.949 18.2015   2
  -9   5   0 211.832 14.5809   1
  10   5   0 56.6667 11.8168   2
   0   6   0 283.579 12.5867   2
   0  -6   0 303.097 15.3071   1
   0   6   0 276.467 12.1046   1
   0   6   0 291.977 12.5265   3
   0  -6   0 303.127 13.4399   3
   1   6   0 594.105 27.4828   3
  -1   6   0 538.106 26.0586   3
   1  -6   0 595.499 22.0588   3
  -1   6   0 562.536 22.8327   1
   1   6   0 602.809 23.7369   2
   1  -6   0 568.174 25.1240   1
  -1  -6   0 573.754 30.0568   1
  -1  -6   0 578.821 21.5535   3
  -2   6   0 13.6816 4.57056   1
  -2  -6   0 12.2977 4.59543   3
   2  -6   0 7.92832 3.46801   1
  -2  -6   0 13.1369 3.56645   1
   2   6   0 -0.8951 4.48557   2
   2  -6   0 10.6446 2.83655   3
   2   6   0 14.7994 3.91866   3
  -2   6   0 13.8419 2.63609   3
  -3   6   0 73.8008 7.05720   1
   3  -6   0 71.8415 6.43745   3
   3   6   0 71.0314 8.29316   2
  -3  -6   0 80.8426 6.14946   3
   3   6   0 81.9697 8.04768   3
  -3  -6   0 75.0481 5.57540   1
  -3   6   0 77.7730 4.85584   2
   3  -6   0 80.5293 7.91064   1
  -4   6   0 375.093 13.6698   2
  -4  -6   0 382.915 20.6576   2
   4  -6   0 362.885 18.8380   1
  -4  -6   0 362.774 17.7093   1
  -4  -6   0 373.818 18.2331   3
   4   6   0 363.726 17.2376   3
   4   6   0 366.022 19.7410   2
   4  -6   0 373.143 15.6297   3
  -4   6   0 369.411 17.2332   1
  -5  -6   0 42.0005 6.63633   3
   5   6   0 51.8266 7.27824   2
   5  -6   0 48.5581 6.43755   1
  -5   6   0 47.2844 3.78157   2
  -5  -6   0 41.4549 7.67091   2
   5  -6   0 43.2856 6.50667   3
  -5   6   0 47.4819 5.42058   1
   5   6   0 48.3405 7.99915   3
  -6  -6   0 215.584 17.5857   3
   6  -6   0 208.527 12.3409   1
   6  -6   0 216.619 12.2558   3
  -6   6   0 215.788 10.5643   1
  -6   6   0 208.806 11.5421   2
   6   6   0 250.685 15.4571   2
  -7   6   0 714.425 32.0889   2
   7  -6   0 760.404 33.3825   3
  -7  -6   0 710.201 29.1311   1
   7   6   0 714.698 32.5489   2
   7  -6   0 706.322 32.1223   1
  -7   6   0 772.872 30.7755   1
  -8  -6   0 256.373 17.1588   1
   8  -6   0 254.377 16.0970   1
   8   6   0 270.644 18.5379   2
  -8   6   0 285.672 16.6362   1
   8  -6   0 299.133 17.7746   3
   9   6   0 490.591 37.5253   2
  -9   6   0 530.103 31.8860   1
   9  -6   0 514.510 31.4663   3
   0  -7   0 1.29421 3.23553   3
   0   7   0 -0.0099 3.27535   1
   0  -7   0 2.37936 2.87713   1
   0   7   0 -3.3749 3.38486   3
   0   7   0 1.78203 2.62825   2
   1  -7   0 1571.52 63.4593   3
   1   7   0 1641.46 59.5699   3
   1  -7   0 1649.01 65.2915   1
  -1   7   0 1596.30 57.6441   1
  -1  -7   0 1651.25 63.6902   1
  -1   7   0 1590.44 66.4665   3
  -1  -7   0 1595.54 51.3592   3
   1   7   0 1594.47 59.2324   2
   2  -7   0 340.339 17.2872   1
   2   7   0 342.928 18.9169   3
  -2  -7   0 316.446 19.5696   3
  -2   7   0 334.318 15.0915   3
  -2   7   0 334.100 15.3399   1
   2  -7   0 342.892 17.0388   3
   2   7   0 331.239 16.6425   2
  -2  -7   0 348.426 20.2816   1
  -3   7   0 413.753 19.9005   3
  -3  -7   0 413.005 20.7700   3
   3   7   0 413.271 25.0580   2
  -3   7   0 390.803 13.7556   2
  -3  -7   0 421.916 19.1632   1
   3  -7   0 425.119 18.3461   1
   3  -7   0 380.483 18.5606   3
  -3   7   0 407.046 22.3067   1
   4   7   0 37.0071 8.18219   3
  -4  -7   0 31.3880 4.99803   1
   4  -7   0 37.5472 5.15373   1
   4  -7   0 28.7898 4.72919   3
  -4  -7   0 37.7169 5.85569   3
  -4   7   0 44.5768 7.00987   1
  -4   7   0 31.9393 3.27785   2
   4   7   0 42.9417 7.02880   2
   5   7   0 1437.05 54.6070   2
   5  -7   0 1518.06 52.9958   3
   5   7   0 1507.17 69.2917   3
  -5   7   0 1475.39 68.4365   2
  -5   7   0 1465.91 59.9954   1
   5  -7   0 1446.59 57.8728   1
  -5  -7   0 1545.87 58.7588   1
  -5  -7   0 1469.90 54.8448   3
  -6   7   0 -0.4355 6.45441   1
  -6  -7   0 -3.5908 6.43359   3
   6  -7   0 3.96966 5.04869   1
   6   7   0 -8.9172 8.22901   2
   6  -7   0 3.94986 4.15774   3
  -6   7   0 2.09867 2.11847   2
  -6  -7   0 1.12712 3.87013   1
  -7  -7   0 796.261 39.2444   1
  -7  -7   0 798.789 31.0397   1
   7  -7   0 714.289 39.0264   1
  -7   7   0 723.577 36.5917   1
  -7  -7   0 772.197 37.7796   3
  -7   7   0 783.505 38.9544   2
   7  -7   0 808.720 37.6582   3
   7   7   0 754.636 37.9527   2
   8  -7   0 32.2116 7.81382   3
  -8   7   0 23.0955 7.24406   1
  -8  -7   0 22.8048 5.37253   1
   8   7   0 17.1941 11.4386   2
  -9   7   0 31.2821 8.45350   1
   9  -7   0 32.8933 8.62089   3
   9   7   0 53.0056 15.7997   2
   0   8   0 9.75162 3.55053   2
   0  -8   0 7.95162 3.87691   1
   0   8   0 4.06482 3.40218   3
   0   8   0 5.92415 4.15383   1
   0  -8   0 9.84063 4.09449   3
   1  -8   0 443.903 30.4311   1
  -1  -8   0 415.220 16.4885   3
  -1   8   0 404.952 18.5626   1
  -1  -8   0 419.278 21.5850   1
   1   8   0 418.162 20.0248   2
   1   8   0 405.103 22.7204   3
  -1   8   0 376.598 21.2202   3
  -1   8   0 401.245 19.7615   2
   1  -8   0 410.676 21.0703   3
   2   8   0 198.040 12.3498   2
   2  -8   0 216.390 13.2032   3
   2   8   0 201.322 14.2717   3
   2  -8   0 201.794 13.7270   1
  -2  -8   0 184.084 13.4241   1
  -2   8   0 198.196 11.7900   3
  -2  -8   0 168.563 15.1332   3
  -2   8   0 198.720 12.5410   1
   3   8   0 78.2461 10.3102   3
  -3  -8   0 86.6223 7.85326   1
  -3   8   0 89.8452 6.98632   3
   3  -8   0 78.5010 9.71280   1
  -3  -8   0 72.7213 7.97247   3
   3   8   0 88.1398 10.0210   2
   3  -8   0 68.4188 7.36695   3
  -3   8   0 84.9096 8.60476   1
  -4   8   0 74.0632 4.95136   2
  -4   8   0 78.1565 9.74491   1
  -4  -8   0 68.2252 7.67064   1
  -4  -8   0 54.9172 8.67746   3
   4  -8   0 78.3439 7.91034   3
   4   8   0 75.2434 8.74809   2
   4  -8   0 89.8543 8.40350   1
   4   8   0 58.7505 10.4389   3
   5  -8   0 37.7806 5.87698   3
   5   8   0 31.3420 6.85669   2
  -5   8   0 25.3266 9.18428   1
  -5   8   0 37.1089 3.64471   2
   5  -8   0 42.6698 6.89434   1
  -5  -8   0 31.7335 5.93309   1
  -5  -8   0 28.2800 7.24821   3
   6  -8   0 30.9742 6.95481   3
  -6   8   0 22.7622 3.63397   2
  -6  -8   0 21.0384 7.58150   1
   6  -8   0 17.0217 6.33949   1
  -6  -8   0 20.9172 9.59045   3
  -6   8   0 36.0043 7.32190   1
   6   8   0 25.1269 7.16760   2
   7  -8   0 305.323 17.9156   3
  -7  -8   0 292.983 21.8556   3
   7   8   0 294.714 20.6611   2
  -7   8   0 294.178 19.2192   1
  -7  -8   0 288.969 18.5786   1
  -8   8   0 17.9724 8.90940   1
   8   8   0 38.5800 10.0661   2
  -8  -8   0 34.1456 7.10371   1
   8  -8   0 31.4286 6.88174   3
   9   8   0 480.538 38.9529   2
  -9   8   0 471.903 34.6281   1
   9  -8   0 434.799 30.9148   3
   0   9   0 4.16919 3.86365   2
   0   9   0 -1.0743 3.91293   3
   0  -9   0 7.64845 4.69157   3
   0  -9   0 9.63941 7.42176   1
   1   9   0 548.565 30.4497   3
  -1   9   0 557.287 24.2611   1
  -1   9   0 525.985 22.4144   2
  -1  -9   0 505.112 27.5735   3
   1   9   0 527.003 24.8072   2
   1  -9   0 514.773 24.5011   3
   1  -9   0 526.045 26.9971   1
  -1   9   0 508.942 28.1753   3
  -1  -9   0 524.027 23.0095   1
   2   9   0 205.646 14.5876   2
   2  -9   0 202.160 14.1855   1
  -2  -9   0 225.097 18.3310   3
  -2  -9   0 212.561 14.9604   1
  -2   9   0 217.967 13.6321   3
  -2   9   0 218.469 12.8534   2
  -2   9   0 197.678 13.5665   1
   2  -9   0 187.915 14.8643   3
   2   9   0 236.766 16.7147   3
   3  -9   0 188.961 12.6979   3
  -3   9   0 172.645 11.0318   3
  -3   9   0 171.472 12.3036   1
   3  -9   0 164.479 16.3211   1
   3   9   0 160.613 14.0755   2
   3   9   0 158.122 14.7858   3
  -3  -9   0 178.642 13.3868   3
  -3  -9   0 197.828 16.7754   1
   4  -9   0 67.5073 8.93059   1
  -4   9   0 55.8114 7.65648   1
   4   9   0 71.1878 10.1016   2
  -4  -9   0 61.0486 9.96589   1
  -4   9   0 71.7111 5.17086   2
   4  -9   0 63.3581 7.26717   3
  -4  -9   0 68.4193 9.56580   3
  -5   9   0 468.882 19.2309   2
  -5  -9   0 393.372 22.5508   3
  -5  -9   0 431.323 26.1925   1
   5   9   0 432.401 23.8277   2
  -5   9   0 394.434 24.7470   1
   5  -9   0 422.076 22.1415   3
  -6  -9   0 164.470 14.0698   1
   6   9   0 163.051 13.9898   2
  -6   9   0 138.824 9.02421   2
   6  -9   0 131.231 11.2552   3
  -6  -9   0 132.363 14.3788   3
  -6   9   0 147.642 12.9310   1
   7   9   0 921.177 48.3068   2
   7  -9   0 931.646 45.0119   3
  -7  -9   0 902.165 49.8005   3
  -7   9   0 842.353 43.3415   1
  -7  -9   0 898.795 49.9135   1
   8   9   0 13.0213 9.59363   2
   8  -9   0 7.56077 5.85960   3
  -8   9   0 2.74575 7.45134   1
  -8  -9   0 0.34795 8.69893   3
   0  10   0 655.941 32.5057   3
   0 -10   0 670.286 37.3860   1
   0  10   0 620.406 28.4639   2
   0 -10   0 645.747 31.0564   3
  -1  10   0 212.804 10.5129   2
  -1 -10   0 245.809 16.0143   1
   1  10   0 206.651 11.4489   2
  -1  10   0 209.120 13.4581   1
  -1 -10   0 190.816 14.8457   3
  -1  10   0 200.215 14.9457   3
   1 -10   0 221.370 15.4050   1
   1  10   0 197.749 13.9765   3
   1 -10   0 209.030 12.9190   3
   2 -10   0 4.73456 5.43488   1
   2 -10   0 -3.9454 4.19206   3
  -2  10   0 3.10468 3.10468   2
  -2 -10   0 9.65235 5.31077   1
   2  10   0 5.70635 3.80753   2
   2  10   0 10.6017 8.04032   3
  -2  10   0 3.83343 4.18283   3
  -2  10   0 6.00697 7.95011   1
  -2 -10   0 -8.8710 7.46672   3
  -3 -10   0 35.0740 6.99894   1
   3 -10   0 32.8621 7.59646   3
   3  10   0 43.2824 8.01012   2
  -3  10   0 19.7053 5.55023   3
  -3  10   0 26.6271 7.09332   1
  -3  10   0 23.3289 4.01293   2
  -3 -10   0 30.3353 6.96920   3
   4 -10   0 130.858 11.8490   3
  -4 -10   0 163.583 15.2848   1
  -4  10   0 151.604 8.90393   2
  -4  10   0 120.876 13.1567   1
  -4 -10   0 131.478 14.9233   3
   4  10   0 127.170 14.2505   2
   5 -10   0 109.078 8.70473   3
  -5 -10   0 105.999 15.6495   1
  -5  10   0 111.949 7.21036   2
  -5 -10   0 94.7994 12.2338   3
  -5  10   0 116.587 12.5337   1
   5  10   0 96.3603 10.9972   2
  -6  10   0 43.0418 8.93020   1
  -6 -10   0 45.2557 10.4920   3
   6  10   0 42.5177 9.42286   2
   6 -10   0 49.0913 7.35078   3
   7  10   0 78.7585 14.3216   2
   7 -10   0 91.4865 10.0989   3
  -7 -10   0 90.7654 15.5789   3
  -7  10   0 103.899 11.9658   1
  -8 -10   0 564.815 36.5551   3
   8  10   0 545.288 41.8814   2
   8 -10   0 536.301 33.8559   3
  -8  10   0 579.890 35.6634   1
   0 -11   0 2.22275 5.19630   3
   0  11   0 -1.9461 4.43563   2
   0  11   0 1.49171 5.79891   3
   1  11   0 425.623 24.3836   2
  -1  11   0 442.107 25.4719   3
  -1 -11   0 437.126 24.8133   3
  -1  11   0 461.517 26.0940   1
  -1  11   0 461.902 21.8190   2
   1  11   0 425.254 30.1497   3
   1 -11   0 414.631 24.0712   3
  -2  11   0 45.1732 7.66697   3
  -2  11   0 40.1817 10.3623   1
  -2 -11   0 33.7884 8.87747   3
   2 -11   0 58.9570 9.46907   3
   2  11   0 51.0229 6.78571   2
  -2  11   0 50.6140 5.12129   2
  -3  11   0 612.547 32.8225   1
  -3  11   0 614.524 35.4479   3
  -3 -11   0 624.781 31.8739   3
  -3  11   0 682.826 29.6734   2
   3  11   0 663.843 28.5235   2
   3 -11   0 648.804 33.9206   3
   4 -11   0 474.178 26.1143   3
  -4  11   0 517.136 25.4195   2
  -4 -11   0 417.441 30.3512   3
  -4  11   0 443.784 31.9933   1
   4  11   0 496.974 30.2410   2
  -4  11   0 522.466 21.6180   2
  -5  11   0 377.918 24.6188   1
   5  11   0 374.556 22.2508   2
   5 -11   0 390.813 23.5566   3
  -5 -11   0 358.431 24.5571   3
  -6 -11   0 177.189 17.6160   3
   6 -11   0 133.158 15.7725   3
   6  11   0 141.957 14.5484   2
  -6  11   0 160.067 16.5145   1
  -7 -11   0 -3.2575 10.7620   3
   7  11   0 1.31902 14.9589   2
  -7  11   0 -13.790 12.2038   1
   7 -11   0 -5.7400 5.90860   3
   0  12   0 302.386 15.3313   2
   0 -12   0 291.734 17.7135   3
   1  12   0 5.16122 5.92141   2
  -1  12   0 -1.9417 5.22099   3
  -1  12   0 3.02514 4.67250   2
   1 -12   0 8.03459 5.71635   3
  -1 -12   0 24.3314 9.18636   3
  -2  12   0 311.105 21.4637   1
  -2  12   0 337.475 19.6339   2
  -2 -12   0 341.276 26.8094   3
   2 -12   0 361.908 21.6171   3
  -2  12   0 356.028 26.0099   3
   2  12   0 350.515 25.1749   2
  -3 -12   0 3.08807 7.48225   3
   3  12   0 33.2931 12.0566   2
  -3  12   0 5.53314 6.85389   3
  -3  12   0 13.8232 5.59487   2
  -3  12   0 4.16236 9.49540   1
   3 -12   0 15.2045 9.11279   3
   4 -12   0 6.75848 6.92719   3
  -4  12   0 -3.8903 9.26934   1
   4  12   0 -0.7692 7.56249   2
  -4  12   0 0.00000 2.55455   2
  -4 -12   0 28.2719 12.4276   3
  -5 -12   0 10.4905 9.33160   3
  -5  12   0 4.95482 8.58228   1
   5  12   0 4.95762 9.28652   2
   5 -12   0 -1.5562 6.30427   3
   6  12   0 71.3391 12.8926   2
  -6  12   0 61.7669 12.8848   1
   6 -12   0 64.5478 12.4625   3
  -6 -12   0 72.9114 12.6829   3
  -7  12   0 49.6880 13.0016   1
   0  13   0 1.70605 5.49730   2
   0 -13   0 0.21949 6.60474   3
   1  13   0 59.0088 8.78791   2
  -1 -13   0 60.9261 9.17737   3
   1 -13   0 46.1913 10.0389   3
  -1  13   0 48.1427 6.46799   2
   2 -13   0 260.377 18.8100   3
  -2 -13   0 279.310 31.6703   3
   2  13   0 241.484 17.1089   2
  -2  13   0 244.167 17.5779   2
  -3 -13   0 93.5626 13.6230   3
  -3  13   0 106.662 10.3227   2
   3 -13   0 117.223 13.1615   3
  -3  13   0 93.0070 13.0040   1
   3  13   0 75.5348 12.4068   2
  -4  13   0 197.082 20.1879   1
   4 -13   0 216.319 18.1066   3
   4  13   0 222.941 19.7597   2
  -4 -13   0 183.751 21.0466   3
   5 -13   0 30.5423 9.76839   3
  -5  13   0 19.3803 10.1016   1
   5  13   0 17.9331 10.2519   2
  -5 -13   0 21.3101 10.9397   3
  -6  13   0 90.6742 15.5700   1
   6  13   0 111.664 16.0262   2
   6 -13   0 107.115 17.2306   3
  -6 -13   0 113.153 16.4459   3
   0 -14   0 146.871 14.1169   3
   0  14   0 172.863 13.1560   2
   1 -14   0 29.6382 8.69839   3
  -1 -14   0 42.3813 12.5526   3
  -1  14   0 41.0337 10.3206   2
   1  14   0 21.7291 13.2494   2
  -2 -14   0 387.527 26.8458   3
   2  14   0 391.912 32.4787   2
  -2  14   0 389.506 28.9925   2
   2 -14   0 412.659 27.5721   3
  -3 -14   0 19.7674 12.8859   3
   3 -14   0 31.6940 9.18007   3
   3  14   0 31.5534 22.5938   2
  -4 -14   0 14.3548 11.4778   3
  -4  14   0 12.9248 10.0548   1
   4 -14   0 -5.0373 8.46150   3
   4  14   0 -3.2865 8.53099   2
   5  14   0 5.40478 13.4070   2
  -5 -14   0 -5.6745 9.99036   3
   5 -14   0 14.3276 8.67565   3
  -5  14   0 13.1419 9.85151   1
   0 -15   0 0.53845 6.87026   3
   0  15   0 2.57261 8.83462   2
  -1 -15   0 129.873 18.9214   3
   1 -15   0 151.719 19.4392   3
   1  15   0 132.398 15.0502   2
  -1  15   0 149.833 18.2238   2
  -2 -15   0 204.090 19.2256   3
   2  15   0 206.224 22.4011   2
   2 -15   0 243.266 21.7110   3
  -3 -15   0 18.8413 10.2396   3
   3 -15   0 24.6576 13.4211   3
   3  15   0 42.6596 14.6427   2
  10   0  -1 1.14942 6.19690   2
  -9   0   1 48.4882 5.66038   1
  -9   0   1 74.1089 14.4951   2
  -8   0   1 2.20914 4.94808   2
  -8   0   1 0.84967 2.53901   1
   8   0  -1 3.01882 3.96846   2
  -7   0   1 406.807 17.7334   2
  -7   0   1 397.184 15.6953   1
   7   0  -1 381.248 18.0907   2
   7   0  -1 385.227 27.8928   3
  -6   0   1 1.19580 3.05374   2
   6   0  -1 1.35392 3.14269   2
   6   0  -1 3.20198 2.20383   1
   6   0  -1 -0.4941 4.33849   3
  -6   0   1 5.89996 2.82644   1
   5   0  -1 1739.95 65.7672   2
   5   0  -1 1756.09 63.2258   3
  -5   0   1 1738.40 69.9071   2
   5   0  -1 1740.36 62.2974   1
  -5   0   1 1744.04 56.7576   1
   4   0  -1 1.02357 1.36145   1
  -4   0   1 -0.6658 0.97388   1
   4   0  -1 -1.8384 1.95771   2
  -4   0   1 3.35891 2.99122   2
   3   0  -1 2165.39 83.6126   2
  -3   0   1 2130.58 79.7811   2
  -3   0   1 2172.58 66.8332   1
   3   0  -1 2100.25 70.2785   1
   2   0  -1 0.77361 1.58689   2
  -2   0   1 1.58689 1.16041   2
  -2   0   1 -0.5454 0.43639   1
   2   0  -1 0.47606 0.69426   1
   1   0  -1 1274.18 39.7701   1
   0   0   1 -0.3114 0.40192   1
   0   0  -1 -0.1205 0.45216   2
   0   0  -1 -0.1205 0.39187   1
   1   0   1 1378.92 48.4516   2
   1   0   1 1374.96 38.9600   1
   1   0   1 1390.71 43.1935   3
  -1   0  -1 1408.57 48.6483   2
  -1   0  -1 1387.99 50.5218   3
  -1   0  -1 1328.54 48.2757   1
  -2   0  -1 1.46140 1.69999   2
  -2   0  -1 2.58478 1.49122   1
   2   0   1 1.91870 2.05789   2
   2   0   1 -0.0695 1.15321   3
  -2   0  -1 0.03976 1.17309   3
   2   0   1 0.12923 1.12338   1
  -3   0  -1 2507.15 86.8915   2
   3   0   1 2510.54 72.9073   2
   3   0   1 2501.68 82.7779   3
  -3   0  -1 2535.55 77.7842   1
   3   0   1 2466.80 84.6690   1
   4   0   1 0.24845 2.10686   2
   4   0   1 1.79878 2.52426   1
  -4   0  -1 2.81247 3.06092   2
   4   0   1 1.25219 2.06711   3
  -4   0  -1 2.85222 2.18637   1
  -5   0  -1 1574.74 58.9078   1
  -5   0  -1 1582.80 56.6170   2
   5   0   1 1553.32 70.3721   2
   5   0   1 1567.80 57.3707   3
   5   0   1 1526.19 55.4101   1
   6   0   1 -1.6202 4.58415   3
  -6   0  -1 0.73109 3.58631   2
   6   0   1 0.00000 4.81139   2
   6   0   1 -0.2963 2.58846   1
  -6   0  -1 -0.0987 2.25256   1
  -7   0  -1 365.001 25.3715   2
   7   0   1 358.711 20.3863   3
   7   0   1 350.138 16.7451   2
   7   0   1 349.558 14.7445   1
  -7   0  -1 376.526 16.9606   1
  -8   0  -1 -2.0172 5.45244   2
  -8   0  -1 -1.8674 3.15562   1
   8   0   1 5.10292 5.85189   3
   8   0   1 2.71623 4.82331   2
   9   0   1 109.563 12.4533   2
  -9   0  -1 110.711 10.1963   1
  10   0   1 -3.0460 8.83851   2
  10  -1  -1 20.7382 10.9637   2
  10   1  -1 6.05833 7.97539   2
   9  -1  -1 209.259 25.9463   2
  -9   1   1 158.307 14.5007   2
   9   1  -1 153.384 10.7553   2
  -9   1   1 106.400 9.37982   1
  -8   1   1 199.615 12.1542   1
  -8  -1   1 178.416 14.4593   2
   8  -1  -1 188.620 11.0230   1
   8  -1  -1 194.437 11.4045   2
   8   1  -1 194.498 12.5160   2
  -8  -1   1 193.408 9.29706   1
  -8   1   1 174.526 11.7076   2
  -7  -1   1 173.517 8.91556   1
   7   1  -1 195.342 12.8147   3
   7  -1  -1 162.082 14.1455   2
  -7   1   1 177.699 12.1075   2
   7  -1  -1 168.163 9.63738   1
  -7  -1   1 190.252 12.9837   2
   7   1  -1 166.798 13.0373   2
  -7   1   1 178.504 9.54500   1
   7  -1  -1 183.619 13.8159   3
   6   1  -1 206.357 11.1887   2
   6  -1  -1 208.410 10.9330   3
  -6  -1   1 189.279 10.1688   2
  -6  -1   1 203.287 9.28899   1
  -6   1   1 195.747 9.95684   1
  -6   1   1 209.625 12.0204   2
   6   1  -1 215.407 12.8343   3
   6  -1  -1 212.334 12.8903   2
   6  -1  -1 193.078 8.47730   1
  -5   1   1 683.530 25.5951   2
   5   1  -1 669.378 28.0816   2
  -5   1   1 689.838 25.9450   1
   5   1  -1 677.108 32.5618   3
  -5  -1   1 669.618 25.2114   1
   5  -1  -1 658.525 24.0654   2
   5  -1  -1 647.687 24.0454   1
  -5  -1   1 674.498 30.5917   2
  -4   1   1 303.883 10.5340   1
   4   1  -1 303.052 15.5747   3
   4  -1  -1 293.008 10.5841   1
  -4  -1   1 297.820 16.1849   2
  -4   1   1 295.694 14.5231   2
   4  -1  -1 291.404 12.3982   2
  -4  -1   1 286.957 10.6632   1
   4   1  -1 286.507 11.8235   2
  -3  -1   1 1671.85 52.9972   2
   3  -1  -1 1660.15 58.7983   2
  -3  -1   1 1589.12 57.0585   1
  -3   1   1 1651.38 61.4206   2
  -3   1   1 1562.80 50.2911   1
   3   1  -1 1625.82 60.0814   3
   3   1  -1 1677.39 63.0028   2
   3  -1  -1 1623.44 56.4199   1
   2  -1  -1 256.177 9.65431   2
   2   1  -1 264.492 11.2160   2
  -2  -1   1 251.207 10.2359   2
   2   1  -1 260.146 11.3249   3
   2  -1  -1 244.244 8.63912   1
  -2   1   1 250.245 8.43011   2
  -2   1   1 260.328 11.2169   1
   1   1  -1 1539.84 53.1528   1
   1  -1  -1 1511.44 49.1839   2
  -1   1   1 1489.41 53.2738   1
   1  -1  -1 1483.92 59.3982   1
  -1  -1   1 1518.54 46.6839   1
   1   1  -1 1505.68 54.1748   3
   0  -1   1 70.8409 3.13428   1
   0   1  -1 71.8732 3.32232   1
   0  -1   1 71.1964 2.72900   3
   0  -1  -1 74.9160 3.38524   2
   0  -1  -1 73.2834 3.42530   3
   0   1  -1 70.5379 2.94842   3
   0   1   1 72.5077 3.51584   2
   0   1   1 70.2698 3.74997   3
  -1  -1  -1 1349.04 53.6600   3
   1   1   1 1336.71 52.0909   3
   1   1   1 1317.51 50.5734   2
  -1   1  -1 1337.19 40.2346   2
   1  -1   1 1364.26 45.9898   1
  -1  -1  -1 1354.71 45.9023   2
  -1   1  -1 1341.13 45.3822   1
   1  -1   1 1317.52 42.9488   2
   2  -1   1 268.088 11.7015   2
  -2  -1  -1 254.872 11.0736   3
  -2  -1  -1 274.870 11.3410   2
   2   1   1 258.249 10.3704   3
   2  -1   1 267.191 10.8237   1
  -2  -1  -1 264.430 11.3014   1
  -2   1  -1 272.767 9.61664   2
   2   1   1 280.416 12.7376   2
  -2   1  -1 264.896 9.96579   1
  -3   1  -1 1407.35 51.0561   1
  -3  -1  -1 1397.17 47.2846   1
  -3  -1  -1 1393.09 55.0846   3
   3   1   1 1367.96 56.1050   2
   3  -1   1 1374.30 42.9776   2
   3  -1   1 1380.53 49.9107   1
  -3   1  -1 1429.78 53.3570   2
   3   1   1 1486.21 58.3047   3
  -3  -1  -1 1430.23 56.6506   2
  -4  -1  -1 271.090 12.9780   1
   4   1   1 270.680 13.4775   2
  -4   1  -1 295.924 13.4043   2
   4  -1   1 301.851 13.8851   1
   4  -1   1 273.994 13.8835   3
   4  -1   1 287.316 12.8417   2
  -4   1  -1 295.140 13.6932   1
   4   1   1 278.903 15.1960   3
  -4  -1  -1 299.692 13.7487   2
   5   1   1 781.593 34.3387   3
   5   1   1 781.363 29.3961   2
   5  -1   1 791.457 33.8907   3
   5  -1   1 754.352 30.9060   1
  -5  -1  -1 779.067 26.0511   1
  -5  -1  -1 787.634 36.1460   2
   5  -1   1 789.480 33.8009   2
  -5   1  -1 773.169 30.8261   1
  -5   1  -1 808.577 30.1872   2
  -6   1  -1 179.653 9.96042   1
   6   1   1 172.995 12.6021   3
  -6  -1  -1 163.149 10.7947   1
   6  -1   1 180.117 10.2272   1
  -6  -1  -1 169.100 13.2412   2
  -6   1  -1 174.186 10.1135   2
   6   1   1 165.176 13.6107   2
   6  -1   1 186.402 12.5592   3
   6  -1   1 185.246 10.3359   2
   7  -1   1 195.708 11.9074   3
   7  -1   1 209.282 11.1646   1
   7   1   1 182.408 15.0247   3
  -7  -1  -1 192.608 11.4912   1
   7  -1   1 196.228 10.3540   2
   7   1   1 193.749 11.4011   2
  -7   1  -1 191.299 11.2976   1
  -7  -1  -1 195.653 12.0601   2
  -7   1  -1 196.640 11.4819   2
   8  -1   1 197.430 13.3903   3
  -8  -1  -1 201.486 12.1241   1
   8   1   1 157.389 13.2146   3
  -8  -1  -1 173.189 12.7721   2
   8  -1   1 181.126 14.0755   2
   8  -1   1 182.951 11.9787   1
  -8   1  -1 174.895 11.6075   2
   8   1   1 173.551 12.6012   2
  -8   1  -1 166.027 11.1661   1
  -9   1  -1 173.185 11.7434   1
   9   1   1 161.767 10.2019   2
  -9  -1  -1 162.494 11.4255   1
   9  -1   1 153.041 11.8903   2
  10  -1   1 12.4677 5.66142   2
  10   1   1 14.1624 8.19986   2
  10   2  -1 3.56177 6.50688   2
  -9   2   1 293.189 17.6689   1
   9  -2  -1 379.564 21.4551   2
  -9   2   1 335.114 22.0605   2
   9   2  -1 359.573 19.1323   2
   8  -2  -1 71.7203 5.80890   1
   8   2  -1 71.7012 9.14474   2
  -8  -2   1 60.4827 11.4713   2
  -8   2   1 76.3916 6.91632   2
  -8  -2   1 78.7621 6.25160   1
  -8   2   1 79.9253 7.74185   1
   8  -2  -1 42.3033 14.2756   3
   8  -2  -1 68.8410 6.94652   2
   7   2  -1 279.317 16.2484   3
  -7  -2   1 275.566 11.2137   1
   7   2  -1 265.228 16.7359   2
   7  -2  -1 254.187 14.7613   2
  -7   2   1 274.181 15.7299   2
  -7   2   1 278.441 13.0089   1
   7  -2  -1 278.014 14.4389   1
  -7  -2   1 264.870 17.1936   2
   6   2  -1 108.016 9.45502   3
   6  -2  -1 103.494 6.98994   1
  -6   2   1 98.9467 5.73432   2
  -6  -2   1 85.6451 7.69956   2
   6  -2  -1 104.641 7.65235   2
  -6   2   1 91.4427 6.56481   1
  -6  -2   1 90.9638 6.53058   1
   6   2  -1 88.4450 8.03954   2
   5   2  -1 530.036 22.7956   3
   5  -2  -1 538.461 18.2621   2
  -5   2   1 530.674 22.1705   2
  -5  -2   1 504.909 19.6519   1
   5  -2  -1 525.054 19.1728   1
  -5   2   1 513.319 21.9018   1
  -5  -2   1 563.928 23.1813   2
   5   2  -1 526.551 21.5521   2
   4  -2  -1 703.992 24.1553   1
   4  -2  -1 689.776 23.3438   2
  -4  -2   1 685.253 29.9193   2
  -4  -2   1 679.271 21.0265   1
  -4   2   1 691.579 32.7615   2
  -4   2   1 709.202 25.1572   1
   4   2  -1 713.255 27.6223   3
   4   2  -1 699.277 28.3388   2
   3   2  -1 847.010 37.9929   2
   3   2  -1 833.422 27.4893   3
  -3  -2   1 845.287 34.8063   2
  -3   2   1 807.129 30.4990   1
  -3   2   1 832.708 32.4065   2
   3  -2  -1 890.209 30.7491   1
   3  -2  -1 843.584 28.4698   2
  -2  -2   1 302.072 13.1314   1
  -2  -2   1 286.039 14.0227   3
   2  -2  -1 306.060 11.6805   1
   2   2  -1 313.134 12.0520   3
   2  -2  -1 283.717 9.21464   2
   2   2  -1 310.213 15.1120   2
  -2   2   1 307.337 9.95341   2
  -2   2   1 307.328 13.3178   1
  -1  -2   1 1255.66 47.4667   1
  -1   2   1 1250.04 36.7902   2
   1   2  -1 1264.73 37.0596   3
   1  -2  -1 1267.60 52.9744   1
  -1  -2   1 1246.71 43.5252   3
  -1   2   1 1247.02 40.1092   3
   1  -2  -1 1257.86 38.4707   3
  -1   2   1 1251.04 50.3680   1
   1   2  -1 1272.05 46.0948   1
   0  -2   1 234.929 8.98555   1
   0   2   1 239.726 10.4407   3
   0  -2   1 237.559 9.73259   3
   0   2  -1 240.080 10.9958   3
   0   2  -1 237.930 10.4019   1
   0   2   1 237.373 8.25191   2
   0  -2  -1 239.638 7.39656   2
   0  -2  -1 240.310 11.4738   3
   1  -2   1 1407.99 52.8133   1
   1   2   1 1423.68 41.6343   2
   1   2   1 1422.07 48.2354   3
  -1   2  -1 1377.17 41.7226   3
   1  -2   1 1384.02 49.5183   3
  -1  -2  -1 1439.71 49.5808   2
  -1   2  -1 1382.18 47.0133   1
  -1  -2  -1 1421.18 56.5439   3
   2   2   1 249.222 11.7946   3
  -2   2  -1 273.232 12.2999   1
  -2  -2  -1 275.384 12.7742   3
   2  -2   1 257.750 10.5242   2
   2   2   1 271.079 12.7544   2
  -2  -2  -1 254.318 12.3389   2
  -2   2  -1 247.585 10.4145   2
   2  -2   1 283.357 12.6890   1
  -3   2  -1 817.248 33.1997   1
   3   2   1 853.395 30.5307   2
  -3  -2  -1 837.407 30.8602   1
  -3   2  -1 839.800 39.4709   2
   3   2   1 827.506 28.6243   3
  -3  -2  -1 842.524 30.1250   3
  -3  -2  -1 812.912 34.7077   2
   3  -2   1 848.560 29.1447   1
   3  -2   1 820.510 27.3034   2
  -4  -2  -1 724.074 26.7813   1
  -4   2  -1 726.655 29.9330   1
   4  -2   1 726.976 25.7971   2
  -4  -2  -1 713.549 25.3234   2
   4   2   1 719.540 29.2677   2
  -4   2  -1 731.322 31.4452   2
  -4  -2  -1 734.079 31.8639   3
   4  -2   1 736.599 24.4251   1
   4   2   1 726.091 27.2007   3
   5   2   1 554.379 24.5193   2
  -5  -2  -1 554.102 30.0977   2
  -5  -2  -1 531.880 22.9485   1
   5   2   1 549.988 25.2710   3
  -5   2  -1 563.624 22.5894   2
  -5   2  -1 526.652 23.4265   1
   5  -2   1 562.701 21.4981   1
   5  -2   1 542.054 18.0265   2
  -6  -2  -1 102.201 10.2517   2
  -6   2  -1 104.742 6.46240   2
   6   2   1 91.0204 8.82840   3
   6  -2   1 98.1910 7.80627   3
   6  -2   1 101.204 5.70154   2
  -6   2  -1 93.8180 6.77830   1
  -6  -2  -1 100.898 7.09132   1
   6   2   1 81.0835 8.01946   2
   6  -2   1 96.7384 7.49994   1
   7   2   1 253.432 16.3424   3
  -7   2  -1 235.595 15.3944   2
   7  -2   1 230.103 15.7810   3
  -7  -2  -1 232.003 11.0274   1
   7  -2   1 248.491 13.8678   1
  -7   2  -1 227.286 12.0376   1
  -7  -2  -1 248.285 15.4781   2
   7  -2   1 234.901 11.4789   2
   7   2   1 242.702 13.6700   2
  -8   2  -1 79.7022 7.67428   1
   8  -2   1 85.9470 7.83787   2
   8  -2   1 84.8087 8.64662   1
  -8  -2  -1 65.9854 6.66407   1
  -8   2  -1 84.0699 10.1642   2
   8  -2   1 57.2210 7.86488   3
   8   2   1 70.4718 7.68234   2
  -9   2  -1 382.882 21.7944   1
   9   2   1 361.071 25.2308   2
  -9   2  -1 373.160 25.3076   2
   9  -2   1 381.330 24.2659   2
  -9  -2  -1 370.244 20.9880   1
  10   2   1 -0.2097 6.65218   2
  10  -2   1 10.2937 6.12424   2
  10   3  -1 27.2103 10.2763   2
   9   3  -1 159.672 13.3160   2
   9  -3  -1 152.452 11.9416   2
  -9   3   1 132.363 8.86117   1
   8  -3  -1 86.8868 8.09116   1
  -8   3   1 79.6017 8.73603   2
   8  -3  -1 87.5820 8.00047   2
  -8   3   1 103.469 8.33434   1
   8   3  -1 93.1415 10.6897   2
  -8  -3   1 84.4822 6.00978   1
   8  -3  -1 94.0912 14.9328   3
  -7   3   1 514.006 26.3269   1
  -7  -3   1 510.984 29.5392   2
  -7  -3   1 546.651 22.2765   1
  -7   3   1 523.113 26.0389   2
   7   3  -1 499.719 22.7090   2
   7   3  -1 487.340 35.4401   3
   7  -3  -1 538.844 21.2323   1
   7  -3  -1 470.093 21.9740   2
  -6  -3   1 217.655 10.5372   1
   6  -3  -1 211.680 10.9233   1
  -6   3   1 209.921 12.6322   2
   6   3  -1 230.752 16.7746   3
  -6  -3   1 203.295 13.4556   2
   6   3  -1 238.334 14.9162   2
  -6   3   1 203.515 12.0925   1
   6  -3  -1 227.781 8.60224   2
   5  -3  -1 862.237 35.6515   1
  -5  -3   1 899.751 32.2598   1
  -5   3   1 841.883 34.1406   1
  -5   3   1 897.502 37.8716   2
   5  -3  -1 846.021 30.5027   2
   5   3  -1 849.265 40.3324   2
   5   3  -1 871.796 36.3676   3
  -5  -3   1 880.822 38.3820   2
  -4   3   1 531.671 19.0182   2
  -4  -3   1 487.606 19.2145   3
   4   3  -1 522.787 24.2625   2
   4   3  -1 532.792 26.1403   3
   4  -3  -1 483.884 15.7718   2
  -4  -3   1 509.841 22.9411   2
   4  -3  -1 490.429 21.6763   1
  -4   3   1 501.238 21.7322   1
  -3  -3   1 574.923 26.1490   3
   3  -3  -1 561.788 23.1335   1
   3   3  -1 576.340 25.0199   2
  -3  -3   1 555.511 24.4424   2
   3  -3  -1 555.307 18.6443   2
   3   3  -1 596.768 25.1078   3
  -3   3   1 565.357 20.6867   2
  -3   3   1 552.627 21.1619   1
   2  -3  -1 160.777 8.48337   1
  -2   3   1 158.281 5.39201   2
   2   3  -1 167.878 8.94637   2
  -2  -3   1 163.018 7.29000   3
  -2   3   1 155.703 9.42324   1
   2   3  -1 159.636 7.33349   3
  -2  -3   1 160.333 8.54102   1
   2  -3  -1 163.622 7.85675   3
   1  -3  -1 1254.86 42.7453   1
   1   3  -1 1220.74 44.4621   1
  -1   3   1 1258.32 43.6045   3
  -1  -3   1 1232.37 45.2685   1
   1   3  -1 1249.55 38.3308   3
  -1   3   1 1243.24 44.1137   2
   1  -3  -1 1224.46 42.4009   3
  -1  -3   1 1255.06 45.9094   3
  -1   3   1 1255.84 45.3632   1
   0   3   1 280.863 8.54420   2
   0   3  -1 287.804 12.6429   3
   0  -3   1 290.153 11.1400   3
   0   3  -1 280.151 9.62778   1
   0  -3  -1 262.153 10.0009   2
   0  -3  -1 282.299 11.9329   1
   0  -3  -1 275.604 11.7779   3
   0   3   1 283.312 11.9019   3
   0  -3   1 293.088 10.2359   1
   1  -3   1 1163.72 39.0173   1
  -1   3  -1 1162.86 35.6995   1
  -1  -3  -1 1171.07 34.5849   2
  -1   3  -1 1170.15 41.6942   3
   1   3   1 1154.69 42.9187   2
   1   3   1 1173.74 50.6186   3
  -1  -3  -1 1174.22 43.7842   3
   1  -3   1 1100.70 39.0793   3
   2   3   1 137.951 8.02312   2
   2  -3   1 133.871 6.57444   1
  -2  -3  -1 131.905 8.80385   2
  -2  -3  -1 138.092 9.23998   3
  -2   3  -1 137.666 6.60448   2
   2   3   1 130.485 8.29671   3
   2  -3   1 138.464 6.17548   3
  -2   3  -1 139.961 7.04344   1
   3   3   1 638.583 26.8207   3
  -3  -3  -1 661.611 22.1595   2
   3  -3   1 652.736 23.9721   2
  -3  -3  -1 629.957 25.8478   3
  -3   3  -1 661.239 24.2070   1
  -3   3  -1 648.441 24.9322   2
   3   3   1 634.170 26.0083   2
   3  -3   1 630.694 24.8110   1
   4   3   1 477.389 20.3631   2
  -4   3  -1 468.918 22.8391   2
  -4  -3  -1 466.414 19.6740   3
   4  -3   1 469.038 20.1180   1
  -4  -3  -1 452.602 24.9171   2
   4  -3   1 457.403 16.9668   2
   4   3   1 476.980 26.9943   3
  -4   3  -1 471.349 19.2477   1
  -4  -3  -1 480.765 18.4656   1
   5  -3   1 771.923 30.6763   2
   5   3   1 736.914 30.3714   2
   5  -3   1 772.082 28.2182   1
  -5   3  -1 784.779 30.3393   1
  -5  -3  -1 765.016 34.7528   2
  -5  -3  -1 753.481 32.4023   3
  -5  -3  -1 732.071 28.2541   1
   5   3   1 791.038 27.9582   3
  -5   3  -1 773.985 32.0243   2
   6   3   1 221.112 14.8453   3
  -6   3  -1 236.711 12.8167   1
  -6   3  -1 261.330 14.2368   2
  -6  -3  -1 248.405 13.6133   2
   6  -3   1 227.817 11.0100   2
   6  -3   1 252.192 12.7449   1
   6   3   1 269.179 16.4013   2
  -6  -3  -1 241.671 13.3968   1
  -7   3  -1 543.803 25.1260   2
   7  -3   1 545.656 25.0864   1
   7  -3   1 562.129 23.6293   2
  -7  -3  -1 576.648 35.6899   2
   7   3   1 551.403 25.0366   2
  -7  -3  -1 534.458 23.6411   1
   7  -3   1 565.995 23.9366   3
  -7   3  -1 565.896 23.7285   1
   7   3   1 544.718 28.4584   3
   8   3   1 85.8102 9.55888   2
   8  -3   1 81.5834 8.07100   2
  -8  -3  -1 91.8532 8.08060   1
   8  -3   1 68.0213 10.4300   3
   8  -3   1 89.6046 8.64597   1
  -8   3  -1 91.5315 9.09524   1
  -8   3  -1 87.3283 7.92714   2
  -9   3  -1 137.220 12.1615   1
   9  -3   1 135.044 12.8666   2
   9   3   1 141.093 11.8877   2
  -9  -3  -1 168.857 11.0374   1
  -9   3  -1 119.765 12.2228   2
  10   3   1 26.1706 9.79902   2
  10   4  -1 40.7866 12.8957   2
  -9   4   1 27.8583 6.32442   1
   9   4  -1 42.2384 10.3371   2
   8  -4  -1 72.8735 8.47836   1
  -8   4   1 96.3942 8.98293   1
   8  -4  -1 88.4304 6.59481   2
   8   4  -1 83.4323 9.21805   2
  -8   4   1 74.3774 7.61034   2
  -8  -4   1 71.4869 7.27106   1
  -7  -4   1 634.603 35.0857   2
   7  -4  -1 644.031 23.2455   2
  -7   4   1 646.478 24.8974   1
   7   4  -1 647.209 29.2359   2
  -7   4   1 675.955 28.3449   2
   7  -4  -1 653.731 26.8447   1
  -7  -4   1 635.941 28.4650   1
   6   4  -1 594.226 35.0679   3
   6  -4  -1 603.274 24.6345   2
  -6  -4   1 586.953 29.7678   2
  -6   4   1 568.644 20.0649   2
   6   4  -1 586.863 23.3575   2
  -6  -4   1 584.278 24.0286   1
  -6   4   1 577.018 21.4639   1
   6  -4  -1 613.589 26.0388   1
  -5   4   1 536.365 21.4438   1
   5   4  -1 547.970 22.3831   2
  -5  -4   1 553.446 20.7636   1
  -5  -4   1 543.037 21.6906   3
  -5  -4   1 598.041 25.2813   2
   5  -4  -1 555.037 26.2026   1
   5   4  -1 559.907 26.3663   3
   5  -4  -1 547.296 21.1739   2
  -5   4   1 572.153 22.8964   2
   4  -4  -1 255.606 13.0937   3
  -4   4   1 234.084 10.9917   1
   4   4  -1 245.488 13.5215   3
  -4   4   1 260.977 10.2936   2
  -4  -4   1 244.558 14.1616   3
  -4  -4   1 245.755 12.2590   2
   4  -4  -1 254.121 13.3627   1
   4   4  -1 240.957 11.1512   2
  -3  -4   1 474.267 18.4717   3
  -3   4   1 486.759 22.2330   1
   3  -4  -1 459.659 19.2379   3
   3   4  -1 490.564 18.0447   2
  -3   4   1 475.128 14.9186   2
  -3  -4   1 512.551 19.9812   1
   3   4  -1 469.262 18.3327   3
   3  -4  -1 491.825 19.3252   1
  -2   4   1 770.099 30.4990   3
  -2  -4   1 770.020 29.4632   1
  -2   4   1 771.891 33.1929   1
   2  -4  -1 792.085 32.8232   1
   2  -4  -1 783.432 27.7773   3
   2   4  -1 740.911 27.1268   2
   2   4  -1 774.927 28.9332   3
  -1  -4   1 656.852 22.4060   3
  -1   4   1 635.760 25.5547   1
  -1   4   1 658.977 23.8205   3
  -1  -4   1 659.615 24.2124   1
   1   4  -1 641.057 23.2717   1
   1  -4  -1 642.031 25.4422   3
   1  -4  -1 661.077 26.2652   1
  -1   4   1 656.455 24.4090   2
   1   4  -1 668.318 25.5132   3
   0  -4  -1 833.605 28.1655   1
   0   4   1 798.947 24.1491   2
   0  -4  -1 827.924 30.5318   3
   0  -4   1 816.036 31.8523   1
   0   4   1 810.812 31.8883   3
   0   4  -1 808.565 34.4083   3
   0  -4   1 786.027 32.3015   3
   0   4  -1 804.948 27.2142   1
  -1  -4  -1 678.576 31.5784   3
   1  -4   1 690.037 27.9138   1
   1   4   1 713.378 30.4781   3
  -1  -4  -1 702.807 21.5645   2
   1   4   1 707.339 22.1518   2
   1  -4   1 667.442 25.7824   3
  -1   4  -1 707.330 28.2715   3
  -1   4  -1 666.725 28.1597   1
  -2  -4  -1 868.517 34.2245   2
  -2  -4  -1 850.281 44.2248   3
   2   4   1 901.844 36.3364   3
   2  -4   1 921.990 31.7191   1
  -2   4  -1 862.752 32.4548   3
   2  -4   1 877.551 32.6886   3
  -2   4  -1 894.445 28.6635   1
   3  -4   1 485.573 19.0573   1
   3  -4   1 485.902 16.6726   3
   3   4   1 492.717 25.9612   3
   3   4   1 484.523 18.5111   2
  -3   4  -1 484.955 17.1216   2
  -3  -4  -1 498.967 17.8365   3
  -3   4  -1 506.925 18.3389   1
  -3  -4  -1 469.246 22.6280   2
  -4   4  -1 287.222 10.4547   2
  -4   4  -1 289.424 11.9397   1
   4   4   1 294.669 15.6934   3
  -4  -4  -1 269.807 15.0314   3
   4   4   1 297.214 16.1686   2
  -4  -4  -1 295.689 17.6241   2
   4  -4   1 300.816 12.3583   3
   4  -4   1 300.258 16.0160   1
   5   4   1 667.076 28.2926   3
  -5   4  -1 662.792 23.1791   1
   5  -4   1 650.797 24.9507   1
   5  -4   1 661.792 25.0397   2
  -5  -4  -1 641.280 31.7256   2
  -5  -4  -1 610.284 31.5025   3
  -5  -4  -1 641.497 26.7833   1
  -5   4  -1 635.387 21.6846   2
   5   4   1 633.536 28.1150   2
   6   4   1 536.168 32.8625   3
  -6  -4  -1 534.032 30.7765   2
  -6  -4  -1 502.926 22.9448   3
   6  -4   1 516.310 22.0885   1
   6   4   1 533.863 23.9023   2
  -6   4  -1 488.402 21.2600   1
  -6  -4  -1 526.861 22.3947   1
  -6   4  -1 531.604 24.2627   2
   6  -4   1 522.748 22.4278   2
  -7   4  -1 611.111 27.1629   1
   7  -4   1 589.379 29.8882   2
  -7  -4  -1 583.275 29.6910   1
   7   4   1 640.507 30.9914   2
   7   4   1 508.746 36.6819   3
  -7   4  -1 634.668 26.9063   2
   7  -4   1 614.955 26.9533   1
   8   4   1 104.494 9.87909   2
  -8   4  -1 92.4821 10.4958   2
   8  -4   1 85.7362 9.22911   1
  -8  -4  -1 103.086 7.50171   1
   8  -4   1 99.0925 10.5721   3
   8  -4   1 98.1541 7.77686   2
  -8   4  -1 96.5839 10.3450   1
   9   4   1 37.2295 11.0879   2
  -9  -4  -1 18.7270 4.95593   1
  -9   4  -1 31.7586 8.04698   1
   9  -4   1 31.6088 5.99031   2
  10   4   1 49.0874 12.3467   2
  10   5  -1 108.698 18.8151   2
   9   5  -1 19.2749 8.57773   2
  -9   5   1 13.4979 7.03374   1
   8   5  -1 193.590 15.6258   2
   8  -5  -1 212.598 13.1855   1
  -8   5   1 220.795 14.6933   1
  -8  -5   1 198.686 12.5088   1
   8  -5  -1 224.256 11.2628   2
  -8   5   1 218.690 14.1165   2
  -7  -5   1 144.264 8.76775   1
  -7   5   1 150.798 10.6313   1
   7  -5  -1 130.326 11.3313   1
   7   5  -1 143.327 14.0787   2
  -7   5   1 156.092 8.27454   2
   7  -5  -1 145.367 10.0512   2
   6   5  -1 669.974 30.6611   3
  -6   5   1 662.809 28.2943   1
   6  -5  -1 671.874 34.5629   3
  -6   5   1 671.349 33.2666   2
   6   5  -1 628.543 29.3201   2
  -6  -5   1 661.996 27.4042   1
   6  -5  -1 673.071 31.0403   1
  -5  -5   1 353.156 16.5708   1
  -5  -5   1 340.265 17.8728   3
  -5   5   1 317.029 14.8507   2
   5   5  -1 319.018 17.1133   2
  -5   5   1 311.752 17.7036   1
   5  -5  -1 314.260 15.6655   3
   5  -5  -1 333.620 17.2118   1
   5   5  -1 332.453 21.0884   3
  -4   5   1 21.6993 4.85538   1
  -4  -5   1 29.8744 5.64711   3
  -4  -5   1 22.0694 3.33991   1
   4  -5  -1 30.2687 3.80345   1
  -4   5   1 26.9221 2.27412   2
   4   5  -1 26.7842 5.93341   2
   4   5  -1 26.3202 7.60188   3
   4  -5  -1 25.7105 4.38936   3
  -3   5   1 443.937 15.6843   2
   3  -5  -1 456.914 17.1029   3
   3  -5  -1 472.688 18.6214   1
   3   5  -1 446.789 18.2717   2
  -3   5   1 463.188 22.7273   1
  -3  -5   1 470.148 18.7089   3
  -3  -5   1 449.949 20.0701   1
   3   5  -1 429.887 17.6986   3
   2  -5  -1 1542.88 57.7267   3
  -2  -5   1 1539.07 48.3006   3
  -2  -5   1 1573.19 76.3264   1
  -2   5   1 1511.18 55.2567   3
   2  -5  -1 1561.33 59.1482   1
   2   5  -1 1626.62 51.5400   3
  -2   5   1 1528.28 56.2245   1
   2   5  -1 1598.25 51.6196   2
   1   5  -1 42.6392 3.97061   1
   1  -5  -1 31.7661 7.13344   3
   1   5  -1 34.2340 5.61297   2
  -1   5   1 34.7856 4.13415   3
   1  -5  -1 37.8356 4.92451   1
   1   5  -1 32.1608 4.06561   3
  -1  -5   1 27.3265 4.41958   1
  -1   5   1 33.6305 4.09362   1
  -1   5   1 32.1815 2.66491   2
  -1  -5   1 36.8635 6.15910   3
   0   5  -1 387.974 15.6450   3
   0  -5  -1 388.370 17.8822   3
   0  -5   1 383.831 17.2806   1
   0   5   1 389.723 13.3495   2
   0   5   1 378.982 18.7818   3
   0  -5  -1 380.067 17.1804   1
   0  -5   1 388.712 16.8464   3
   0   5  -1 392.812 16.4487   1
  -1  -5  -1 32.7363 4.41865   3
  -1  -5  -1 32.0604 3.84362   2
  -1  -5  -1 29.7099 3.90415   1
  -1   5  -1 35.1668 3.25693   3
   1   5   1 45.1799 5.24676   2
  -1   5  -1 44.8474 4.02260   1
   1   5   1 37.1348 4.62041   3
   1  -5   1 35.1769 4.55565   3
   1  -5   1 26.5729 3.67293   1
   2  -5   1 1342.80 50.8807   3
  -2  -5  -1 1425.92 46.2368   3
   2  -5   1 1405.51 48.3271   1
  -2  -5  -1 1371.25 44.2258   2
  -2   5  -1 1341.92 53.1201   1
   2   5   1 1347.87 53.3653   2
  -2   5  -1 1408.67 49.9859   3
   2   5   1 1377.59 62.0243   3
  -3   5  -1 390.964 19.4574   1
   3  -5   1 405.253 18.6392   1
   3   5   1 412.893 16.8815   2
  -3  -5  -1 355.365 17.2689   3
  -3   5  -1 400.523 16.2244   2
  -3  -5  -1 373.876 19.9599   2
   3   5   1 415.296 21.5488   3
   3  -5   1 376.276 15.4561   3
   4   5   1 17.2098 5.50354   2
   4  -5   1 30.6277 4.78682   1
  -4  -5  -1 25.4051 4.50242   3
  -4  -5  -1 51.2447 6.32907   2
   4  -5   1 16.7184 3.61533   3
  -4   5  -1 26.5857 4.22074   1
  -4   5  -1 29.3267 3.22763   2
   4   5   1 26.8368 6.42780   3
   5   5   1 370.122 20.9596   3
  -5   5  -1 366.364 14.0312   2
   5  -5   1 349.499 16.1272   3
   5  -5   1 371.393 17.7861   1
  -5  -5  -1 389.937 20.4861   2
   5   5   1 360.189 19.5590   2
  -5  -5  -1 388.872 18.3951   3
  -5   5  -1 362.490 16.0766   1
   6  -5   1 757.432 31.1608   3
  -6  -5  -1 773.505 43.4148   2
   6   5   1 722.892 40.3092   3
   6   5   1 729.233 30.3020   2
  -6   5  -1 725.451 29.2036   1
  -6  -5  -1 736.185 31.8347   1
   6  -5   1 748.127 36.6992   1
  -6   5  -1 749.045 33.0662   2
  -6  -5  -1 737.587 36.0619   3
   7   5   1 121.074 11.1878   2
  -7   5  -1 135.928 9.49515   1
   7  -5   1 134.453 9.76211   1
  -7   5  -1 124.761 8.36467   2
  -7  -5  -1 151.946 10.8882   3
   7  -5   1 124.402 8.20496   2
   7  -5   1 118.193 10.7203   3
  -7  -5  -1 128.580 7.93815   1
   8  -5   1 227.172 14.8839   3
   8  -5   1 223.185 15.9324   2
   8   5   1 232.924 18.1408   2
   8  -5   1 198.455 14.8441   1
  -8   5  -1 207.333 14.8541   2
  -8  -5  -1 239.197 12.3969   1
  -8   5  -1 224.447 17.0302   1
  -9   5  -1 29.3707 9.83352   1
   9   5   1 13.9554 7.78191   2
  10   5   1 87.8174 21.7921   2
   9   6  -1 49.3968 15.0559   2
  -9   6   1 28.7625 10.2842   1
   9  -6  -1 39.3970 8.52862   3
   8  -6  -1 294.307 17.1929   1
   8  -6  -1 337.884 22.3378   3
   8   6  -1 298.472 19.7855   2
  -8   6   1 270.752 20.0764   1
  -7   6   1 10.2908 2.32019   2
   7  -6  -1 4.61037 5.44044   3
  -7  -6   1 17.1867 4.79910   1
   7  -6  -1 8.71071 5.53045   1
  -7   6   1 17.9869 5.67012   1
  -7  -6   1 14.9871 3.99925   1
   7   6  -1 7.50290 7.55352   2
  -6  -6   1 448.723 21.3194   1
  -6  -6   1 405.899 18.7591   3
  -6   6   1 446.526 14.7525   2
   6  -6  -1 406.229 20.8883   1
  -6   6   1 372.894 19.0902   1
   6  -6  -1 427.971 19.2872   3
   6   6  -1 400.232 24.0342   2
   5   6  -1 473.355 24.5705   3
   5  -6  -1 487.439 21.3272   3
  -5  -6   1 532.619 26.5050   3
  -5   6   1 492.369 23.7072   1
  -5  -6   1 531.187 24.1439   1
  -5   6   1 489.914 22.0092   2
   5   6  -1 486.076 27.0826   2
   5  -6  -1 481.026 22.5958   1
  -4   6   1 89.3146 5.58404   2
   4  -6  -1 92.1416 6.57298   3
  -4  -6   1 84.3956 6.89882   1
   4  -6  -1 91.3624 7.97149   1
   4   6  -1 72.9675 9.30841   2
  -4   6   1 71.8832 7.86160   1
   4   6  -1 84.1656 8.56853   3
  -4  -6   1 73.1175 7.71868   3
   3  -6  -1 687.869 24.8506   1
   3   6  -1 660.530 22.8389   2
  -3  -6   1 668.133 29.1073   3
   3  -6  -1 697.170 27.6361   3
  -3  -6   1 691.347 28.0395   1
   3   6  -1 648.131 28.3064   3
  -3   6   1 651.150 24.3830   2
  -3   6   1 669.992 25.5271   1
   2  -6  -1 1410.52 54.6836   3
  -2   6   1 1447.71 54.7225   1
   2  -6  -1 1480.52 57.3293   1
   2   6  -1 1487.63 56.7860   3
  -2  -6   1 1504.19 52.7668   1
  -2  -6   1 1409.71 54.0529   3
  -2   6   1 1412.35 56.1666   2
   2   6  -1 1417.97 54.5426   2
  -2   6   1 1498.77 51.8760   3
  -1   6   1 1.18540 2.04934   2
  -1  -6   1 1.44345 2.48595   1
  -1  -6   1 -1.5071 4.46152   3
   1  -6  -1 4.14464 2.63659   1
   1   6  -1 0.98235 2.76662   2
   1   6  -1 -2.1758 2.90448   3
   1  -6  -1 -1.1884 2.85630   3
   1   6  -1 1.95468 2.96710   1
  -1   6   1 3.41558 3.15592   1
  -1   6   1 2.02924 2.46121   3
   0  -6  -1 295.503 16.1959   1
   0  -6   1 307.757 15.3210   1
   0   6   1 296.336 15.2320   3
   0  -6  -1 288.846 14.5191   3
   0   6  -1 312.562 16.0448   3
   0   6  -1 297.854 14.2453   1
   0  -6   1 286.273 14.1548   3
   0   6   1 298.786 12.1996   2
  -1   6  -1 1.52827 2.20192   3
  -1  -6  -1 3.51794 3.48805   3
  -1  -6  -1 4.27535 3.07945   1
   1  -6   1 2.27594 2.92478   1
   1   6   1 -0.8072 2.06293   2
  -1   6  -1 1.32718 2.96606   1
   1  -6   1 1.89023 2.59405   3
   1   6   1 -1.1161 3.29870   3
  -2   6  -1 1644.67 59.0195   3
   2  -6   1 1635.15 65.0466   3
  -2  -6  -1 1709.03 60.0731   2
  -2  -6  -1 1608.59 60.4540   3
   2   6   1 1691.47 69.6478   3
   2  -6   1 1667.63 59.0594   1
  -2   6  -1 1583.93 56.3557   1
   2   6   1 1620.36 68.1543   2
  -2  -6  -1 1655.36 61.9025   1
  -3  -6  -1 781.122 28.8103   3
  -3   6  -1 722.601 26.9233   1
   3  -6   1 763.832 28.7540   3
   3   6   1 715.435 27.4933   2
   3   6   1 779.985 33.5461   3
  -3  -6  -1 789.209 32.5673   2
  -3   6  -1 767.046 28.4953   2
   3  -6   1 719.089 37.9075   1
  -4   6  -1 92.1221 6.24929   2
  -4  -6  -1 107.528 9.18744   2
   4  -6   1 108.699 7.06587   3
  -4   6  -1 108.095 8.52061   1
   4  -6   1 90.0656 7.76669   1
   4   6   1 104.800 10.3781   3
   4   6   1 100.505 7.93095   2
  -4  -6  -1 97.5287 8.97975   3
  -5  -6  -1 425.557 23.7029   2
   5  -6   1 432.303 20.6356   3
   5   6   1 430.860 23.6832   2
   5  -6   1 449.642 22.8462   1
  -5  -6  -1 418.898 24.0041   3
  -5   6  -1 415.100 24.2802   1
  -5   6  -1 445.320 15.6716   2
   5   6   1 418.478 25.0939   3
  -6  -6  -1 371.529 21.4243   3
  -6  -6  -1 384.975 18.0927   1
   6  -6   1 394.655 21.0087   1
   6   6   1 358.122 18.8253   2
  -6   6  -1 409.017 19.7358   2
  -6   6  -1 387.349 20.3999   1
   6  -6   1 378.636 19.3919   3
   7  -6   1 5.59949 5.60947   1
  -7   6  -1 6.61757 4.71115   2
  -7  -6  -1 21.7174 7.43229   3
  -7  -6  -1 16.9324 5.17463   1
   7  -6   1 16.7964 6.49000   3
  -7   6  -1 15.5044 7.68264   1
   7   6   1 1.31274 5.85685   2
  -8  -6  -1 287.157 14.7250   1
   8  -6   1 205.119 20.9811   1
   8   6   1 220.202 19.2861   2
  -8   6  -1 234.645 17.7758   1
   8  -6   1 249.195 16.5725   3
   9  -6   1 30.8064 8.76194   3
   9   6   1 36.6532 9.00098   2
  -9   6  -1 19.7583 7.31369   1
   9   7  -1 25.6328 11.6008   2
   9  -7  -1 41.9153 10.1991   3
  -9   7   1 26.2919 7.85397   1
   8   7  -1 337.235 21.7445   2
  -8   7   1 307.708 22.3070   1
   8  -7  -1 330.401 21.2369   3
  -7   7   1 66.8683 4.75909   2
  -7  -7   1 75.3189 7.99594   1
   7  -7  -1 85.9230 8.23783   3
   7   7  -1 91.8288 10.2276   2
  -7  -7   1 68.3428 7.15963   1
  -7   7   1 97.1265 10.9538   1
   7  -7  -1 81.8690 9.00669   1
  -6   7   1 97.2437 5.75811   2
  -6  -7   1 108.754 13.7453   3
  -6   7   1 104.518 11.8036   1
  -6  -7   1 94.0784 7.92207   1
   6   7  -1 105.430 11.6590   2
   6  -7  -1 78.7297 9.44917   1
   6  -7  -1 94.9411 9.96857   3
  -5   7   1 170.877 12.2554   1
  -5  -7   1 194.917 14.7383   3
   5  -7  -1 202.943 14.3851   1
   5   7  -1 186.565 15.8612   3
  -5  -7   1 212.136 13.7412   1
   5   7  -1 179.918 14.1468   2
  -5   7   1 197.636 7.99759   2
   5  -7  -1 210.808 12.6858   3
   4  -7  -1 750.153 31.4711   3
   4   7  -1 776.003 42.2571   2
   4  -7  -1 776.970 34.2776   1
  -4  -7   1 793.976 36.0880   1
  -4   7   1 787.926 29.1440   2
   4   7  -1 821.459 31.8953   3
  -4   7   1 739.566 29.9130   1
  -4  -7   1 765.166 33.1998   3
  -3   7   1 42.3256 2.77774   2
  -3  -7   1 44.0806 6.49714   1
  -3   7   1 50.2651 6.04924   1
  -3  -7   1 39.4026 6.44716   3
   3  -7  -1 49.2354 5.49481   1
   3   7  -1 46.8123 5.72709   2
  -3   7   1 40.2572 5.56547   3
   3   7  -1 40.2922 6.44716   3
   3  -7  -1 50.2156 5.17799   3
  -2   7   1 542.602 23.2719   1
  -2  -7   1 547.584 27.2130   1
   2   7  -1 533.171 25.2729   3
   2  -7  -1 553.112 26.2039   1
  -2   7   1 513.692 20.4529   3
   2   7  -1 562.852 24.6717   2
  -2  -7   1 542.095 19.7567   3
  -2   7   1 515.522 19.9531   2
   2  -7  -1 521.669 20.1230   3
   1  -7  -1 8.98557 4.38783   3
   1   7  -1 7.73221 4.96499   1
  -1   7   1 13.9631 4.42781   1
  -1   7   1 10.5847 2.53874   2
  -1  -7   1 11.0888 3.68628   3
  -1  -7   1 15.7272 3.99138   1
   1  -7  -1 12.5438 3.69817   1
   1   7  -1 14.6350 3.74316   2
  -1   7   1 15.9572 5.14652   3
   1   7  -1 10.3995 4.06590   3
   0   7  -1 588.668 26.3236   3
   0   7   1 554.792 18.4947   2
   0   7  -1 574.182 23.3965   1
   0  -7  -1 554.952 26.3340   3
   0  -7   1 557.235 26.2903   1
   0  -7  -1 564.249 28.1651   1
   0   7   1 566.896 25.1993   3
   0  -7   1 570.060 24.9397   3
  -1  -7  -1 8.77838 4.31429   3
   1   7   1 11.0354 4.27434   3
   1  -7   1 9.96300 6.07183   1
  -1   7  -1 10.3731 3.24097   3
   1  -7   1 10.9833 3.87116   3
   1   7   1 9.86694 2.69643   2
  -1   7  -1 16.4593 4.34136   1
  -1  -7  -1 9.12792 3.93479   1
   2   7   1 467.132 17.4580   2
  -2  -7  -1 426.164 21.8625   3
   2   7   1 461.359 26.5665   3
  -2   7  -1 474.821 20.3844   3
   2  -7   1 464.897 20.3494   3
  -2   7  -1 445.577 22.1294   1
   2  -7   1 501.563 24.7255   1
  -2  -7  -1 468.740 20.5325   1
  -3  -7  -1 46.8543 6.68206   2
   3  -7   1 58.4110 6.39442   3
  -3  -7  -1 46.9941 6.04282   1
  -3   7  -1 47.5260 6.26289   1
  -3   7  -1 46.4672 6.04314   3
  -3  -7  -1 48.0829 6.20263   3
   3   7   1 48.8120 7.18147   3
  -3   7  -1 44.7791 3.62588   2
   3  -7   1 52.0009 7.79115   1
   3   7   1 30.2241 6.09276   2
  -4  -7  -1 776.006 36.6587   2
   4  -7   1 749.004 28.6401   3
  -4   7  -1 742.109 28.5503   1
   4   7   1 783.667 35.8796   2
   4  -7   1 791.785 34.1770   1
  -4   7  -1 770.050 31.3345   2
  -4  -7  -1 772.670 35.5899   3
  -5  -7  -1 206.090 13.4157   3
   5  -7   1 181.148 11.2070   3
  -5  -7  -1 183.287 15.5352   2
   5  -7   1 204.150 14.3772   1
   5   7   1 204.396 14.3768   2
  -5   7  -1 206.474 12.6382   1
   5   7   1 195.457 15.9458   3
  -5   7  -1 204.293 11.6812   2
  -6   7  -1 119.664 7.18978   2
  -6   7  -1 106.608 9.99018   1
  -6  -7  -1 101.155 10.9490   3
   6   7   1 116.418 11.1363   2
   6  -7   1 103.824 9.33149   1
   6  -7   1 107.846 8.37339   3
  -7  -7  -1 82.5666 8.33158   1
  -7  -7  -1 92.6864 11.6282   3
   7  -7   1 55.8638 8.04343   3
   7   7   1 41.0603 10.4125   2
   7  -7   1 54.9134 12.9655   1
  -7   7  -1 73.6265 8.01370   1
  -7   7  -1 68.9269 6.68932   2
  -8   7  -1 363.329 20.7043   1
   8   7   1 362.487 27.5383   2
  -8  -7  -1 361.669 21.6985   1
   8  -7   1 424.259 30.7652   3
  -9   7  -1 25.2784 8.81246   1
   9   7   1 35.8351 12.6077   2
   9  -7   1 25.8213 9.47027   3
  -9   8   1 0.00000 7.11702   1
   9   8  -1 7.41776 13.5359   2
   8  -8  -1 214.001 16.0723   3
  -8   8   1 185.482 15.3944   1
   8   8  -1 225.055 20.6140   2
  -7   8   1 149.570 11.9415   1
  -7  -8   1 131.916 11.6140   1
   7   8  -1 137.425 13.6387   2
   7  -8  -1 136.371 12.0093   3
  -7  -8   1 136.510 13.0323   3
   6  -8  -1 37.2937 6.39206   3
   6  -8  -1 30.4422 6.97134   1
  -6  -8   1 75.4077 12.7262   3
  -6   8   1 36.1850 3.08616   2
   6   8  -1 39.8782 9.33724   2
  -6   8   1 29.2836 6.46197   1
  -6  -8   1 35.4130 6.57107   1
   5  -8  -1 4.79384 4.28449   3
  -5  -8   1 9.89355 6.27763   3
  -5   8   1 13.5935 5.15070   1
   5   8  -1 4.85135 6.70953   2
  -5   8   1 12.3181 1.76962   2
  -5  -8   1 11.9948 4.96303   1
   5  -8  -1 8.02968 5.62277   1
   4  -8  -1 1544.68 61.6912   1
  -4   8   1 1488.97 63.9955   1
  -4  -8   1 1599.64 76.3170   1
   4   8  -1 1506.51 71.4520   3
   4  -8  -1 1562.83 55.0592   3
   4   8  -1 1495.65 69.5436   2
  -4  -8   1 1516.00 61.2869   3
  -4   8   1 1558.86 46.2067   2
   3   8  -1 74.2692 6.78937   2
  -3   8   1 68.2162 6.94046   3
   3  -8  -1 81.7648 7.52110   1
   3   8  -1 75.7670 9.44009   3
  -3   8   1 85.2984 8.03435   1
  -3  -8   1 84.8228 9.14447   1
  -3  -8   1 60.0654 7.83548   3
   3  -8  -1 67.4672 7.24005   3
  -3   8   1 71.4817 5.13294   2
   2   8  -1 249.996 14.6537   2
   2  -8  -1 238.762 14.5355   3
  -2   8   1 232.259 9.30076   2
  -2   8   1 253.280 14.4296   3
  -2   8   1 243.038 13.9261   1
   2   8  -1 267.967 15.9755   3
  -2  -8   1 230.625 13.0994   1
  -2  -8   1 245.133 13.3792   3
   2  -8  -1 240.301 16.6434   1
  -1   8   1 21.7942 3.98687   2
  -1   8   1 19.5980 5.19381   1
   1  -8  -1 26.4241 5.59943   3
   1   8  -1 16.9025 5.61774   3
   1   8  -1 26.3510 5.73621   1
  -1   8   1 15.5616 4.54088   3
  -1  -8   1 20.4766 4.23551   3
   1   8  -1 9.59948 4.40517   2
   1  -8  -1 17.5600 4.75852   1
  -1  -8   1 25.6698 9.64592   1
   0   8  -1 924.992 36.8574   2
   0   8  -1 1054.23 37.2109   3
   0  -8  -1 1013.75 42.5469   1
   0   8   1 995.580 40.4304   3
   0  -8   1 907.857 40.3643   3
   0   8  -1 926.111 40.2743   1
   0  -8   1 1011.20 41.5916   1
   0   8   1 942.411 30.0953   2
   0  -8  -1 1000.44 37.2359   3
   1  -8   1 30.0396 5.49951   3
  -1  -8  -1 20.0462 5.62873   3
  -1   8  -1 26.7359 4.23344   3
  -1  -8  -1 16.5079 5.22301   1
   1  -8   1 25.7072 7.05243   1
  -1   8  -1 29.8319 4.92582   1
   1   8   1 18.2687 5.43123   3
   1   8   1 24.3418 3.81174   2
  -2   8  -1 244.651 11.8255   3
   2   8   1 269.579 17.8825   3
   2  -8   1 249.046 14.2226   3
   2  -8   1 254.949 15.7507   1
  -2  -8  -1 251.002 14.6814   1
  -2  -8  -1 264.502 14.1463   3
  -2   8  -1 231.337 17.5885   1
   2   8   1 245.459 12.4043   2
  -3  -8  -1 77.9192 7.37702   3
  -3  -8  -1 66.6507 7.73080   1
   3  -8   1 65.4573 7.43493   1
   3  -8   1 81.6939 6.58917   3
  -3   8  -1 67.5630 6.27728   3
   3   8   1 80.6996 10.5753   3
  -3   8  -1 71.0161 8.07363   1
   3   8   1 79.4183 8.42674   2
   4   8   1 1549.99 66.8291   3
  -4   8  -1 1590.52 49.5648   2
   4   8   1 1513.43 65.3165   2
  -4  -8  -1 1505.13 54.1299   3
  -4  -8  -1 1601.89 67.6200   2
  -4   8  -1 1504.35 63.6988   1
   4  -8   1 1488.32 63.2198   3
   4  -8   1 1631.71 71.2125   1
  -4  -8  -1 1540.56 62.8945   1
  -5  -8  -1 14.8677 5.42634   1
   5   8   1 16.3088 8.73582   2
   5  -8   1 12.6022 5.03301   3
  -5  -8  -1 8.59062 8.21929   3
   5  -8   1 25.2835 6.84885   1
  -5   8  -1 12.4937 4.11523   2
  -5   8  -1 11.7560 5.37902   1
  -6  -8  -1 39.5894 8.84094   1
   6   8   1 53.4552 9.82992   2
  -6   8  -1 38.0940 4.00202   2
  -6  -8  -1 41.7572 9.98976   3
   6  -8   1 45.4411 6.03568   3
  -6   8  -1 41.4173 7.28445   1
  -7   8  -1 144.193 13.1194   1
  -7  -8  -1 141.305 13.8108   1
  -7  -8  -1 161.376 11.2494   1
  -7  -8  -1 166.980 16.6211   3
   7   8   1 149.921 15.3066   2
   7  -8   1 166.747 12.7254   3
   8   8   1 169.645 17.9335   2
   8  -8   1 166.958 13.0254   3
  -8  -8  -1 145.285 15.7158   3
  -8   8  -1 169.141 16.6303   1
  -8  -8  -1 173.342 13.5169   1
   9   8   1 -15.285 14.6960   2
  -9   8  -1 5.21499 8.34996   1
   8  -9  -1 147.204 13.6769   3
  -8   9   1 193.831 17.6736   1
   8   9  -1 177.602 18.9638   2
   7  -9  -1 5.95057 5.58501   3
   7   9  -1 13.9452 8.16724   2
  -7   9   1 11.3669 7.09313   1
  -7  -9   1 3.07397 8.11447   3
  -6  -9   1 159.471 12.7453   1
  -6   9   1 166.471 13.4177   1
   6  -9  -1 141.242 14.1432   3
   6   9  -1 164.299 13.9448   2
  -6  -9   1 140.144 14.8089   3
   5  -9  -1 120.086 16.0181   1
  -5   9   1 172.474 9.65617   2
  -5  -9   1 145.319 13.3023   3
  -5  -9   1 161.485 11.3521   1
   5   9  -1 127.408 14.0469   2
   5  -9  -1 148.068 10.8152   3
  -5   9   1 158.202 7.66552   2
  -5   9   1 146.810 13.8311   1
   4  -9  -1 821.391 40.5590   1
  -4  -9   1 761.167 39.6760   3
  -4   9   1 791.749 30.9366   2
   4  -9  -1 779.407 37.2777   3
   4   9  -1 741.700 44.3898   2
  -4   9   1 768.162 37.1878   1
  -4   9   1 800.968 30.4365   2
  -4  -9   1 846.538 42.8197   1
  -3   9   1 239.610 16.4238   1
  -3  -9   1 224.131 14.4597   1
  -3   9   1 214.841 12.9913   3
   3   9  -1 252.862 17.2139   2
  -3   9   1 232.390 10.1403   2
   3   9  -1 221.109 16.8413   3
   3  -9  -1 219.904 14.4991   1
   3  -9  -1 228.052 16.7160   3
  -3  -9   1 229.405 16.4211   3
  -2   9   1 231.571 13.7157   3
   2  -9  -1 236.807 14.4849   3
  -2  -9   1 218.917 12.9121   1
  -2   9   1 219.860 15.0281   1
   2  -9  -1 217.603 16.0965   1
   2   9  -1 217.028 15.5306   3
  -2  -9   1 225.893 13.7678   3
  -2   9   1 214.458 11.0639   2
   2   9  -1 231.521 15.1968   2
   1   9  -1 45.4622 6.86613   3
  -1   9   1 31.7160 4.72345   2
   1  -9  -1 53.4844 7.18845   3
   1  -9  -1 49.3133 7.94772   1
  -1   9   1 62.8619 8.10550   3
   1   9  -1 44.8585 5.53365   2
  -1  -9   1 45.2081 6.28279   3
  -1  -9   1 49.3238 8.14676   1
   0  -9   1 1198.72 52.3456   1
   0   9  -1 1126.99 50.2959   3
   0  -9   1 1077.88 38.0182   3
   0   9  -1 1092.90 43.1122   1
   0   9  -1 1085.68 39.0522   2
   0  -9  -1 1190.46 47.0250   1
   0   9   1 1130.28 49.6770   3
   0   9   1 1083.01 44.3808   2
   0  -9  -1 1064.60 45.4689   3
   1  -9   1 51.6234 7.90416   1
   1  -9   1 51.1234 6.67869   3
   1   9   1 63.6323 8.32729   3
  -1   9  -1 53.8606 6.82990   3
  -1  -9  -1 53.2453 7.19399   1
   1   9   1 51.2842 8.16961   2
  -1  -9  -1 60.0648 8.81017   3
  -1   9  -1 56.9454 7.84503   1
   2   9   1 205.000 12.3691   2
  -2  -9  -1 267.063 15.7235   1
   2  -9   1 198.568 14.6326   3
  -2   9  -1 183.317 12.4367   1
  -2   9  -1 216.173 11.9718   3
   2   9   1 207.458 15.4065   3
  -2  -9  -1 223.678 14.2842   3
   2  -9   1 205.036 13.6544   1
   3  -9   1 188.686 11.8165   3
   3   9   1 161.089 13.3340   2
  -3  -9  -1 203.216 13.6704   3
  -3   9  -1 183.586 16.1779   1
   3   9   1 242.284 17.6384   3
   3  -9   1 236.244 14.9580   1
  -3   9  -1 222.725 12.1989   3
  -3  -9  -1 208.716 14.7036   1
  -4   9  -1 872.619 35.7732   2
  -4  -9  -1 828.882 32.2310   3
  -4   9  -1 774.160 34.7096   1
   4  -9   1 774.310 46.0666   1
   4   9   1 822.609 40.7991   2
   4  -9   1 823.230 34.1707   3
  -4  -9  -1 829.344 44.1411   1
  -5   9  -1 153.987 13.5525   1
   5  -9   1 179.439 12.9075   3
   5   9   1 171.833 12.7782   2
  -5  -9  -1 184.651 14.7134   1
  -5  -9  -1 188.103 13.9154   3
  -5   9  -1 184.618 9.04315   2
   6  -9   1 195.325 12.6429   3
  -6  -9  -1 194.341 16.4931   1
  -6   9  -1 190.101 16.0098   1
  -6  -9  -1 184.082 15.8038   3
   6   9   1 196.799 16.8028   2
  -6   9  -1 197.719 14.1823   2
  -7   9  -1 11.2471 9.32135   1
  -7  -9  -1 -1.9580 12.2479   3
   7   9   1 11.8483 7.98214   2
   7  -9   1 14.0763 8.53713   3
  -8  -9  -1 186.792 20.0890   1
   8   9   1 201.572 21.5070   2
  -8   9  -1 206.832 18.8913   1
  -8  -9  -1 183.675 20.0679   3
   8  -9   1 196.810 17.1989   3
   8 -10  -1 78.6599 14.1078   3
   8  10  -1 75.9671 16.2486   2
  -8  10   1 65.3334 15.3645   1
   7 -10  -1 23.8961 7.30215   3
   7  10  -1 8.85425 8.29174   2
  -7 -10   1 11.6454 12.0452   3
  -7  10   1 23.2892 8.29699   1
   6  10  -1 317.480 21.6305   2
  -6 -10   1 346.228 28.0177   3
   6 -10  -1 335.592 20.1270   3
  -6 -10   1 319.307 27.0836   1
  -6  10   1 354.953 23.5793   1
  -5  10   1 231.279 11.6294   2
  -5 -10   1 292.230 22.7683   1
  -5 -10   1 289.567 20.8051   3
  -5  10   1 289.775 19.2924   1
   5 -10  -1 330.365 17.6635   3
  -5  10   1 237.253 11.6593   2
   5  10  -1 291.380 22.1586   2
  -4 -10   1 40.3787 7.50321   3
  -4  10   1 56.1385 4.44162   2
  -4  10   1 43.8860 4.40358   2
   4 -10  -1 45.5836 7.84856   3
   4  10  -1 44.5974 9.81344   2
  -4  10   1 57.1376 8.44798   1
  -4 -10   1 60.0787 8.55705   1
   3  10  -1 76.1495 17.0813   3
   3 -10  -1 134.143 11.0149   3
  -3  10   1 117.605 6.79993   2
  -3 -10   1 114.159 13.8754   3
  -3  10   1 135.943 12.5577   1
  -3  10   1 132.713 12.0821   3
  -3 -10   1 120.390 9.83803   1
   3  10  -1 135.455 12.8792   2
  -2 -10   1 286.358 18.4470   1
  -2  10   1 266.844 14.3405   2
  -2  10   1 271.513 18.9397   3
   2 -10  -1 289.683 18.3180   1
   2  10  -1 251.120 15.4212   2
   2 -10  -1 264.117 20.5394   3
   2  10  -1 239.519 20.0416   3
  -2  10   1 262.759 17.5139   1
  -2 -10   1 246.020 16.9113   3
   1 -10  -1 25.6922 6.91983   3
   1 -10  -1 34.4916 8.30447   1
  -1 -10   1 38.3911 9.31412   3
  -1 -10   1 41.8050 8.46559   1
   1  10  -1 31.9770 6.41339   3
  -1  10   1 29.3369 4.25375   2
  -1  10   1 22.1874 5.76153   3
   1  10  -1 35.5199 7.18292   2
   0 -10   1 524.468 26.5618   1
   0  10   1 505.383 19.1040   2
   0  10   1 481.955 29.9792   3
   0 -10  -1 519.004 24.4567   1
   0 -10   1 528.434 22.9479   3
   0  10  -1 564.798 25.2940   3
   0 -10  -1 491.572 23.9874   3
   0  10  -1 513.467 23.5459   2
   0  10  -1 482.102 25.8925   1
  -1 -10  -1 27.4780 6.42485   3
   1 -10   1 33.0550 6.88854   1
  -1 -10  -1 26.7885 6.96442   1
  -1  10  -1 40.7137 7.86481   1
  -1  10  -1 44.8826 6.92852   3
   1  10   1 45.3153 7.36337   2
   1 -10   1 45.6415 7.76625   3
  -1  10  -1 26.6556 6.02997   2
   1  10   1 41.0908 8.03457   3
  -2  10  -1 280.496 16.5397   1
  -2 -10  -1 276.267 15.8721   3
   2 -10   1 274.906 18.7756   1
  -2 -10  -1 311.893 24.2360   1
   2  10   1 318.244 20.9518   3
   2 -10   1 305.304 17.6493   3
  -2  10  -1 280.596 16.6395   3
   2  10   1 298.440 20.8028   2
   3 -10   1 144.567 11.8895   3
  -3  10  -1 134.039 10.8888   3
  -3 -10  -1 112.484 12.6218   1
   3  10   1 111.212 11.2093   2
  -3 -10  -1 138.689 10.6669   3
  -3  10  -1 125.765 10.5495   1
  -4 -10  -1 64.7465 8.61230   3
  -4 -10  -1 41.0103 7.81245   1
   4 -10   1 53.1723 7.49448   3
  -4  10  -1 47.7247 8.64274   1
   4  10   1 43.5107 9.65008   2
  -4  10  -1 49.9802 6.25750   2
   5  10   1 258.872 17.0017   2
  -5  10  -1 248.411 18.9718   1
  -5 -10  -1 233.990 19.4789   1
  -5  10  -1 267.805 17.8596   2
  -5 -10  -1 259.552 17.5911   3
   5 -10   1 267.249 15.5577   3
  -6  10  -1 284.597 24.6229   1
   6 -10   1 307.891 17.7408   3
   6  10   1 285.248 21.2283   2
  -6 -10  -1 260.881 20.8602   3
   7 -10   1 21.8921 8.18603   3
   7  10   1 6.84199 13.1441   2
  -7  10  -1 12.6853 9.71224   1
  -7 -10  -1 13.1371 11.0691   3
  -8  10  -1 108.323 19.0645   1
   8  10   1 68.1684 15.1163   2
  -8 -10  -1 86.4877 11.1587   1
  -8 -10  -1 101.253 19.5514   3
   7 -11  -1 105.680 13.1615   3
  -7  11   1 98.2301 16.0521   1
  -7 -11   1 94.3319 17.3526   3
   7  11  -1 104.572 18.0218   2
   6  11  -1 338.047 28.9660   2
  -6 -11   1 327.943 30.8915   3
  -6  11   1 376.062 25.3556   1
   6 -11  -1 322.296 23.9423   3
  -5  11   1 188.875 16.0453   1
   5 -11  -1 240.629 20.7276   3
   5  11  -1 203.150 19.3985   2
  -5 -11   1 183.222 17.8495   3
  -4 -11   1 28.1324 7.23059   3
  -4  11   1 36.9003 4.20547   2
  -4  11   1 37.5196 5.44414   2
  -4  11   1 38.5984 10.4088   1
   4  11  -1 26.8362 6.90653   2
   4 -11  -1 21.9164 6.42309   3
   3  11  -1 228.467 13.1306   2
  -3  11   1 184.880 16.0757   3
  -3  11   1 240.561 11.3916   2
   3 -11  -1 212.858 14.2684   3
  -3 -11   1 190.094 20.6602   1
  -3 -11   1 192.501 18.7547   3
  -3  11   1 238.809 18.0030   1
  -2  11   1 475.423 30.2549   3
  -2 -11   1 337.637 31.1109   1
   2 -11  -1 475.512 24.2375   3
  -2 -11   1 476.624 24.4046   3
   2  11  -1 472.778 22.9754   2
  -2  11   1 479.880 19.5738   2
   1 -11  -1 228.341 13.9293   3
  -1  11   1 248.992 14.5403   2
   1  11  -1 247.234 16.8515   2
  -1  11   1 237.337 17.6024   3
  -1 -11   1 217.991 18.3424   3
   1  11  -1 232.377 17.2534   3
   0 -11   1 167.985 14.6786   3
   0  11   1 164.319 14.1002   3
   0  11  -1 204.535 14.3987   1
   0  11  -1 176.582 11.0139   2
   0  11  -1 175.484 15.0880   3
   0 -11  -1 196.209 14.7349   3
   0  11   1 176.892 10.1358   2
  -1 -11  -1 201.376 14.1348   3
  -1  11  -1 210.877 17.1903   3
  -1  11  -1 212.199 14.0032   1
  -1  11  -1 212.682 13.3814   2
   1  11   1 152.834 21.6921   3
   1  11   1 234.344 13.3467   2
   1 -11   1 203.474 14.8854   3
  -2 -11  -1 419.178 21.7627   3
  -2  11  -1 440.605 21.8284   2
   2  11   1 428.764 25.7466   2
   2 -11   1 431.694 24.4632   3
  -2  11  -1 408.135 25.4741   1
  -2  11  -1 430.835 23.8514   3
  -3 -11  -1 196.188 15.8282   3
   3 -11   1 178.539 16.0993   3
  -3  11  -1 205.158 14.1100   3
  -3  11  -1 192.383 15.0912   1
   3  11   1 179.056 15.1462   2
  -4  11  -1 45.5404 10.7089   1
   4  11   1 39.7349 9.44577   2
   4 -11   1 43.8238 7.88449   3
  -4  11  -1 45.8085 6.11905   2
  -4 -11  -1 32.2005 7.87821   3
  -5 -11  -1 219.273 19.4290   3
  -5  11  -1 239.058 16.7797   1
   5  11   1 225.136 19.2691   2
   5 -11   1 261.676 15.5606   3
  -6 -11  -1 357.724 26.6258   3
   6 -11   1 373.283 23.5044   3
  -6  11  -1 428.720 31.6708   1
   6  11   1 359.883 29.7139   2
  -7  11  -1 118.840 16.0755   1
   7  11   1 122.709 19.1711   2
  -7 -11  -1 111.530 19.2011   3
  -6  12   1 146.900 19.2367   1
   6 -12  -1 140.719 16.3993   3
  -6 -12   1 119.230 19.9715   3
   6  12  -1 139.730 17.4158   2
  -5  12   1 37.6710 10.6079   1
  -5 -12   1 39.7950 12.9176   3
   5  12  -1 49.0977 11.5923   2
   5 -12  -1 63.7193 11.5465   3
  -4  12   1 5.65095 2.89095   2
  -4 -12   1 9.13188 7.58774   3
   4 -12  -1 10.8222 9.85831   3
   4  12  -1 9.75567 7.04576   2
  -4  12   1 19.6371 10.9316   1
   3 -12  -1 165.926 15.2615   3
   3  12  -1 154.140 12.2193   2
  -3 -12   1 148.952 15.9277   3
  -3  12   1 162.224 11.8815   2
   2  12  -1 174.950 15.3359   2
  -2  12   1 200.748 10.9078   2
  -2 -12   1 189.114 14.4935   3
   1  12  -1 170.591 15.1063   2
  -1  12   1 166.640 8.99655   2
  -1 -12   1 235.246 19.4143   3
   1 -12  -1 195.286 15.7038   3
   0  12  -1 6.61993 6.10461   3
   0 -12  -1 12.5063 7.53755   3
   0  12   1 0.42937 5.52202   2
   0 -12   1 12.0308 5.62893   3
   0  12  -1 1.63516 5.09378   2
  -1  12  -1 217.284 11.6757   2
   1  12   1 210.661 12.5772   2
  -1 -12  -1 207.719 17.3099   3
  -1  12  -1 234.951 17.7860   1
  -1  12  -1 208.289 16.9123   3
   1 -12   1 205.664 15.3249   3
  -2  12  -1 224.432 15.6294   1
   2 -12   1 189.114 14.7238   3
   2  12   1 235.534 18.7016   2
  -2  12  -1 215.690 15.8177   3
  -2 -12  -1 193.771 21.3927   3
  -2  12  -1 201.502 16.0914   2
  -3 -12  -1 195.609 14.7219   3
  -3  12  -1 178.997 16.1812   1
  -3  12  -1 179.305 16.4893   3
   3  12   1 195.230 14.9116   2
  -3  12  -1 169.150 11.5380   2
   3 -12   1 172.700 14.4075   3
   4  12   1 3.28799 8.16891   2
   4 -12   1 1.59751 5.06383   3
  -4 -12  -1 0.11232 7.29076   3
  -4  12  -1 19.3036 9.05728   1
  -5  12  -1 39.9165 10.6569   1
  -5 -12  -1 37.0345 13.7489   3
   5  12   1 40.8454 12.9658   2
   5 -12   1 33.2954 9.18915   3
  -6  12  -1 125.557 16.2952   1
   6 -12   1 125.908 14.6150   3
  -6 -12  -1 122.189 18.1498   3
   6  12   1 114.166 18.0346   2
   6 -13  -1 15.3322 8.78995   3
  -6 -13   1 22.5922 20.2480   3
   6  13  -1 9.89283 11.9144   2
  -6  13   1 44.0892 13.2039   1
   5 -13  -1 149.835 16.3388   3
   5  13  -1 192.511 19.5759   2
  -5  13   1 145.345 18.2919   1
  -5 -13   1 148.238 20.4790   3
   4  13  -1 78.6645 17.6453   2
   4 -13  -1 59.1792 14.9878   3
  -4 -13   1 69.5720 11.2006   3
   3  13  -1 277.910 24.7459   2
   3 -13  -1 239.333 21.6990   3
  -3 -13   1 225.040 20.9332   3
  -3  13   1 163.212 16.4486   2
  -2  13   1 124.879 13.3939   2
   2  13  -1 129.221 12.3116   2
   2 -13  -1 126.330 13.6963   3
  -2 -13   1 144.456 16.5513   3
   1 -13  -1 400.511 28.2484   3
  -1  13   1 405.989 27.2121   2
   1  13  -1 378.895 21.0374   2
  -1 -13   1 418.046 28.4230   3
   0 -13   1 10.4570 8.09451   3
   0  13   1 3.23494 4.50296   2
   0 -13  -1 -3.9937 6.44991   3
   0  13  -1 8.87206 9.56986   2
   1  13   1 395.481 27.7914   2
  -1 -13  -1 381.890 25.4746   3
  -1  13  -1 390.176 25.3591   2
   1 -13   1 353.816 21.5604   3
  -2 -13  -1 107.561 16.2160   3
   2  13   1 139.776 12.3637   2
   2 -13   1 193.391 21.8057   3
  -2  13  -1 103.569 14.2781   1
  -2  13  -1 133.282 9.50867   2
  -3 -13  -1 227.704 18.2482   3
   3 -13   1 237.091 16.9686   3
  -3  13  -1 233.664 19.9546   1
  -3  13  -1 239.193 16.0268   2
   3  13   1 234.366 17.8497   2
  -4  13  -1 29.6341 5.98965   2
  -4 -13  -1 55.2738 11.8958   3
   4 -13   1 52.5286 9.64831   3
  -4  13  -1 57.0892 11.6144   1
   4  13   1 48.4982 12.0397   2
  -5 -13  -1 109.568 16.4404   3
   5  13   1 105.306 16.8791   2
   5 -13   1 124.387 14.3266   3
  -5  13  -1 113.112 18.6226   1
   6  13   1 35.0933 14.2850   2
  -6 -13  -1 28.5133 12.1251   3
  -6  13  -1 34.9300 11.1468   1
   5  14  -1 89.3135 16.0933   2
   5 -14  -1 114.194 17.6612   3
  -4 -14   1 65.8751 12.5201   3
   4 -14  -1 72.2892 14.0746   3
   4  14  -1 75.9605 16.6760   2
   3 -14  -1 154.113 18.6746   3
  -3 -14   1 141.618 18.6861   3
   3  14  -1 134.160 14.7299   2
   2  14  -1 22.0536 9.38433   2
  -2 -14   1 34.3400 10.0083   3
  -2  14   1 22.9874 5.60197   2
   2 -14  -1 40.1668 11.8641   3
   1  14  -1 229.117 20.3850   2
   1 -14  -1 244.771 19.7068   3
  -1 -14   1 258.069 18.3258   3
  -1  14   1 258.241 15.1836   2
   0 -14   1 -3.4276 9.31642   3
   0 -14  -1 15.7535 6.95829   3
   0  14  -1 5.31086 6.22755   2
   0  14   1 5.13136 6.47910   2
  -1  14  -1 248.371 19.1850   2
  -1 -14  -1 252.807 28.5501   3
   1  14   1 269.803 22.6983   2
   1 -14   1 246.499 22.1913   3
  -2  14  -1 24.9548 7.15119   2
   2 -14   1 25.2113 8.04207   3
  -2  14  -1 19.2535 10.5148   1
   2  14   1 27.0841 8.02936   2
  -2 -14  -1 45.9591 12.6931   3
  -3 -14  -1 145.822 17.1173   3
  -3  14  -1 141.135 14.2105   2
  -3  14  -1 149.935 17.1710   1
   3  14   1 149.670 18.1078   2
   3 -14   1 152.042 15.6214   3
  -4  14  -1 87.3044 13.5530   1
   4 -14   1 73.9484 11.9598   3
  -4 -14  -1 117.880 20.3859   3
   4  14   1 73.1025 13.4579   2
   5  14   1 81.6706 15.9125   2
  -5  14  -1 68.7321 13.2751   1
   3  15  -1 187.850 22.6106   2
  -3 -15   1 195.694 25.6381   3
   3 -15  -1 175.270 19.3965   3
   2 -15  -1 25.7658 10.5527   3
   2  15  -1 49.4809 16.5502   2
  -2 -15   1 30.3238 12.5350   3
  -1  15   1 136.502 14.5289   2
  -1 -15   1 158.688 16.1084   3
   1 -15  -1 118.658 16.6252   3
   1  15  -1 162.762 13.1025   2
   0  15  -1 9.00665 8.24320   2
   0  15   1 6.40977 7.22519   2
   0 -15   1 7.77894 10.0383   3
   0 -15  -1 25.1641 10.5307   3
  -1  15  -1 128.677 11.9145   2
   1  15   1 113.137 13.5582   2
  -1 -15  -1 118.750 14.1693   3
   1 -15   1 113.997 14.4418   3
   2  15   1 1.25242 13.7662   2
  -2 -15  -1 39.7470 16.0086   3
  -2  15  -1 50.6553 15.2075   2
   2 -15   1 18.3223 8.04772   3
  -3 -15  -1 220.142 24.0696   3
   3  15   1 194.714 20.9236   2
  -3  15  -1 172.804 23.3457   1
   3 -15   1 190.135 22.0805   3
  10   0  -2 20.0091 8.94724   2
   9   0  -2 -1.6701 4.80030   2
   8   0  -2 247.117 12.6154   2
  -8   0   2 237.915 13.6961   1
   7   0  -2 -3.5009 7.83741   3
  -7   0   2 -1.5316 2.13838   1
  -7   0   2 3.22249 5.36087   2
   7   0  -2 -1.7803 6.66379   2
  -6   0   2 1147.33 46.3609   2
   6   0  -2 1136.29 43.9287   3
   6   0  -2 1110.07 42.3856   2
  -6   0   2 1131.07 40.7648   1
   5   0  -2 -1.4873 1.24934   1
   5   0  -2 -0.1090 2.52842   2
  -5   0   2 1.25925 0.99153   1
  -5   0   2 -2.4590 2.04257   2
   4   0  -2 369.237 14.5345   2
  -4   0   2 355.886 15.7775   2
   4   0  -2 367.323 12.6300   1
  -4   0   2 363.714 14.3942   1
   3   0  -2 2.03947 2.57670   2
  -3   0   2 1.47240 0.65661   1
   3   0  -2 0.16912 0.48748   1
   2   0  -2 35.3517 3.09053   2
   2   0  -2 32.1116 1.28606   1
   1   0  -2 -1.1062 0.51290   1
   0   0   2 8.47054 1.42682   1
   0   0  -2 9.90741 1.49716   3
   0   0  -2 8.03847 1.27610   2
   0   0  -2 12.6605 1.76846   1
   1   0   2 -1.5293 1.04953   3
   1   0   2 -0.7896 1.16947   1
  -1   0  -2 -1.7991 1.33940   2
  -1   0  -2 -3.2585 1.35939   1
  -1   0  -2 -0.0399 1.09951   3
   1   0   2 -1.3893 1.31941   2
  -2   0  -2 23.5855 3.55989   2
   2   0   2 31.8851 2.94434   1
   2   0   2 35.4645 3.24310   3
   2   0   2 37.7496 3.39278   2
  -2   0  -2 30.6745 3.14952   1
  -2   0  -2 31.0438 2.33906   3
   3   0   2 2.36129 2.04246   1
   3   0   2 4.87203 1.58415   3
  -3   0  -2 1.31514 2.71000   1
   3   0   2 2.68011 3.11849   2
  -3   0  -2 0.96643 2.06239   3
  -3   0  -2 -1.0561 2.46092   2
   4   0   2 393.814 15.1328   1
   4   0   2 372.006 15.5031   2
   4   0   2 383.725 17.3347   3
  -4   0  -2 369.864 13.7116   1
  -4   0  -2 373.627 18.9861   2
   5   0   2 0.10909 3.69923   3
   5   0   2 1.09092 3.54055   1
   5   0   2 -0.8132 3.11410   2
  -5   0  -2 1.24960 4.96868   2
  -5   0  -2 5.45464 3.05459   1
   6   0   2 1211.53 53.7630   3
   6   0   2 1159.42 43.7355   1
  -6   0  -2 1178.10 50.8091   2
   6   0   2 1136.23 45.2767   2
  -6   0  -2 1112.49 48.3952   1
  -7   0  -2 2.51794 3.43986   1
   7   0   2 2.88472 6.72111   3
   7   0   2 3.82647 3.37047   1
   7   0   2 -3.0730 4.33204   2
  -7   0  -2 -2.9541 4.77813   2
  -8   0  -2 274.905 16.7326   2
  -8   0  -2 248.482 13.8034   1
   8   0   2 247.368 15.8298   3
   8   0   2 244.118 13.3821   2
   9   0   2 -2.7353 5.63050   2
  -9   0  -2 -0.0998 3.76365   1
  10   0   2 42.1017 10.4630   2
  10   1  -2 30.4504 8.87013   2
  10  -1  -2 27.1625 7.68029   2
   9  -1  -2 16.7597 4.48994   2
   9   1  -2 16.1420 6.16077   2
   8  -1  -2 886.687 47.7252   2
  -8   1   2 889.677 30.5533   1
   8   1  -2 818.230 38.7273   2
  -8   1   2 880.526 40.6044   2
  -8  -1   2 864.608 34.0689   1
   7  -1  -2 -0.8948 2.47570   1
   7  -1  -2 2.14759 4.31507   3
  -7  -1   2 5.01565 1.65198   1
  -7   1   2 4.27530 2.59501   1
  -7   1   2 0.78240 3.22990   2
   7  -1  -2 0.21064 5.16584   2
  -7  -1   2 3.78164 4.71710   2
   7   1  -2 0.95393 3.74545   2
   7   1  -2 3.52290 5.45352   3
  -6   1   2 34.5836 5.09310   2
   6   1  -2 24.6767 5.12348   2
   6   1  -2 26.5324 7.97752   3
  -6   1   2 26.4331 3.01036   1
  -6  -1   2 27.6099 4.81419   2
   6  -1  -2 27.3544 4.26238   2
   6  -1  -2 21.9505 2.62125   1
  -6  -1   2 24.7668 2.28155   1
   5   1  -2 4.81370 4.21942   3
   5  -1  -2 3.62281 2.96230   2
  -5   1   2 3.46269 3.15245   2
  -5  -1   2 5.87351 1.30742   1
   5   1  -2 1.94196 2.72275   2
  -5  -1   2 10.2415 3.08037   2
  -5   1   2 6.69597 2.75775   1
   5  -1  -2 1.46113 1.92149   1
   4  -1  -2 30.0544 3.33827   2
  -4   1   2 38.0463 2.49125   1
   4  -1  -2 42.2815 3.02936   1
   4   1  -2 35.5269 5.11365   3
  -4   1   2 35.1166 3.14894   2
  -4  -1   2 35.0494 1.86041   1
   4   1  -2 32.1145 3.61139   2
   3  -1  -2 116.013 5.36076   2
  -3  -1   2 108.536 4.24875   1
  -3   1   2 114.608 5.23122   1
   3  -1  -2 123.207 4.79280   1
  -3  -1   2 105.151 4.12677   1
   3   1  -2 110.593 6.34211   2
   2  -1  -2 1363.16 36.4723   1
   2  -1  -2 1409.62 40.0676   2
   1   1  -2 19.8414 1.39643   1
  -1  -1   2 19.3818 1.75344   1
   0  -1   2 2083.23 62.4614   1
   0   1  -2 2099.28 70.1976   1
   0  -1  -2 2093.66 75.7833   2
   0   1   2 2141.24 72.9534   3
   0   1   2 2090.25 62.9788   2
   0  -1  -2 2048.42 71.4081   3
  -1   1  -2 20.4128 2.05827   2
   1  -1   2 20.7625 2.21813   2
  -1   1  -2 21.0423 2.74769   1
   1  -1   2 19.9332 2.03829   1
   1   1   2 19.4542 2.38789   3
   1   1   2 19.6892 2.59831   2
  -1  -1  -2 18.9784 2.71120   2
  -1   1  -2 20.4628 1.13904   3
  -1  -1  -2 15.6128 2.78392   3
  -2   1  -2 1329.83 53.2470   1
  -2   1  -2 1369.33 48.9569   2
   2   1   2 1371.07 58.4362   2
  -2  -1  -2 1386.23 55.2279   2
   2   1   2 1360.25 51.0831   3
   2  -1   2 1424.58 47.7098   1
   2  -1   2 1356.73 42.5118   3
  -2  -1  -2 1393.28 47.0877   3
   2  -1   2 1357.16 49.6054   2
  -2  -1  -2 1340.28 47.3567   1
   3   1   2 111.510 8.54944   3
   3   1   2 121.630 5.98460   2
   3  -1   2 122.816 6.56380   1
  -3  -1  -2 108.342 5.87766   3
  -3  -1  -2 118.300 6.07407   1
   3  -1   2 111.674 5.23707   3
  -3  -1  -2 109.124 6.98867   2
  -3   1  -2 108.052 8.47553   2
  -3   1  -2 112.791 6.05506   1
   3  -1   2 106.998 6.04236   2
   4  -1   2 29.8124 3.70787   2
   4   1   2 25.6624 3.22778   3
  -4  -1  -2 30.7995 4.67262   3
  -4   1  -2 28.9453 4.02682   2
  -4  -1  -2 38.8325 3.87728   1
  -4  -1  -2 29.6960 4.68257   2
   4   1   2 30.7796 3.59891   2
   4  -1   2 31.4471 3.05999   3
  -4   1  -2 33.2113 4.31588   1
   4  -1   2 42.5707 4.56506   1
   5  -1   2 7.45146 2.81786   1
   5  -1   2 4.19702 2.51027   3
  -5  -1  -2 4.90393 3.75472   2
   5   1   2 6.51876 4.17082   3
  -5   1  -2 4.52445 2.93692   1
  -5   1  -2 4.43515 3.22466   2
  -5  -1  -2 8.28219 3.81417   1
   5  -1   2 4.51453 3.27427   2
   6  -1   2 21.7951 4.22131   3
   6   1   2 23.1572 4.73126   3
  -6  -1  -2 31.9053 5.74889   2
   6  -1   2 24.6992 5.15938   2
   6  -1   2 39.3615 5.54262   1
  -6   1  -2 25.1981 4.25125   1
  -6  -1  -2 24.8041 4.64142   1
  -6   1  -2 35.5083 5.50310   2
   6   1   2 23.5764 7.79560   2
   7   1   2 -2.7080 5.82288   3
   7  -1   2 -0.7034 3.60660   3
  -7   1  -2 9.50201 4.71632   2
   7   1   2 -2.3906 5.11858   2
  -7  -1  -2 -2.5096 4.52340   1
  -7   1  -2 0.00000 5.05439   1
   7  -1   2 2.76440 3.45797   1
  -7  -1  -2 1.37884 4.12661   2
   7  -1   2 -2.1203 3.41834   2
  -8   1  -2 896.591 37.9901   1
   8   1   2 885.772 42.6084   3
  -8   1  -2 899.056 49.7485   2
   8  -1   2 844.829 41.6646   1
  -8  -1  -2 943.815 35.9396   1
   8  -1   2 918.510 44.9772   3
   8   1   2 864.887 41.2707   2
   8  -1   2 894.465 32.9593   2
   9   1   2 18.5999 7.43800   2
  -9  -1  -2 23.4222 6.90885   1
  -9   1  -2 25.7048 6.27897   1
   9  -1   2 26.3537 8.55497   2
  10   1   2 31.3554 9.97947   2
  10  -1   2 21.2759 7.92468   2
  10   2  -2 4.53026 8.46048   2
   9  -2  -2 307.897 15.7783   2
   9   2  -2 291.368 19.9033   2
  -8  -2   2 114.824 6.59200   1
  -8   2   2 107.495 8.51966   2
  -8   2   2 107.979 9.12532   1
   8  -2  -2 119.310 7.49001   1
   8   2  -2 102.942 11.0965   2
   8  -2  -2 117.270 8.93001   2
   7   2  -2 422.638 24.0947   3
  -7   2   2 422.102 21.1354   2
   7  -2  -2 408.425 17.2466   2
   7  -2  -2 424.368 17.8547   1
  -7  -2   2 441.314 17.4609   1
   7   2  -2 389.475 20.4712   2
  -7   2   2 427.271 18.9582   1
   6   2  -2 417.935 20.1484   3
   6  -2  -2 396.570 15.6681   1
  -6  -2   2 369.791 15.6031   1
   6  -2  -2 371.167 21.0966   2
  -6   2   2 384.845 14.2954   1
  -6   2   2 373.798 18.3558   2
   6   2  -2 383.642 16.4338   2
   5   2  -2 243.541 12.3135   2
  -5   2   2 248.529 11.6930   2
   5  -2  -2 232.179 12.2768   2
  -5   2   2 243.927 10.3144   1
  -5  -2   2 238.309 11.2750   1
   5  -2  -2 253.319 10.1359   1
   5   2  -2 258.020 14.2026   3
  -4   2   2 1108.16 39.4343   2
   4   2  -2 1155.93 44.5298   3
   4   2  -2 1139.46 34.1634   2
   4  -2  -2 1089.99 35.8859   2
  -4  -2   2 1085.54 39.2956   1
   4  -2  -2 1129.72 42.1805   1
  -4   2   2 1092.77 41.3890   1
  -3   2   2 1274.68 45.9391   1
   3   2  -2 1339.51 49.1306   3
   3   2  -2 1268.88 50.7007   2
   3  -2  -2 1328.29 46.2086   1
  -3  -2   2 1289.98 53.6819   1
   3  -2  -2 1318.27 46.4980   2
   2  -2  -2 345.682 14.2092   1
   2  -2  -2 350.962 10.7342   2
  -2  -2   2 341.003 11.4781   1
   2   2  -2 350.872 14.8092   3
  -2   2   2 343.331 16.5293   1
  -1   2   2 18.9984 1.35777   2
   1   2  -2 22.1447 2.48038   3
   1   2  -2 22.5441 2.30171   1
  -1  -2   2 20.0427 2.10202   1
   1  -2  -2 21.1500 1.41000   2
  -1  -2   2 20.5052 2.38579   3
   1  -2  -2 20.5233 2.75733   3
  -1   2   2 17.2124 2.76778   3
   0   2   2 2.94762 1.33792   2
   0   2   2 1.65150 2.24730   3
   0  -2  -2 5.35829 1.47228   2
   0  -2  -2 5.28818 1.91296   3
   0   2  -2 5.24755 1.60230   1
   0  -2   2 1.81933 1.58663   3
   0  -2   2 3.08864 1.48085   1
   0   2  -2 4.01578 0.84121   3
  -1   2  -2 21.4639 2.57733   1
   1  -2   2 21.7247 1.48170   3
  -1  -2  -2 16.5675 2.61158   2
   1  -2   2 20.6395 2.51473   1
  -1   2  -2 20.5456 1.26258   3
   1   2   2 16.9495 3.15868   3
  -1  -2  -2 22.0281 2.97287   3
   1   2   2 24.6068 2.55863   2
   2  -2   2 330.013 12.8887   2
  -2  -2  -2 350.369 13.3286   3
   2   2   2 349.004 16.2097   3
  -2   2  -2 347.380 12.6730   2
  -2  -2  -2 350.451 14.6917   2
   2  -2   2 338.219 14.4908   1
  -2   2  -2 322.917 13.8746   1
   2   2   2 339.906 14.9260   2
  -3  -2  -2 1302.73 44.7574   2
  -3  -2  -2 1362.26 55.3412   3
  -3  -2  -2 1327.91 44.7674   1
   3  -2   2 1323.28 44.8666   1
   3   2   2 1330.56 49.9897   2
   3  -2   2 1341.09 37.7147   2
  -3   2  -2 1323.20 48.2680   1
  -3   2  -2 1361.86 48.5473   2
   3   2   2 1337.14 54.6958   3
   4  -2   2 1146.08 39.7035   1
   4  -2   2 1089.57 36.8447   2
   4   2   2 1089.98 38.1285   2
   4   2   2 1108.03 52.8209   3
  -4   2  -2 1135.15 51.8540   2
  -4   2  -2 1054.38 39.7090   1
  -4  -2  -2 1100.30 40.4641   1
   4  -2   2 1150.16 39.5339   3
  -4  -2  -2 1074.00 44.9457   2
  -4  -2  -2 1057.77 41.4822   3
   5   2   2 244.331 12.4747   2
  -5  -2  -2 249.347 11.5151   3
   5  -2   2 239.613 12.7409   2
  -5   2  -2 242.195 13.1130   2
   5  -2   2 233.986 12.8008   1
  -5  -2  -2 261.386 12.9793   1
   5   2   2 235.753 15.4620   3
  -5   2  -2 260.158 12.5972   1
   5  -2   2 266.368 14.0454   3
  -5  -2  -2 249.940 14.3247   2
  -6  -2  -2 385.681 17.9388   1
   6   2   2 398.290 21.1482   2
   6   2   2 419.112 23.4299   3
  -6  -2  -2 408.681 19.0837   2
   6  -2   2 418.342 18.7102   2
  -6   2  -2 374.449 16.4348   1
   6  -2   2 422.609 22.5826   1
  -6   2  -2 392.647 18.9077   2
   6  -2   2 384.807 19.5980   3
   7  -2   2 414.386 20.0783   2
  -7  -2  -2 438.280 17.5443   1
   7  -2   2 454.631 20.5624   3
  -7   2  -2 425.541 20.0176   2
  -7   2  -2 439.883 22.9395   1
   7   2   2 417.419 25.4476   3
   7  -2   2 398.241 19.6989   1
  -7  -2  -2 399.611 31.4987   2
   7   2   2 415.878 18.9401   2
  -8  -2  -2 123.802 11.0723   1
   8  -2   2 98.5499 9.04927   1
  -8   2  -2 119.421 9.86116   1
   8  -2   2 123.933 11.3183   3
  -8   2  -2 96.3953 10.5123   2
   8  -2   2 114.443 10.7228   2
   8   2   2 124.461 17.4321   2
  -9   2  -2 316.373 17.1587   1
   9   2   2 281.446 16.9738   2
   9  -2   2 279.081 16.4383   2
  -9  -2  -2 290.731 15.9554   1
 -10   2  -2 8.26555 7.93613   1
  10   2   2 2.06691 7.66855   2
  10  -2   2 7.46695 6.52859   2
  10   3  -2 499.582 29.7225   2
   9   3  -2 59.3813 8.88169   2
   9  -3  -2 64.2666 7.35847   2
   8  -3  -2 1.22985 2.33972   2
   8  -3  -2 0.59614 3.07164   1
   8   3  -2 2.03064 5.19165   2
  -8  -3   2 -0.8502 1.95062   1
  -8   3   2 2.78966 4.21949   1
  -8   3   2 3.54957 3.61956   2
  -8  -3   2 -1.6905 1.87059   1
   7  -3  -2 72.3157 5.42890   2
  -7   3   2 62.9784 6.06429   1
   7   3  -2 61.0358 7.95770   2
  -7  -3   2 71.8132 4.18910   1
  -7   3   2 71.8882 5.86639   2
   7  -3  -2 65.7135 6.06525   1
   6  -3  -2 849.869 36.0027   2
  -6   3   2 883.764 36.1313   2
   6  -3  -2 871.288 40.7615   1
  -6   3   2 843.606 36.8338   1
   6   3  -2 906.816 38.7317   2
   6   3  -2 894.074 38.1974   3
  -6  -3   2 882.707 27.8393   1
   5  -3  -2 50.1753 4.25130   1
  -5  -3   2 54.0820 2.95298   1
  -5  -3   2 60.8571 3.77270   1
  -5   3   2 56.5253 4.40985   1
  -5   3   2 59.1316 4.40985   2
   5   3  -2 68.0075 7.25900   2
   5  -3  -2 53.8596 4.24138   2
   5   3  -2 61.1336 8.39476   3
   4   3  -2 1.62199 3.23397   2
  -4   3   2 -3.5751 3.12575   1
   4  -3  -2 -0.7789 1.13845   2
   4   3  -2 -0.6758 3.25018   3
  -4   3   2 1.87172 1.35124   2
   4  -3  -2 0.91083 2.83261   1
  -4  -3   2 1.79220 1.50184   1
  -3   3   2 503.401 20.6644   1
   3   3  -2 532.418 19.6978   3
   3   3  -2 510.880 21.0004   2
   3  -3  -2 518.320 17.1970   2
  -3  -3   2 512.640 20.3043   1
   3  -3  -2 529.072 22.8328   1
   2  -3  -2 1057.39 36.8707   3
   2   3  -2 1046.03 35.9623   3
  -2   3   2 1022.67 39.6339   1
   2  -3  -2 1068.61 47.0392   1
  -2  -3   2 1036.22 39.5890   3
   2   3  -2 1013.43 39.3436   2
  -2  -3   2 1046.50 41.6765   1
   2   3  -2 1051.76 40.5792   1
  -1   3   2 72.4706 7.31525   2
  -1  -3   2 72.5439 4.06710   3
   1   3  -2 62.8430 4.49249   3
   1  -3  -2 62.9546 5.24880   1
   1   3  -2 75.2414 4.47174   1
   1  -3  -2 75.4616 4.81520   3
  -1   3   2 67.9244 4.58753   3
   1  -3  -2 70.1252 3.23400   2
  -1  -3   2 78.3942 3.77550   1
   0   3  -2 4709.01 136.485   3
   0  -3   2 4471.81 127.853   3
   0  -3  -2 4602.77 171.932   2
   0   3   2 4450.80 144.642   2
   0  -3  -2 4271.16 147.543   3
   0   3   2 4603.34 167.230   3
   0   3  -2 4544.29 139.806   1
   0  -3   2 4661.43 146.248   1
   1   3   2 59.1433 5.84258   3
  -1  -3  -2 70.8694 6.53959   3
  -1   3  -2 74.1999 3.77989   3
  -1  -3  -2 73.0015 4.40756   2
   1  -3   2 75.5968 4.75121   1
   1   3   2 65.3754 4.19230   2
  -1   3  -2 61.2032 4.51516   1
   1  -3   2 70.5857 4.61872   3
   2   3   2 1069.63 39.4441   3
   2  -3   2 1054.70 44.6561   1
  -2   3  -2 1066.42 34.0818   1
   2  -3   2 1036.18 33.1673   3
  -2   3  -2 1053.08 35.9602   2
  -2  -3  -2 1058.40 45.2106   3
   2   3   2 1066.34 37.9830   2
  -2  -3  -2 1041.23 37.1720   2
  -3   3  -2 510.480 20.9873   2
  -3   3  -2 488.530 19.9839   1
   3   3   2 481.036 21.1666   2
  -3  -3  -2 533.015 21.1435   3
   3  -3   2 508.674 24.1195   1
  -3  -3  -2 489.501 22.4424   2
   3  -3   2 510.529 20.6083   2
   3   3   2 493.090 23.8435   3
  -4  -3  -2 -0.6357 3.62588   2
  -4  -3  -2 -5.0563 2.65236   3
  -4   3  -2 5.49650 4.46902   1
  -4  -3  -2 -2.6424 2.36427   1
   4  -3   2 4.02012 3.13230   1
   4  -3   2 3.57122 3.30189   2
   4   3   2 2.37421 3.25833   3
  -4   3  -2 1.98028 2.06030   2
   4   3   2 1.56731 3.38420   2
   5   3   2 52.2223 7.02820   2
   5  -3   2 55.3211 5.22197   1
  -5   3  -2 67.0830 6.39121   1
  -5   3  -2 54.4591 5.22197   2
  -5  -3  -2 53.9266 4.92936   1
   5  -3   2 55.3608 4.19144   2
   5   3   2 63.0148 6.37161   3
  -5  -3  -2 58.4410 6.29259   2
  -5  -3  -2 54.2130 6.61858   3
   6   3   2 855.584 36.5930   3
  -6   3  -2 861.706 33.3902   1
  -6  -3  -2 840.613 35.3084   3
  -6   3  -2 836.898 33.5877   2
   6  -3   2 890.168 37.6269   1
   6  -3   2 876.105 41.9525   3
   6  -3   2 859.079 32.1655   2
  -6  -3  -2 859.023 31.1085   2
   6   3   2 833.270 31.6817   2
  -6  -3  -2 828.403 34.1345   1
   7  -3   2 60.8734 6.85575   2
  -7  -3  -2 46.4508 9.32225   2
   7  -3   2 77.3656 8.63580   3
  -7   3  -2 54.9058 7.49442   1
   7  -3   2 60.4942 7.03537   1
   7   3   2 68.9370 12.0793   3
  -7  -3  -2 68.5791 6.81018   1
   7   3   2 67.7240 9.73310   2
  -7   3  -2 66.6614 8.39255   2
  -8  -3  -2 5.85111 3.81421   1
   8  -3   2 8.39344 4.71070   2
  -8   3  -2 13.1041 5.30952   2
   8   3   2 16.2952 6.43024   2
   8  -3   2 0.81222 5.65548   1
   8  -3   2 3.02403 6.83651   3
  -8   3  -2 3.41326 4.52108   1
  -9  -3  -2 66.8416 7.99823   1
   9  -3   2 65.2472 7.27630   2
  -9   3  -2 75.7773 8.92320   1
   9   3   2 48.3682 10.9109   2
  10  -3   2 512.206 28.4486   2
  10   3   2 555.385 32.4436   2
 -10   3  -2 519.103 30.2254   1
  10   4  -2 -5.2705 9.40092   2
  -9   4   2 38.5362 6.31437   1
   9   4  -2 57.9711 12.3845   2
  -8  -4   2 2.90090 2.12066   1
   8  -4  -2 4.24894 3.48913   2
  -8   4   2 8.91777 5.11872   1
   8   4  -2 7.84244 6.48201   2
   8  -4  -2 5.31867 3.51912   1
  -7   4   2 8.17808 2.66633   2
  -7   4   2 3.04594 5.29033   1
  -7  -4   2 6.06413 2.15568   1
   7  -4  -2 9.75997 3.49209   2
  -7  -4   2 5.34893 2.06502   1
   7   4  -2 12.7424 5.82652   2
   7  -4  -2 6.93445 3.76072   1
   6   4  -2 294.649 15.2092   2
   6  -4  -2 295.539 15.5289   1
  -6  -4   2 315.173 12.1094   1
  -6  -4   2 314.776 15.4886   1
  -6   4   2 300.207 14.3413   2
   6  -4  -2 295.327 13.0150   2
   6   4  -2 284.620 18.3409   3
  -6   4   2 302.958 18.3695   1
  -5  -4   2 19.6655 2.99237   1
   5  -4  -2 26.3697 3.81095   1
  -5   4   2 19.0108 5.82027   1
  -5   4   2 24.3711 2.17010   2
   5   4  -2 19.7656 5.93470   3
   5   4  -2 19.6255 4.20333   2
   5  -4  -2 22.9710 2.03009   2
   4   4  -2 492.509 23.2128   2
  -4   4   2 488.195 17.5394   2
   4  -4  -2 475.035 22.3139   3
  -4  -4   2 495.520 21.5886   1
  -4  -4   2 477.050 17.7575   3
  -4   4   2 481.611 20.2385   1
   4   4  -2 489.112 24.5794   3
   4  -4  -2 505.196 19.8700   1
  -3   4   2 969.498 37.3735   1
   3   4  -2 1027.04 33.1559   3
   3   4  -2 959.443 37.4226   2
  -3  -4   2 1026.55 42.4328   1
  -3  -4   2 974.661 37.7730   3
   3  -4  -2 977.707 35.7135   3
   3  -4  -2 1013.12 34.5480   1
  -2   4   2 880.480 26.6430   2
  -2   4   2 929.406 37.8236   1
   2  -4  -2 920.553 34.4924   1
   2   4  -2 941.784 36.7464   2
  -2  -4   2 941.216 33.3877   3
   2  -4  -2 905.777 34.0923   3
   2   4  -2 917.147 29.5706   3
   2   4  -2 905.486 35.7598   1
  -2  -4   2 913.080 39.1982   1
   1   4  -2 692.953 22.2745   3
  -1  -4   2 733.380 29.2091   1
  -1   4   2 708.262 28.1656   3
   1  -4  -2 737.167 29.7059   1
   1   4  -2 691.052 26.7975   1
   1  -4  -2 694.379 27.8855   3
  -1   4   2 680.037 24.1626   2
  -1  -4   2 690.412 28.3885   3
   0  -4  -2 -0.2598 1.49934   2
   0  -4   2 2.78895 2.03923   1
   0   4  -2 0.84968 3.65863   1
   0  -4   2 -2.8489 1.73934   3
   0   4   2 1.11951 2.22902   3
   0   4   2 1.65927 2.20903   2
   0   4  -2 -0.8696 1.63938   3
   0  -4  -2 2.76879 3.18861   3
   1  -4   2 705.091 26.5697   3
  -1  -4  -2 688.403 31.3005   3
  -1   4  -2 697.783 29.7249   3
   1  -4   2 738.052 26.7594   1
   1   4   2 720.023 28.1127   3
  -1  -4  -2 698.246 19.4557   2
  -1   4  -2 685.891 24.7525   1
   1   4   2 689.183 26.2954   2
  -2  -4  -2 898.148 32.1969   3
   2  -4   2 926.565 29.6445   1
   2  -4   2 899.645 30.4627   3
   2   4   2 949.596 43.8446   3
  -2   4  -2 924.031 30.6224   2
  -2  -4  -2 897.424 43.5178   2
  -2   4  -2 911.877 32.6579   1
  -2   4  -2 918.643 32.6679   3
   2   4   2 916.484 37.7032   2
  -3   4  -2 1013.13 34.7850   1
   3   4   2 987.750 37.7461   2
  -3   4  -2 996.057 40.1377   2
   3  -4   2 980.210 32.4603   3
   3   4   2 1072.29 44.1624   3
  -3  -4  -2 1014.59 35.3021   3
   3  -4   2 1017.20 44.2119   1
  -3  -4  -2 1002.54 46.5861   2
   4   4   2 497.039 24.7173   3
  -4   4  -2 519.837 16.7274   2
   4  -4   2 492.708 21.7985   1
  -4  -4  -2 488.909 18.9340   2
  -4   4  -2 485.405 20.2742   1
  -4  -4  -2 516.746 24.3013   3
   4   4   2 500.872 21.0334   2
   4  -4   2 498.257 18.7399   3
  -5   4  -2 19.0252 4.39965   1
   5  -4   2 16.7206 3.34213   2
  -5   4  -2 23.2453 3.32218   2
  -5  -4  -2 7.71794 3.65429   2
   5   4   2 12.8698 4.17347   3
   5  -4   2 23.7840 4.70892   1
   5   4   2 30.8384 5.51638   2
  -5  -4  -2 15.2960 4.85241   3
  -5  -4  -2 16.9834 3.65429   1
  -6   4  -2 285.840 15.4354   1
   6  -4   2 292.864 14.4376   2
   6  -4   2 327.943 14.4146   1
  -6  -4  -2 325.224 14.9304   1
  -6  -4  -2 322.295 19.2245   3
  -6  -4  -2 297.372 21.6671   2
   6   4   2 301.220 17.4237   2
   6   4   2 302.437 19.9765   3
  -6   4  -2 307.713 15.1057   2
   7   4   2 2.01765 4.81828   2
  -7  -4  -2 -1.8028 3.72527   1
   7  -4   2 10.2522 4.51692   2
   7  -4   2 0.00000 4.59304   1
  -7   4  -2 9.96496 4.41786   2
   7   4   2 0.97369 5.99274   3
   7  -4   2 3.84183 4.08132   3
  -7   4  -2 17.5030 6.34944   1
   8  -4   2 3.25341 7.35510   3
  -8   4  -2 0.21087 6.01502   1
   8  -4   2 8.17344 6.17749   2
  -8   4  -2 18.2530 7.81417   2
   8   4   2 4.25385 7.64895   2
   8  -4   2 -5.3092 5.37910   1
  -8  -4  -2 0.52789 3.80691   1
   9   4   2 57.9385 11.6728   2
  -9  -4  -2 58.6375 7.43953   1
  -9   4  -2 46.0208 7.77917   1
   9  -4   2 54.9346 9.27162   2
 -10   4  -2 10.2609 6.17853   1
  10   4   2 -3.2954 8.61818   2
  10   5  -2 -9.9909 10.1009   2
   9   5  -2 127.853 14.0525   2
  -9   5   2 81.6249 8.87700   1
  -8   5   2 108.918 9.29646   1
   8  -5  -2 96.3136 7.80537   2
   8   5  -2 105.189 12.9336   2
   8  -5  -2 97.7346 8.47527   1
  -7   5   2 93.7595 6.96323   2
  -7   5   2 90.0239 8.09886   1
   7   5  -2 94.6672 8.50334   2
  -7  -5   2 102.240 6.84269   1
   7  -5  -2 102.396 8.89580   1
   7  -5  -2 90.6216 6.12644   2
  -7  -5   2 99.0889 7.06277   1
  -6   5   2 104.546 5.89092   2
  -6  -5   2 103.870 5.95469   1
   6  -5  -2 101.405 8.77138   1
   6   5  -2 88.3162 10.4433   3
   6   5  -2 102.575 10.0014   2
   6  -5  -2 104.636 11.1217   3
  -6  -5   2 104.001 6.46681   1
  -6   5   2 109.041 7.82757   1
   5   5  -2 -1.0263 3.82917   3
  -5  -5   2 3.15807 3.05938   1
   5  -5  -2 1.11735 3.49049   3
   5   5  -2 3.01991 5.28978   2
  -5   5   2 1.97761 0.85037   2
   5  -5  -2 2.67966 3.25317   1
  -5   5   2 1.67108 2.86754   1
   4  -5  -2 623.947 24.0724   1
   4  -5  -2 650.779 24.9162   3
  -4  -5   2 703.167 31.2005   1
  -4   5   2 654.780 27.6857   1
  -4  -5   2 607.431 28.1204   3
   4   5  -2 703.375 26.6586   3
   4   5  -2 625.492 23.4695   2
   3  -5  -2 442.640 25.3854   1
  -3  -5   2 432.197 19.7835   3
   3   5  -2 420.552 19.7934   2
  -3  -5   2 426.156 19.9027   1
   3   5  -2 431.581 21.4032   3
  -3   5   2 451.319 19.0165   1
   3  -5  -2 424.433 18.1967   3
  -2   5   2 295.537 14.1154   1
  -2  -5   2 317.172 16.7966   1
  -2   5   2 316.861 11.7081   2
   2   5  -2 304.804 12.8767   3
   2   5  -2 321.491 14.0138   2
  -2   5   2 293.572 12.6948   3
   2  -5  -2 332.728 14.2178   1
   2   5  -2 308.933 14.2632   1
  -2  -5   2 305.562 14.0637   3
   2  -5  -2 309.832 13.0379   3
   1   5  -2 1064.08 40.6477   1
  -1   5   2 1133.81 36.0779   3
   1  -5  -2 1054.71 38.9064   3
  -1   5   2 1089.63 37.9473   2
  -1  -5   2 1108.91 34.2523   3
   1  -5  -2 1117.06 38.8570   1
   1   5  -2 1043.90 39.2816   3
  -1  -5   2 1068.23 40.1215   1
   0   5  -2 402.175 18.0467   3
   0   5   2 387.694 13.9407   2
   0  -5  -2 407.825 18.1324   3
   0  -5   2 373.347 14.8993   1
   0   5  -2 363.245 15.6616   1
   0  -5  -2 381.803 16.9910   1
   0   5   2 393.888 19.5310   3
   0  -5  -2 386.997 14.6823   2
   0  -5   2 367.991 13.7305   3
  -1   5  -2 1068.00 38.7011   1
   1  -5   2 1097.13 35.8739   1
   1  -5   2 1041.69 41.1544   3
   1   5   2 1066.67 45.7212   3
  -1   5  -2 1065.48 44.3760   3
  -1  -5  -2 1064.79 39.5394   3
  -1  -5  -2 1081.49 36.9915   2
   1   5   2 1072.38 40.4794   2
   2  -5   2 315.312 15.4273   1
  -2  -5  -2 300.795 12.1999   2
   2  -5   2 323.903 12.1043   3
   2   5   2 300.434 14.0314   2
   2   5   2 324.710 18.1936   3
  -2  -5  -2 301.735 12.6102   3
  -2   5  -2 313.326 13.0623   3
  -2   5  -2 294.632 12.9412   1
  -3  -5  -2 404.325 21.7056   3
   3   5   2 450.348 19.8091   3
  -3   5  -2 437.467 16.6905   1
   3  -5   2 434.843 20.1723   1
   3  -5   2 426.123 17.3989   3
  -3   5  -2 418.970 17.8378   2
   3   5   2 396.484 19.9814   2
  -3  -5  -2 413.589 17.7339   2
  -4   5  -2 616.082 23.1785   1
   4  -5   2 656.483 22.7417   3
   4  -5   2 626.693 31.0800   1
  -4   5  -2 674.132 26.4344   2
  -4  -5  -2 656.057 29.7184   3
   4   5   2 649.065 30.7653   3
  -4  -5  -2 674.280 24.6320   2
   4   5   2 623.425 26.5085   2
  -5  -5  -2 -0.9669 4.07514   2
  -5   5  -2 1.36291 3.51593   1
  -5   5  -2 -0.3160 2.34066   2
  -5  -5  -2 5.34801 6.24592   3
   5   5   2 6.45313 6.58140   3
   5  -5   2 -4.7603 5.58006   1
   5   5   2 1.27286 4.50930   2
   5  -5   2 -0.2962 2.02462   3
   6   5   2 111.709 11.8225   3
   6  -5   2 104.982 7.29352   3
  -6  -5  -2 88.5769 10.3548   2
  -6  -5  -2 84.0204 10.2346   3
   6   5   2 106.323 11.3563   2
  -6   5  -2 110.837 7.52345   2
  -6   5  -2 88.4202 7.97199   1
  -6  -5  -2 131.575 9.55125   1
   6  -5   2 103.546 10.8754   1
  -7   5  -2 87.8103 8.49165   1
   7  -5   2 91.1846 9.33854   1
   7   5   2 105.021 11.3839   2
  -7  -5  -2 97.6322 9.60644   3
   7  -5   2 91.5415 6.90973   2
  -7  -5  -2 113.639 8.23837   1
  -7   5  -2 98.5305 9.00148   2
   7  -5   2 106.629 8.74373   3
  -8   5  -2 111.542 10.9259   2
  -8  -5  -2 128.253 9.60676   1
  -8   5  -2 90.7797 10.4378   1
   8   5   2 107.761 10.6653   2
   8  -5   2 93.8094 11.9576   3
   8  -5   2 86.1597 13.2963   1
   8  -5   2 97.4530 9.79362   2
   9   5   2 113.505 18.2476   2
  -9   5  -2 107.502 11.3981   1
  -9  -5  -2 141.249 12.4732   1
   9  -5   2 104.935 12.0553   2
  10   5   2 -1.8076 11.7545   2
 -10   5  -2 -12.276 11.2086   1
  -9   6   2 3.68801 5.28714   1
   9   6  -2 4.61073 7.44118   2
   9  -6  -2 -0.3997 5.61697   3
  -8   6   2 1.01868 4.79800   1
   8   6  -2 -3.3007 7.85187   2
   8  -6  -2 1.02887 5.63332   3
   7  -6  -2 38.3208 7.30872   3
   7   6  -2 67.6816 19.7763   2
   7  -6  -2 30.3232 6.08062   1
  -7   6   2 22.1347 6.73665   1
  -7  -6   2 24.4303 3.85688   1
  -7  -6   2 29.8604 4.91245   1
   6   6  -2 7.95536 6.82894   2
   6  -6  -2 9.55794 4.08912   1
  -6  -6   2 8.44817 3.57035   1
  -6   6   2 7.39841 5.76876   1
   6  -6  -2 9.34799 5.02892   3
   5   6  -2 592.028 34.1104   3
  -5   6   2 543.099 26.9885   1
   5  -6  -2 578.274 22.4249   3
   5   6  -2 595.350 31.0454   2
  -5  -6   2 598.731 24.3320   1
  -5  -6   2 553.023 23.4521   3
   5  -6  -2 613.142 27.0996   1
   4   6  -2 319.452 14.5669   2
  -4  -6   2 360.427 17.0256   1
   4  -6  -2 349.749 16.4195   3
  -4   6   2 348.126 16.0236   1
   4   6  -2 335.869 22.3591   3
  -4  -6   2 375.580 18.5537   3
   4  -6  -2 343.781 17.5181   1
   3   6  -2 206.371 13.0351   3
   3  -6  -2 218.602 11.3301   3
  -3   6   2 205.812 12.7801   1
  -3  -6   2 208.992 9.96395   1
  -3  -6   2 188.204 10.9843   3
   3   6  -2 203.030 11.8947   2
  -3   6   2 210.802 6.95008   2
  -3   6   2 208.642 8.58010   2
   3  -6  -2 219.902 13.3701   1
   2   6  -2 583.740 21.0894   3
  -2  -6   2 578.677 29.2069   1
  -2   6   2 551.697 24.6073   1
  -2   6   2 542.371 17.5709   2
  -2   6   2 579.213 22.0586   3
   2   6  -2 526.480 23.1287   1
   2   6  -2 547.251 21.8753   2
   2  -6  -2 533.476 20.4794   3
  -2  -6   2 570.629 25.9141   3
   2  -6  -2 571.756 19.9897   1
   1  -6  -2 15.5995 4.69686   1
  -1   6   2 14.2005 3.68753   3
   1  -6  -2 27.3317 4.62691   3
   1   6  -2 9.86169 3.38086   1
  -1  -6   2 19.0340 4.12871   1
  -1   6   2 17.2584 2.40839   2
  -1  -6   2 17.0646 4.12871   3
   1   6  -2 11.3464 3.49122   3
   0   6   2 6.32274 3.41608   3
   0  -6   2 2.41433 2.75636   3
   0  -6  -2 0.42164 3.74458   3
   0  -6  -2 5.85328 3.43605   1
   0   6  -2 1.87111 2.97768   1
   0   6  -2 -2.2578 3.83635   3
   0   6   2 2.91133 2.32907   2
   0  -6   2 5.08517 3.70648   1
   1  -6   2 16.0246 4.74248   1
   1   6   2 10.6113 2.83304   2
  -1  -6  -2 15.8639 3.98841   3
   1  -6   2 11.8969 3.54997   3
  -1   6  -2 15.3956 3.57433   3
  -1   6  -2 24.2216 4.02362   1
  -1  -6  -2 13.6503 3.03119   2
  -1  -6  -2 7.63820 5.97641   1
   1   6   2 13.4509 3.57960   3
  -2  -6  -2 541.794 23.7559   2
  -2  -6  -2 549.994 21.3604   3
   2   6   2 539.458 32.4333   3
   2  -6   2 529.709 26.3163   1
   2  -6   2 560.705 24.5998   3
  -2   6  -2 596.702 22.9731   3
   2   6   2 565.600 20.1478   2
  -2   6  -2 529.409 23.7215   1
  -3  -6  -2 226.671 12.9922   2
  -3   6  -2 195.226 13.3011   1
  -3   6  -2 199.747 9.86084   2
   3   6   2 206.198 11.8238   2
   3  -6   2 199.827 9.18078   3
   3  -6   2 219.348 13.7711   1
  -3  -6  -2 210.782 15.1693   3
   3   6   2 224.763 14.3704   3
   4   6   2 337.869 17.3466   2
  -4   6  -2 370.718 14.5098   2
   4  -6   2 324.055 19.0133   1
   4   6   2 364.713 19.8514   3
  -4   6  -2 346.990 17.0913   1
  -4  -6  -2 336.418 19.3065   2
  -4  -6  -2 342.021 16.6661   3
   4  -6   2 335.084 16.2985   3
  -5  -6  -2 562.093 23.3073   3
  -5   6  -2 570.906 23.4047   1
  -5   6  -2 555.638 24.5488   2
   5   6   2 555.355 24.9968   2
   5   6   2 555.128 31.2707   3
   5  -6   2 569.475 21.0080   3
  -5  -6  -2 580.767 32.3180   2
   5  -6   2 578.224 29.4704   1
  -6  -6  -2 10.1179 5.89387   1
   6   6   2 -7.1263 11.3405   3
  -6   6  -2 11.6017 4.29513   2
  -6   6  -2 2.55422 3.92112   1
   6  -6   2 6.82455 6.94428   1
   6   6   2 9.79074 6.72110   2
   6  -6   2 3.26261 3.70162   3
  -6  -6  -2 24.4004 6.62937   3
   7   6   2 27.0805 8.01415   2
   7  -6   2 26.7915 5.81731   3
  -7   6  -2 29.9416 5.64074   2
  -7   6  -2 23.6184 6.08672   1
   7  -6   2 29.7827 8.62993   1
  -7  -6  -2 39.1472 20.1029   3
  -7  -6  -2 30.0095 5.56250   1
  -8   6  -2 0.54536 6.68577   1
   8  -6   2 9.96502 6.60021   3
   8   6   2 -6.9508 6.56133   2
   8  -6   2 -3.8426 6.35133   3
  -8  -6  -2 7.01074 4.68381   1
  -9   6  -2 -2.9996 6.70689   1
  -9  -6  -2 15.6497 8.01962   1
   9   6   2 1.33105 12.4091   2
   9  -6   2 1.79381 4.68386   3
  -9   7   2 131.031 14.2084   1
   9   7  -2 139.443 19.3784   2
   9  -7  -2 170.389 17.4786   3
   8   7  -2 148.731 16.0346   2
   8  -7  -2 158.729 15.4202   3
  -8   7   2 143.641 12.3811   1
   7  -7  -2 182.516 15.3204   1
  -7   7   2 187.693 14.1911   1
   7   7  -2 148.089 15.6636   2
  -7  -7   2 184.183 13.5031   1
   7  -7  -2 165.741 11.6776   3
  -7  -7   2 179.072 11.6327   1
  -6   7   2 69.1821 8.77305   1
  -6  -7   2 38.5748 7.10244   3
  -6  -7   2 60.4966 7.00169   1
   6  -7  -2 74.0450 9.14025   1
   6  -7  -2 49.8993 7.22555   3
   6   7  -2 53.8878 11.2933   2
   5   7  -2 12.8440 7.52377   2
  -5  -7   2 18.1543 6.85874   3
  -5   7   2 11.1531 4.82702   1
   5  -7  -2 16.8015 4.46987   3
   5  -7  -2 12.2424 6.19617   1
  -5  -7   2 12.4370 4.00010   1
   5   7  -2 -9.5188 6.81903   3
  -4   7   2 71.6363 7.95190   1
   4   7  -2 46.7176 5.95352   2
   4   7  -2 74.7141 10.0322   3
   4  -7  -2 68.5345 6.78628   1
  -4  -7   2 54.0719 7.55447   3
  -4  -7   2 59.8554 5.50325   1
  -3  -7   2 154.635 11.0017   3
  -3   7   2 166.886 7.48318   2
  -3   7   2 167.906 10.0765   1
   3   7  -2 159.121 10.1342   3
   3  -7  -2 143.204 9.53631   3
  -3  -7   2 160.176 8.75408   1
   3   7  -2 165.420 11.8002   2
   3  -7  -2 146.113 11.0757   1
  -3   7   2 165.560 6.87938   2
  -2   7   2 469.710 21.1974   2
  -2   7   2 436.536 21.6978   1
  -2   7   2 462.224 20.5521   3
   2   7  -2 448.318 21.5735   2
  -2  -7   2 445.619 21.7515   1
   2  -7  -2 454.946 19.4301   3
   2  -7  -2 474.376 26.3801   1
   2   7  -2 417.316 21.0368   3
  -2  -7   2 445.599 21.4153   3
   1   7  -2 1286.77 46.9693   1
  -1   7   2 1275.74 49.5041   3
  -1   7   2 1229.00 38.3477   2
   1  -7  -2 1284.75 50.0940   3
   1   7  -2 1339.20 53.5709   3
  -1  -7   2 1295.17 42.9111   3
  -1  -7   2 1257.81 42.7611   1
   1  -7  -2 1304.52 52.8831   1
   0   7   2 795.558 31.5973   2
   0   7  -2 839.101 39.7885   3
   0  -7  -2 800.073 36.0527   3
   0  -7  -2 862.031 39.4011   1
   0  -7   2 825.599 33.0199   3
   0   7  -2 828.091 31.8292   1
   0   7   2 847.329 38.6949   3
   0  -7   2 843.600 28.8511   1
  -1  -7  -2 1321.26 53.6154   2
   1   7   2 1325.60 58.9244   3
   1  -7   2 1300.54 47.4068   1
  -1   7  -2 1271.09 51.2406   3
  -1  -7  -2 1295.34 48.2635   3
  -1   7  -2 1313.74 48.2332   1
   1  -7   2 1285.65 49.1285   3
  -1  -7  -2 1327.27 45.8951   1
   1   7   2 1249.15 41.4914   2
  -2   7  -2 448.636 16.8684   1
  -2  -7  -2 461.856 21.5576   1
  -2   7  -2 448.646 18.7647   3
   2   7   2 433.579 21.0233   2
  -2  -7  -2 430.922 21.8322   2
   2  -7   2 451.515 19.6086   3
   2   7   2 464.902 21.9037   3
   2  -7   2 477.895 24.1261   1
  -2  -7  -2 464.635 19.5699   3
  -3  -7  -2 163.393 9.90205   2
   3  -7   2 152.135 8.79066   3
  -3   7  -2 152.845 12.4650   1
   3   7   2 158.413 10.9573   2
   3  -7   2 129.341 11.0564   1
   3   7   2 165.908 12.1310   3
  -3   7  -2 151.564 8.26987   2
  -3   7  -2 162.540 9.42792   3
  -3  -7  -2 158.097 12.6537   3
  -4  -7  -2 81.5903 8.68086   3
   4  -7   2 65.3103 7.84202   1
   4   7   2 66.3083 9.71950   3
  -4  -7  -2 82.0440 7.72400   2
  -4   7  -2 76.5994 8.19651   1
   4   7   2 70.3739 8.92036   2
  -4   7  -2 71.6973 4.89226   2
   4  -7   2 69.2712 5.86655   3
   5   7   2 5.68860 6.80029   3
   5  -7   2 5.79668 3.13280   3
   5  -7   2 6.93407 5.34771   1
   5   7   2 9.31409 7.99209   2
  -5   7  -2 9.32857 3.99083   2
  -5   7  -2 6.07604 5.43751   1
  -5  -7  -2 6.27950 5.43823   2
  -5  -7  -2 26.8610 8.90081   3
   6  -7   2 60.2940 8.96977   1
  -6   7  -2 51.2644 7.61283   2
   6   7   2 55.3787 9.14604   2
  -6   7  -2 55.6445 8.93984   1
  -6  -7  -2 56.1928 8.51285   3
   6  -7   2 50.7356 5.75702   3
   7  -7   2 186.642 12.0950   3
   7   7   2 157.373 16.6763   2
  -7   7  -2 188.292 13.1683   2
  -7  -7  -2 164.416 16.3308   3
  -7   7  -2 158.922 13.9414   1
  -7  -7  -2 176.301 13.7721   1
   8   7   2 140.125 15.1738   2
  -8  -7  -2 162.493 16.2293   3
   8  -7   2 149.522 12.2854   3
  -8  -7  -2 122.495 11.9429   1
  -8   7  -2 139.461 15.6017   1
  -9   7  -2 161.286 17.0000   1
   9   7   2 134.076 16.8165   2
   9  -8  -2 384.646 30.3232   3
   9   8  -2 382.573 31.4985   2
  -9   8   2 396.306 26.5449   1
  -8   8   2 11.8111 6.52511   1
   8   8  -2 16.3719 10.4412   2
   8  -8  -2 8.78342 7.21459   3
  -7  -8   2 267.070 16.1783   1
  -7   8   2 320.798 32.5763   1
   7  -8  -2 237.797 24.1076   1
   7   8  -2 292.292 23.8334   2
   7  -8  -2 253.322 17.0939   3
   6  -8  -2 -0.7763 8.25071   1
   6   8  -2 -2.0403 6.35099   2
  -6  -8   2 3.64056 3.53055   1
  -6  -8   2 7.52117 6.46100   3
  -6   8   2 4.24976 7.15592   1
   6  -8  -2 7.84266 5.33460   3
  -5   8   2 47.4613 7.14492   1
  -5  -8   2 38.9655 5.13569   1
   5  -8  -2 36.7736 6.27407   3
  -5  -8   2 33.2227 7.84288   3
   5  -8  -2 43.0279 7.37253   1
   5   8  -2 33.9592 9.03723   2
   4   8  -2 13.1427 6.37341   3
   4  -8  -2 11.2508 4.79609   1
  -4   8   2 12.6410 4.61201   1
  -4   8   2 12.1472 1.15547   2
  -4   8   2 15.3272 1.33323   2
  -4  -8   2 25.7707 5.72024   3
  -4  -8   2 9.50913 3.64734   1
   4  -8  -2 10.6413 7.02428   3
   4   8  -2 4.67941 6.75359   2
   3  -8  -2 325.015 17.6220   1
   3   8  -2 329.590 19.2317   3
  -3   8   2 342.706 12.3699   2
  -3   8   2 357.228 22.3903   3
  -3  -8   2 278.819 17.1218   3
   3   8  -2 304.062 17.9519   2
  -3   8   2 320.513 17.2271   1
  -3  -8   2 329.768 16.3829   1
   3  -8  -2 347.731 18.6092   3
   2  -8  -2 209.404 13.6973   3
  -2  -8   2 186.319 12.6452   3
  -2   8   2 190.096 10.8329   2
   2   8  -2 191.106 11.3208   2
   2   8  -2 177.182 12.7651   3
  -2  -8   2 191.726 12.5655   1
   2  -8  -2 184.389 12.2020   1
  -2   8   2 208.722 10.7029   3
   1   8  -2 2069.68 71.3458   2
  -1  -8   2 2035.90 66.4161   3
   1  -8  -2 2006.92 84.2411   3
   1  -8  -2 2154.29 84.2443   1
  -1  -8   2 2162.34 70.7141   1
  -1   8   2 2074.58 63.5813   2
   1   8  -2 2053.21 77.2800   1
   1   8  -2 2197.87 82.6380   3
  -1   8   2 2053.46 76.3161   3
   0   8  -2 9.53896 3.54869   3
   0   8  -2 1.93926 3.47867   1
   0   8   2 6.85299 4.15332   3
   0  -8   2 15.3018 4.17144   3
   0   8   2 12.4402 3.45121   2
   0  -8  -2 3.07651 4.39502   1
   0  -8   2 16.7055 4.38891   1
   0  -8  -2 0.59932 6.17301   3
   1   8   2 2131.34 93.2153   3
   1   8   2 2032.63 72.8528   2
   1  -8   2 2038.45 82.9583   3
  -1  -8  -2 2103.22 80.0808   3
  -1   8  -2 2039.80 85.5189   1
   1  -8   2 2118.40 73.5660   1
  -1   8  -2 2100.80 82.2860   3
  -1  -8  -2 2192.03 79.4686   1
  -2  -8  -2 201.340 11.4879   2
   2  -8   2 185.582 13.0632   1
  -2   8  -2 176.763 12.1344   1
  -2  -8  -2 196.045 11.1921   3
   2   8   2 200.699 12.3754   2
   2  -8   2 202.417 11.7610   3
  -2   8  -2 174.726 9.77748   3
  -2  -8  -2 192.704 11.6551   1
   2   8   2 196.040 13.2731   3
   3   8   2 346.062 22.6790   3
  -3  -8  -2 312.754 18.7940   2
  -3  -8  -2 331.666 20.5590   3
  -3   8  -2 307.325 14.4192   1
   3  -8   2 334.247 21.9848   1
  -3   8  -2 334.060 15.0245   3
   3  -8   2 312.716 14.7978   3
  -3  -8  -2 308.322 18.5902   1
   3   8   2 341.477 17.0684   2
  -4   8  -2 17.8910 3.32994   2
  -4  -8  -2 36.0321 9.98970   3
  -4  -8  -2 20.5926 6.82464   2
   4  -8   2 15.8517 5.29048   1
   4   8   2 18.1792 8.31815   2
   4   8   2 10.8172 6.58440   3
  -4   8  -2 13.2409 5.30033   1
   4  -8   2 13.0439 3.65506   3
   5  -8   2 32.0160 4.39764   3
  -5  -8  -2 28.7479 7.74639   3
   5   8   2 32.5739 7.61185   2
  -5   8  -2 45.6822 4.88079   2
   5  -8   2 41.5902 8.17409   1
  -5   8  -2 49.8333 7.42472   1
  -6  -8  -2 4.27454 6.25202   3
  -6   8  -2 1.29735 3.09978   2
   6  -8   2 -2.2678 3.19882   3
   6   8   2 5.77263 8.80876   2
  -6   8  -2 5.70440 5.71430   1
   7   8   2 268.573 23.0810   2
  -7  -8  -2 276.613 22.4119   3
  -7   8  -2 296.875 18.9144   1
  -7   8  -2 275.718 15.9075   2
   7  -8   2 274.894 17.7831   3
  -7  -8  -2 279.110 17.2483   1
   8  -8   2 9.96245 4.58431   3
  -8   8  -2 12.2049 9.31747   1
  -8  -8  -2 -1.6979 10.8366   3
  -8  -8  -2 6.30224 5.36339   1
   8   8   2 2.96001 15.7140   2
  -9   8  -2 381.143 24.6491   1
   9   8   2 388.381 29.8051   2
   8   9  -2 108.945 15.8507   2
   8  -9  -2 126.731 14.7203   3
  -8   9   2 105.499 12.2736   1
  -7   9   2 80.7839 12.4628   1
   7   9  -2 79.9142 15.2308   2
   7  -9  -2 65.3775 12.2333   3
   6  -9  -2 10.0583 6.35051   3
   6   9  -2 19.5407 8.58032   2
  -6  -9   2 -3.2901 10.8304   3
  -6  -9   2 11.6624 4.37468   1
  -6   9   2 13.0768 6.49351   1
   5  -9  -2 308.607 18.7627   3
   5   9  -2 322.856 24.3961   2
   5  -9  -2 289.834 22.6292   1
  -5   9   2 270.771 16.6347   1
  -5  -9   2 322.896 22.6171   3
  -5  -9   2 341.625 17.9897   1
  -4  -9   2 79.5381 8.51871   1
   4  -9  -2 92.3017 10.1206   1
   4   9  -2 84.6453 10.1743   2
  -4  -9   2 73.9392 9.01037   3
   4  -9  -2 77.2960 8.94144   3
  -4   9   2 89.0896 4.46732   2
  -4   9   2 92.6872 9.77475   1
  -4   9   2 96.8086 4.97138   2
  -3   9   2 163.605 12.6872   1
  -3  -9   2 169.635 13.6756   1
   3  -9  -2 174.507 12.2398   1
   3   9  -2 171.553 12.9340   3
   3  -9  -2 165.051 11.0257   3
  -3   9   2 168.387 12.1017   3
  -3   9   2 172.483 7.97567   2
   3   9  -2 174.312 13.1317   2
  -3  -9   2 170.406 11.1046   3
  -2  -9   2 6.13860 7.17837   1
   2   9  -2 18.5158 5.27880   2
   2  -9  -2 19.5250 6.51493   1
  -2   9   2 15.5333 4.69497   3
   2   9  -2 14.9766 7.35833   3
   2  -9  -2 15.6931 5.73386   3
  -2   9   2 14.3346 2.30752   2
  -2  -9   2 16.4262 5.03885   3
   1   9  -2 1769.67 65.6162   2
  -1   9   2 1800.22 72.7610   3
  -1  -9   2 1762.30 59.9126   3
  -1   9   2 1760.04 55.9541   2
   1   9  -2 1777.34 68.5025   1
   1   9  -2 1924.19 84.5889   3
   1  -9  -2 1759.89 80.4346   3
   1  -9  -2 1852.92 71.1730   1
  -1  -9   2 1871.96 65.2714   1
   0  -9  -2 267.093 17.7709   1
   0   9  -2 252.077 15.9602   1
   0  -9  -2 266.534 16.5822   3
   0   9  -2 274.973 15.2412   3
   0   9   2 232.770 14.7142   3
   0   9   2 263.487 13.5554   2
   0  -9   2 287.840 14.1279   1
   0  -9   2 275.626 12.8040   3
  -1   9  -2 1812.65 69.0348   1
  -1  -9  -2 1673.80 69.2859   3
   1  -9   2 1764.44 70.6014   3
  -1  -9  -2 1911.68 73.0610   1
  -1   9  -2 1862.90 80.0989   3
   1   9   2 1872.44 67.7374   2
   1   9   2 1832.75 74.1455   3
   1  -9   2 1865.18 74.0398   1
  -2  -9  -2 21.9943 7.09145   3
  -2   9  -2 17.0280 4.19213   3
   2   9   2 11.0324 6.28572   2
   2   9   2 17.0883 6.41563   3
   2  -9   2 19.6431 4.14222   3
  -2   9  -2 13.0654 8.37428   1
   2  -9   2 32.1679 7.74157   1
  -2  -9  -2 12.9012 5.53623   1
  -3  -9  -2 161.558 15.9067   3
  -3   9  -2 166.468 10.6960   3
   3   9   2 183.372 13.7230   3
   3  -9   2 161.854 10.3485   3
   3  -9   2 164.114 14.4190   1
   3   9   2 169.966 11.0634   2
  -3  -9  -2 159.017 13.0555   2
  -3  -9  -2 194.109 14.5436   1
  -3   9  -2 159.858 12.9831   1
  -4  -9  -2 109.313 11.2210   1
  -4   9  -2 105.764 8.36460   2
  -4  -9  -2 80.1341 9.38272   3
  -4   9  -2 80.9336 8.92056   1
   4  -9   2 67.6426 7.45375   3
   4   9   2 68.8868 9.43285   2
  -5   9  -2 343.855 19.8904   2
  -5   9  -2 320.716 20.1571   1
  -5  -9  -2 250.057 19.8461   3
   5  -9   2 302.099 17.8304   3
  -5  -9  -2 305.775 22.9930   1
   5   9   2 334.987 21.9161   2
  -6   9  -2 22.4277 9.12180   1
  -6   9  -2 15.0906 4.42209   2
  -6  -9  -2 20.4545 10.7466   3
   6  -9   2 11.4597 5.83968   3
   6   9   2 12.5499 7.40383   2
  -6  -9  -2 5.65457 7.78012   1
  -7   9  -2 60.9784 10.1350   1
   7  -9   2 50.9698 7.92236   3
   7   9   2 54.4270 17.2764   2
  -7  -9  -2 52.9323 10.6792   3
  -8   9  -2 96.0022 13.4815   1
  -8  -9  -2 128.835 13.9932   1
  -8  -9  -2 102.866 16.3204   3
   8   9   2 137.714 17.3991   2
   8 -10  -2 0.88128 8.72789   3
   8  10  -2 20.2694 11.4896   2
  -8  10   2 7.32920 8.31640   1
  -7  10   2 -6.7665 10.0849   1
   7 -10  -2 11.7791 8.69979   3
   7  10  -2 -3.0898 13.4894   2
  -7 -10   2 1.02458 8.68807   3
  -6 -10   2 70.3147 10.5392   1
  -6 -10   2 52.1992 12.5859   3
   6 -10  -2 88.4168 11.2887   3
  -6  10   2 62.5613 10.2126   1
   6  10  -2 67.7949 15.4988   2
   5 -10  -2 318.906 21.4643   3
   5  10  -2 246.485 23.4762   2
  -5  10   2 340.011 20.1490   1
  -5 -10   2 319.412 23.3465   1
  -5 -10   2 308.144 25.7862   3
  -4 -10   2 129.519 11.0358   3
  -4 -10   2 137.903 14.0964   1
   4  10  -2 128.143 13.1493   2
  -4  10   2 143.509 8.14165   2
   4 -10  -2 127.998 10.8357   3
  -4  10   2 141.607 6.51728   2
  -4  10   2 136.843 12.4601   1
  -3 -10   2 287.498 18.3573   1
  -3  10   2 282.479 17.3196   3
   3  10  -2 262.367 25.5078   3
   3 -10  -2 262.580 15.0472   3
   3  10  -2 270.242 18.5358   2
  -3  10   2 280.335 14.9879   2
  -3 -10   2 262.813 17.5341   3
   2 -10  -2 10.6176 6.16281   3
   2  10  -2 14.9649 6.09281   2
  -2 -10   2 12.7098 5.99390   1
  -2  10   2 7.90078 3.36607   2
   2  10  -2 5.66093 7.40122   3
  -2  10   2 13.0836 7.00097   3
  -2 -10   2 15.9837 4.97513   3
   2 -10  -2 -0.1086 5.93453   1
  -1  10   2 6.71132 5.16179   3
   1 -10  -2 5.52329 5.59321   3
  -1 -10   2 6.94797 4.31287   3
   1 -10  -2 10.2939 5.06310   1
   1  10  -2 8.07307 5.53667   3
  -1 -10   2 2.31773 5.44466   1
  -1  10   2 5.40344 3.68552   2
   1  10  -2 6.89863 5.23072   2
   1  10  -2 2.28775 5.13497   1
   0  10   2 1.02637 4.74698   3
   0  10   2 -0.5329 5.43781   2
   0  10  -2 -1.9715 4.43594   3
   0 -10   2 -4.3570 6.47648   1
   0  10  -2 1.21249 4.78096   1
   0  10  -2 2.86858 4.34723   2
   0 -10   2 -0.4337 4.31765   3
   0 -10  -2 -0.2269 4.41143   3
   0 -10  -2 -3.3949 5.35885   1
  -1  10  -2 11.2141 4.40485   3
   1 -10   2 6.97681 3.71505   3
  -1 -10  -2 24.6618 8.79016   3
   1 -10   2 14.4069 5.88299   1
   1  10   2 5.32722 5.48714   3
  -1  10  -2 5.54794 5.57751   1
   1  10   2 15.0222 6.94324   2
  -1 -10  -2 9.59016 7.10126   1
  -2  10  -2 11.2493 6.62780   1
  -2 -10  -2 17.3139 6.86620   3
  -2 -10  -2 14.7910 6.29237   1
   2  10   2 2.49085 5.94204   3
   2 -10   2 18.2088 4.87737   3
   2  10   2 6.65229 7.13245   2
  -2  10  -2 11.0596 4.20226   3
  -3  10  -2 271.331 16.9453   3
   3  10   2 279.912 15.8139   2
  -3  10  -2 264.070 20.5018   1
   3 -10   2 250.105 16.3170   3
  -3 -10  -2 287.685 19.4625   1
  -3 -10  -2 293.634 20.9696   3
  -4 -10  -2 136.695 11.8401   3
  -4  10  -2 139.404 12.4829   1
   4 -10   2 144.673 12.9960   3
  -4  10  -2 150.150 10.8547   2
   4  10   2 122.286 11.5679   2
  -5  10  -2 320.664 22.3198   1
   5  10   2 275.514 22.1213   2
   5 -10   2 291.215 18.7591   3
  -5  10  -2 343.400 16.3632   2
  -5 -10  -2 296.927 23.5090   3
   6  10   2 69.3752 11.5758   2
   6 -10   2 65.3480 7.12672   3
  -6 -10  -2 70.5038 12.0253   3
  -6  10  -2 71.4552 11.6304   1
  -7  10  -2 -8.3068 8.00028   1
   7 -10   2 0.56110 6.14160   3
  -7 -10  -2 3.31603 9.50861   3
   7  10   2 -3.2760 9.04916   2
  -8 -10  -2 -2.6269 11.3566   3
   8  10   2 -6.7720 10.5875   2
  -8 -10  -2 12.5452 9.89838   1
  -8  10  -2 1.03981 9.29531   1
  -7 -11   2 93.7534 17.0363   3
  -7  11   2 109.902 15.7230   1
   7 -11  -2 106.857 14.4194   3
   7  11  -2 95.2334 16.2697   2
   6  11  -2 88.7841 13.8575   2
  -6 -11   2 90.5638 18.0867   3
   6 -11  -2 85.4708 10.3990   3
  -6  11   2 74.9187 12.9419   1
   5 -11  -2 0.44397 5.55977   3
  -5 -11   2 -2.1494 8.45775   3
  -5 -11   2 -13.056 12.8166   1
  -5  11   2 4.31032 7.72474   1
   5  11  -2 10.4272 7.15810   2
  -4 -11   2 24.2314 8.26648   1
   4 -11  -2 43.1294 7.40727   3
   4  11  -2 31.9603 7.32318   2
  -4  11   2 27.7438 3.09266   2
  -4  11   2 23.2399 3.28282   2
  -4 -11   2 45.1322 8.26674   3
   3 -11  -2 158.284 12.6544   3
  -3  11   2 121.234 8.72953   2
  -3  11   2 111.985 15.7111   3
   3  11  -2 122.960 10.1120   2
  -3 -11   2 124.929 12.6425   3
  -3 -11   2 119.958 13.9881   1
   2  11  -2 127.103 11.8158   2
  -2 -11   2 114.066 10.2050   3
  -2 -11   2 107.303 16.1080   1
   2 -11  -2 120.211 12.5844   3
   2  11  -2 111.145 21.6207   3
  -2  11   2 121.180 8.98887   2
  -2  11   2 133.802 13.9537   3
  -1 -11   2 271.586 15.3375   3
   1 -11  -2 254.187 18.4266   3
  -1  11   2 276.759 16.5555   2
   1  11  -2 232.364 17.2318   3
  -1  11   2 253.637 18.7861   3
   1  11  -2 247.578 15.7833   2
   0  11  -2 531.943 24.6971   2
   0 -11   2 553.181 24.7321   3
   0  11  -2 579.947 30.2018   3
   0  11   2 525.808 37.7140   3
   0  11  -2 562.224 27.0720   1
   0 -11  -2 572.603 29.8492   3
   0  11   2 578.851 27.8124   2
  -1  11  -2 251.640 16.5936   1
   1  11   2 254.916 15.1397   2
   1 -11   2 249.284 16.9031   3
  -1  11  -2 262.199 18.6636   3
  -1 -11  -2 227.356 17.9197   3
  -2  11  -2 108.324 10.6806   3
  -2 -11  -2 128.583 14.0148   3
   2 -11   2 136.228 11.8266   3
  -2  11  -2 100.258 11.1099   1
   2  11   2 129.416 11.3963   2
  -3 -11  -2 103.992 16.9442   3
   3  11   2 148.235 11.5796   2
  -3  11  -2 127.278 10.5192   3
  -3  11  -2 115.821 14.6810   1
   3 -11   2 136.781 10.6074   3
  -4  11  -2 51.4922 12.0009   1
  -4 -11  -2 40.7227 8.61792   3
   4 -11   2 33.7497 8.40250   3
   4  11   2 42.3062 9.31420   2
  -4  11  -2 46.8543 6.45139   2
   5  11   2 -0.9787 12.0151   2
  -5 -11  -2 1.16524 8.72913   3
   5 -11   2 6.06497 5.34272   3
  -5  11  -2 -1.8699 8.07344   1
  -6 -11  -2 84.4981 12.9344   3
  -6  11  -2 93.2488 14.9486   1
   6  11   2 75.1912 13.0857   2
   6 -11   2 104.561 12.3304   3
   7  11   2 88.8259 14.4698   2
  -7  11  -2 82.1523 15.5291   1
  -7 -11  -2 92.1107 18.4622   3
  -6 -12   2 23.1286 12.7191   3
   6  12  -2 17.8237 10.5676   2
   6 -12  -2 48.6353 11.9650   3
   5  12  -2 29.9679 9.81371   2
  -5 -12   2 36.3933 11.3322   3
   5 -12  -2 70.5930 9.92279   3
   4 -12  -2 645.823 34.6672   3
   4  12  -2 698.519 31.7141   2
  -4 -12   2 644.726 33.5631   3
  -3  12   2 437.761 21.5216   2
   3  12  -2 422.186 21.7953   2
   3 -12  -2 377.868 24.4378   3
  -3 -12   2 438.635 26.5821   3
   2  12  -2 89.7029 11.7778   2
  -2 -12   2 116.445 10.5033   3
  -2  12   2 99.9337 9.01441   2
   2 -12  -2 129.253 12.5327   3
   1 -12  -2 371.535 21.1293   3
  -1  12   2 356.931 22.4505   2
   1  12  -2 418.026 23.8114   2
  -1 -12   2 343.291 20.3632   3
   0  12  -2 6.65029 7.85944   3
   0 -12  -2 5.78711 6.95843   3
   0  12  -2 10.9120 9.21725   1
   0  12   2 5.15182 6.89887   2
   0 -12   2 -3.9445 6.44216   3
   0  12  -2 -4.7176 5.02488   2
   1 -12   2 411.109 21.9542   3
  -1  12  -2 376.773 20.4675   2
  -1 -12  -2 382.012 25.3760   3
   1  12   2 338.630 19.1371   2
  -1  12  -2 421.101 30.5101   3
  -1  12  -2 347.739 22.3745   1
  -2 -12  -2 92.2142 10.8037   3
   2  12   2 99.8592 11.9462   2
  -2  12  -2 100.455 10.1773   3
  -2  12  -2 98.8937 12.3380   1
   2 -12   2 109.473 10.6827   3
  -3  12  -2 380.115 24.5899   3
  -3  12  -2 379.675 25.0398   1
   3  12   2 383.513 21.3569   2
  -3 -12  -2 411.681 27.9341   3
   3 -12   2 376.336 23.5803   3
  -4  12  -2 715.214 39.2455   1
   4  12   2 649.972 37.5651   2
  -4  12  -2 674.514 36.3073   2
   4 -12   2 745.101 35.5257   3
  -4 -12  -2 707.870 40.3992   3
  -5 -12  -2 41.3183 12.6610   3
   5 -12   2 30.6262 6.64511   3
  -5  12  -2 45.3146 12.6533   1
   5  12   2 57.9389 14.3224   2
   6  12   2 1.70811 9.45227   2
  -6  12  -2 22.2782 10.8561   1
  -6 -12  -2 28.1163 10.9768   3
   6  13  -2 227.048 23.2429   2
  -5 -13   2 50.6566 12.3443   3
   5 -13  -2 40.8352 10.1855   3
   5  13  -2 38.8812 13.6819   2
   4 -13  -2 -0.1093 6.98724   3
  -4 -13   2 11.3432 9.32446   3
   4  13  -2 14.8911 10.5737   2
  -3 -13   2 -6.5450 9.56275   3
   3  13  -2 14.3514 9.18208   2
   3 -13  -2 2.54234 8.60954   3
  -2 -13   2 252.645 17.5677   3
   2  13  -2 280.583 18.8620   2
  -2  13   2 271.447 15.9797   2
   2 -13  -2 287.715 23.0332   3
   1 -13  -2 43.3954 9.87619   3
  -1 -13   2 37.7652 7.43724   3
  -1  13   2 26.1487 5.56441   2
   1  13  -2 27.4832 8.78695   2
   0 -13   2 179.581 16.4523   3
   0 -13  -2 185.031 17.9258   3
   0  13  -2 201.282 13.1957   2
   0  13   2 180.547 14.0311   2
  -1  13  -2 22.6615 8.58986   1
   1 -13   2 73.9523 20.3612   3
   1  13   2 22.1691 7.09979   2
  -1 -13  -2 18.5889 7.55490   3
  -1  13  -2 49.1094 15.3429   2
  -1  13  -2 -3.8854 9.85766   3
  -2  13  -2 275.181 18.2059   2
   2 -13   2 259.484 15.6674   3
  -2  13  -2 279.178 19.8223   3
  -2 -13  -2 286.453 20.0935   3
  -2  13  -2 295.390 22.8169   1
   2  13   2 272.351 18.4257   2
   3  13   2 22.1814 10.5663   2
  -3  13  -2 62.5991 14.8828   2
  -3 -13  -2 28.6331 10.8560   3
   3 -13   2 10.0353 6.58600   3
  -3  13  -2 18.0232 9.13770   1
   4 -13   2 17.5985 9.27329   3
  -4 -13  -2 13.9624 9.25837   3
   4  13   2 0.88397 9.32288   2
  -4  13  -2 7.55492 12.2063   1
   5  13   2 31.3524 11.4370   2
  -5  13  -2 55.9401 12.1343   1
  -5 -13  -2 53.8142 17.0791   3
  -6  13  -2 221.667 23.1686   1
   6  13   2 219.904 24.2159   2
  -4 -14   2 70.1997 12.7635   3
   4  14  -2 80.9355 12.9612   2
   4 -14  -2 71.5115 15.4063   3
   3 -14  -2 108.923 14.4143   3
  -3 -14   2 92.5763 13.0284   3
   3  14  -2 107.780 12.2198   2
  -2  14   2 235.731 19.6026   2
   2 -14  -2 326.711 25.9353   3
  -2 -14   2 334.842 27.9718   3
   2  14  -2 310.730 27.2074   2
   1  14  -2 247.455 21.9470   2
   1 -14  -2 273.293 21.3808   3
  -1 -14   2 241.676 21.7574   3
  -1  14   2 250.536 20.0046   2
   0  14  -2 0.54887 10.0422   2
   0 -14   2 3.39486 11.1095   3
   0  14   2 8.21878 6.38129   2
   0 -14  -2 53.5868 18.2550   3
   1  14   2 242.732 20.2626   2
  -1 -14  -2 199.690 21.6788   3
  -1  14  -2 224.407 22.7502   1
   1 -14   2 223.819 16.8242   3
  -1  14  -2 233.898 16.7367   2
  -2 -14  -2 331.173 22.7467   3
   2 -14   2 328.857 27.3723   3
   2  14   2 336.784 21.8710   2
  -2  14  -2 368.989 27.2328   2
  -2  14  -2 336.152 27.3714   1
   3  14   2 110.677 13.9220   2
  -3 -14  -2 75.2270 13.1629   3
   3 -14   2 93.2174 12.4351   3
  -3  14  -2 107.810 12.4827   2
  -3  14  -2 86.1466 16.6346   1
   4  14   2 81.3746 14.8802   2
  -4  14  -2 95.4866 14.9844   1
   4 -14   2 83.0236 10.8858   3
  -4 -14  -2 78.7425 15.1528   3
   3  15  -2 15.3463 13.5979   2
   3 -15  -2 -6.1476 13.1394   3
  -3 -15   2 -6.1445 10.1309   3
  -2 -15   2 25.5710 12.3403   3
   2 -15  -2 61.0475 15.0529   3
   2  15  -2 60.8657 11.7675   2
  -1 -15   2 14.4080 9.00004   3
  -1  15   2 8.10743 6.20224   2
   1  15  -2 14.3481 7.78274   2
   1 -15  -2 30.5641 14.4446   3
   0  15   2 167.269 14.4900   2
   0  15  -2 192.852 19.1261   2
   0 -15  -2 144.174 14.9916   3
   0 -15   2 161.602 13.5663   3
  -1 -15  -2 18.5148 10.1761   3
   1  15   2 9.95406 7.34877   2
   1 -15   2 15.2223 10.1250   3
  -1  15  -2 -0.1090 7.83430   2
   2  15   2 49.9703 11.9191   2
  -2 -15  -2 61.1586 18.0859   3
   2 -15   2 51.2783 12.7478   3
  -2  15  -2 54.5221 12.7478   1
  -2  15  -2 40.5002 9.33663   2
  -3  15  -2 11.4327 10.3378   1
   3 -15   2 6.63585 12.8007   3
  -3 -15  -2 2.08544 13.3807   3
   3  15   2 -3.8050 13.3526   2
  10   0  -3 -1.4606 6.99308   2
   9   0  -3 114.389 13.5682   2
   8   0  -3 -2.4219 4.20340   2
   7   0  -3 215.060 12.2604   2
   7   0  -3 200.669 13.8382   3
  -7   0   3 223.374 8.20563   1
   6   0  -3 7.82668 4.58123   2
   5   0  -3 1355.04 47.1099   2
   4   0  -3 -3.9716 2.06563   2
   3   0  -3 1833.70 54.4557   1
   3   0  -3 1897.42 65.5465   2
   2   0  -3 -0.8819 0.69153   1
   1   0  -3 460.478 15.7265   1
   0   0  -3 -0.8641 1.58759   3
   0   0   3 0.16076 1.37658   1
   0   0  -3 -2.0598 2.29096   1
   0   0  -3 -5.2953 2.23067   2
  -1   0  -3 408.304 16.3729   1
  -1   0  -3 425.475 19.2171   3
   1   0   3 424.814 15.1134   1
  -1   0  -3 408.577 16.3729   2
   1   0   3 424.908 13.2347   2
   1   0   3 405.838 15.5752   3
   2   0   3 0.60918 1.83753   3
  -2   0  -3 -1.9274 2.08720   2
  -2   0  -3 2.11716 1.84752   3
   2   0   3 -0.8987 2.14712   2
  -2   0  -3 -3.7150 1.98733   1
   2   0   3 -1.0985 2.56655   1
  -3   0  -3 1613.45 61.2123   1
  -3   0  -3 1580.06 56.4203   3
   3   0   3 1678.97 66.3189   3
   3   0   3 1626.07 54.6777   2
   3   0   3 1624.37 55.1640   1
  -3   0  -3 1622.65 73.5115   2
   4   0   3 -0.3589 3.07128   2
  -4   0  -3 2.28351 3.52000   1
  -4   0  -3 5.44454 4.81632   2
   4   0   3 4.28782 2.49292   3
   4   0   3 2.31343 3.74935   1
  -4   0  -3 -0.0498 1.53564   3
   5   0   3 1540.82 48.4886   2
   5   0   3 1594.43 60.2778   1
  -5   0  -3 1523.89 54.7243   1
  -5   0  -3 1586.50 58.8995   2
   5   0   3 1556.59 57.1288   3
  -6   0  -3 -1.0075 3.68448   1
   6   0   3 -5.9169 2.70656   3
   6   0   3 2.10400 6.10458   2
   6   0   3 2.96338 3.54618   1
  -6   0  -3 5.31434 6.29226   2
  -7   0  -3 232.069 17.5410   2
  -7   0  -3 274.844 14.6026   1
   7   0   3 231.860 14.8939   2
   7   0   3 248.848 13.9784   3
   7   0   3 237.124 12.0769   1
   8   0   3 1.83625 4.79023   2
  -8   0  -3 0.71853 4.83015   1
   8   0   3 1.36721 4.57068   3
   9   0   3 71.0758 8.06172   2
  -9   0  -3 75.9214 10.0004   1
  10   0   3 8.58383 7.13655   2
 -10   0  -3 -5.2501 5.24012   1
  10   1  -3 30.4860 10.9200   2
   9  -1  -3 107.206 12.7166   2
   9   1  -3 96.0414 10.7369   2
  -8   1   3 152.745 6.90662   1
   8  -1  -3 149.089 12.4562   2
   8   1  -3 143.162 12.3337   2
   7   1  -3 80.3048 19.6488   3
   7   1  -3 138.863 10.2632   2
   7  -1  -3 135.736 6.87067   1
  -7   1   3 133.707 7.76466   1
   7  -1  -3 136.067 8.65866   2
   6   1  -3 155.415 10.2895   2
   6   1  -3 169.032 12.9118   3
   6  -1  -3 168.577 6.72964   1
   6  -1  -3 167.182 9.75533   2
  -6   1   3 166.261 7.88238   1
  -5   1   3 693.844 25.7550   1
   5  -1  -3 691.099 23.7415   1
   5   1  -3 685.044 24.6984   2
   5  -1  -3 660.706 25.9954   2
   5   1  -3 684.153 24.4079   3
   4  -1  -3 299.652 14.3785   2
   4   1  -3 304.268 10.9487   2
   4  -1  -3 311.662 11.8600   1
   3  -1  -3 853.377 32.4241   2
   3  -1  -3 895.317 28.5466   1
   3   1  -3 910.792 36.2483   2
  -2  -1   3 543.873 19.9290   1
   2   1  -3 541.459 19.7788   1
   1  -1  -3 317.289 10.6375   2
   1   1  -3 344.909 12.6433   1
  -1  -1   3 326.882 12.5267   1
   0   1   3 3.84590 1.40581   2
   0   1  -3 2.29935 1.41575   1
   0  -1   3 1.89771 1.63665   1
   0  -1  -3 1.28035 1.41790   2
   0  -1  -3 0.78302 1.36500   3
   0   1   3 2.89195 1.45602   3
  -1   1  -3 397.382 18.2317   2
  -1   1  -3 396.249 15.9121   3
   1  -1   3 394.191 13.7603   2
  -1  -1  -3 398.384 14.9946   2
   1  -1   3 375.655 16.1325   1
  -1   1  -3 378.237 15.9225   1
   1   1   3 396.581 18.8500   3
  -1  -1  -3 399.332 15.2342   1
  -1  -1  -3 398.342 19.7983   3
   1   1   3 393.163 12.0144   2
  -2  -1  -3 499.664 17.3097   1
  -2   1  -3 500.885 18.6715   2
  -2  -1  -3 496.078 22.2339   2
  -2   1  -3 483.422 19.4203   3
   2  -1   3 489.702 18.2421   1
   2   1   3 473.846 15.9274   2
   2  -1   3 491.160 17.7529   3
  -2   1  -3 483.132 16.3450   1
  -2  -1  -3 492.353 21.9942   3
   2  -1   3 510.341 16.9141   2
   2   1   3 485.131 21.3150   3
   3  -1   3 1037.84 33.6749   3
   3   1   3 1010.06 40.7299   3
  -3   1  -3 993.749 40.6106   1
   3   1   3 1060.32 35.2419   2
   3  -1   3 1045.87 33.2895   2
   3  -1   3 1040.63 39.6169   1
  -3  -1  -3 1027.51 36.2425   1
  -3   1  -3 1048.18 38.1567   2
  -3  -1  -3 985.552 43.0746   3
  -3  -1  -3 1066.47 43.3172   2
   4  -1   3 342.108 14.1230   1
   4  -1   3 326.162 14.6438   2
  -4  -1  -3 329.518 13.8257   1
  -4  -1  -3 325.150 15.4052   3
  -4   1  -3 340.315 19.5418   1
   4   1   3 346.193 13.3758   2
   4   1   3 329.518 16.5349   3
  -4  -1  -3 338.086 17.6945   2
  -4   1  -3 320.412 18.3499   2
   4  -1   3 335.557 13.2215   3
   5  -1   3 600.937 21.4086   1
  -5  -1  -3 634.965 24.5387   1
   5   1   3 561.323 22.9103   2
   5  -1   3 567.568 24.0522   2
   5  -1   3 638.704 22.9915   3
  -5   1  -3 561.313 26.6261   1
  -5  -1  -3 567.809 21.4734   3
  -5   1  -3 615.296 27.9012   2
  -5  -1  -3 598.512 28.1290   2
   5   1   3 596.716 34.5551   3
  -6  -1  -3 214.085 10.5891   1
   6   1   3 194.936 15.3128   3
  -6   1  -3 200.288 11.1512   1
   6  -1   3 209.394 11.7636   1
  -6  -1  -3 186.107 11.1764   2
   6  -1   3 215.479 10.6574   2
   6   1   3 202.972 11.8535   2
  -6   1  -3 201.789 12.3365   2
   6  -1   3 181.650 10.3560   3
  -7  -1  -3 105.281 9.73732   1
   7   1   3 104.211 10.0872   2
   7   1   3 111.999 12.1866   3
  -7   1  -3 118.957 9.14362   1
  -7  -1  -3 108.870 12.7365   2
   7  -1   3 125.598 8.96068   2
   7  -1   3 128.073 9.27752   3
  -7   1  -3 121.133 10.7008   2
   7  -1   3 115.303 9.27339   1
   8   1   3 160.126 16.3579   3
   8  -1   3 151.282 11.7303   1
  -8   1  -3 157.162 13.5134   2
  -8   1  -3 146.023 11.2895   1
   8  -1   3 153.556 11.2695   3
   8  -1   3 142.116 11.7303   2
  -8  -1  -3 148.127 11.3395   1
   8   1   3 155.620 11.7614   2
   9  -1   3 139.267 11.7362   2
  -9   1  -3 125.236 11.3071   1
  -9  -1  -3 110.225 11.7372   1
   9   1   3 119.235 13.4845   2
  10  -1   3 29.4247 8.46710   2
  10   1   3 34.4072 9.01518   2
 -10  -1  -3 38.0108 9.75226   1
 -10   1  -3 45.0124 15.1405   1
  10   2  -3 19.2807 7.65844   2
   9  -2  -3 233.464 17.9102   2
   9   2  -3 264.543 19.2933   2
   8   2  -3 46.3818 7.33844   2
   8  -2  -3 48.8395 6.87416   2
  -8   2   3 35.6430 4.08188   1
   7   2  -3 137.128 9.85135   2
   7  -2  -3 144.335 8.33221   1
   7  -2  -3 132.540 7.79175   2
  -7   2   3 133.032 8.53478   1
   6   2  -3 132.126 9.17197   2
   6  -2  -3 141.198 6.84017   1
   6   2  -3 131.494 11.7681   3
  -6   2   3 149.672 8.22602   1
   6  -2  -3 147.405 7.17673   2
   5   2  -3 293.824 16.8939   3
   5   2  -3 299.353 16.8049   2
   5  -2  -3 262.565 11.3771   1
  -5   2   3 274.680 12.0262   1
   5  -2  -3 253.140 11.1567   2
   4  -2  -3 537.474 20.8826   2
   4   2  -3 539.608 24.4706   3
   4   2  -3 534.946 23.6887   2
   4  -2  -3 546.406 20.0405   1
  -4   2   3 520.952 21.6846   1
   3  -2  -3 361.323 16.9145   2
  -3  -2   3 371.213 12.2465   1
   3   2  -3 352.539 15.0096   2
   3   2  -3 371.638 15.2120   3
   3  -2  -3 383.971 16.9727   1
   2   2  -3 351.747 15.3917   3
   2   2  -3 330.931 12.5095   1
   2  -2  -3 339.407 13.4880   1
  -2  -2   3 324.746 11.1284   1
   1  -2  -3 524.604 20.7285   3
   1  -2  -3 517.002 15.1522   2
   1   2  -3 514.606 18.2925   3
   1   2  -3 530.620 18.3870   1
  -1  -2   3 518.166 21.3797   1
  -1   2   3 493.976 16.7185   2
   0   2   3 185.392 6.36555   2
   0  -2  -3 187.549 9.49103   2
   0  -2   3 182.090 8.22454   1
   0   2  -3 186.051 7.86648   1
   0  -2  -3 175.941 9.17974   3
   0   2   3 181.817 8.46878   3
   0   2  -3 174.626 7.55939   3
   1  -2   3 453.996 20.2428   1
   1   2   3 449.508 20.1718   2
  -1  -2  -3 473.605 15.9816   2
  -1   2  -3 460.751 18.3219   1
  -1   2  -3 451.856 14.3965   2
   1   2   3 436.470 18.4761   3
  -1  -2  -3 482.069 20.4023   3
  -1   2  -3 452.598 16.7559   3
   2  -2   3 376.380 15.2644   1
  -2   2  -3 395.458 18.3992   2
   2   2   3 394.818 20.7935   3
   2  -2   3 384.636 14.6954   3
   2   2   3 401.370 18.9159   2
  -2  -2  -3 413.105 18.5564   3
   2  -2   3 378.436 12.8085   3
   2  -2   3 388.599 16.0631   2
  -2  -2  -3 419.577 17.4478   2
  -2   2  -3 382.919 14.9749   1
   3   2   3 395.880 18.9339   3
   3  -2   3 391.197 13.1883   3
  -3  -2  -3 394.744 14.5415   3
  -3   2  -3 380.887 15.0827   1
   3   2   3 374.357 21.7823   2
  -3  -2  -3 391.729 15.8508   2
  -3   2  -3 390.897 15.5452   2
   3  -2   3 375.741 15.9437   1
  -3  -2  -3 377.237 16.7773   1
   3  -2   3 371.396 16.4603   2
  -4  -2  -3 502.470 20.1499   1
  -4   2  -3 489.159 22.3141   2
   4   2   3 513.668 24.0022   3
   4   2   3 516.702 28.8127   2
   4  -2   3 498.378 19.0506   3
  -4  -2  -3 495.963 19.4114   3
   4  -2   3 482.772 17.7692   2
   4  -2   3 491.361 20.3620   1
  -4  -2  -3 495.434 22.3755   2
  -4   2  -3 453.350 20.0116   1
  -5  -2  -3 249.007 13.8618   1
   5   2   3 244.564 15.9177   2
   5  -2   3 245.583 12.3295   3
  -5  -2  -3 246.809 12.4248   2
   5  -2   3 248.486 14.2946   2
   5   2   3 267.252 15.6124   3
  -5   2  -3 267.950 12.9578   1
   5  -2   3 247.099 12.7584   1
  -5   2  -3 238.690 12.2896   2
  -5  -2  -3 262.533 15.0386   3
   6   2   3 144.543 10.4423   3
  -6  -2  -3 133.478 10.4621   2
   6   2   3 145.047 10.3534   2
  -6  -2  -3 126.711 8.26892   1
   6  -2   3 119.515 7.62184   3
  -6   2  -3 130.165 9.20301   1
   6  -2   3 108.561 7.98098   2
  -6   2  -3 147.327 10.3978   2
   6  -2   3 146.942 9.36101   1
  -6  -2  -3 117.742 7.49551   3
   7   2   3 140.076 9.41649   2
  -7  -2  -3 158.663 9.68126   1
   7  -2   3 155.036 11.1346   3
  -7   2  -3 145.777 13.6987   2
   7   2   3 162.559 10.3013   3
  -7   2  -3 153.729 10.4761   1
   7  -2   3 158.724 9.60605   2
   7  -2   3 163.517 11.3426   1
  -7  -2  -3 159.870 14.4596   2
   8  -2   3 45.4798 7.23110   1
   8   2   3 38.3544 7.65276   2
  -8   2  -3 71.7836 9.88846   1
   8  -2   3 49.7564 6.31970   2
   8  -2   3 54.8241 9.67485   3
   8   2   3 28.5669 12.4961   3
  -8   2  -3 59.9593 11.6645   2
  -8  -2  -3 57.6621 7.73552   1
  -9   2  -3 228.549 16.4186   1
   9  -2   3 206.146 17.6630   2
  -9  -2  -3 220.710 29.7697   1
   9   2   3 240.764 18.6362   2
 -10   2  -3 22.4849 9.12173   1
  10   2   3 26.5834 8.10580   2
  10  -2   3 19.3230 11.7600   2
  10   3  -3 46.1951 10.6057   2
   9   3  -3 28.9262 8.09643   2
   8   3  -3 124.792 14.9554   2
   8  -3  -3 120.293 8.53736   2
  -8   3   3 121.682 9.29782   1
  -7   3   3 322.584 14.3098   1
   7   3  -3 279.015 15.4930   2
   7  -3  -3 271.010 12.9555   2
   7  -3  -3 261.688 12.5865   1
   6  -3  -3 228.335 11.4182   2
  -6  -3   3 227.417 7.20271   1
  -6   3   3 232.567 11.3580   1
   6   3  -3 201.946 13.4323   2
  -6  -3   3 228.470 7.76448   1
   6   3  -3 242.849 14.6121   3
   6  -3  -3 241.786 12.5463   1
  -5   3   3 502.675 20.9352   1
  -5  -3   3 503.064 19.2642   1
   5  -3  -3 517.109 20.6368   1
   5   3  -3 501.968 17.6540   2
   5  -3  -3 518.377 19.7253   2
   5   3  -3 532.633 22.2774   3
  -5  -3   3 504.150 19.2879   1
  -4  -3   3 398.539 13.0588   1
   4  -3  -3 377.318 16.6864   1
  -4   3   3 385.150 15.9452   1
   4   3  -3 341.714 18.2803   2
   4   3  -3 396.174 15.6244   3
   4  -3  -3 392.692 16.4961   2
   3   3  -3 743.901 28.0843   2
   3   3  -3 737.023 26.5399   3
   3  -3  -3 720.135 23.1086   2
   3  -3  -3 729.437 22.7551   2
   3  -3  -3 738.447 27.0600   1
  -3  -3   3 721.117 25.7872   1
  -2  -3   3 139.222 5.80648   1
   2  -3  -3 134.570 5.19701   2
   2   3  -3 140.725 6.22561   1
   2   3  -3 140.194 7.10148   3
   2  -3  -3 144.581 7.35788   1
   1  -3  -3 586.198 20.4031   2
  -1   3   3 606.070 23.1060   3
  -1  -3   3 581.575 19.7450   1
   1   3  -3 587.704 23.4575   1
   1  -3  -3 604.773 22.4372   3
  -1  -3   3 591.189 19.5479   3
  -1   3   3 585.816 21.7557   2
   1   3  -3 597.877 22.7835   3
   0   3  -3 259.366 9.12015   3
   0   3   3 260.553 10.4461   2
   0  -3  -3 254.788 11.9443   3
   0  -3   3 252.873 12.8203   3
   0  -3  -3 266.960 10.4357   2
   0   3   3 260.150 13.5458   3
   0  -3   3 277.807 11.7614   1
   0   3  -3 264.213 10.6210   1
  -1   3  -3 602.046 24.1634   1
   1  -3   3 637.722 26.4928   1
  -1   3  -3 649.420 24.8260   3
   1   3   3 627.361 23.4846   3
   1   3   3 626.981 25.8115   2
  -1  -3  -3 664.848 31.0731   3
   1  -3   3 640.952 22.5484   3
  -1  -3  -3 652.403 23.8331   2
   2   3   3 147.381 7.25790   2
   2   3   3 144.020 10.8562   3
  -2   3  -3 147.649 7.25721   2
   2  -3   3 135.384 8.14066   1
  -2  -3  -3 128.227 8.26130   3
   2  -3   3 136.028 6.32026   3
  -2  -3  -3 147.102 8.43299   2
  -2   3  -3 148.019 7.64652   1
   3  -3   3 633.894 21.1325   2
   3  -3   3 619.558 21.3884   3
  -3   3  -3 615.892 30.0327   2
   3  -3   3 628.293 30.0125   1
  -3  -3  -3 663.153 25.5376   2
   3   3   3 648.692 28.4736   3
  -3   3  -3 642.650 23.0957   1
   3   3   3 634.600 22.7012   2
  -3  -3  -3 661.770 30.7128   3
  -4   3  -3 390.218 15.9541   1
   4  -3   3 420.487 18.0434   3
  -4   3  -3 432.302 19.2130   2
   4  -3   3 402.653 17.4136   2
   4   3   3 408.114 17.8673   2
  -4  -3  -3 434.925 21.2412   2
  -4  -3  -3 449.282 19.6005   1
   4   3   3 401.347 19.2748   3
  -4  -3  -3 405.878 21.8800   3
   4  -3   3 425.095 16.2440   1
   5  -3   3 572.296 25.9743   1
   5  -3   3 558.010 25.0571   2
   5  -3   3 622.690 27.4299   3
  -5  -3  -3 597.190 28.4470   2
   5   3   3 566.331 27.9372   3
   5   3   3 576.054 29.1979   2
  -5  -3  -3 586.933 23.5461   3
  -5  -3  -3 631.121 25.5222   1
  -5   3  -3 566.513 21.7992   1
  -5   3  -3 612.005 21.0428   2
  -6   3  -3 232.952 13.5422   2
   6  -3   3 201.949 11.4398   3
   6  -3   3 188.163 13.0582   1
   6   3   3 195.255 12.4256   3
  -6  -3  -3 211.414 16.1516   2
   6   3   3 224.442 12.0198   2
  -6   3  -3 201.091 14.0957   1
  -6  -3  -3 202.192 12.0198   1
  -6  -3  -3 192.238 12.6154   3
   6  -3   3 199.744 10.3448   2
   7   3   3 262.066 19.2904   2
   7  -3   3 299.717 16.2298   3
   7  -3   3 247.193 12.6006   2
   7   3   3 260.923 19.3898   3
  -7   3  -3 235.211 14.2867   1
   7  -3   3 267.920 17.8725   1
  -7  -3  -3 233.074 15.1382   1
  -7   3  -3 267.435 16.5761   2
  -8   3  -3 148.633 13.8091   2
  -8  -3  -3 163.707 10.1518   1
   8  -3   3 142.851 10.7025   1
  -8   3  -3 150.747 10.5622   1
   8  -3   3 163.611 12.7512   3
   8  -3   3 154.062 9.60834   2
   8   3   3 142.314 14.9033   2
  -9   3  -3 34.5772 7.57843   1
   9  -3   3 36.2092 6.92565   2
  -9  -3  -3 51.8700 19.0569   1
   9   3   3 41.9073 10.2622   2
  10   3   3 37.6066 11.1013   2
  10  -3   3 36.7620 9.73907   2
 -10   3  -3 24.7238 11.5652   1
  10   4  -3 69.8869 17.5792   2
   9   4  -3 14.2998 7.66528   2
   8  -4  -3 211.327 12.0838   2
  -8   4   3 200.054 12.0638   1
   8   4  -3 200.952 14.2722   2
  -7   4   3 370.885 19.9554   1
   7  -4  -3 384.073 20.8302   1
   7   4  -3 390.604 23.7752   2
   7  -4  -3 373.103 17.4973   2
  -7  -4   3 389.854 14.2050   1
  -7  -4   3 390.945 14.2651   1
  -6  -4   3 389.710 16.4873   1
  -6   4   3 343.645 17.2864   1
   6  -4  -3 394.093 21.0259   1
   6  -4  -3 362.955 15.3535   2
   6   4  -3 409.027 21.7680   2
   6   4  -3 387.120 24.8749   3
  -6  -4   3 377.119 14.9823   1
   5   4  -3 305.294 15.3229   3
  -5  -4   3 309.184 14.3751   1
   5  -4  -3 295.290 9.37826   2
   5   4  -3 299.084 16.9322   2
  -5   4   3 291.386 13.0815   1
   5  -4  -3 306.590 15.6685   1
   4  -4  -3 124.060 7.65868   1
  -4  -4   3 124.732 6.28172   1
  -4   4   3 115.270 7.42842   1
   4  -4  -3 128.073 8.50839   3
   4   4  -3 141.444 10.0006   2
   4   4  -3 153.237 9.54514   3
  -3  -4   3 184.777 7.14673   1
   3   4  -3 167.612 9.82183   3
   3   4  -3 169.937 9.61136   2
   3  -4  -3 182.510 8.37830   1
   3  -4  -3 159.202 10.2072   3
  -2  -4   3 539.878 23.4087   1
   2  -4  -3 570.912 22.1636   1
   2   4  -3 550.464 22.9836   3
   2   4  -3 566.212 25.1191   1
   2  -4  -3 506.609 21.5973   3
  -2  -4   3 541.488 22.5788   3
  -1   4   3 478.763 17.8539   3
   1   4  -3 464.827 16.2124   3
   1   4  -3 470.594 19.7533   1
   1  -4  -3 467.670 19.4733   2
   1  -4  -3 487.575 20.9281   1
  -1  -4   3 444.510 19.3955   3
  -1   4   3 464.509 17.2607   2
  -1  -4   3 470.484 18.1706   1
   1  -4  -3 468.739 20.5996   3
   0   4  -3 666.404 22.2947   3
   0  -4   3 664.903 27.5907   1
   0  -4  -3 685.046 29.4700   3
   0   4   3 666.627 27.4568   3
   0  -4  -3 666.494 24.1562   2
   0   4  -3 636.314 21.1018   1
   0  -4   3 651.637 23.2819   3
   0   4   3 630.066 21.0192   2
  -1  -4  -3 424.506 16.1533   2
   1  -4   3 431.675 13.7954   3
  -1   4  -3 429.830 17.1620   3
  -1   4  -3 431.200 15.5577   1
   1   4   3 422.972 18.1851   2
  -1  -4  -3 435.471 21.6859   3
   1   4   3 404.198 18.7032   3
   1  -4   3 427.228 19.7235   1
   2  -4   3 483.013 19.5187   3
  -2   4  -3 510.090 19.6645   1
  -2  -4  -3 475.022 20.6404   3
  -2  -4  -3 459.547 17.5192   2
   2  -4   3 479.174 22.3622   1
  -2   4  -3 490.538 23.2762   2
   2   4   3 441.202 24.8893   3
   2   4   3 461.258 20.3585   2
  -3   4  -3 218.902 8.72975   2
  -3  -4  -3 225.742 15.9438   3
   3  -4   3 206.321 12.2914   1
  -3   4  -3 204.585 9.93696   1
  -3  -4  -3 186.275 12.3690   2
   3   4   3 187.314 12.6887   3
   3  -4   3 190.269 8.80860   3
   3   4   3 176.923 12.0193   2
  -4  -4  -3 123.673 7.34893   3
   4   4   3 116.087 9.85469   3
  -4   4  -3 110.982 6.60660   2
  -4  -4  -3 123.971 10.7955   2
   4  -4   3 114.558 5.51443   3
  -4   4  -3 111.682 7.56610   1
   4   4   3 117.691 8.59686   2
   4  -4   3 111.642 9.77496   1
   5   4   3 268.262 13.6332   2
  -5  -4  -3 263.987 14.4131   3
  -5   4  -3 254.370 14.2940   1
   5  -4   3 284.556 11.1117   3
   5  -4   3 256.096 12.8776   1
  -5  -4  -3 258.527 13.1457   2
  -5  -4  -3 228.238 13.3764   1
  -5   4  -3 283.548 12.3969   2
   5  -4   3 241.722 14.2641   2
   5   4   3 273.820 15.6274   3
   6   4   3 454.672 26.6750   3
   6   4   3 438.556 20.3341   2
   6  -4   3 439.221 21.4998   1
  -6   4  -3 453.676 19.0725   2
  -6  -4  -3 450.575 31.6635   2
   6  -4   3 436.796 19.6946   2
   6  -4   3 428.289 23.5921   3
  -6  -4  -3 422.583 20.1287   1
  -6   4  -3 461.619 21.7958   1
  -6  -4  -3 439.845 23.0820   3
  -7   4  -3 356.556 19.7133   1
   7  -4   3 353.234 19.2843   2
   7  -4   3 388.034 17.9168   3
  -7   4  -3 380.095 22.6980   2
  -7  -4  -3 326.487 19.8950   3
   7   4   3 380.068 22.7453   3
   7  -4   3 317.249 22.6065   1
   7   4   3 373.894 25.1851   2
  -7  -4  -3 359.374 19.5840   1
  -8  -4  -3 178.556 13.8065   1
   8  -4   3 156.662 12.1629   2
   8   4   3 167.053 17.3731   2
  -8   4  -3 183.977 13.4821   1
  -8   4  -3 157.104 13.8689   2
   8  -4   3 187.166 13.2231   3
   8  -4   3 155.247 14.9326   1
   9   4   3 5.54331 8.21690   2
   9  -4   3 5.77682 7.43318   2
  -9   4  -3 13.4007 7.10450   1
  -9  -4  -3 12.6789 5.60069   1
  10   4   3 61.3676 16.0451   2
 -10   4  -3 74.5635 11.8451   1
   9   5  -3 12.1975 9.30891   2
   8   5  -3 196.407 17.0236   2
  -8   5   3 195.822 12.1949   1
  -7  -5   3 115.351 6.61641   1
   7   5  -3 117.904 10.6503   2
   7  -5  -3 99.7354 9.19539   1
  -7  -5   3 121.928 6.10592   1
   7  -5  -3 132.481 12.2588   3
  -7   5   3 122.089 9.58347   1
   6  -5  -3 456.509 20.0082   1
  -6   5   3 454.519 19.0451   1
   6  -5  -3 449.042 21.9990   3
  -6  -5   3 470.849 20.8091   1
   6   5  -3 446.605 20.5104   2
  -6  -5   3 457.692 16.9976   1
   5   5  -3 129.496 10.9299   2
  -5  -5   3 140.067 7.62619   1
  -5   5   3 131.794 8.23465   1
   5   5  -3 134.135 10.1185   3
   5  -5  -3 126.331 9.44533   1
   5  -5  -3 136.997 9.05187   3
   4   5  -3 5.60881 3.84124   3
  -4  -5   3 5.08545 2.88340   1
   4   5  -3 8.34409 6.16179   2
  -4   5   3 8.61102 4.93050   1
   4  -5  -3 7.96618 4.59320   1
   4  -5  -3 10.3669 4.20630   3
   3   5  -3 168.351 10.3195   2
   3   5  -3 193.996 10.6076   3
  -3  -5   3 165.691 9.68529   1
   3  -5  -3 186.618 9.58708   1
   3  -5  -3 170.090 9.84673   3
  -3  -5   3 165.781 13.0005   3
  -2  -5   3 988.526 47.2831   3
   2   5  -3 985.784 38.8451   1
  -2   5   3 989.658 35.6060   2
  -2   5   3 1029.42 38.0328   3
  -2  -5   3 1006.76 33.5512   1
   2  -5  -3 1023.37 36.9755   3
   2   5  -3 1009.61 35.3594   3
   2  -5  -3 1031.25 46.3301   1
  -1   5   3 5.16304 1.48087   2
  -1  -5   3 5.63513 3.15287   1
  -1  -5   3 4.06392 2.31502   3
   1  -5  -3 5.67335 1.64096   2
   1  -5  -3 6.42379 2.85168   1
   1   5  -3 8.14742 2.74250   3
   1  -5  -3 2.52729 3.17427   3
  -1   5   3 8.16482 4.09241   3
   1   5  -3 4.41402 2.24204   1
   0  -5   3 314.652 14.6996   1
   0  -5   3 341.920 14.7098   3
   0   5   3 344.146 17.5664   3
   0  -5  -3 324.150 16.6347   3
   0   5   3 326.961 17.3527   2
   0   5  -3 343.592 14.5392   3
   0  -5  -3 333.301 13.2471   2
   0   5  -3 293.953 14.8012   1
  -1   5  -3 -2.2277 4.12580   1
  -1   5  -3 2.82747 2.17887   3
  -1  -5  -3 9.19396 3.54381   3
   1  -5   3 3.14163 1.93565   3
   1  -5   3 3.56727 2.65518   1
  -1  -5  -3 0.43295 3.03068   2
   1   5   3 7.54683 3.11456   2
   1   5   3 2.04395 2.97027   3
  -2  -5  -3 1099.70 45.7359   3
  -2   5  -3 1117.09 36.6021   1
   2   5   3 1111.88 39.5083   2
   2   5   3 1076.61 53.9059   3
   2  -5   3 1093.25 37.5396   3
  -2   5  -3 1140.00 34.3541   3
  -2  -5  -3 1191.68 47.7801   2
   2  -5   3 1110.79 47.2773   1
  -3   5  -3 196.135 10.0771   1
   3   5   3 204.724 12.8076   3
   3  -5   3 202.261 9.73792   3
  -3  -5  -3 184.413 11.8934   3
  -3  -5  -3 187.369 13.6709   2
   3  -5   3 179.088 13.7328   1
  -3   5  -3 192.832 10.0971   2
   3   5   3 183.734 11.5339   2
  -4  -5  -3 1.34788 5.40151   3
   4  -5   3 3.68563 4.11512   1
  -4  -5  -3 3.64427 4.94223   2
   4   5   3 13.8213 4.29756   3
  -4   5  -3 4.95413 2.94651   2
   4   5   3 12.3987 5.35466   2
   4  -5   3 3.91536 1.49822   3
  -4   5  -3 -2.8164 3.33211   1
   5   5   3 139.118 11.0666   3
  -5   5  -3 109.915 8.93770   1
   5  -5   3 117.197 6.38407   3
  -5  -5  -3 109.744 8.05781   2
   5  -5   3 133.490 11.5460   1
   5   5   3 113.997 10.4541   2
  -5  -5  -3 118.291 9.57551   3
  -5   5  -3 134.930 9.00986   2
  -5  -5  -3 128.091 7.94709   1
   6   5   3 382.623 25.6437   3
  -6  -5  -3 386.729 20.9676   3
   6   5   3 426.058 19.7477   2
  -6   5  -3 431.396 19.2385   2
  -6   5  -3 433.291 27.7725   1
  -6  -5  -3 335.611 28.6477   2
   6  -5   3 426.819 20.4915   1
   6  -5   3 396.017 18.7639   3
  -6  -5  -3 410.685 20.1047   1
  -7   5  -3 89.2473 9.89641   2
   7   5   3 101.889 9.82817   2
   7  -5   3 125.226 9.93762   3
  -7  -5  -3 112.802 11.8179   3
  -7  -5  -3 109.446 8.11980   1
  -7   5  -3 107.882 9.66696   1
   7  -5   3 110.117 10.6147   1
   7  -5   3 102.276 8.00093   3
  -8   5  -3 231.272 16.1399   2
   8  -5   3 246.865 15.0155   3
   8  -5   3 223.431 15.3040   3
   8   5   3 205.716 16.3508   2
  -8   5  -3 244.686 15.7219   1
   8  -5   3 215.483 12.8660   2
  -8  -5  -3 236.625 15.8243   1
  -9  -5  -3 25.0497 8.58551   1
   9  -5   3 23.6739 7.10013   3
   9  -5   3 37.9806 6.69367   2
   9   5   3 37.9699 12.4740   2
  -9   5  -3 28.8218 7.78856   1
   9  -6  -3 13.7990 7.91944   3
   9   6  -3 5.51828 13.9448   2
   8  -6  -3 168.640 14.0600   3
   8   6  -3 173.226 13.9301   2
  -8   6   3 185.830 13.6300   1
  -7  -6   3 140.230 8.37718   1
   7  -6  -3 126.123 12.1970   3
  -7   6   3 132.639 9.89441   1
  -7  -6   3 125.604 8.11501   1
   7  -6  -3 127.410 11.3926   1
   7   6  -3 127.172 12.8088   2
   6  -6  -3 116.633 9.48704   1
  -6  -6   3 130.523 8.14836   1
  -6   6   3 119.322 8.84200   1
   6   6  -3 118.445 9.49479   2
   6  -6  -3 106.649 10.2796   3
   5   6  -3 263.915 15.4848   2
  -5  -6   3 258.143 12.9997   1
   5   6  -3 267.588 14.9799   3
   5  -6  -3 235.346 14.6769   1
   5  -6  -3 228.828 13.7473   3
  -5   6   3 216.278 12.9347   1
  -4  -6   3 6.22372 4.31024   3
   4   6  -3 13.1477 6.73661   2
  -4  -6   3 8.53172 3.85653   1
   4  -6  -3 -2.2560 3.30492   1
   4   6  -3 8.22596 4.36942   3
   4  -6  -3 3.49118 3.60122   3
  -4   6   3 5.83804 3.97778   1
   3   6  -3 509.662 24.1783   3
  -3  -6   3 466.900 21.4797   3
   3  -6  -3 498.892 20.9415   1
   3   6  -3 501.270 21.5983   2
   3  -6  -3 485.739 20.4746   3
  -3  -6   3 476.182 18.4846   1
  -2  -6   3 1123.58 43.2177   1
  -2  -6   3 1115.81 38.0832   3
   2   6  -3 1197.26 45.7697   3
  -2   6   3 1106.66 34.1033   2
  -2   6   3 1141.04 45.4544   3
   2   6  -3 1155.94 45.2495   1
   2  -6  -3 1118.40 42.9020   3
   2  -6  -3 1153.29 47.2862   1
  -1  -6   3 48.2305 4.65550   3
   1   6  -3 55.6372 5.41070   1
  -1   6   3 63.5445 6.60047   3
   1   6  -3 62.9282 6.49084   3
   1  -6  -3 51.9437 6.77048   3
  -1  -6   3 60.3478 5.63073   1
  -1   6   3 62.8945 4.49032   2
   1  -6  -3 54.7139 6.46046   1
   0  -6   3 187.358 10.7921   1
   0  -6   3 176.778 9.39409   3
   0  -6  -3 187.854 11.3394   2
   0  -6  -3 195.651 11.4699   1
   0   6   3 187.442 12.3630   3
   0   6  -3 188.223 10.8122   1
   0   6   3 186.579 8.51966   2
   0  -6  -3 169.279 10.7574   3
   0   6  -3 184.995 10.7820   3
   1   6   3 51.2981 4.97110   2
  -1   6  -3 41.4768 4.17080   3
   1   6   3 42.6267 6.25539   3
  -1  -6  -3 50.8090 6.77786   3
  -1   6  -3 51.8694 6.78208   1
   1  -6   3 53.5574 4.31496   3
  -1  -6  -3 52.2963 4.91120   2
   1  -6   3 46.0362 5.20392   1
   2   6   3 994.204 36.9200   2
   2  -6   3 1015.80 37.9813   1
  -2  -6  -3 1067.52 35.9586   2
  -2  -6  -3 1023.45 42.0693   3
   2  -6   3 1057.61 38.1211   3
  -2   6  -3 968.189 35.5778   1
  -2   6  -3 1017.15 34.1982   3
   2   6   3 993.055 46.5296   3
  -3  -6  -3 414.355 20.1330   3
   3  -6   3 467.411 19.2999   3
  -3  -6  -3 442.342 22.1715   2
   3   6   3 469.696 19.6794   2
  -3   6  -3 421.674 18.8437   1
   3   6   3 443.005 25.6228   3
   3  -6   3 474.135 21.4852   1
  -3   6  -3 440.450 19.2707   2
  -4   6  -3 5.69176 4.07119   1
   4  -6   3 14.2491 4.83207   1
   4   6   3 7.14321 6.94588   2
   4   6   3 9.92551 5.27848   3
   4  -6   3 8.00405 2.25299   3
  -4  -6  -3 1.27810 6.61018   2
  -4  -6  -3 3.58467 4.09392   3
  -4   6  -3 3.58187 2.97325   2
   5  -6   3 226.901 15.2824   1
   5  -6   3 246.010 11.3522   3
   5   6   3 229.953 16.1088   2
  -5   6  -3 262.989 14.7041   2
   5   6   3 257.418 16.6780   3
  -5   6  -3 247.061 13.9889   1
  -5  -6  -3 252.623 14.5723   2
  -5  -6  -3 252.969 16.1936   3
   6  -6   3 128.387 8.15862   3
  -6   6  -3 133.941 10.4177   2
   6  -6   3 126.266 11.5720   1
  -6  -6  -3 123.675 10.3037   3
  -6   6  -3 123.711 10.5361   1
   6   6   3 136.862 11.9649   2
  -6  -6  -3 124.032 10.6333   1
   7  -6   3 156.121 8.69604   3
   7  -6   3 142.848 9.12820   3
  -7   6  -3 134.119 10.4749   1
   7   6   3 147.388 12.7383   2
  -7  -6  -3 154.068 11.0226   1
  -7  -6  -3 172.139 17.5124   3
  -7   6  -3 131.466 11.3429   2
  -8   6  -3 143.158 14.2229   1
  -8  -6  -3 183.295 16.5543   3
  -8  -6  -3 151.498 11.8683   1
   8   6   3 147.057 18.8027   2
  -8   6  -3 175.087 15.2504   2
   8  -6   3 194.749 13.1343   3
   9   6   3 8.32728 8.04771   2
  -9  -6  -3 5.66542 6.20048   1
  -9   6  -3 8.22159 6.20610   1
   9   7  -3 11.3896 11.2061   2
   9  -7  -3 15.1569 12.4674   3
   8  -7  -3 121.761 12.2881   3
  -8   7   3 110.937 11.5354   1
   8   7  -3 98.0754 15.2441   2
  -7  -7   3 170.313 11.1667   1
   7  -7  -3 162.698 11.9084   1
  -7  -7   3 171.260 10.5074   1
   7  -7  -3 187.352 13.0887   3
   7   7  -3 157.770 15.2826   2
  -7   7   3 170.667 13.4033   1
   6  -7  -3 27.3290 8.22158   1
   6  -7  -3 24.0384 6.35258   3
   6   7  -3 19.8239 10.3455   2
  -6  -7   3 20.8969 4.56371   1
  -6   7   3 27.5974 5.41809   1
  -5  -7   3 97.6381 8.93310   3
   5  -7  -3 87.9318 13.4822   3
  -5   7   3 102.592 9.49303   1
   5   7  -3 57.8654 16.4124   3
   5  -7  -3 94.0592 7.60234   1
  -5  -7   3 101.135 7.81026   1
   5   7  -3 87.9300 9.61874   2
   4  -7  -3 443.364 20.8589   3
  -4  -7   3 394.064 20.9352   3
  -4  -7   3 416.665 22.9764   1
   4  -7  -3 426.112 21.8767   1
  -4   7   3 414.008 20.7404   1
   4   7  -3 413.687 23.5697   2
   4   7  -3 414.268 20.5446   3
   3  -7  -3 116.392 9.88488   3
   3  -7  -3 94.1107 9.77215   1
  -3  -7   3 107.017 7.38538   1
   3   7  -3 109.649 9.08662   2
  -3  -7   3 109.729 8.76638   3
   3   7  -3 101.263 9.11664   3
   2   7  -3 241.878 12.0153   1
  -2   7   3 243.830 14.3458   3
   2  -7  -3 241.809 15.1562   1
  -2   7   3 251.393 10.7344   2
   2  -7  -3 244.090 15.1262   3
  -2  -7   3 255.692 14.8349   3
   2   7  -3 234.985 13.9862   3
  -2  -7   3 265.130 11.7216   1
  -1   7   3 39.5277 5.39105   3
  -1   7   3 38.8976 4.42086   2
  -1  -7   3 35.4759 5.29387   3
   1   7  -3 44.1866 5.92130   3
   1  -7  -3 34.6868 5.19101   3
  -1  -7   3 29.2514 5.66414   1
   1   7  -3 39.4951 5.18733   1
   1  -7  -3 43.1905 5.13912   1
   0  -7   3 295.627 12.6502   3
   0   7   3 268.972 13.3426   2
   0   7  -3 270.279 14.8224   3
   0  -7  -3 298.032 14.7405   3
   0  -7   3 296.360 15.6586   1
   0   7   3 286.852 18.5697   3
   0  -7  -3 302.405 15.5258   1
   0  -7  -3 278.047 12.7929   2
   0   7  -3 270.990 14.1514   1
  -1  -7  -3 48.7706 6.77453   3
  -1   7  -3 49.6562 4.42383   3
   1  -7   3 48.0855 4.95071   3
   1  -7   3 44.5383 5.95915   1
   1   7   3 44.2422 7.39368   3
  -1  -7  -3 42.4237 4.66601   2
  -1   7  -3 44.6385 5.55853   1
   1   7   3 31.2433 5.17558   2
  -1  -7  -3 45.0815 6.28463   1
   2  -7   3 283.125 18.9684   1
  -2   7  -3 272.851 15.0366   1
   2   7   3 274.014 14.2341   2
  -2  -7  -3 293.371 18.2802   3
   2   7   3 296.081 19.7769   3
  -2   7  -3 283.975 13.2858   3
   2  -7   3 281.224 13.9261   3
  -2  -7  -3 283.304 15.9122   2
   3   7   3 86.2076 7.73991   2
   3   7   3 79.3465 8.98828   3
   3  -7   3 98.8217 6.71066   3
  -3   7  -3 92.9930 9.24637   1
  -3  -7  -3 83.4812 8.61876   2
   3  -7   3 97.7523 9.39088   1
  -3  -7  -3 96.7639 8.89840   3
  -3   7  -3 104.395 8.24255   2
   4  -7   3 396.213 23.1358   1
  -4  -7  -3 382.639 23.5633   2
  -4   7  -3 384.001 20.1827   1
   4   7   3 386.516 19.0965   2
   4  -7   3 386.855 15.8728   3
  -4   7  -3 393.569 16.2519   2
  -4  -7  -3 399.882 19.6421   3
   4   7   3 403.053 24.0852   3
   5   7   3 93.7881 10.2562   2
   5  -7   3 93.5894 7.08398   3
   5  -7   3 101.184 9.95003   1
  -5  -7  -3 111.040 10.8165   3
  -5   7  -3 97.9831 9.11265   1
   5   7   3 94.0009 12.7311   3
  -5   7  -3 100.790 6.51185   2
  -6   7  -3 19.8519 4.45921   2
   6  -7   3 21.5578 3.62124   3
  -6   7  -3 25.7534 6.01375   1
   6   7   3 26.4966 8.05466   2
  -6  -7  -3 20.8193 8.21924   3
  -7  -7  -3 209.675 22.8257   1
   7  -7   3 234.865 12.9560   3
  -7   7  -3 156.303 12.9553   1
  -7   7  -3 192.713 12.8369   2
  -7  -7  -3 170.234 17.3252   3
   7   7   3 203.664 17.3339   2
  -8  -7  -3 116.057 13.1504   1
   8   7   3 113.410 13.7185   2
  -8  -7  -3 96.7621 13.6566   3
  -8   7  -3 107.076 14.3390   1
   8  -7   3 80.9638 8.38640   3
  -9  -7  -3 26.8206 7.59883   1
   9   7   3 15.8866 12.3019   2
  -9   7  -3 17.4040 9.70421   1
   9  -8  -3 14.0753 11.5162   3
   9   8  -3 25.0219 11.9056   2
  -8   8   3 40.4380 8.94736   1
   8  -8  -3 57.3830 12.7962   3
   8   8  -3 51.8782 11.3862   2
   7  -8  -3 160.780 15.0965   1
   7  -8  -3 136.984 12.2490   3
   7   8  -3 162.958 17.0903   2
  -7   8   3 181.482 15.0960   1
   6   8  -3 137.448 18.1616   2
  -6  -8   3 127.433 12.3542   1
   6  -8  -3 143.511 13.4273   3
   6  -8  -3 106.415 11.4510   1
  -6   8   3 113.127 12.3626   1
  -5   8   3 55.4674 7.82822   1
   5  -8  -3 63.0144 7.97589   1
   5  -8  -3 68.3647 8.01552   3
   5   8  -3 71.5341 10.3415   2
  -5  -8   3 67.0906 8.14971   1
  -5  -8   3 51.1558 8.11694   3
   4  -8  -3 774.143 38.5900   1
  -4  -8   3 801.324 39.7421   1
   4   8  -3 774.892 35.8274   2
  -4  -8   3 770.749 37.9358   3
   4   8  -3 804.188 43.0027   3
   4  -8  -3 806.980 41.5356   3
   3   8  -3 179.969 13.2671   3
   3   8  -3 175.481 12.5470   2
  -3  -8   3 179.515 12.3103   3
  -3   8   3 160.413 13.2561   3
  -3  -8   3 186.243 9.92323   1
  -3   8   3 180.094 6.61603   2
   3  -8  -3 179.729 12.7778   3
   3  -8  -3 157.144 13.4661   1
  -2  -8   3 89.6109 8.91969   3
   2  -8  -3 87.4557 7.37470   3
   2   8  -3 78.4694 8.88107   2
  -2   8   3 63.0105 7.60886   3
  -2   8   3 76.9085 4.69929   2
   2   8  -3 91.3160 9.09710   3
   2  -8  -3 86.5370 7.99880   1
  -2  -8   3 75.8491 6.80081   1
   2   8  -3 96.1454 7.67784   1
  -1  -8   3 7.00557 4.18360   1
   1  -8  -3 -1.6018 6.54602   1
  -1   8   3 7.27775 4.61781   3
  -1   8   3 4.01903 3.28921   2
   1   8  -3 2.09002 3.71003   3
   1   8  -3 7.21277 3.73959   1
   1  -8  -3 9.54216 4.51893   3
  -1  -8   3 8.01200 5.22951   3
   0  -8  -3 599.689 27.2078   1
   0   8   3 588.853 31.0932   3
   0   8   3 583.902 27.0724   2
   0   8  -3 597.746 29.8720   1
   0  -8   3 615.477 26.0589   1
   0   8  -3 602.557 26.0589   3
   0  -8   3 594.792 22.1076   3
   0  -8  -3 592.393 28.2854   3
  -1   8  -3 8.03127 3.13150   3
   1  -8   3 5.84811 3.12162   3
   1   8   3 6.22168 4.48356   2
   1  -8   3 11.5282 6.09507   1
  -1   8  -3 6.22349 3.95142   1
  -1  -8  -3 6.57720 3.81201   2
  -1  -8  -3 2.59750 4.23593   1
   1   8   3 7.81166 6.56733   3
  -1  -8  -3 7.54502 4.87859   3
  -2  -8  -3 76.7821 8.32047   3
   2   8   3 84.9327 8.14068   2
  -2  -8  -3 91.3054 9.27937   1
   2  -8   3 95.7673 9.64975   1
   2   8   3 93.2632 9.86870   3
   2  -8   3 91.0238 7.49878   3
  -2   8  -3 94.1990 9.16628   1
  -2  -8  -3 76.6922 7.95089   2
  -2   8  -3 90.4147 6.59014   3
  -3   8  -3 174.375 10.3284   3
   3   8   3 190.003 13.6752   2
  -3  -8  -3 184.764 10.7942   2
  -3  -8  -3 175.854 13.2912   3
  -3   8  -3 177.392 13.1472   1
   3   8   3 177.457 15.6268   3
   3  -8   3 162.370 11.4959   1
   3  -8   3 179.744 10.9348   3
   4  -8   3 868.322 40.3664   1
  -4  -8  -3 845.255 34.6052   2
   4   8   3 801.711 50.1162   3
  -4   8  -3 813.857 37.0879   1
  -4   8  -3 802.663 30.8852   2
  -4  -8  -3 798.266 32.4077   3
   4  -8   3 800.073 32.7460   3
   4   8   3 805.848 33.7242   2
   5  -8   3 72.2369 6.75866   3
  -5  -8  -3 63.4640 9.45188   3
  -5   8  -3 62.8013 9.61724   1
  -5   8  -3 64.4674 6.65425   2
   5   8   3 65.8775 8.81481   2
  -6   8  -3 93.1776 11.8616   1
   6  -8   3 118.491 8.39508   3
  -6  -8  -3 111.363 12.2381   3
   6   8   3 124.061 16.6659   2
  -6   8  -3 109.668 9.54721   2
  -7   8  -3 144.566 14.6873   1
  -7  -8  -3 157.023 13.7301   1
  -7  -8  -3 129.571 14.9324   3
  -7   8  -3 131.562 13.7635   2
   7   8   3 136.982 16.5860   2
   7  -8   3 154.519 11.3398   3
  -8  -8  -3 53.7928 14.7688   3
   8   8   3 47.8713 10.2752   2
  -8   8  -3 53.9037 10.8302   1
  -8  -8  -3 66.4447 8.93718   1
  -9  -8  -3 24.9346 9.88598   3
   9   8   3 3.98750 13.9239   2
   8   9  -3 57.6755 13.3659   2
   8  -9  -3 40.2697 10.6692   3
   7   9  -3 8.18198 8.49388   2
   7  -9  -3 -4.0472 5.97591   3
  -7   9   3 18.0077 6.95525   1
   6   9  -3 33.7222 7.45168   2
  -6   9   3 53.6321 9.97737   1
  -6  -9   3 48.4410 7.72843   1
   6  -9  -3 32.8091 7.80162   3
  -6  -9   3 43.9618 8.48692   3
  -5  -9   3 241.887 16.5262   1
   5  -9  -3 220.027 16.6229   3
   5  -9  -3 241.198 16.3730   1
  -5  -9   3 245.864 18.2122   3
   5   9  -3 245.551 18.9289   2
  -4  -9   3 394.501 22.8481   3
   4  -9  -3 418.624 24.8507   1
   4   9  -3 414.025 23.2719   2
  -4  -9   3 438.589 22.2981   1
   4  -9  -3 413.984 22.1302   3
   3  -9  -3 161.977 13.5944   1
  -3  -9   3 163.243 13.4444   3
   3   9  -3 154.200 10.7367   2
   3   9  -3 169.579 13.1672   3
   3  -9  -3 137.959 11.9038   3
  -3   9   3 152.711 12.4336   3
  -3  -9   3 173.391 13.7711   1
  -3   9   3 155.500 8.02588   2
   2   9  -3 58.7484 8.84777   2
  -2  -9   3 58.8273 6.71720   1
  -2   9   3 51.7585 7.81525   3
  -2   9   3 63.4471 6.86875   2
   2   9  -3 54.5191 7.05118   3
   2   9  -3 65.7911 7.62467   1
   2  -9  -3 61.5424 6.97731   1
  -2  -9   3 63.5520 6.79611   3
   2  -9  -3 59.4601 7.28325   3
   1  -9  -3 33.8114 8.27774   3
   1  -9  -3 28.4631 6.09639   1
   1   9  -3 29.8647 5.90697   3
  -1   9   3 30.7130 4.33246   2
  -1  -9   3 31.5457 4.62053   3
  -1   9   3 22.6765 5.87652   3
  -1  -9   3 28.4654 5.35725   1
   1   9  -3 18.5604 5.27729   1
   0  -9  -3 374.509 22.3756   3
   0  -9   3 386.173 19.7012   1
   0   9   3 377.537 17.5787   2
   0  -9  -3 389.400 20.9065   1
   0   9  -3 398.176 19.5719   3
   0   9   3 390.089 25.7534   3
   0   9  -3 394.150 21.0313   1
   0  -9   3 383.585 17.2536   3
   1  -9   3 24.7157 6.19142   1
   1   9   3 30.2802 6.53573   3
   1   9   3 28.9611 5.62633   2
  -1  -9  -3 24.8537 6.42580   1
   1  -9   3 39.0977 5.85973   3
  -1  -9  -3 29.8805 6.73560   3
  -1   9  -3 24.3662 5.74204   1
  -1   9  -3 34.3705 5.28853   3
  -2   9  -3 58.7725 5.71973   3
   2  -9   3 58.9595 6.15290   3
   2   9   3 45.4160 8.51739   3
  -2  -9  -3 54.1356 7.17531   2
  -2   9  -3 51.1599 8.78453   1
   2   9   3 52.3393 7.33322   2
  -2  -9  -3 51.9240 8.38743   3
   2  -9   3 36.3859 7.48681   1
  -2  -9  -3 66.4037 7.92541   1
   3  -9   3 181.865 12.5024   1
   3   9   3 157.609 14.8002   3
  -3  -9  -3 171.649 14.3699   1
  -3   9  -3 182.131 11.5868   1
  -3   9  -3 219.560 11.2423   3
   3   9   3 198.578 13.8138   2
  -3  -9  -3 179.755 14.5301   3
   3  -9   3 172.048 9.89980   3
  -3  -9  -3 149.634 11.8682   2
  -4   9  -3 414.756 21.5002   2
  -4   9  -3 405.965 21.4904   1
   4  -9   3 399.842 19.8660   3
   4   9   3 382.157 20.8671   2
  -4  -9  -3 393.757 21.2442   3
  -5   9  -3 211.290 13.6184   2
   5   9   3 209.238 16.2050   2
  -5  -9  -3 215.239 15.2198   3
   5  -9   3 227.383 13.5241   3
  -5   9  -3 215.388 15.9484   1
   6  -9   3 53.5978 7.45439   3
  -6   9  -3 51.7916 9.64980   1
  -6  -9  -3 55.2829 9.80632   3
   6   9   3 43.0355 9.02210   2
  -6   9  -3 64.7536 7.20474   2
  -7   9  -3 10.0829 7.90066   1
  -7  -9  -3 2.21506 5.56340   1
  -7  -9  -3 25.1948 9.30701   3
   7  -9   3 7.40561 4.09177   3
   7   9   3 13.4612 12.6623   2
  -8  -9  -3 48.9720 11.5240   1
  -8   9  -3 44.9725 12.0038   1
  -8  -9  -3 48.8223 13.7010   3
   8   9   3 45.9862 11.7437   2
   8  10  -3 41.3441 11.9840   2
   8 -10  -3 42.1227 16.3376   3
   7 -10  -3 3.11323 13.1355   3
   7  10  -3 3.69957 9.44863   2
  -6 -10   3 102.132 15.9451   3
  -6 -10   3 67.6161 9.02030   1
   6 -10  -3 95.0910 11.6930   3
   6  10  -3 75.9235 11.0144   2
   5 -10  -3 489.730 28.6233   3
  -5 -10   3 460.458 26.9369   1
   5  10  -3 462.368 23.6560   2
  -5 -10   3 448.885 30.4878   3
   4 -10  -3 2.41847 5.65644   3
   4  10  -3 3.28075 7.02443   2
  -4 -10   3 9.06736 6.66214   3
  -4 -10   3 7.81946 5.56520   1
  -3 -10   3 70.5497 8.31514   3
  -3  10   3 68.2451 4.53912   2
   3 -10  -3 60.7590 9.02881   3
  -3 -10   3 61.8476 8.67235   1
  -3  10   3 70.9646 9.01892   3
   3  10  -3 77.3863 10.5477   2
   3  10  -3 19.5520 15.3831   3
   2  10  -3 77.9906 10.7416   2
   2 -10  -3 72.1242 15.4080   1
  -2  10   3 68.2172 6.14524   2
   2  10  -3 65.4743 9.89216   3
   2 -10  -3 73.5186 8.62426   3
  -2  10   3 76.0970 9.91839   3
  -2 -10   3 55.2020 8.02175   1
  -2 -10   3 74.3903 10.7020   3
  -1  10   3 14.3773 5.88484   3
  -1 -10   3 15.7394 4.76680   3
   1 -10  -3 23.8262 7.48768   1
  -1 -10   3 18.7018 7.39580   1
   1  10  -3 23.3822 7.44518   1
  -1  10   3 15.4864 4.58598   2
   1  10  -3 24.8534 7.10945   3
   1 -10  -3 30.5236 8.32733   3
   1  10  -3 12.8913 5.53628   2
   0  10  -3 209.070 14.4748   3
   0 -10  -3 202.172 15.7408   3
   0  10   3 228.380 17.8876   3
   0 -10  -3 176.737 16.9701   1
   0 -10   3 198.571 10.5988   3
   0  10   3 215.105 13.3722   2
   0 -10   3 209.031 14.6546   1
   0  10  -3 216.992 14.2850   1
  -1  10  -3 31.4436 7.47906   1
  -1 -10  -3 9.36863 6.57903   3
   1  10   3 19.3945 7.00854   3
  -1 -10  -3 3.72945 6.45905   1
  -1  10  -3 20.9098 5.28166   3
   1  10   3 14.6538 4.95454   2
   1 -10   3 7.23972 5.67194   1
   1 -10   3 16.7515 3.79373   3
  -2 -10  -3 65.0623 9.27603   3
  -2  10  -3 73.8941 7.59125   3
  -2 -10  -3 56.3266 14.5194   1
   2 -10   3 79.8017 6.89219   3
  -2  10  -3 54.7145 8.30551   1
   2  10   3 83.9395 19.4536   2
  -3  10  -3 52.8621 6.64591   3
  -3  10  -3 55.8946 8.94983   1
   3  10   3 62.0942 10.0862   2
  -3 -10  -3 47.5672 7.62559   3
   3 -10   3 50.8485 7.50502   3
  -3 -10  -3 49.1004 9.07856   2
  -4 -10  -3 15.2037 6.13728   3
   4 -10   3 4.75968 3.98137   3
  -4  10  -3 6.21653 6.13670   2
  -4  10  -3 15.7532 6.96418   1
   4  10   3 9.16607 8.49854   2
  -5 -10  -3 490.202 27.8059   3
  -5  10  -3 531.932 25.7338   2
   5  10   3 502.655 28.6470   2
  -5  10  -3 510.149 28.9483   1
   5 -10   3 531.863 25.9515   3
  -6 -10  -3 89.1221 11.1864   3
  -6  10  -3 96.6557 14.3822   1
   6 -10   3 76.7469 9.59587   3
   6  10   3 104.907 15.4790   2
  -7  10  -3 1.96099 10.3258   1
  -7 -10  -3 4.15976 9.29706   3
   7  10   3 12.1934 10.7654   2
  -8  10  -3 27.9274 11.0804   1
   8  10   3 19.4609 17.4214   2
  -8 -10  -3 22.0693 9.49969   1
  -8 -10  -3 93.1944 21.3711   3
   7  11  -3 75.6470 13.9631   2
   7 -11  -3 71.9080 10.3565   3
   6  11  -3 236.502 18.6233   2
  -6 -11   3 219.439 18.7333   3
   6 -11  -3 208.184 20.1259   3
   5  11  -3 236.622 16.0815   2
   5 -11  -3 240.925 19.7141   3
  -5 -11   3 226.739 21.0056   3
  -5 -11   3 203.265 22.2982   1
   4 -11  -3 100.760 12.7229   3
  -4 -11   3 101.682 11.9136   3
   4  11  -3 102.485 11.1004   2
  -4 -11   3 108.351 11.8831   1
   3 -11  -3 70.6931 11.1171   3
  -3 -11   3 53.9956 10.6743   3
  -3  11   3 64.6580 5.41960   2
  -3 -11   3 55.0319 10.1512   1
   3  11  -3 57.5571 9.36649   2
  -2  11   3 170.970 11.3558   2
   2  11  -3 185.652 13.2545   2
   2  11  -3 139.455 16.7942   3
  -2 -11   3 135.094 17.6844   1
   2 -11  -3 165.525 14.4447   3
  -2 -11   3 172.259 14.0085   3
   1 -11  -3 96.0384 10.2181   3
   1  11  -3 80.9857 11.1011   3
  -1 -11   3 83.1140 9.01285   3
  -1  11   3 100.113 9.81256   2
   1  11  -3 107.378 10.3550   2
   1  11  -3 100.049 10.6221   1
   0 -11   3 4.43502 4.29517   3
   0  11   3 5.79714 3.93806   2
   0 -11  -3 8.89397 6.00516   3
   0  11  -3 7.65141 5.89338   1
   0  11  -3 5.35399 5.61369   3
  -1  11  -3 100.694 9.74591   3
  -1 -11  -3 101.536 10.4638   3
   1 -11   3 102.451 11.5233   3
   1  11   3 104.197 9.34340   2
  -1  11  -3 96.1311 11.5832   1
  -2 -11  -3 162.795 12.7235   3
   2  11   3 155.637 12.5799   2
  -2  11  -3 157.497 13.2271   1
   2 -11   3 161.221 13.1672   3
  -2  11  -3 162.578 11.2904   3
  -3 -11  -3 56.9812 9.44501   3
   3  11   3 84.4480 12.5650   2
  -3  11  -3 70.8114 7.12606   3
   3 -11   3 83.1730 8.69060   3
  -3  11  -3 50.3814 11.9067   1
  -4 -11  -3 86.5509 9.96990   3
   4  11   3 81.7431 12.8849   2
  -4  11  -3 98.5013 9.61962   2
  -4  11  -3 87.5146 11.0066   1
   4 -11   3 73.9034 8.29243   3
   5 -11   3 188.417 16.8097   3
  -5 -11  -3 201.124 15.6493   3
  -5  11  -3 206.064 18.4952   1
   5  11   3 177.167 18.4528   2
  -5  11  -3 169.150 16.7094   2
  -6 -11  -3 210.969 19.4441   3
   6  11   3 188.009 18.5398   2
  -6  11  -3 195.246 19.8947   1
   7  11   3 65.4733 15.0700   2
  -7 -11  -3 53.3550 16.7197   3
  -7  11  -3 57.5874 14.1763   1
  -6 -12   3 49.3216 12.6221   3
   6 -12  -3 47.3265 12.7887   3
   6  12  -3 62.2231 17.9609   2
   5 -12  -3 4.47424 7.90654   3
  -5 -12   3 32.4284 11.9094   3
   5  12  -3 20.2003 12.4596   2
  -4 -12   3 76.8654 14.0773   3
   4 -12  -3 36.8358 10.3350   3
   4  12  -3 49.4073 10.9873   2
   3  12  -3 113.706 13.1450   2
  -3 -12   3 124.972 14.5444   3
  -3  12   3 68.9199 5.93530   2
   3 -12  -3 96.7354 13.1079   3
  -2  12   3 31.2573 4.61042   2
  -2 -12   3 19.4896 7.83418   3
   2  12  -3 32.6194 8.62927   2
   2 -12  -3 33.4281 12.0488   3
   1  12  -3 60.4762 10.0743   1
   1  12  -3 71.5730 9.04729   2
  -1 -12   3 61.5087 7.73870   3
  -1  12   3 62.6902 7.84252   2
   1 -12  -3 80.7890 11.2019   3
   1  12  -3 52.6573 16.2693   3
   0  12   3 46.5358 7.42412   2
   0  12  -3 42.4008 7.71105   2
   0  12  -3 56.1563 10.3526   1
   0 -12   3 51.2405 8.81976   3
   0 -12  -3 30.6970 8.67482   3
   0  12  -3 49.3028 9.25925   3
  -1  12  -3 52.1936 9.45616   1
  -1 -12  -3 76.8893 12.2143   3
   1  12   3 64.4461 8.39173   2
  -1  12  -3 67.9300 9.28254   3
   1 -12   3 52.6828 9.28640   3
  -2 -12  -3 22.2163 8.96306   3
   2  12   3 31.4610 7.83030   2
  -2  12  -3 18.8376 7.14773   1
   2 -12   3 16.1223 6.04961   3
  -2  12  -3 24.0115 5.93845   3
  -3  12  -3 112.927 14.3484   1
  -3  12  -3 100.808 11.0587   3
   3 -12   3 99.3490 9.64893   3
   3  12   3 120.546 14.4915   2
  -3 -12  -3 107.280 18.1012   3
   4 -12   3 57.3852 8.79913   3
  -4  12  -3 46.7780 11.5413   2
   4  12   3 45.8640 14.2290   2
  -4 -12  -3 39.8884 9.24430   3
  -4  12  -3 62.0660 15.0167   1
  -5 -12  -3 33.5562 9.92705   3
  -5  12  -3 17.8041 10.6986   1
   5  12   3 55.0681 21.0325   2
  -6 -12  -3 60.9582 14.2813   3
  -6  12  -3 75.9240 15.2379   1
   6  12   3 54.9411 13.5042   2
   5 -13  -3 73.1397 13.8721   3
  -5 -13   3 84.1354 19.9265   3
   5  13  -3 73.5673 16.5571   2
   4  13  -3 3.61093 8.84628   2
  -4 -13   3 17.7943 12.0761   3
   4 -13  -3 11.0515 8.91287   3
   3  13  -3 144.302 15.9380   2
  -3 -13   3 162.034 16.7067   3
   3 -13  -3 172.735 17.7695   3
   2  13  -3 59.7969 10.3325   2
   2 -13  -3 22.1340 9.41811   3
  -2 -13   3 25.8901 11.8098   3
  -2  13   3 26.1097 5.95840   2
  -1 -13   3 89.6860 9.71877   3
  -1  13   3 107.469 11.6503   2
   1  13  -3 121.997 12.1180   2
   1 -13  -3 99.6122 12.7984   3
   0 -13  -3 82.6324 12.8847   3
   0  13   3 84.3603 10.7572   2
   0  13  -3 56.1723 10.1453   1
   0 -13   3 73.0442 9.06624   3
   0  13  -3 81.3641 10.4950   2
   1 -13   3 77.1848 10.7503   3
   1  13   3 145.572 19.0067   2
  -1 -13  -3 75.9520 12.6384   3
  -1  13  -3 93.6424 14.0619   3
  -1  13  -3 122.470 13.5262   2
  -1  13  -3 106.939 12.6132   1
  -2 -13  -3 23.8569 13.5352   3
  -2  13  -3 15.2515 8.58719   1
  -2  13  -3 13.1777 6.26170   3
   2  13   3 26.6331 8.88788   2
   2 -13   3 28.3354 6.14825   3
   3 -13   3 173.243 15.2411   3
  -3 -13  -3 155.211 20.7634   3
  -3  13  -3 125.628 16.2332   1
   3  13   3 137.232 16.0216   2
  -4 -13  -3 6.27028 9.19436   3
   4 -13   3 23.3669 8.29818   3
   4  13   3 -8.0396 7.58022   2
  -4  13  -3 3.72606 8.93443   1
  -5  13  -3 86.9362 17.3872   1
  -5 -13  -3 92.0510 13.1929   3
   5  13   3 79.3774 14.9906   2
   4 -14  -3 37.6255 12.8808   3
  -4 -14   3 50.1886 14.4838   3
   4  14  -3 37.2553 10.3332   2
   3 -14  -3 69.0100 11.5746   3
  -3 -14   3 59.6438 11.9391   3
   3  14  -3 70.1577 13.2420   2
  -2 -14   3 70.3732 11.8604   3
   2 -14  -3 39.8555 11.1317   3
   2  14  -3 66.7861 26.4286   2
   1  14  -3 39.7863 10.5671   2
  -1  14   3 41.5892 9.44166   2
   1 -14  -3 39.8526 10.2001   3
  -1 -14   3 51.4201 10.7964   3
   0  14  -3 26.5475 9.07445   2
   0  14  -3 25.1162 9.19372   1
   0 -14  -3 4.76041 9.00095   3
   0  14   3 11.0294 7.17629   2
   0 -14   3 16.6894 8.07521   3
   1  14   3 19.1382 8.61936   2
  -1  14  -3 40.4192 8.65276   2
   1 -14   3 46.6040 7.90940   3
  -1  14  -3 35.9689 12.2704   1
  -1 -14  -3 29.2434 13.6629   3
   2  14   3 60.8826 13.9922   2
   2 -14   3 43.4588 11.0580   3
  -2  14  -3 46.6430 11.0681   1
  -2 -14  -3 47.8343 11.7867   3
  -2  14  -3 50.8851 9.16583   2
   3 -14   3 64.2585 10.5492   3
  -3  14  -3 78.7132 15.5011   1
  -3 -14  -3 82.8237 16.5987   3
   3  14   3 50.4651 12.0697   2
   4  14   3 38.3225 11.8101   2
  -4  14  -3 33.8644 16.0355   1
  -4 -14  -3 29.9828 11.3789   3
   3 -15  -3 80.9751 19.1225   3
   2  15  -3 33.9650 11.1988   2
   2 -15  -3 40.8954 11.2049   3
  -2 -15   3 29.6918 10.0621   3
  -1 -15   3 16.6006 9.94444   3
   1 -15  -3 5.85481 10.7112   3
   1  15  -3 9.05761 13.4917   2
   0  15  -3 -3.9027 7.76573   2
   0  15   3 1.26841 6.18225   2
   0 -15   3 10.7548 11.5691   3
   0 -15  -3 -10.806 14.8314   3
  -1 -15  -3 9.58780 11.6851   3
  -1  15  -3 6.55020 6.89967   2
  -1  15  -3 -6.1970 10.2657   1
   1 -15   3 19.2247 9.68169   3
   1  15   3 19.2455 8.03977   2
  -2  15  -3 32.0187 17.0710   1
  -2  15  -3 19.3507 11.0858   2
   2  15   3 26.4145 9.95923   2
  -2 -15  -3 40.6578 11.3454   3
   2 -15   3 39.9845 9.99859   3
   9   0  -4 0.42048 4.61532   2
   8   0  -4 731.974 37.5836   2
   7   0  -4 -0.8378 3.69056   2
   6   0  -4 18.2276 4.40830   2
   5   0  -4 -1.9719 2.79441   2
   4   0  -4 7.26603 2.62942   2
   3   0  -4 0.44079 0.80143   1
   3   0  -4 -0.5409 0.70125   1
   2   0  -4 807.520 26.8824   1
   1   0  -4 -0.3924 1.35837   1
  -1   0  -4 -3.3362 1.81341   2
   1   0   4 1.69319 2.88544   1
   1   0   4 -0.5710 0.94177   3
   1   0   4 -1.2924 1.80340   2
  -1   0  -4 -2.5347 1.07202   3
  -1   0  -4 -4.9593 2.10396   1
   2   0   4 833.369 29.2769   1
  -2   0  -4 885.166 36.0639   3
   2   0   4 863.345 31.9957   2
  -2   0  -4 863.785 30.2665   1
  -2   0  -4 877.359 28.9371   2
   2   0   4 824.623 35.9540   3
  -3   0  -4 1.78707 3.07497   2
   3   0   4 1.86694 1.63732   3
   3   0   4 -1.8968 2.46596   1
   3   0   4 -3.1348 2.65565   2
  -3   0  -4 -3.5442 3.09493   1
  -3   0  -4 -1.0582 1.33781   3
  -4   0  -4 7.56390 2.63439   3
   4   0   4 2.77106 3.07118   1
  -4   0  -4 0.66025 2.90111   2
   4   0   4 4.52174 4.56175   2
   4   0   4 2.43093 2.85109   3
  -4   0  -4 11.4855 3.59235   1
   5   0   4 5.90598 3.83492   3
  -5   0  -4 3.56737 3.04217   1
   5   0   4 0.29728 2.99262   2
  -5   0  -4 -0.0990 5.98525   2
   5   0   4 1.79359 3.54755   1
  -6   0  -4 11.7328 4.63925   1
   6   0   4 12.0321 3.27241   3
   6   0   4 12.9257 6.20118   1
   6   0   4 11.7827 4.23020   2
  -6   0  -4 10.0467 5.33763   2
   7   0   4 0.09901 3.77242   2
   7   0   4 4.73286 4.16848   1
  -7   0  -4 1.91096 5.58438   1
  -7   0  -4 4.60414 5.72300   2
   7   0   4 -3.1684 3.24765   3
   8   0   4 718.864 32.8570   3
  -8   0  -4 733.871 32.5378   1
   8   0   4 740.666 26.6508   2
  -9   0  -4 1.62650 5.41834   1
   9   0   4 -1.1275 6.10686   2
  10   0   4 48.5277 10.2302   2
 -10   0  -4 71.3214 11.2665   1
  10   1  -4 142.460 14.1539   2
   9   1  -4 248.739 17.8014   2
   9  -1  -4 267.658 13.4845   2
   8  -1  -4 0.84405 4.68807   2
   8   1  -4 9.71436 7.12053   2
   7   1  -4 247.456 13.4846   2
   7  -1  -4 257.378 13.8107   2
   6  -1  -4 83.6436 6.53058   2
   6   1  -4 89.4417 9.77516   3
   6   1  -4 95.0729 8.28272   2
   6  -1  -4 87.6863 4.11296   1
   5  -1  -4 77.3450 6.00680   2
   5  -1  -4 73.5982 3.14217   1
   5   1  -4 62.4474 6.09732   2
   4  -1  -4 523.479 21.7133   2
   4   1  -4 497.596 17.4827   2
   4  -1  -4 523.147 17.7499   1
   3  -1  -4 98.1948 5.25149   1
   2   1  -4 546.868 20.5411   1
  -2  -1   4 536.313 19.7555   1
  -1  -1   4 227.528 8.33830   1
   1   1  -4 238.753 8.80098   1
   1  -1  -4 231.192 10.0269   2
   1  -1  -4 239.911 11.4248   3
   0  -1  -4 13.1330 2.21863   1
   0   1   4 17.5674 2.44075   3
   0  -1  -4 14.2026 2.12938   2
   0   1   4 18.4814 2.52111   2
   0  -1   4 11.5774 2.40844   1
   0  -1  -4 14.4034 2.79230   3
   0   1  -4 14.4529 2.21966   1
  -1  -1  -4 239.380 10.8996   1
  -1  -1  -4 246.744 12.8831   3
  -1  -1  -4 233.139 11.0498   2
  -1   1  -4 227.461 9.33484   3
   1   1   4 226.344 10.1966   3
  -1   1  -4 229.128 11.4527   2
   1   1   4 229.202 9.06329   2
  -1   1  -4 237.617 8.76393   1
   1  -1   4 233.281 11.2278   1
   2   1   4 543.233 22.5279   3
  -2  -1  -4 545.327 24.1414   3
  -2   1  -4 538.431 19.2517   1
   2   1   4 524.728 19.8324   2
   2  -1   4 524.342 18.9432   3
   2  -1   4 533.176 19.8790   1
   2  -1   4 530.574 18.8609   2
  -2   1  -4 544.376 22.7791   2
  -2  -1  -4 513.183 21.6148   2
  -2   1  -4 544.351 22.5121   3
  -3   1  -4 101.722 7.24651   2
  -3  -1  -4 92.1333 6.33347   1
  -3   1  -4 100.950 4.88240   3
   3  -1   4 85.7763 6.12833   1
   3   1   4 101.255 7.41330   3
  -3   1  -4 92.3402 6.41195   1
   3  -1   4 100.372 4.92292   3
   3   1   4 94.4263 6.88904   2
   3  -1   4 96.8377 5.99664   2
  -3  -1  -4 105.182 5.47180   3
  -3  -1  -4 101.153 6.34357   2
   4  -1   4 519.377 19.9421   1
  -4  -1  -4 514.772 20.3638   1
   4   1   4 482.368 23.3215   3
   4  -1   4 539.573 24.2158   3
   4   1   4 476.263 17.8858   2
   4  -1   4 525.481 19.4218   2
  -4  -1  -4 511.995 20.9834   3
  -4   1  -4 517.366 23.4743   1
  -4  -1  -4 565.369 25.3162   2
  -4   1  -4 536.334 29.5686   2
   5   1   4 75.3176 6.37714   2
  -5   1  -4 71.3438 7.20474   1
   5   1   4 80.5064 7.49611   3
   5  -1   4 68.1571 5.99567   2
  -5  -1  -4 62.3743 7.31409   2
  -5  -1  -4 88.3887 6.91187   1
  -5   1  -4 85.6145 7.15519   2
   5  -1   4 80.5702 7.99756   1
   5  -1   4 78.0134 6.70923   3
  -5  -1  -4 71.9805 7.10991   3
   6  -1   4 89.1358 8.68912   2
   6   1   4 80.5916 7.35372   2
  -6   1  -4 100.693 9.55602   1
  -6   1  -4 98.1762 9.15127   2
  -6  -1  -4 111.258 10.8937   2
   6  -1   4 97.2680 7.86792   1
   6   1   4 91.4975 9.44908   3
   6  -1   4 85.2850 7.70149   3
  -6  -1  -4 86.3289 6.81491   1
   7   1   4 249.887 16.8250   2
  -7   1  -4 266.896 15.0211   1
  -7   1  -4 233.329 16.7604   2
   7  -1   4 254.814 17.5147   3
  -7  -1  -4 256.980 14.0619   1
  -7  -1  -4 235.939 19.0230   2
   7  -1   4 249.711 17.5486   1
   7  -1   4 270.924 15.7533   2
   7   1   4 251.252 18.3628   3
   8   1   4 -2.6842 8.02284   3
  -8   1  -4 -4.1504 6.97402   1
   8  -1   4 6.68469 5.46747   2
   8  -1   4 -7.6624 7.93183   1
   8   1   4 6.79546 8.84109   2
  -8  -1  -4 6.78548 4.37065   1
   8  -1   4 13.1897 8.02162   3
  -9  -1  -4 248.912 16.1963   1
   9   1   4 240.408 16.3993   2
   9  -1   4 241.654 16.2340   2
  -9   1  -4 270.360 18.3892   1
  10   1   4 107.959 11.9310   2
  10  -1   4 126.722 12.7750   2
 -10   1  -4 121.630 14.9128   1
 -10  -1  -4 124.726 13.7365   1
  10   2  -4 105.706 13.5655   2
   9   2  -4 14.6579 6.76830   2
   8  -2  -4 75.8688 6.77419   2
   8   2  -4 76.8447 9.99492   2
   7   2  -4 103.359 11.5810   2
   7  -2  -4 93.0708 6.20405   1
   7  -2  -4 82.5732 6.41521   2
   6   2  -4 149.829 9.38821   2
   6  -2  -4 161.826 7.26430   1
   6   2  -4 168.772 14.3741   3
   6  -2  -4 168.684 9.24637   2
   5   2  -4 138.742 8.35438   2
   5  -2  -4 149.772 7.18489   2
   5  -2  -4 135.413 7.89888   1
   5   2  -4 145.826 11.7317   3
   4  -2  -4 24.3332 2.32700   1
   4   2  -4 30.7752 4.51170   3
   4  -2  -4 22.0564 2.77836   2
   4   2  -4 23.6706 4.01367   2
   3  -2  -4 -0.3107 2.12516   1
  -3  -2   4 4.01104 0.79816   1
   3   2  -4 5.66585 0.96099   1
  -2  -2   4 1733.16 57.3349   1
   2  -2  -4 1793.46 65.1999   2
   2   2  -4 1728.25 56.5009   1
   1  -2  -4 308.275 12.8389   3
   1  -2  -4 309.098 10.9502   2
  -1  -2   4 308.196 11.0529   1
   1   2  -4 311.501 11.7060   1
   0   2   4 277.373 11.4397   3
   0  -2  -4 294.673 11.5601   2
   0  -2  -4 285.461 12.4532   3
   0   2   4 279.039 11.9113   2
   0  -2   4 301.611 10.4955   1
   0   2  -4 281.402 10.8467   1
  -1   2  -4 335.233 14.9357   2
   1  -2   4 321.060 13.1582   1
   1   2   4 324.881 14.1914   2
  -1   2  -4 326.203 11.9992   3
  -1  -2  -4 322.569 15.7031   3
   1   2   4 323.924 14.9568   3
  -1  -2  -4 330.697 16.9840   2
  -1   2  -4 360.089 13.9347   1
  -2   2  -4 1692.02 62.8661   1
  -2  -2  -4 1720.16 71.6684   3
  -2  -2  -4 1734.85 58.8675   1
   2  -2   4 1810.06 57.7915   1
   2   2   4 1737.95 72.5347   3
  -2  -2  -4 1776.64 54.6505   2
  -2   2  -4 1746.59 54.0346   2
  -3  -2  -4 1.30841 5.49532   2
   3   2   4 2.58662 2.60675   3
   3  -2   4 3.84349 1.17327   3
  -3  -2  -4 7.06030 3.14567   1
  -3   2  -4 4.99068 2.26577   2
   3  -2   4 10.4804 4.14226   2
   3  -2   4 0.47537 2.91296   1
  -3   2  -4 4.14226 4.38182   1
   3   2   4 -3.3553 2.82611   2
  -3  -2  -4 2.32494 2.89863   3
   4  -2   4 28.7735 3.10283   3
   4  -2   4 17.4019 4.09045   1
   4  -2   4 31.6469 4.15041   2
  -4   2  -4 29.9009 4.92861   2
  -4  -2  -4 26.1316 3.86284   3
  -4   2  -4 25.6228 4.82053   1
  -4  -2  -4 26.1116 5.45989   1
   4   2   4 25.9020 4.31201   2
  -4  -2  -4 38.1949 5.84627   2
   4   2   4 24.9438 4.20221   3
   5  -2   4 142.111 7.99248   2
   5  -2   4 146.905 7.89344   3
  -5   2  -4 162.603 9.40875   2
   5  -2   4 149.173 9.68606   1
  -5  -2  -4 140.750 10.0698   1
  -5   2  -4 152.639 10.7655   1
  -5  -2  -4 138.000 11.1282   2
   5   2   4 158.941 10.3369   2
  -5  -2  -4 138.094 8.92278   3
   5   2   4 157.279 11.1183   3
  -6  -2  -4 166.010 11.5297   2
  -6  -2  -4 147.945 9.63210   3
   6  -2   4 154.259 9.68610   1
   6  -2   4 173.586 9.78899   3
   6   2   4 181.501 11.8656   3
  -6   2  -4 142.977 11.1923   1
  -6   2  -4 158.350 11.0520   2
  -6  -2  -4 172.797 13.1401   1
   6   2   4 166.741 12.0039   2
   6  -2   4 155.062 17.3188   2
   7   2   4 96.4643 8.39338   3
   7  -2   4 88.7183 9.61621   2
   7  -2   4 95.0973 9.80252   1
  -7   2  -4 91.6055 9.03098   1
  -7  -2  -4 91.1862 8.95889   1
   7  -2   4 94.6027 7.20104   3
  -7   2  -4 106.502 11.4049   2
   7   2   4 79.7808 9.91135   2
   8  -2   4 62.0080 8.94269   1
   8   2   4 57.2701 9.96965   2
   8   2   4 73.9063 9.20430   3
   8  -2   4 61.8478 8.70235   2
   8  -2   4 68.5773 6.99993   3
  -8   2  -4 88.9421 9.41588   1
  -8  -2  -4 73.9164 7.86494   1
  -9  -2  -4 0.62529 5.39186   1
   9  -2   4 9.31882 5.75691   2
  -9   2  -4 10.5959 7.08390   1
   9   2   4 27.1655 11.8562   2
  10   2   4 141.334 13.4737   2
 -10  -2  -4 124.567 12.4756   1
 -10   2  -4 121.852 13.2509   1
  10  -2   4 127.909 13.0712   2
  10   3  -4 32.1226 10.2203   2
   9   3  -4 47.8084 11.1336   2
   8   3  -4 10.6184 8.60757   2
   8  -3  -4 20.9523 4.39469   2
   7  -3  -4 10.5069 2.86371   1
   7  -3  -4 7.47789 2.26146   2
   7   3  -4 4.39825 7.02107   2
   6   3  -4 88.5911 9.95595   3
   6  -3  -4 74.8819 5.67682   1
   6   3  -4 81.9108 9.82691   2
   6  -3  -4 73.3975 4.53343   2
   5  -3  -4 222.485 10.4981   1
   5  -3  -4 228.440 8.62692   2
   5   3  -4 213.740 13.1438   3
   5   3  -4 224.408 13.5109   2
  -4  -3   4 255.819 10.7230   1
   4   3  -4 238.856 13.5517   2
   4   3  -4 278.797 16.2223   3
   4  -3  -4 251.929 9.65451   2
   4  -3  -4 255.839 10.7974   1
   3  -3  -4 409.710 18.6608   3
   3  -3  -4 403.729 14.4747   2
   3  -3  -4 403.033 15.7759   2
   3  -3  -4 422.148 20.8900   1
   3   3  -4 392.378 16.5156   1
  -3  -3   4 409.981 16.1130   1
   3   3  -4 447.202 18.9361   3
   2   3  -4 191.589 10.9723   3
   2  -3  -4 189.135 10.2508   3
   2  -3  -4 189.291 6.31774   2
  -2  -3   4 187.103 8.91697   1
   2  -3  -4 198.957 9.87411   1
   2   3  -4 176.138 8.52972   1
  -1   3   4 563.329 22.4925   2
  -1  -3   4 564.092 24.4158   1
   1  -3  -4 565.705 23.6178   2
   1  -3  -4 554.251 19.9130   3
   1   3  -4 587.570 20.8352   3
   1   3  -4 582.874 23.3743   1
  -1   3   4 590.439 25.1045   3
   0   3  -4 2.00467 1.33310   3
   0   3  -4 4.19978 3.07717   1
   0   3   4 0.38122 2.06067   2
   0   3   4 -2.8068 2.85696   3
   0  -3   4 2.48579 2.56598   1
   0  -3  -4 3.95964 2.53617   3
   0  -3  -4 1.11276 2.38008   2
  -1  -3  -4 589.473 22.6408   2
   1   3   4 568.841 24.4274   3
  -1  -3  -4 578.813 28.2760   3
  -1   3  -4 563.834 21.0887   1
  -1   3  -4 588.136 18.0187   3
   1  -3   4 568.807 29.2942   1
   1   3   4 543.165 20.7248   2
  -2  -3  -4 187.329 9.89574   3
  -2   3  -4 167.236 10.7239   2
   2   3   4 165.309 11.2819   3
   2   3   4 162.504 9.19570   2
  -2  -3  -4 167.294 9.21595   2
  -2   3  -4 181.640 9.32029   1
   2  -3   4 181.301 9.35025   1
  -3  -3  -4 410.011 14.3281   1
   3  -3   4 392.777 13.2263   3
   3   3   4 410.493 21.6877   3
   3  -3   4 399.683 14.4461   3
   3  -3   4 409.119 17.4704   1
  -3   3  -4 392.767 16.8454   2
  -3  -3  -4 378.127 18.1683   2
  -3  -3  -4 403.835 19.0006   3
   3   3   4 378.367 20.0233   2
  -3   3  -4 374.460 16.4724   1
  -4  -3  -4 255.221 12.8080   3
  -4   3  -4 228.763 13.9214   2
  -4  -3  -4 267.981 15.5024   2
   4   3   4 254.912 13.6665   3
   4   3   4 282.193 15.7408   2
   4  -3   4 274.346 14.6255   1
   4  -3   4 241.914 12.2512   2
  -4   3  -4 244.714 11.9912   1
  -4  -3  -4 245.867 12.1591   1
   4  -3   4 255.305 9.02091   3
   5   3   4 208.930 14.8615   2
  -5  -3  -4 225.347 11.7287   3
   5  -3   4 231.056 13.4914   1
   5   3   4 236.295 15.3551   3
  -5   3  -4 219.682 12.0200   1
  -5   3  -4 207.333 12.5287   2
   5  -3   4 205.378 10.9726   2
  -5  -3  -4 220.987 12.8055   2
  -5  -3  -4 209.688 11.8573   1
   5  -3   4 221.268 11.9502   3
   6   3   4 82.1142 9.18532   2
  -6  -3  -4 78.4833 8.79734   1
   6  -3   4 72.0193 6.89271   3
   6  -3   4 68.7276 7.00243   2
   6   3   4 90.0339 9.59070   3
  -6  -3  -4 82.2921 8.82938   3
  -6   3  -4 88.1267 7.33814   2
  -6  -3  -4 90.7755 9.06667   2
   6  -3   4 82.3568 8.60061   1
  -6   3  -4 71.1315 6.74308   1
   7  -3   4 10.8897 4.30249   2
   7  -3   4 7.66111 5.33684   1
  -7   3  -4 10.5732 4.73768   1
   7  -3   4 8.40717 3.07603   3
  -7   3  -4 2.73326 5.24706   2
  -7  -3  -4 16.5752 7.37339   1
   7   3   4 -0.3179 4.78972   2
  -7  -3  -4 13.4251 4.76985   3
   7   3   4 6.53875 6.19829   3
   8  -3   4 13.0161 4.80968   3
  -8   3  -4 27.7012 9.59233   1
   8  -3   4 12.8658 5.11028   2
   8   3   4 18.2603 7.28596   2
  -8   3  -4 15.0102 11.0422   2
  -8  -3  -4 13.5715 7.70028   1
  -9  -3  -4 58.4375 10.8591   1
  -9   3  -4 39.4597 8.25735   1
   9   3   4 44.1482 10.2015   2
   9  -3   4 45.6722 9.65511   2
 -10   3  -4 39.5912 9.69825   1
  10  -3   4 34.1733 9.75812   2
 -10  -3  -4 13.8183 7.89008   1
  10   3   4 26.0510 9.71174   2
   9   4  -4 51.3612 13.1556   2
   8   4  -4 21.4002 8.22163   2
   7  -4  -4 234.094 13.5164   1
   7   4  -4 250.680 17.4192   2
   7  -4  -4 229.179 9.87008   2
   6  -4  -4 174.165 9.77564   1
   6   4  -4 170.469 11.3315   2
   6   4  -4 173.225 17.6488   3
   6  -4  -4 164.289 7.35054   2
   5   4  -4 249.801 15.6632   3
   5  -4  -4 249.449 12.8580   1
  -5  -4   4 250.868 10.1588   1
   5   4  -4 246.006 15.5940   2
   4   4  -4 -0.7917 5.33474   3
   4   4  -4 3.72145 3.62247   2
   4  -4  -4 3.88613 3.77680   3
  -4  -4   4 3.52350 1.46482   1
   4  -4  -4 1.17238 2.68545   1
   3   4  -4 91.8128 5.31579   1
   3   4  -4 90.9201 7.46217   3
   3  -4  -4 97.0691 6.83543   1
   3  -4  -4 109.777 7.37665   3
  -3  -4   4 100.634 5.02923   1
   2  -4  -4 1399.06 62.5965   1
  -2  -4   4 1395.24 48.4064   1
   2   4  -4 1412.62 48.1941   3
   2  -4  -4 1411.41 52.5921   3
   2  -4  -4 1453.78 49.6848   2
   2   4  -4 1427.01 45.4759   1
   1   4  -4 482.828 19.6958   1
  -1   4   4 466.191 19.2481   2
  -1  -4   4 471.057 19.5836   1
   1  -4  -4 485.052 20.3174   2
  -1   4   4 475.194 22.1200   3
   1  -4  -4 485.561 21.0812   3
   1   4  -4 487.483 19.7604   3
   0   4   4 117.792 7.10099   2
   0  -4  -4 130.391 6.68034   2
   0   4  -4 114.955 7.30051   1
   0   4   4 124.202 8.58329   3
   0  -4   4 124.349 6.11881   3
   0   4  -4 114.755 6.30908   3
   0  -4   4 123.147 7.49078   1
   0  -4  -4 113.385 8.19268   3
   1   4   4 476.340 20.9322   2
  -1  -4  -4 482.019 19.3197   2
  -1   4  -4 475.445 17.0261   1
  -1   4  -4 483.892 21.7653   3
   1  -4   4 465.089 18.2722   3
   1  -4   4 470.767 19.5795   1
  -1  -4  -4 471.076 21.5407   3
   1   4   4 485.324 23.0206   3
   2  -4   4 1414.57 57.9098   1
  -2   4  -4 1425.99 53.7052   1
  -2   4  -4 1393.18 54.2619   2
   2   4   4 1418.85 57.8352   3
  -2  -4  -4 1353.94 55.2896   3
   2   4   4 1401.40 51.1541   2
   2  -4   4 1418.67 43.2131   3
  -2  -4  -4 1433.22 52.8900   2
  -3  -4  -4 101.620 6.71276   2
   3  -4   4 99.9310 4.95791   3
   3  -4   4 101.697 4.60664   3
   3   4   4 109.067 9.01334   2
   3  -4   4 106.211 9.73086   1
  -3   4  -4 91.5407 6.08197   2
  -3   4  -4 102.169 7.88850   1
  -3  -4  -4 101.590 8.52081   3
   3   4   4 100.511 8.89041   3
   4  -4   4 3.69680 1.33164   3
  -4   4  -4 2.16902 2.54885   2
  -4   4  -4 2.06907 4.02819   1
   4  -4   4 3.13035 1.35151   3
   4  -4   4 4.75019 5.04832   1
   4   4   4 1.91693 4.58267   2
   4   4   4 2.14656 3.97364   3
  -4  -4  -4 8.52643 4.52564   1
  -4  -4  -4 6.45671 3.48583   3
  -4  -4  -4 -3.2877 4.09981   2
   5   4   4 251.227 15.2561   3
   5   4   4 247.791 12.3431   2
   5  -4   4 251.446 12.9746   1
  -5  -4  -4 232.254 14.6837   3
   5  -4   4 245.936 10.8221   3
   5  -4   4 257.913 10.9307   3
   5  -4   4 241.098 10.7036   2
  -5  -4  -4 246.082 16.7866   2
  -5   4  -4 274.374 14.9297   1
  -5  -4  -4 236.642 12.2049   1
  -5   4  -4 245.867 14.2682   2
  -6   4  -4 164.592 13.7636   1
  -6   4  -4 166.800 9.29737   2
   6  -4   4 164.119 10.6297   3
   6   4   4 167.718 13.6258   3
   6  -4   4 181.638 12.9551   2
  -6  -4  -4 150.322 14.6892   2
  -6  -4  -4 195.168 11.5760   3
   6  -4   4 163.902 13.1934   1
   6   4   4 129.403 13.8493   2
  -6  -4  -4 171.392 11.3284   1
   7  -4   4 215.685 14.6145   1
   7   4   4 230.822 17.4391   3
  -7   4  -4 204.380 12.8280   1
  -7   4  -4 217.239 17.2564   2
   7  -4   4 200.699 13.9352   2
   7  -4   4 223.443 14.0505   3
  -7  -4  -4 193.701 14.5298   3
   7   4   4 226.539 18.1463   2
  -7  -4  -4 213.512 14.5110   1
  -8   4  -4 12.3031 6.61321   1
   8  -4   4 19.1567 6.69392   2
   8  -4   4 9.69402 6.08134   3
  -8  -4  -4 17.3275 5.88895   1
  -8   4  -4 -7.6189 6.62429   2
   9   4   4 44.2490 11.0647   2
   9  -4   4 34.1266 8.19366   2
  -9  -4  -4 51.9840 8.41446   1
  -9   4  -4 54.5595 9.02024   1
   9   5  -4 113.188 18.4875   2
   9  -5  -4 124.059 15.2903   3
   8  -5  -4 18.9236 8.25594   3
   8   5  -4 -6.2883 6.74899   2
   7   5  -4 56.2161 9.96019   2
   7  -5  -4 48.8533 5.93319   1
   7  -5  -4 44.9917 8.94001   3
  -6  -5   4 58.9970 3.70662   1
   6  -5  -4 49.6044 6.33590   1
   6  -5  -4 51.5266 7.22794   3
  -6  -5   4 53.2278 3.98561   1
   6   5  -4 48.2724 5.99000   2
   5   5  -4 319.002 20.2280   2
  -5  -5   4 355.776 15.8031   1
   5   5  -4 396.142 23.2780   3
   5  -5  -4 407.802 18.0889   3
   5  -5  -4 359.111 17.7057   1
   4  -5  -4 10.2758 5.59861   3
   4  -5  -4 13.1241 5.01574   1
   4   5  -4 11.4959 4.68054   2
  -4  -5   4 13.7670 2.54799   1
   4   5  -4 12.7487 6.71513   3
  -3  -5   4 1587.38 53.7180   1
   3  -5  -4 1674.85 62.8457   1
   3  -5  -4 1506.95 61.4692   3
   3   5  -4 1547.81 53.1054   1
   3   5  -4 1616.17 59.6117   3
   2   5  -4 42.0907 3.90584   1
   2  -5  -4 47.1454 5.33893   3
  -2  -5   4 38.3355 4.06650   3
   2   5  -4 44.4603 4.83963   3
   2  -5  -4 40.5296 2.41307   2
  -2   5   4 40.7709 5.69083   3
  -2  -5   4 36.8896 4.24723   1
   2  -5  -4 31.8626 5.38920   1
  -2   5   4 41.0323 2.42313   2
   1  -5  -4 560.436 26.0379   2
  -1  -5   4 553.873 23.8806   1
   1  -5  -4 542.920 21.3611   3
  -1  -5   4 533.185 23.2496   3
   1   5  -4 534.610 23.1394   1
  -1   5   4 544.212 21.4211   2
   1   5  -4 571.113 24.0109   3
  -1   5   4 582.708 23.8246   3
   0   5   4 2.09181 1.75151   2
   0  -5  -4 1.43124 3.57309   3
   0  -5   4 -1.2509 3.40259   1
   0   5   4 -1.2811 4.00346   3
   0   5  -4 -0.5003 2.38181   3
   0   5  -4 -3.3825 2.62199   1
   0  -5  -4 1.42123 2.03176   2
   0  -5   4 -1.3310 1.77134   3
  -1  -5  -4 590.960 29.6625   3
   1  -5   4 563.646 21.4622   3
   1   5   4 553.037 19.4616   2
  -1  -5  -4 564.558 20.0217   2
  -1   5  -4 583.009 23.4415   3
  -1   5  -4 578.751 21.9420   1
   1   5   4 549.716 28.0223   3
   1  -5   4 582.610 28.7196   1
   2  -5   4 38.7202 2.25340   3
   2  -5   4 42.5631 5.08021   1
  -2   5  -4 40.7121 5.51278   1
  -2  -5  -4 35.6402 5.51467   3
  -2   5  -4 35.7124 2.20310   3
   2   5   4 42.4259 4.18354   2
   2   5   4 39.0130 5.93503   3
  -2  -5  -4 34.7194 5.17438   2
   3   5   4 1562.11 50.5405   2
  -3   5  -4 1546.94 52.6229   1
   3   5   4 1624.18 64.8765   3
  -3  -5  -4 1519.47 65.5928   3
  -3  -5  -4 1562.37 60.0992   2
   3  -5   4 1520.68 58.5333   1
  -3   5  -4 1615.24 56.0019   2
  -4  -5  -4 5.62154 5.02244   2
  -4   5  -4 14.1094 3.64369   2
   4   5   4 15.3249 4.72296   2
   4  -5   4 5.92124 5.50186   1
  -4   5  -4 9.74558 4.55326   1
   4   5   4 12.5583 5.16760   3
  -4  -5  -4 13.7637 4.04120   3
   4  -5   4 6.15090 1.73743   3
   5   5   4 389.036 17.7292   2
  -5  -5  -4 368.502 17.1070   2
  -5  -5  -4 363.949 20.8603   3
  -5   5  -4 359.821 15.1014   2
   5   5   4 365.006 21.6702   3
   5  -5   4 374.785 19.4090   1
  -5  -5  -4 357.242 17.5910   1
   5  -5   4 363.883 16.0280   3
   5  -5   4 347.097 12.9378   3
  -5   5  -4 343.446 17.3468   1
   6  -5   4 46.4327 7.28161   1
   6  -5   4 54.4449 4.62249   3
  -6  -5  -4 53.9633 6.09632   1
  -6  -5  -4 60.7378 6.65389   3
  -6   5  -4 60.7133 9.46182   2
   6  -5   4 51.2905 4.45874   3
   6   5   4 60.0536 9.67839   2
   6   5   4 51.0739 10.4931   3
  -6   5  -4 52.5074 6.96242   1
  -7   5  -4 37.3565 7.56108   1
   7   5   4 54.2926 7.72614   2
   7  -5   4 40.3590 4.84787   3
  -7  -5  -4 74.9356 11.1699   3
   7  -5   4 49.1171 5.69574   3
  -7   5  -4 57.7126 7.34038   2
  -7  -5  -4 45.0563 6.15683   1
   8  -5   4 16.8423 5.59095   3
   8   5   4 23.8572 13.7354   2
  -8  -5  -4 17.9977 8.38498   3
  -8  -5  -4 8.79613 7.33518   1
  -8   5  -4 -7.3288 6.55423   2
  -8   5  -4 9.17592 5.76970   1
  -9   5  -4 114.937 15.3826   1
  -9  -5  -4 127.405 12.2948   1
   9  -5   4 132.600 11.6661   2
   9   5   4 123.042 13.7917   2
   9   6  -4 178.511 17.9876   2
   9  -6  -4 190.979 15.8765   3
   8   6  -4 173.193 15.3795   2
   8  -6  -4 196.475 15.0981   3
  -7  -6   4 161.736 10.0689   1
  -7  -6   4 161.848 10.0382   1
  -6  -6   4 76.5532 5.12486   1
   6  -6  -4 70.9076 8.70812   1
   6   6  -4 69.7487 7.59978   2
   6  -6  -4 54.8942 7.92649   3
   5   6  -4 18.5025 6.13112   2
   5   6  -4 24.8519 7.47045   3
  -5  -6   4 13.7898 3.13359   1
   5  -6  -4 8.61186 5.42747   1
   4  -6  -4 70.1006 7.58780   1
   4   6  -4 62.9262 8.97254   3
   4   6  -4 57.2801 7.39322   2
   4  -6  -4 54.0466 8.06995   3
  -4  -6   4 58.6522 4.28392   1
   3   6  -4 28.6549 5.68158   3
   3  -6  -4 20.8007 4.87719   3
  -3  -6   4 19.0145 5.48998   3
   3   6  -4 27.4494 5.18753   2
  -3  -6   4 16.3998 3.26593   1
   3   6  -4 26.1155 3.68561   1
   3  -6  -4 10.3853 5.29781   1
   2  -6  -4 62.9814 5.55984   1
  -2   6   4 67.8564 6.79661   3
   2   6  -4 71.6701 8.52813   3
  -2  -6   4 41.7592 7.14184   3
   2  -6  -4 64.1435 7.07251   3
  -2  -6   4 66.7259 5.26183   1
   2   6  -4 62.9243 6.24035   1
  -2   6   4 65.9667 2.96524   2
   1   6  -4 167.049 8.33541   1
   1  -6  -4 193.488 10.2015   3
   1  -6  -4 186.673 10.8328   1
   1   6  -4 184.031 10.5321   3
  -1  -6   4 171.362 9.13785   3
   1  -6  -4 186.643 9.70047   2
  -1  -6   4 206.359 12.2673   1
  -1   6   4 177.715 7.46575   2
  -1   6   4 184.068 11.9051   3
   0  -6  -4 259.093 11.8070   2
   0   6  -4 245.495 13.7987   1
   0   6   4 256.307 13.0298   3
   0   6   4 241.052 10.1833   2
   0  -6   4 234.267 14.8331   1
   0  -6   4 263.382 11.8303   3
   0   6  -4 263.743 11.5592   3
   0  -6  -4 262.040 15.2449   3
   1   6   4 198.751 10.1195   2
  -1  -6  -4 183.362 13.1594   3
  -1   6  -4 189.526 11.6489   1
  -1  -6  -4 183.842 11.6095   2
   1   6   4 175.072 13.6994   3
   1  -6   4 190.129 7.22036   3
  -1   6  -4 196.596 8.97774   3
   1  -6   4 200.593 13.1151   1
   2  -6   4 66.5620 4.85254   3
  -2   6  -4 65.4391 4.34121   3
  -2  -6  -4 61.6240 7.80417   2
   2  -6   4 58.8320 7.16852   1
  -2   6  -4 60.3860 6.22609   1
  -2  -6  -4 67.0200 8.71350   3
   2   6   4 81.0140 6.77185   2
   2   6   4 58.6562 7.78419   3
   3   6   4 29.0028 6.14073   3
  -3  -6  -4 19.6971 5.83324   3
   3  -6   4 16.7592 4.56979   1
  -3  -6  -4 17.9791 5.84323   2
  -3   6  -4 11.7394 4.91977   1
   3  -6   4 24.1670 2.61238   3
  -3   6  -4 16.1492 3.88982   2
   3   6   4 25.1265 5.39909   2
   4   6   4 70.6036 8.82422   3
  -4  -6  -4 60.5061 9.10060   2
  -4   6  -4 55.9416 6.76448   1
  -4   6  -4 52.5294 6.60484   2
   4  -6   4 59.7397 3.60175   3
   4  -6   4 72.4199 7.61795   1
   4   6   4 63.5067 9.88037   2
  -4  -6  -4 59.0854 8.93721   3
  -5   6  -4 14.1386 4.20419   2
  -5   6  -4 12.1601 7.37190   1
   5   6   4 17.1057 6.63847   3
  -5  -6  -4 9.27204 4.68102   2
  -5  -6  -4 12.3827 4.93108   3
   5   6   4 17.3332 5.28307   2
   5  -6   4 8.82833 7.88065   1
   5  -6   4 14.2076 2.60915   3
  -6   6  -4 71.8261 6.36833   2
  -6   6  -4 52.7477 8.08971   1
   6  -6   4 81.9898 5.48110   3
   6  -6   4 74.5666 5.74727   3
  -6  -6  -4 72.4116 9.08375   3
  -6  -6  -4 86.3354 9.10362   1
   6  -6   4 53.1866 11.0522   1
   6   6   4 58.6739 8.14275   2
   7  -6   4 285.423 15.1334   3
  -7  -6  -4 272.524 16.5118   1
  -7   6  -4 301.350 22.2241   2
   7   6   4 260.245 20.9841   2
  -7  -6  -4 253.245 17.8242   3
  -7   6  -4 233.327 17.7456   1
   7  -6   4 277.132 16.9086   3
  -8  -6  -4 223.387 15.9427   1
   8   6   4 216.090 15.8828   2
  -8  -6  -4 203.212 17.8794   3
  -8   6  -4 197.377 14.1961   1
  -9  -6  -4 182.180 16.7215   1
  -9   6  -4 186.677 15.8473   1
   9   6   4 174.773 20.1532   2
   9  -7  -4 118.701 17.1144   3
   9   7  -4 77.0878 16.9937   2
   8   7  -4 11.8431 7.85874   2
   8  -7  -4 8.05136 8.27874   3
   7   7  -4 176.577 14.5998   2
   7  -7  -4 178.294 13.6611   1
   7  -7  -4 182.179 13.3670   3
   6   7  -4 0.23259 4.80349   2
   6  -7  -4 8.39993 6.52663   1
   6  -7  -4 0.00000 5.33101   3
  -6  -7   4 4.48608 3.09419   1
   5   7  -4 357.582 22.8356   2
   5  -7  -4 373.756 19.3298   1
   5  -7  -4 383.862 22.9362   3
  -5  -7   4 341.271 18.4339   1
   4  -7  -4 -1.9870 6.09960   1
   4  -7  -4 7.32545 6.16880   3
  -4  -7   4 5.62627 2.85763   1
  -4  -7   4 4.44960 4.53859   3
   4   7  -4 5.04288 5.56695   3
   4   7  -4 9.93745 5.04288   2
   3   7  -4 41.7286 4.80675   1
   3  -7  -4 45.6124 5.89548   1
   3   7  -4 41.0877 6.21873   3
  -3  -7   4 45.5039 7.13002   3
   3  -7  -4 42.6897 6.48603   3
   3   7  -4 48.2177 7.90110   2
  -3  -7   4 44.7729 5.08714   1
   2   7  -4 147.413 9.27090   1
  -2   7   4 164.197 12.4186   3
   2  -7  -4 143.473 11.5523   3
   2  -7  -4 161.155 11.9528   1
  -2  -7   4 169.209 9.41314   1
  -2   7   4 170.600 6.29357   2
  -2  -7   4 161.189 10.2724   3
   2   7  -4 177.625 11.7935   3
  -1   7   4 965.617 35.4036   2
   1  -7  -4 960.554 34.1824   2
  -1   7   4 1013.98 44.6169   3
   1   7  -4 962.915 42.4847   3
   1   7  -4 962.321 39.7211   1
  -1  -7   4 958.953 35.4122   3
   1  -7  -4 996.037 39.7620   1
  -1  -7   4 993.306 36.7296   1
   1  -7  -4 1021.35 44.2197   3
   0  -7   4 2.37497 3.84805   1
   0   7  -4 4.32906 3.57749   1
   0  -7  -4 8.03216 5.45146   3
   0   7  -4 3.84805 2.97623   3
   0   7   4 9.33300 5.90759   3
   0  -7  -4 9.13443 2.81975   2
   0   7   4 7.06190 3.95106   2
   0  -7   4 8.81340 3.70202   3
   0  -7  -4 6.52175 5.79156   1
  -1  -7  -4 1038.92 39.6168   2
   1  -7   4 1007.50 36.4574   1
  -1   7  -4 975.191 38.1344   1
  -1  -7  -4 1015.70 46.7829   3
   1  -7   4 960.456 36.7948   3
   1   7   4 1056.46 47.0604   3
  -1   7  -4 1022.64 40.4266   3
   1   7   4 959.366 44.7575   2
   2   7   4 146.291 12.3087   2
   2  -7   4 158.450 7.24729   3
  -2  -7  -4 169.376 9.48118   2
  -2  -7  -4 154.239 11.5771   3
   2   7   4 173.874 13.7126   3
   2  -7   4 193.983 11.9303   1
  -2   7  -4 152.866 9.44524   1
  -2   7  -4 165.856 8.23736   3
   3   7   4 55.1805 7.14554   3
   3  -7   4 50.6280 3.38507   3
   3   7   4 40.8928 6.71225   2
  -3  -7  -4 50.9761 7.19488   2
  -3  -7  -4 42.0215 8.76988   3
  -3   7  -4 36.4988 6.28773   2
   3  -7   4 58.5133 9.01040   1
  -3   7  -4 38.2154 6.39752   1
   4   7   4 -8.2779 8.24831   3
  -4  -7  -4 7.96184 7.75440   2
  -4   7  -4 8.44666 4.31193   2
  -4  -7  -4 7.48769 5.86766   3
  -4   7  -4 4.95183 4.61711   1
   4  -7   4 2.16512 5.40782   1
   4   7   4 -3.4178 7.84330   2
   4  -7   4 4.63680 2.63835   3
   5  -7   4 378.027 16.5818   3
  -5   7  -4 370.882 21.1086   2
  -5   7  -4 358.729 18.8747   1
   5   7   4 384.697 21.2150   2
   5  -7   4 356.239 20.4198   1
  -5  -7  -4 359.189 20.9077   3
   5   7   4 348.222 31.6320   3
   6  -7   4 0.10972 2.16463   3
  -6  -7  -4 1.87493 5.32560   3
   6   7   4 6.63207 6.36279   2
  -6   7  -4 0.41896 5.60610   1
  -6  -7  -4 2.51320 5.99379   1
  -6   7  -4 3.93866 5.19233   2
   7   7   4 209.858 15.8641   2
  -7   7  -4 211.849 17.9197   1
  -7   7  -4 184.889 13.8656   2
  -7  -7  -4 218.723 14.5263   1
   7  -7   4 165.079 10.6689   3
  -7  -7  -4 200.004 15.8142   3
  -8   7  -4 8.72364 8.47991   1
   8   7   4 10.7324 8.27643   2
  -8  -7  -4 15.1351 9.22487   1
  -8  -7  -4 3.41334 9.13662   3
  -9  -7  -4 76.3843 12.6934   3
  -9  -7  -4 80.5374 11.6924   1
  -9   7  -4 105.271 12.7655   1
   9   7   4 65.6822 17.3683   2
   8   8  -4 8.53676 9.03518   2
   7   8  -4 92.1393 11.6327   2
   7  -8  -4 93.7235 10.4148   1
   7  -8  -4 120.509 11.8629   3
   6  -8  -4 4.92604 5.61971   3
  -6  -8   4 0.87689 2.72246   1
   6   8  -4 -2.7130 5.20593   2
   6  -8  -4 0.90478 7.07742   1
  -5  -8   4 51.2757 6.11637   1
   5  -8  -4 58.5008 8.03828   3
   5  -8  -4 46.1361 6.74236   1
   5   8  -4 41.5193 8.71654   2
   4   8  -4 28.3803 5.89082   2
   4  -8  -4 36.9899 7.87483   1
   4   8  -4 42.2420 8.25395   3
  -4  -8   4 33.3378 6.98469   3
  -4  -8   4 42.1130 6.61705   1
   4  -8  -4 28.6703 6.80246   3
   3  -8  -4 26.9386 4.58361   1
  -3  -8   4 26.2765 6.09269   3
   3   8  -4 21.5861 6.31056   2
  -3  -8   4 29.8709 5.85569   1
   3  -8  -4 21.9372 5.76191   3
   3   8  -4 18.1704 5.78969   3
   2   8  -4 109.431 10.4493   3
   2  -8  -4 104.582 9.89904   3
  -2  -8   4 105.380 9.06922   1
   2  -8  -4 111.448 10.2843   1
   2   8  -4 103.517 8.32988   1
  -2   8   4 107.219 5.39409   2
  -2  -8   4 118.254 10.8929   3
  -2   8   4 118.847 9.52363   3
   1   8  -4 199.157 14.1369   1
  -1   8   4 195.566 11.3038   2
   1   8  -4 207.591 12.0959   3
   1  -8  -4 208.120 14.1648   1
  -1  -8   4 209.852 11.4956   3
  -1   8   4 225.030 14.4406   3
   1  -8  -4 248.643 15.1028   3
  -1  -8   4 211.703 13.2764   1
   0   8  -4 17.9742 4.64110   1
   0   8  -4 31.6395 4.99364   3
   0  -8   4 29.3401 6.25685   1
   0  -8  -4 23.6993 3.95318   2
   0  -8  -4 28.5420 7.16515   3
   0  -8   4 17.3241 4.07096   3
   0   8   4 20.1895 3.91991   2
   0  -8  -4 24.4208 7.39246   1
   0   8   4 30.9337 7.48141   3
   1  -8   4 199.626 9.68499   3
  -1  -8  -4 223.973 11.1981   2
  -1   8  -4 227.034 14.0508   3
  -1   8  -4 229.886 12.7977   1
  -1  -8  -4 239.211 15.5827   1
   1   8   4 207.994 14.1335   2
  -1  -8  -4 192.562 14.9231   3
   1  -8   4 213.369 15.7718   1
   1   8   4 222.918 16.1326   3
   2   8   4 137.949 11.1405   3
  -2   8  -4 106.748 7.55855   3
  -2  -8  -4 107.294 10.2937   3
   2   8   4 123.256 11.4957   2
  -2  -8  -4 120.227 9.39398   2
   2  -8   4 100.957 9.58548   1
  -2   8  -4 129.119 10.6244   1
   2  -8   4 117.134 6.22880   3
   3   8   4 29.0197 7.45488   3
   3   8   4 30.0268 6.34899   2
  -3   8  -4 23.0455 3.60305   3
   3  -8   4 20.1012 6.56733   1
  -3   8  -4 21.2190 4.32166   2
  -3  -8  -4 32.9298 7.37589   2
  -3  -8  -4 16.2178 6.53911   3
  -3   8  -4 43.4418 7.35185   1
   3  -8   4 27.1044 6.53498   3
   4  -8   4 36.5513 3.83611   3
  -4   8  -4 34.5840 7.95748   1
   4   8   4 34.0540 16.3685   3
   4  -8   4 6.29610 13.4104   1
  -4  -8  -4 60.5823 12.8829   3
  -4  -8  -4 19.5730 9.27091   2
  -4   8  -4 30.7122 5.63756   2
   4   8   4 61.0774 9.03090   2
  -5   8  -4 42.2998 6.96351   1
   5  -8   4 48.1378 4.61784   3
  -5   8  -4 48.6005 7.97537   2
   5   8   4 33.8143 8.58903   2
  -5  -8  -4 49.2675 8.89717   3
   6   8   4 -6.7696 5.98087   2
  -6   8  -4 2.01507 6.55398   1
   6  -8   4 3.36178 3.28198   3
  -6   8  -4 -5.5809 3.85914   2
  -6  -8  -4 6.74969 9.86494   3
  -7   8  -4 105.312 15.7914   1
  -7  -8  -4 113.133 15.1663   3
  -7  -8  -4 116.967 11.3223   1
   7   8   4 113.722 14.2177   2
  -7   8  -4 98.2368 14.9020   2
  -8  -8  -4 20.3379 8.95589   1
   8   8   4 21.4661 11.3021   2
  -8  -8  -4 14.0378 14.1377   3
  -8   8  -4 10.1412 8.59090   1
   8  -9  -4 14.3501 8.37010   3
   8   9  -4 14.5024 9.50814   2
   7  -9  -4 338.838 24.7813   3
   7   9  -4 351.469 26.5741   2
   6   9  -4 72.3474 8.97837   2
  -6  -9   4 60.4111 7.48711   1
   6  -9  -4 54.7619 10.2805   3
   5   9  -4 90.5724 14.2629   2
   5  -9  -4 103.870 13.5565   3
  -5  -9   4 82.0346 8.83804   1
  -5  -9   4 75.5803 8.60737   3
   5  -9  -4 83.1917 9.87104   1
   4  -9  -4 28.5372 7.73607   1
   4   9  -4 16.9425 6.99997   2
  -4  -9   4 18.6096 6.78907   3
  -4  -9   4 2.93255 5.85507   1
   4  -9  -4 3.40027 7.30059   3
  -3  -9   4 32.9697 7.46747   3
   3  -9  -4 28.6805 6.38012   1
   3  -9  -4 21.0104 5.93011   3
  -3  -9   4 37.3571 6.21959   1
   3   9  -4 33.4055 7.46747   3
  -3   9   4 32.5228 7.74022   3
   3   9  -4 31.3653 7.23968   2
  -3   9   4 36.8822 2.57019   2
   2   9  -4 136.990 12.6255   3
  -2  -9   4 138.460 10.6846   1
  -2  -9   4 132.278 10.2144   3
  -2   9   4 146.325 7.20912   2
  -2   9   4 142.945 11.5888   3
   2  -9  -4 151.055 12.2752   1
   2  -9  -4 145.239 13.0850   3
   2   9  -4 134.649 11.2149   1
  -1  -9   4 405.987 23.0109   1
   1  -9  -4 368.413 22.6983   1
  -1  -9   4 370.728 18.6484   3
   1   9  -4 371.108 18.4484   1
  -1   9   4 372.663 22.3184   3
   1  -9  -4 366.154 19.7785   3
  -1   9   4 388.816 17.4504   2
   1   9  -4 405.415 24.4989   3
   0  -9  -4 8.10182 6.30580   3
   0   9  -4 3.81779 5.21698   1
   0   9  -4 7.37634 4.97336   3
   0  -9   4 5.66672 5.34691   3
   0  -9  -4 0.44994 5.52928   1
   0   9   4 4.76938 3.31957   2
   0  -9   4 9.59220 4.85519   1
   0   9   4 5.82924 6.76912   3
  -1  -9  -4 372.545 21.0969   1
  -1   9  -4 386.830 20.1980   3
   1   9   4 360.127 17.9773   2
  -1  -9  -4 389.616 20.3300   2
  -1  -9  -4 365.856 20.1370   3
   1  -9   4 345.814 15.3932   3
   1  -9   4 384.202 25.3624   1
   1   9   4 364.787 21.8668   3
  -1   9  -4 337.213 18.5698   1
   2  -9   4 149.820 12.3390   1
   2  -9   4 149.210 8.23588   3
  -2   9  -4 163.684 9.92832   3
  -2  -9  -4 150.544 11.1129   2
   2   9   4 174.982 14.9556   3
  -2  -9  -4 122.248 11.8218   1
  -2   9  -4 142.240 12.5905   1
  -2  -9  -4 143.206 11.6479   3
   2   9   4 139.941 10.3915   2
  -3  -9  -4 27.8488 6.44667   2
  -3   9  -4 48.2994 8.48756   1
   3   9   4 43.6467 9.95660   2
  -3   9  -4 31.4816 4.03233   3
   3  -9   4 41.8575 4.90764   3
  -3  -9  -4 45.9329 8.81842   3
  -4  -9  -4 16.6145 11.4406   3
  -4   9  -4 14.7880 9.76888   1
  -4   9  -4 18.0908 5.31850   2
   4  -9   4 17.4822 3.89158   3
   4   9   4 41.9970 8.85402   2
   5   9   4 84.0363 12.3083   2
  -5   9  -4 71.0551 10.0666   1
  -5   9  -4 86.5819 8.37094   2
   5  -9   4 78.5377 6.69446   3
  -5  -9  -4 86.5779 11.7734   3
   6  -9   4 51.1988 5.68987   3
   6   9   4 56.8324 11.4906   2
  -6   9  -4 57.5575 10.8407   1
  -6   9  -4 74.6332 9.85628   2
  -6  -9  -4 69.7373 11.6328   3
  -7  -9  -4 347.407 24.3333   1
   7   9   4 310.928 23.4049   2
  -7  -9  -4 335.994 25.9808   3
  -7   9  -4 303.908 24.8106   1
  -8  -9  -4 -13.239 10.6538   3
  -8  -9  -4 4.08266 7.53071   1
  -8   9  -4 1.33961 10.2288   1
   8   9   4 17.8428 18.2522   2
   7 -10  -4 49.9772 10.4852   3
   7  10  -4 33.1983 13.1163   2
   6  10  -4 17.2698 7.62484   2
   6 -10  -4 32.7750 8.99040   3
  -5 -10   4 83.7625 11.0020   1
   5  10  -4 119.331 13.7693   2
   5 -10  -4 105.364 10.2468   3
  -5 -10   4 80.2963 11.3496   3
  -4 -10   4 46.1137 7.52918   1
   4  10  -4 50.8875 12.2223   2
   4 -10  -4 50.1222 9.31856   3
  -4 -10   4 63.5004 10.4400   3
   3 -10  -4 16.3773 5.80239   3
   3  10  -4 4.54000 6.07338   2
   3  10  -4 11.0935 11.3120   3
  -3 -10   4 18.3436 5.39285   1
  -3 -10   4 14.8576 5.84970   3
  -3  10   4 12.5652 2.16847   2
   2  10  -4 13.3159 5.29273   1
   2 -10  -4 3.47883 6.22792   3
   2  10  -4 13.8204 7.73630   2
  -2 -10   4 0.00000 4.50547   3
   2  10  -4 0.23003 7.13098   3
  -2 -10   4 9.23013 5.29273   1
  -2  10   4 7.12712 2.59976   2
   1  10  -4 100.469 10.0869   3
   1  10  -4 113.155 10.9266   1
  -1 -10   4 126.016 8.66698   3
  -1 -10   4 111.485 11.2765   1
   1 -10  -4 131.412 11.1750   3
  -1  10   4 123.903 13.8329   3
  -1  10   4 116.878 8.73450   2
   0  10  -4 408.173 22.9775   1
   0  10   4 380.204 17.6683   2
   0  10   4 362.825 28.5564   3
   0  10  -4 412.432 20.7201   3
   0 -10  -4 373.188 22.1249   3
   0 -10   4 386.497 17.2898   3
   0 -10   4 376.955 22.0805   1
  -1 -10  -4 136.479 11.6262   3
   1  10   4 117.711 10.6728   2
  -1  10  -4 129.393 10.6046   3
   1 -10   4 117.033 8.72980   3
  -1  10  -4 123.002 11.5204   1
   2 -10   4 3.42465 4.00374   3
   2  10   4 4.70466 4.75471   2
  -2  10  -4 4.20343 7.72792   1
  -2 -10  -4 12.3425 5.80010   2
  -2  10  -4 4.65273 3.08518   3
  -2 -10  -4 7.32436 6.13662   3
   3  10   4 4.84098 5.54257   2
   3 -10   4 6.29814 4.59135   3
  -3  10  -4 6.43787 3.29379   3
  -3 -10  -4 16.7601 7.75990   3
  -3  10  -4 13.4240 5.69833   1
  -3 -10  -4 -11.292 11.0742   2
  -4  10  -4 88.1811 10.6243   1
  -4  10  -4 73.6996 8.85856   2
  -4 -10  -4 73.8767 12.7549   3
   4  10   4 77.5366 10.2916   2
   5 -10   4 93.8965 7.33333   3
  -5 -10  -4 106.253 12.5627   3
   5  10   4 83.2312 12.4146   2
  -5  10  -4 77.0249 10.4861   2
  -5  10  -4 75.7179 10.1768   1
   6  10   4 24.8409 10.2563   2
  -6  10  -4 17.6659 7.96323   1
  -6 -10  -4 26.2152 11.0973   3
  -7  10  -4 30.5169 10.0972   1
   7  10   4 27.8460 10.2102   2
  -7 -10  -4 20.4100 9.52188   3
   7 -11  -4 43.8948 17.2404   3
   7  11  -4 36.5417 14.4486   2
   6 -11  -4 29.4633 11.1106   3
   6  11  -4 15.4693 11.8898   2
   5  11  -4 134.464 17.2482   2
  -5 -11   4 135.434 13.1062   3
   5 -11  -4 122.376 14.2227   3
  -4 -11   4 308.185 21.4373   1
   4 -11  -4 321.757 20.5283   3
   4  11  -4 343.957 24.3383   2
  -4 -11   4 326.491 23.0778   3
   3  11  -4 337.746 18.3535   2
   3 -11  -4 333.848 20.1759   3
  -3 -11   4 337.496 21.2609   1
  -3 -11   4 348.946 22.2699   3
  -3  11   4 290.415 18.2622   2
   2  11  -4 41.0312 7.86407   1
   2 -11  -4 57.0203 9.62500   3
   2  11  -4 36.0886 10.3853   3
  -2 -11   4 14.7376 11.9762   1
  -2 -11   4 40.5310 7.26376   3
   2  11  -4 33.5673 7.76402   2
  -2  11   4 55.9509 6.29673   2
   1  11  -4 549.976 30.4574   3
  -1 -11   4 491.134 23.4187   3
   1  11  -4 494.862 28.0265   1
  -1  11   4 523.661 22.1823   2
   1 -11  -4 470.686 30.6502   3
   0 -11   4 15.1363 4.65050   3
   0  11  -4 15.3338 5.08494   3
   0  11  -4 10.4510 9.37199   1
   0 -11  -4 1.50992 8.88957   3
   0  11   4 9.29955 5.87971   2
  -1 -11  -4 459.527 27.7203   3
   1  11   4 466.051 24.7481   2
  -1  11  -4 490.675 31.1856   3
  -1  11  -4 496.958 28.1676   1
   1 -11   4 476.513 22.7020   3
   2  11   4 47.7291 9.06694   2
  -2  11  -4 56.1116 9.91438   1
  -2 -11  -4 39.7041 8.61610   3
  -2  11  -4 62.7173 7.47597   3
   3  11   4 320.159 21.7621   2
   3 -11   4 353.481 19.1866   3
  -3  11  -4 311.160 22.0389   1
  -3  11  -4 397.160 18.9001   3
  -3 -11  -4 316.963 21.4505   3
  -4  11  -4 308.752 21.2701   2
  -4 -11  -4 345.867 25.3375   3
   4 -11   4 318.834 19.8975   3
   4  11   4 320.579 20.1142   2
  -4  11  -4 262.275 18.6412   1
   5  11   4 146.083 16.2381   2
  -5  11  -4 146.416 14.1588   1
  -5 -11  -4 143.127 14.4804   3
  -6 -11  -4 45.9760 12.2529   3
  -6  11  -4 58.6386 10.9547   1
   6  11   4 39.1512 12.2916   2
  -7  11  -4 21.1546 10.9470   1
  -7 -11  -4 26.1802 17.3968   3
   7  11   4 24.3428 11.1624   2
  -6 -12   4 71.4683 11.6846   3
   6 -12  -4 65.7080 13.1953   3
   6  12  -4 59.2577 17.3186   2
  -5 -12   4 6.33873 15.0714   3
   5 -12  -4 17.7523 9.04061   3
   5  12  -4 15.1145 9.46283   2
   4 -12  -4 5.27171 7.46572   3
   4  12  -4 3.99907 8.65609   2
  -4 -12   4 12.8319 16.3324   3
  -3 -12   4 3.18858 10.6761   3
   3  12  -4 6.59110 8.00711   2
   3 -12  -4 9.50775 8.15092   3
   2 -12  -4 168.810 20.4062   3
  -2  12   4 151.788 11.9502   2
  -2 -12   4 124.487 13.3177   3
   2  12  -4 156.356 14.3541   2
   1 -12  -4 1.60372 6.37505   3
   1  12  -4 -8.4238 8.17494   3
  -1 -12   4 0.94403 6.89946   3
  -1  12   4 -1.1554 4.88090   2
   1  12  -4 -1.5931 6.17352   1
   1  12  -4 3.66428 5.88476   2
   0  12  -4 114.271 11.6356   3
   0 -12  -4 133.814 16.8786   3
   0 -12   4 120.158 10.2655   3
   0  12  -4 107.309 12.0944   1
   0  12   4 118.031 10.8441   2
   1 -12   4 -5.3155 4.15524   3
  -1  12  -4 4.13540 6.59483   1
  -1 -12  -4 23.4155 8.28719   3
   1  12   4 11.1094 11.1194   2
  -1  12  -4 0.69910 4.60410   3
   2 -12   4 160.290 13.6826   3
   2  12   4 163.918 14.3840   2
  -2  12  -4 151.310 12.2173   3
  -2  12  -4 136.389 15.3086   1
  -2 -12  -4 155.287 14.2242   3
   3 -12   4 3.44269 3.80298   3
   3  12   4 10.5573 7.55093   2
  -3 -12  -4 1.75570 12.1478   3
  -3  12  -4 6.61518 9.62754   1
  -4  12  -4 -2.1776 7.48880   1
  -4 -12  -4 13.9322 12.4341   3
   4 -12   4 0.78415 5.12717   3
   4  12   4 17.4178 8.85871   2
  -5 -12  -4 6.30263 10.5422   3
   5  12   4 28.3423 10.5260   2
  -5  12  -4 -1.8384 12.1613   1
  -6  12  -4 64.5053 14.1971   1
   6  12   4 86.8516 18.2850   2
  -6 -12  -4 65.6005 14.9995   3
   5  13  -4 -2.0802 7.81109   2
  -5 -13   4 -2.1002 11.5116   3
   5 -13  -4 9.29971 13.2426   3
   4 -13  -4 99.0636 14.1163   3
   4  13  -4 101.618 14.3298   2
  -4 -13   4 105.358 15.2498   3
   3 -13  -4 28.7121 9.69634   3
  -3 -13   4 62.4668 13.2172   3
   3  13  -4 32.7329 9.69978   2
   2  13  -4 174.481 15.0731   2
  -2 -13   4 188.624 16.1292   3
   2 -13  -4 158.065 19.7709   3
  -1  13   4 21.0882 7.43099   2
   1  13  -4 27.1363 8.81220   2
   1  13  -4 19.3077 11.7935   1
   1 -13  -4 21.9993 12.3309   3
  -1 -13   4 40.9561 7.79073   3
   0 -13   4 5.97910 6.39319   3
   0  13   4 0.74922 4.74848   2
   0 -13  -4 -5.7244 8.18208   3
   0  13  -4 2.21186 11.9885   3
   0  13  -4 16.0247 10.4414   1
   0  13  -4 5.59531 6.95879   2
   1 -13   4 24.9850 6.71240   3
  -1 -13  -4 21.2648 9.82078   3
  -1  13  -4 44.4989 10.9290   1
  -1  13  -4 22.4351 10.4616   3
   1  13   4 15.8471 8.98886   2
   2 -13   4 204.503 23.5110   3
  -2 -13  -4 144.713 15.3267   3
  -2  13  -4 158.858 16.4673   1
   2  13   4 178.526 15.6221   2
  -3 -13  -4 39.2105 10.3792   3
  -3  13  -4 46.9900 10.9416   1
   3 -13   4 48.9812 8.60547   3
   3  13   4 22.8625 9.36404   2
  -4 -13  -4 103.967 14.0721   3
  -4  13  -4 82.3065 17.9463   1
   4  13   4 111.438 15.2306   2
   5  13   4 -12.443 9.90699   2
  -5 -13  -4 5.60264 12.0741   3
  -5  13  -4 10.4762 12.2320   1
   4  14  -4 3.14952 10.1284   2
   4 -14  -4 6.19067 9.68412   3
  -4 -14   4 4.15936 11.3582   3
  -3 -14   4 11.2901 13.0061   3
   3  14  -4 9.85664 10.5053   2
   3 -14  -4 4.38797 10.4149   3
  -2 -14   4 176.756 17.8534   3
   2  14  -4 162.449 18.2830   2
   2 -14  -4 168.799 19.6188   3
  -1 -14   4 18.6866 7.95452   3
   1 -14  -4 23.9002 8.84899   3
   1  14  -4 12.1159 11.2697   2
  -1  14   4 5.18509 5.27713   2
   0 -14   4 28.3521 9.33823   3
   0  14  -4 25.3650 10.5092   1
   0 -14  -4 13.0966 10.0115   3
   0  14  -4 25.8711 8.02830   2
   0  14   4 24.6845 6.80297   2
  -1  14  -4 19.1546 9.46850   1
   1  14   4 12.0966 7.02224   2
   1 -14   4 19.8175 9.74553   3
  -1  14  -4 8.19218 7.97452   2
  -1 -14  -4 7.81137 9.89906   3
   2  14   4 169.172 16.6405   2
   2 -14   4 167.850 13.5945   3
  -2  14  -4 141.814 17.3898   1
  -2 -14  -4 121.494 18.2010   3
  -3 -14  -4 14.9208 13.7138   3
   3  14   4 30.1830 12.9141   2
  -3  14  -4 34.8655 11.6382   1
  -4  14  -4 16.0516 11.4304   1
  -4 -14  -4 -7.4904 9.79756   3
   4  14   4 4.69404 9.60780   2
   2  15  -4 116.750 17.6688   2
  -2 -15   4 115.312 15.2817   3
   2 -15  -4 149.997 21.9721   3
   1  15  -4 142.855 17.9874   2
   1 -15  -4 151.354 17.8545   3
  -1 -15   4 142.437 16.6045   3
   0  15   4 13.8949 7.08230   2
   0  15  -4 -4.6591 9.72474   1
   0  15  -4 0.22952 8.50279   2
   0 -15   4 17.3677 8.95152   3
   0 -15  -4 22.7352 15.6929   3
  -1  15  -4 153.810 16.7958   2
  -1  15  -4 149.127 22.0716   1
  -1 -15  -4 138.599 15.9329   3
   1  15   4 141.387 16.1093   2
   1 -15   4 147.516 13.6540   3
   2  15   4 93.9757 17.4107   2
  -2 -15  -4 72.3336 15.3636   3
  -2  15  -4 91.0547 16.5887   1
  -2  15  -4 126.258 14.1917   2
   9   0  -5 31.3932 7.13209   2
   8   0  -5 -2.9559 5.75165   2
   7   0  -5 137.409 8.90735   2
   6   0  -5 2.19317 3.78099   2
   5   0  -5 876.852 35.2362   2
   4   0  -5 -0.5885 2.15464   2
   3   0  -5 698.835 24.9074   1
   2   0  -5 0.57344 1.05634   1
   1   0  -5 298.553 10.0510   1
   0   0  -5 -1.3162 1.97947   1
   0   0   5 -2.4115 3.07471   1
   0   0  -5 -2.2507 2.01966   2
   0   0  -5 -1.9392 2.55221   3
  -1   0  -5 338.272 13.1078   2
   1   0   5 329.281 12.8452   3
   1   0   5 321.462 15.7423   1
  -1   0  -5 332.658 14.8049   1
  -1   0  -5 328.938 13.8316   3
   2   0   5 1.46049 1.31044   3
   2   0   5 -0.5401 3.03102   2
  -2   0  -5 0.58019 2.50084   2
  -2   0  -5 -0.1400 2.59087   1
  -2   0  -5 0.68023 1.79060   3
   2   0   5 0.27009 2.71092   1
   3   0   5 829.176 34.1745   1
   3   0   5 826.026 32.4072   2
  -3   0  -5 842.335 33.7402   1
   3   0   5 818.603 36.2246   3
  -3   0  -5 832.903 29.2159   2
  -3   0  -5 830.015 29.5997   3
   4   0   5 -1.0079 2.17550   3
  -4   0  -5 2.98383 4.71026   1
  -4   0  -5 1.90606 2.84412   2
   4   0   5 1.75636 3.75224   2
   4   0   5 1.13764 3.56263   1
  -4   0  -5 -1.7064 1.58672   3
   5   0   5 876.760 38.8936   3
  -5   0  -5 884.470 32.8369   1
   5   0   5 901.066 33.3120   1
  -5   0  -5 894.950 38.4879   2
  -5   0  -5 840.667 30.4617   3
   5   0   5 876.157 35.2319   2
   6   0   5 -3.1875 4.46053   2
   6   0   5 2.53618 2.91118   3
  -6   0  -5 -1.0953 5.36842   1
   6   0   5 -3.8190 4.40132   1
  -6   0  -5 -5.2401 7.25329   2
   7   0   5 113.197 9.57780   1
   7   0   5 132.596 10.1951   2
   7   0   5 118.186 9.63766   3
  -7   0  -5 137.901 10.5217   1
   8   0   5 -1.8756 6.14582   3
  -8   0  -5 -5.3177 5.69686   1
   8   0   5 -3.7313 5.55718   2
   9   0   5 30.0337 7.58600   2
  -9   0  -5 36.3375 8.25127   1
 -10   0  -5 -7.9723 9.58872   1
  10   0   5 -1.1175 10.5465   2
   9   1  -5 86.1703 10.5920   2
   9  -1  -5 86.8040 9.54739   2
   8  -1  -5 148.928 12.4387   2
   8   1  -5 158.398 12.4157   2
   7   1  -5 32.7671 5.38555   2
   7  -1  -5 42.1189 6.84018   2
   6   1  -5 164.182 13.2496   2
   6  -1  -5 152.679 8.79140   2
   5  -1  -5 502.004 23.5609   2
   5   1  -5 494.803 22.0494   2
   5  -1  -5 506.429 18.1021   1
   4   1  -5 134.063 7.87430   2
   4  -1  -5 129.541 6.93899   2
   4  -1  -5 143.298 6.42685   1
   3   1  -5 458.468 16.2008   1
   2   1  -5 64.1454 3.87266   1
   1  -1  -5 482.845 19.8969   3
   1   1  -5 465.888 14.8386   1
  -1  -1   5 479.343 19.2299   1
   1  -1  -5 490.586 19.7618   2
   1  -1  -5 488.986 15.9279   1
   0   1  -5 120.883 6.04720   1
   0  -1  -5 118.116 7.09222   1
   0  -1   5 119.909 6.50928   1
   0   1   5 101.181 6.76280   2
   0  -1  -5 118.377 6.85112   3
   0  -1  -5 111.195 5.71596   2
   1   1   5 414.322 20.7104   3
  -1   1  -5 447.425 17.2788   2
  -1  -1  -5 437.888 19.6242   3
  -1  -1  -5 425.629 15.8380   1
  -1   1  -5 434.947 16.6369   1
  -1  -1  -5 459.412 18.0232   2
  -1   1  -5 428.730 16.3048   3
   1  -1   5 441.799 17.1391   1
   1   1   5 430.854 14.5449   2
  -2   1  -5 59.9507 4.44079   1
   2   1   5 61.2337 4.43171   3
   2   1   5 66.0056 5.43210   2
  -2  -1  -5 59.3731 4.97461   1
  -2   1  -5 64.4215 3.71066   3
  -2   1  -5 60.4808 5.42096   2
   2  -1   5 59.3191 4.57699   1
  -2  -1  -5 63.7747 5.19201   3
   2  -1   5 59.4706 2.89051   3
   2  -1   5 57.9824 5.85764   2
  -2  -1  -5 59.3916 5.12630   2
  -3   1  -5 388.582 14.0395   3
   3  -1   5 384.431 17.9383   3
  -3  -1  -5 412.984 15.4211   3
  -3   1  -5 393.016 15.7162   1
   3   1   5 401.403 20.5313   3
  -3  -1  -5 372.405 16.8523   1
  -3   1  -5 409.167 22.5945   2
  -3  -1  -5 375.258 16.9330   2
   3  -1   5 401.268 15.0596   1
   3  -1   5 378.663 15.4334   2
   3   1   5 389.661 16.6508   2
   4   1   5 120.547 7.42365   2
  -4   1  -5 131.529 9.20276   1
  -4   1  -5 154.236 11.6134   2
   4  -1   5 149.454 8.87266   1
  -4  -1  -5 145.835 9.14219   1
   4  -1   5 144.613 8.45253   2
   4  -1   5 150.145 8.97269   3
  -4  -1  -5 136.033 7.66345   3
  -4  -1  -5 153.209 9.92152   2
   4   1   5 142.048 9.00231   3
   5  -1   5 568.797 25.7968   2
  -5  -1  -5 557.832 25.0593   3
   5   1   5 582.010 22.4953   2
   5  -1   5 561.088 22.9363   3
   5   1   5 582.207 26.0467   3
  -5  -1  -5 555.507 25.3587   1
  -5  -1  -5 610.549 28.6879   2
  -5   1  -5 564.869 27.7561   2
   5  -1   5 568.025 23.5407   1
  -5   1  -5 531.042 30.5223   1
  -6  -1  -5 130.206 10.2376   1
  -6   1  -5 136.917 11.3731   1
   6   1   5 127.312 9.68888   2
   6  -1   5 138.493 9.60736   2
  -6  -1  -5 143.224 13.1863   2
   6  -1   5 138.284 8.80924   3
   6   1   5 144.892 9.85300   3
  -6  -1  -5 135.165 8.47153   3
  -6   1  -5 164.473 13.8885   2
   6  -1   5 147.664 10.8405   1
   7  -1   5 43.5558 8.39991   1
   7   1   5 56.4346 8.26307   2
  -7   1  -5 47.5347 9.24591   1
  -7   1  -5 31.6044 9.56711   2
   7  -1   5 41.5805 6.95337   2
   7   1   5 57.1677 7.78750   3
  -7  -1  -5 57.6532 6.52921   1
   7  -1   5 43.9149 7.83127   3
   8   1   5 130.618 13.3060   3
   8   1   5 132.608 11.0046   2
   8  -1   5 144.415 13.7390   3
  -8   1  -5 125.465 11.9152   1
  -8  -1  -5 156.301 15.4355   1
   8  -1   5 124.723 11.3139   2
  -9   1  -5 90.1569 11.9113   1
   9  -1   5 98.1412 12.1017   2
  -9  -1  -5 68.6117 12.3409   1
   9   1   5 75.7032 11.7167   2
  10  -1   5 -15.454 12.1223   2
  10   1   5 4.84954 9.18021   2
 -10  -1  -5 -4.6599 7.16455   1
 -10   1  -5 -8.0915 9.16912   1
  10   2  -5 -1.0615 7.48116   2
   9   2  -5 206.682 17.2502   2
   8  -2  -5 88.9111 7.03274   2
   8   2  -5 66.0901 7.46891   2
   7  -2  -5 61.7637 6.75635   2
   7  -2  -5 73.0713 4.46060   1
   7   2  -5 108.639 10.9290   2
   6  -2  -5 101.054 7.41599   2
   6   2  -5 94.1867 11.7368   3
   6   2  -5 113.213 10.0555   2
   6  -2  -5 89.4740 4.69118   1
   5  -2  -5 127.183 6.17962   1
   5  -2  -5 121.997 7.27309   2
   5   2  -5 157.450 10.6661   3
   5   2  -5 127.998 9.35274   2
   4  -2  -5 415.056 13.3610   2
   4  -2  -5 412.807 15.8003   1
   4   2  -5 400.124 17.7438   2
  -3  -2   5 255.990 9.73251   1
   3  -2  -5 247.665 10.3387   1
   3   2  -5 252.591 10.2872   1
   2   2  -5 81.0336 6.00400   1
  -2  -2   5 82.7989 5.01659   1
   2  -2  -5 87.6713 4.65342   2
   2  -2  -5 65.6756 7.28367   3
   1  -2  -5 378.388 13.8194   2
  -1  -2   5 366.024 15.2143   1
   1   2  -5 368.372 14.7179   1
   1  -2  -5 358.180 14.9340   3
   0   2  -5 4.96598 2.42065   1
   0  -2  -5 10.4706 2.25877   3
   0  -2  -5 8.79203 2.62726   2
   0  -2   5 2.99205 3.28295   1
   0   2   5 7.37497 2.63761   3
   0   2   5 12.5989 3.34298   2
   1   2   5 416.122 19.0220   3
  -1   2  -5 428.238 17.6956   1
  -1  -2  -5 410.573 21.5296   3
  -1   2  -5 446.006 17.3973   2
   1  -2   5 437.752 21.2285   1
  -1  -2  -5 434.733 14.5209   2
  -1   2  -5 407.599 15.7432   3
  -1  -2  -5 433.089 15.3327   1
   1   2   5 429.934 16.6995   2
  -2  -2  -5 67.4636 7.02280   1
   2   2   5 80.2560 5.25170   2
   2   2   5 77.9253 6.05196   3
  -2   2  -5 76.1255 2.87983   3
  -2  -2  -5 65.3598 6.82969   3
   2  -2   5 74.2181 6.48438   1
  -2  -2  -5 67.2095 4.65476   2
  -2   2  -5 77.0755 5.42968   2
  -2   2  -5 78.6854 5.57967   1
   3  -2   5 238.313 12.0180   1
  -3  -2  -5 245.501 10.8024   1
   3  -2   5 250.688 11.6250   2
  -3   2  -5 216.082 11.1812   1
   3   2   5 236.086 12.1791   2
  -3   2  -5 246.641 13.2379   2
   3  -2   5 227.606 9.92092   3
   3   2   5 230.187 13.4452   3
  -3  -2  -5 229.423 11.2345   2
  -3  -2  -5 213.496 12.0987   3
   4   2   5 386.164 15.2676   2
  -4  -2  -5 409.390 15.4873   1
  -4   2  -5 392.459 17.8972   2
   4  -2   5 386.457 17.4671   2
  -4  -2  -5 400.243 17.6840   3
   4   2   5 412.126 18.6326   3
  -4  -2  -5 409.140 20.4799   2
   4  -2   5 421.601 18.3574   1
  -4   2  -5 370.200 19.5879   1
   4  -2   5 420.131 17.1569   3
   5   2   5 145.033 9.65158   3
   5  -2   5 140.898 8.15137   3
  -5   2  -5 119.297 11.5336   2
  -5   2  -5 146.954 11.0048   1
  -5  -2  -5 133.914 10.8393   1
   5   2   5 154.056 9.76628   2
   5  -2   5 138.762 9.63798   1
  -5  -2  -5 154.501 11.9113   2
   5  -2   5 144.609 8.75998   2
  -5  -2  -5 141.729 8.84312   3
   6   2   5 125.589 9.50340   2
   6   2   5 127.624 10.0664   3
  -6   2  -5 122.705 10.2632   2
   6  -2   5 106.522 9.24763   1
  -6  -2  -5 120.481 9.73061   3
   6  -2   5 114.157 7.98579   3
  -6  -2  -5 137.730 10.6394   1
   6  -2   5 120.753 8.18297   2
  -6   2  -5 135.068 12.2251   1
  -6  -2  -5 126.339 13.4746   2
   7   2   5 59.8974 9.11504   2
   7   2   5 74.0608 10.4072   3
   7  -2   5 76.6337 7.44583   2
  -7   2  -5 57.1499 9.21741   2
  -7  -2  -5 69.2193 7.88725   1
   7  -2   5 68.8814 6.40757   3
  -7   2  -5 69.5933 7.62382   1
   7  -2   5 70.1273 10.1947   1
  -8  -2  -5 99.1274 9.99856   1
   8   2   5 87.1951 12.3139   2
   8  -2   5 84.9532 8.26588   3
  -8   2  -5 93.8098 10.3757   1
   8   2   5 85.1697 11.3364   3
   8  -2   5 93.6803 8.47385   2
   9  -2   5 202.100 15.0252   2
   9   2   5 183.543 15.7536   2
  -9  -2  -5 203.730 18.7401   1
  -9   2  -5 218.884 16.7505   1
  10   2   5 12.3741 7.91348   2
  10  -2   5 3.74029 10.2884   2
 -10  -2  -5 7.84836 7.79511   1
 -10   2  -5 7.42761 12.0049   1
   9   3  -5 139.157 15.3792   2
   8   3  -5 13.5897 7.35168   2
   7   3  -5 454.484 20.4868   2
   7  -3  -5 449.128 21.9703   2
   7  -3  -5 479.934 21.5223   1
   6  -3  -5 68.0221 4.90697   1
   6   3  -5 64.9484 7.96005   2
   6   3  -5 71.6781 18.8150   3
   6  -3  -5 63.6138 4.32863   2
   5  -3  -5 587.428 23.9966   2
   5  -3  -5 575.335 22.9963   1
   5   3  -5 556.755 26.8194   2
   5   3  -5 589.199 28.3387   3
   4   3  -5 188.288 12.3571   3
   4  -3  -5 178.979 8.34795   1
  -4  -3   5 185.588 6.82606   1
   4  -3  -5 188.320 8.33792   2
   4   3  -5 171.625 10.4298   2
  -3  -3   5 286.105 9.97762   1
   3  -3  -5 269.943 10.3631   2
   3  -3  -5 289.291 13.8543   1
   3   3  -5 289.702 11.6556   1
   3  -3  -5 285.800 14.6089   3
   3   3  -5 302.858 15.4226   3
   2   3  -5 26.6806 5.44462   3
  -2  -3   5 17.0791 2.81100   1
   2   3  -5 18.2461 2.75011   1
   2  -3  -5 21.4959 2.37602   2
   2  -3  -5 20.3180 4.74190   3
  -1  -3   5 352.182 17.2591   1
   1  -3  -5 363.802 15.4500   3
  -1   3   5 368.867 22.2030   3
   1   3  -5 371.009 15.9882   3
   1   3  -5 360.545 15.8755   1
  -1   3   5 352.373 15.8797   2
   1  -3  -5 380.378 16.3913   2
   0   3  -5 96.8263 6.33087   3
   0   3   5 107.907 4.98084   2
   0  -3  -5 109.969 7.39618   3
   0   3  -5 81.4984 5.59999   1
   0   3   5 102.701 6.17993   3
   0  -3  -5 89.6551 6.71286   2
   0  -3   5 95.2513 6.53675   1
  -1   3  -5 320.902 14.3860   1
  -1  -3  -5 363.303 17.7293   3
   1  -3   5 334.047 15.3499   1
   1   3   5 333.217 16.2204   2
   1   3   5 331.545 17.4846   3
  -1  -3  -5 335.817 13.8653   2
  -1   3  -5 335.278 14.1707   3
   2   3   5 13.4381 3.49595   3
   2   3   5 16.3683 3.15241   2
  -2  -3  -5 15.2771 5.20351   3
   2  -3   5 20.9933 4.56854   1
  -2   3  -5 18.9161 6.21734   1
  -2   3  -5 22.2928 4.21865   2
  -2  -3  -5 13.6402 5.55714   2
  -3  -3  -5 319.280 14.9888   3
  -3  -3  -5 324.196 14.2578   1
   3   3   5 316.116 15.3692   2
  -3   3  -5 340.581 15.7846   1
   3  -3   5 344.917 15.6081   1
  -3   3  -5 341.887 13.1321   2
  -3  -3  -5 357.321 16.9258   2
   3   3   5 345.446 16.1346   3
  -4  -3  -5 230.023 16.5883   2
   4  -3   5 191.593 12.1202   1
  -4  -3  -5 183.782 10.1352   1
  -4   3  -5 186.103 9.79018   2
   4  -3   5 186.543 10.8702   2
   4   3   5 204.367 12.3717   2
  -4  -3  -5 190.183 9.85565   3
   4   3   5 188.974 12.9112   3
   4  -3   5 185.633 8.06015   3
  -4   3  -5 221.667 11.0187   1
  -5   3  -5 527.486 24.8334   1
  -5   3  -5 523.033 21.9502   2
   5  -3   5 498.032 23.5794   2
  -5  -3  -5 546.120 20.3181   1
  -5  -3  -5 514.581 24.9507   3
   5  -3   5 518.965 24.3397   1
   5  -3   5 530.379 23.0758   3
   5   3   5 552.896 28.9116   3
   5   3   5 511.371 22.8171   2
  -5  -3  -5 518.552 28.1807   2
   6  -3   5 63.4639 4.93785   3
   6   3   5 69.8704 8.06082   3
  -6  -3  -5 77.4330 6.68515   3
  -6   3  -5 83.8184 10.5930   2
  -6  -3  -5 84.0589 9.95850   1
  -6   3  -5 76.2724 9.71610   1
   6   3   5 61.2802 10.9075   2
   6  -3   5 81.4535 9.47959   1
  -6  -3  -5 70.4497 8.60020   2
   6  -3   5 70.5664 6.71349   2
   7  -3   5 451.884 23.1523   1
   7   3   5 483.890 27.0990   2
  -7   3  -5 490.088 24.2795   1
   7  -3   5 486.976 29.0077   3
   7   3   5 528.364 26.9956   3
  -7  -3  -5 529.755 24.8388   3
  -7   3  -5 517.222 33.8097   2
  -7  -3  -5 485.651 25.9682   1
   7  -3   5 504.426 25.2658   2
  -8  -3  -5 12.3677 5.99678   1
  -8   3  -5 16.6735 6.48693   1
   8  -3   5 19.2383 5.31912   3
   8  -3   5 21.5847 6.99936   2
   8   3   5 7.22041 6.19903   2
   9  -3   5 125.027 15.9995   2
  -9   3  -5 132.727 14.7641   1
  -9  -3  -5 130.713 11.9177   1
   9   3   5 121.455 15.5157   2
   9   4  -5 29.5900 9.84666   2
   8   4  -5 33.5434 7.68423   2
   7  -4  -5 470.229 21.8624   2
   7  -4  -5 448.709 22.4968   1
   7   4  -5 435.501 21.1165   2
   6  -4  -5 322.369 10.2111   2
   6   4  -5 335.604 15.3507   2
   6  -4  -5 310.621 18.7154   1
   5   4  -5 310.298 14.9224   2
   5  -4  -5 345.200 14.7831   1
   5   4  -5 322.563 17.9614   3
   5  -4  -5 319.866 19.9916   3
   4   4  -5 79.5145 7.47860   2
   4  -4  -5 59.7207 7.82237   3
   4   4  -5 72.6888 7.59731   3
  -4  -4   5 70.4334 5.36164   1
   4  -4  -5 71.2765 4.80337   1
   3   4  -5 154.763 8.43151   1
  -3  -4   5 148.826 8.33060   1
   3   4  -5 133.359 8.68189   3
   3  -4  -5 143.243 5.17820   2
   3  -4  -5 153.082 8.89372   1
   3  -4  -5 149.114 8.85111   3
  -2  -4   5 353.430 15.0035   1
   2   4  -5 346.069 14.8623   3
   2  -4  -5 345.817 16.5885   3
   2  -4  -5 349.368 12.0579   2
   2   4  -5 362.707 13.6403   1
  -1  -4   5 110.833 7.51482   1
   1   4  -5 116.714 6.44064   1
   1  -4  -5 116.076 8.02308   3
   1  -4  -5 119.009 5.96804   2
  -1   4   5 116.412 8.08444   3
   1   4  -5 115.728 6.52977   3
  -1   4   5 106.906 4.52376   2
   0   4   5 105.127 7.91878   3
   0  -4   5 102.549 7.72380   1
   0   4   5 94.7513 4.89340   2
   0  -4  -5 100.517 7.07614   3
   0   4  -5 110.059 5.02352   3
   0   4  -5 98.1574 5.98136   1
   0  -4  -5 105.979 6.45685   2
  -1   4  -5 106.250 7.57332   1
   1   4   5 113.096 8.63671   3
  -1  -4  -5 118.011 6.59736   2
   1  -4   5 85.1160 9.23031   1
  -1   4  -5 101.980 4.80830   3
   1   4   5 107.422 6.92757   2
  -1  -4  -5 111.913 7.33210   3
   2  -4   5 408.600 22.3774   1
  -2  -4  -5 363.234 18.6850   3
   2   4   5 368.086 13.8329   2
  -2   4  -5 354.175 17.1990   1
  -2  -4  -5 391.084 15.9201   2
   2   4   5 409.724 18.9901   3
  -2   4  -5 368.013 16.5934   2
  -3   4  -5 138.588 8.83668   1
  -3  -4  -5 124.746 9.43216   2
   3   4   5 146.924 10.8829   2
   3  -4   5 145.153 9.45588   1
  -3   4  -5 154.928 8.43740   2
   3   4   5 137.046 11.4005   3
   4   4   5 77.1353 7.86792   2
  -4   4  -5 59.5076 6.35441   1
   4  -4   5 61.5259 6.75406   1
  -4  -4  -5 89.1896 8.25390   2
  -4  -4  -5 67.1693 6.19537   1
  -4  -4  -5 63.2131 7.29996   3
  -4   4  -5 70.2360 7.17725   2
   4   4   5 73.1865 8.43204   3
  -5  -4  -5 368.128 24.1438   2
   5  -4   5 371.625 18.0013   3
  -5   4  -5 364.394 18.8856   1
   5  -4   5 373.093 14.8608   3
  -5   4  -5 431.112 19.3612   2
   5   4   5 351.403 21.4179   2
  -5  -4  -5 359.431 17.5137   1
   5  -4   5 374.300 21.6778   1
  -5  -4  -5 359.800 27.4388   3
   5   4   5 343.754 21.6675   3
  -6  -4  -5 313.110 14.7799   1
  -6   4  -5 285.073 20.3395   2
   6   4   5 292.801 15.0080   2
   6  -4   5 305.309 21.6882   1
  -6   4  -5 308.480 16.7339   1
   6  -4   5 274.110 16.8681   2
   6  -4   5 295.223 11.8093   3
   6   4   5 318.031 19.4228   3
  -6  -4  -5 302.053 15.4432   3
  -7   4  -5 481.951 24.3518   2
  -7   4  -5 456.690 27.6304   1
  -7  -4  -5 443.831 28.0194   3
   7   4   5 432.287 25.2636   3
   7  -4   5 470.670 23.3128   2
  -7  -4  -5 499.439 28.0815   1
   7  -4   5 513.476 18.9194   3
   7   4   5 463.593 24.5721   2
  -8   4  -5 44.9947 10.8293   1
   8  -4   5 42.5529 7.98053   2
  -8  -4  -5 33.6196 7.09973   3
   8   4   5 26.4183 10.9187   2
  -8  -4  -5 40.9304 8.64443   1
   9  -4   5 17.3448 7.74766   2
   9   4   5 44.3029 13.8228   2
  -9  -4  -5 17.6751 7.29205   1
  -9   4  -5 20.5688 7.96535   1
   9   5  -5 34.9086 8.16923   2
   9  -5  -5 31.5382 11.6847   3
   8   5  -5 84.6169 10.5996   2
   8  -5  -5 76.7577 11.6848   3
   7  -5  -5 169.424 10.6559   1
   7  -5  -5 182.303 15.1427   3
   7   5  -5 156.261 22.9484   2
   6   5  -5 342.685 16.8026   2
   6  -5  -5 361.835 20.1776   3
   6  -5  -5 351.907 18.3571   1
   5   5  -5 303.032 17.2300   3
   5  -5  -5 320.840 16.8769   1
  -5  -5   5 290.323 12.3029   1
   5   5  -5 287.874 18.1619   2
   5  -5  -5 280.542 17.1572   3
   4   5  -5 0.94283 4.42328   2
  -4  -5   5 1.33400 2.41726   1
   4   5  -5 0.20060 3.78135   3
   4  -5  -5 8.35936 4.50653   3
   4  -5  -5 0.59151 3.71949   1
   3  -5  -5 304.898 18.0966   3
   3   5  -5 310.507 13.8608   1
  -3  -5   5 306.831 13.2664   1
   3   5  -5 321.267 17.8833   3
   3  -5  -5 315.596 16.6118   1
   2   5  -5 658.024 28.8323   3
   2  -5  -5 649.904 24.1050   2
   2  -5  -5 690.441 27.3134   1
   2   5  -5 649.110 24.4553   1
   2  -5  -5 632.051 26.0419   3
  -2  -5   5 646.540 27.2261   1
  -1   5   5 4.65018 1.75384   2
  -1  -5   5 6.85629 2.94700   1
   1   5  -5 6.66584 2.83674   3
  -1   5   5 6.29378 3.33731   3
   1  -5  -5 3.40193 3.52271   3
   1  -5  -5 5.57220 2.22487   2
   1   5  -5 8.13934 3.14748   1
   0  -5   5 53.1765 6.21895   1
   0   5   5 46.8767 5.12573   3
   0   5  -5 39.2304 4.48232   1
   0   5   5 43.5032 4.81355   2
   0  -5  -5 33.9567 5.08545   3
   0   5  -5 46.0548 3.31126   3
   0  -5  -5 50.0086 4.20934   2
   1  -5   5 7.58221 3.83111   1
   1   5   5 -1.5810 5.38369   3
  -1   5  -5 14.1441 5.02146   1
  -1  -5  -5 -0.0200 3.22220   3
   1   5   5 8.24565 3.83262   2
  -1  -5  -5 11.1476 3.32227   2
  -1   5  -5 6.65194 1.94056   3
  -2   5  -5 571.548 22.7357   2
  -2  -5  -5 529.457 27.5583   3
   2  -5   5 579.746 22.3238   1
  -2   5  -5 569.689 21.2287   1
  -2   5  -5 556.146 20.3245   3
  -2  -5  -5 564.825 23.1985   2
   2   5   5 562.105 26.1284   2
   2   5   5 559.275 27.8982   3
   3   5   5 240.696 16.2862   2
  -3   5  -5 263.907 14.6271   1
  -3  -5  -5 263.087 16.9056   3
  -3   5  -5 286.992 14.7840   2
   3   5   5 250.128 16.0464   3
   3  -5   5 292.808 16.3748   1
  -3  -5  -5 256.562 14.9073   2
  -4   5  -5 -0.4149 4.63350   1
   4   5   5 4.07006 4.36642   3
   4  -5   5 5.84869 4.37663   1
   4   5   5 -1.1558 5.34442   2
  -4  -5  -5 -7.7647 4.18860   2
  -4  -5  -5 3.70454 5.03818   3
  -4   5  -5 2.46988 3.43808   2
   5  -5   5 324.104 13.4264   3
   5  -5   5 323.503 17.4622   1
   5  -5   5 340.463 13.7020   3
   5   5   5 350.579 22.8746   2
   5   5   5 340.441 23.6947   3
  -5   5  -5 339.873 21.5964   2
  -5   5  -5 326.220 20.8089   1
  -5  -5  -5 316.301 17.0687   1
  -5  -5  -5 349.265 17.2918   3
  -5  -5  -5 294.395 20.9961   2
   6  -5   5 411.999 16.3767   3
   6   5   5 399.515 29.8074   3
  -6   5  -5 403.057 20.2666   1
  -6  -5  -5 374.876 23.1957   3
  -6  -5  -5 401.904 19.1283   1
  -6   5  -5 427.864 22.7187   2
   6  -5   5 411.930 16.7017   3
   6  -5   5 379.119 26.8832   1
   6   5   5 350.179 22.5050   2
   7  -5   5 157.731 10.5932   3
  -7   5  -5 159.447 16.1791   2
  -7  -5  -5 161.930 12.9660   3
   7   5   5 135.344 13.5082   2
  -7   5  -5 139.258 11.9996   1
  -7  -5  -5 175.525 11.8081   1
   7  -5   5 185.683 11.2379   3
  -8  -5  -5 79.0412 11.7878   3
   8   5   5 54.4526 10.5148   2
  -8  -5  -5 76.6457 10.9394   1
  -8   5  -5 76.9395 10.7705   1
   9   5   5 59.8869 12.4764   2
  -9   5  -5 28.2553 9.07394   1
  -9  -5  -5 45.3943 9.38229   1
   9   6  -5 33.8947 13.2470   2
   9  -6  -5 52.7176 13.9926   3
   8   6  -5 190.846 19.2309   2
   8  -6  -5 185.905 17.5484   3
   7  -6  -5 6.20775 6.89862   3
   7   6  -5 -0.6913 7.72495   2
   7  -6  -5 -1.3917 3.55444   1
   6   6  -5 331.107 18.9985   2
   6  -6  -5 342.023 20.9363   3
  -6  -6   5 364.527 16.3322   1
   6  -6  -5 373.596 20.6335   1
   5   6  -5 484.260 24.5066   2
   5   6  -5 443.644 27.1690   3
   5  -6  -5 451.074 25.1493   1
  -5  -6   5 457.050 19.9849   1
   5  -6  -5 496.020 21.7264   3
   4  -6  -5 29.9635 5.41148   1
  -4  -6   5 31.1437 3.48159   1
   4  -6  -5 35.1880 8.29001   3
   4   6  -5 42.7221 6.12716   3
   4   6  -5 26.9296 5.75917   2
   3  -6  -5 324.564 17.0150   3
   3   6  -5 321.343 14.4992   1
   3  -6  -5 325.129 18.5808   1
  -3  -6   5 303.298 13.3337   1
   3   6  -5 296.751 16.7719   3
   2   6  -5 608.212 25.2496   3
   2  -6  -5 587.262 23.2996   2
  -2   6   5 564.724 19.2291   2
   2  -6  -5 602.417 27.0870   3
  -2   6   5 609.229 27.4350   3
  -2  -6   5 609.857 23.3965   1
   2   6  -5 561.540 25.9544   1
   2  -6  -5 648.239 30.7861   1
  -1  -6   5 13.6737 4.25937   3
   1   6  -5 8.87702 4.40865   3
   1  -6  -5 6.77705 2.48625   2
  -1   6   5 8.25614 2.19366   2
   1  -6  -5 2.92736 5.93493   3
  -1  -6   5 8.04106 3.43337   1
  -1   6   5 11.7759 4.22778   3
   1   6  -5 15.2660 3.68217   1
   0   6   5 19.5366 3.64683   2
   0   6  -5 18.2031 4.60101   1
   0   6  -5 28.7032 3.77123   3
   0  -6   5 16.1035 4.13890   1
   0  -6   5 26.6316 3.39550   3
   0   6   5 15.7394 4.52848   3
   0  -6  -5 15.3287 4.39824   3
   0  -6  -5 25.9486 3.76705   2
  -1  -6  -5 3.40249 3.26238   2
  -1   6  -5 13.3410 2.72205   3
   1  -6   5 12.7328 2.30327   3
  -1   6  -5 13.4507 4.26754   1
   1   6   5 8.85925 4.43958   3
   1   6   5 4.70344 3.62265   2
   1  -6   5 8.88406 4.45698   1
  -1  -6  -5 8.59629 5.48401   3
   2  -6   5 663.227 22.1691   3
  -2  -6  -5 605.978 27.7207   3
   2   6   5 668.172 32.0250   2
  -2  -6  -5 677.346 29.3670   2
   2   6   5 671.514 30.7754   3
  -2   6  -5 656.186 25.6237   3
  -2   6  -5 645.875 25.4634   1
   2  -6   5 638.680 31.3658   1
   3  -6   5 333.535 12.2003   3
   3   6   5 335.716 20.3122   2
  -3  -6  -5 342.886 20.3820   2
   3   6   5 374.101 20.5895   3
   3  -6   5 348.707 18.9605   1
  -3   6  -5 334.954 18.2854   1
  -3  -6  -5 355.983 18.2765   3
  -3   6  -5 371.386 17.2692   2
  -4   6  -5 38.7407 6.56021   1
   4   6   5 27.8288 7.82405   2
   4  -6   5 32.7323 1.99587   3
   4  -6   5 34.5086 9.55025   1
   4  -6   5 36.6242 2.36510   3
  -4  -6  -5 43.8867 7.78015   3
  -4  -6  -5 33.5844 7.70414   2
   4   6   5 44.4791 8.08622   3
  -4   6  -5 33.9098 5.80799   2
  -5  -6  -5 412.431 23.1883   3
  -5  -6  -5 367.417 17.1077   1
   5   6   5 413.213 29.8093   3
   5  -6   5 411.719 15.4208   3
  -5   6  -5 395.404 22.7378   1
  -5   6  -5 377.887 19.9534   2
   5  -6   5 391.076 17.1910   3
   5   6   5 384.794 18.4583   2
   5  -6   5 381.180 22.1882   1
   6  -6   5 343.072 15.9406   3
  -6  -6  -5 332.375 19.2996   1
  -6   6  -5 357.387 22.7924   2
  -6   6  -5 330.822 20.9083   1
   6   6   5 365.879 18.9208   2
   6  -6   5 362.028 14.3475   3
  -6  -6  -5 380.812 21.0982   3
  -7  -6  -5 -2.5355 5.43043   3
   7   6   5 -1.7169 8.76457   2
  -7   6  -5 7.57095 6.42293   1
  -7  -6  -5 16.0217 8.30537   1
   7  -6   5 -1.8308 2.57313   3
  -7   6  -5 4.80978 5.68068   2
  -8  -6  -5 129.438 16.5864   3
  -8  -6  -5 148.149 14.7492   1
  -8   6  -5 178.881 15.8430   1
   8   6   5 154.451 17.5717   2
  -9   6  -5 29.5699 9.22107   1
  -9  -6  -5 50.5883 9.82219   3
  -9  -6  -5 46.5665 11.3352   1
   9   6   5 46.0594 11.3247   2
   9   7  -5 24.9575 13.0472   2
   9  -7  -5 32.0135 11.2400   3
   8   7  -5 252.950 23.9579   2
   8  -7  -5 235.202 20.0458   3
   7   7  -5 50.7633 12.1712   2
   7  -7  -5 59.6996 9.75975   3
   6  -7  -5 42.8026 8.31663   3
  -6  -7   5 40.2411 4.36741   1
   6   7  -5 36.5441 9.38486   2
   6  -7  -5 32.6804 7.57021   1
   5  -7  -5 250.273 17.4508   1
   5   7  -5 260.237 17.2502   2
   5  -7  -5 223.671 17.3919   3
  -5  -7   5 260.087 14.5710   1
   4   7  -5 393.841 20.5361   2
   4  -7  -5 404.128 22.6483   3
  -4  -7   5 404.866 21.4020   1
   4  -7  -5 384.910 19.9917   1
   4   7  -5 416.508 20.5995   3
   3   7  -5 46.2088 5.27029   1
   3  -7  -5 38.9737 6.15005   1
   3  -7  -5 37.9220 6.50062   3
  -3  -7   5 41.7673 6.19443   1
   3   7  -5 34.0593 7.17672   3
  -2  -7   5 159.111 9.24812   3
   2   7  -5 172.155 10.4448   3
   2  -7  -5 165.986 11.7703   3
  -2  -7   5 157.839 11.8432   1
   2  -7  -5 181.728 11.3945   1
  -2   7   5 172.571 7.21686   2
   2   7  -5 169.031 13.2960   1
  -2   7   5 172.927 12.1865   3
   1   7  -5 8.37790 3.21687   3
   1  -7  -5 17.6449 5.33314   3
  -1   7   5 13.4121 4.38150   3
  -1   7   5 12.5200 2.48814   2
   1   7  -5 17.5031 3.90607   1
  -1  -7   5 8.08728 3.71794   1
  -1  -7   5 9.31992 5.25122   3
   1  -7  -5 13.1544 5.58097   1
   1  -7  -5 14.9685 3.26134   2
   0   7   5 108.044 9.22982   3
   0  -7   5 93.8019 6.99506   3
   0  -7   5 117.046 9.03099   1
   0  -7  -5 115.490 8.03049   2
   0   7   5 103.640 8.69925   2
   0   7  -5 103.522 6.69441   3
   0  -7  -5 95.9020 9.28988   3
   0   7  -5 106.318 8.54840   1
   1   7   5 10.5830 4.31125   2
   1  -7   5 14.7396 4.74162   1
  -1   7  -5 13.3636 5.42465   1
  -1  -7  -5 18.4163 5.71301   3
   1  -7   5 8.47152 2.07281   3
   1   7   5 11.5547 4.92091   3
  -1   7  -5 8.74188 2.83385   3
  -1  -7  -5 12.5646 3.18820   2
   2  -7   5 131.409 7.58652   3
   2   7   5 149.853 13.4496   3
   2  -7   5 149.087 11.3646   1
  -2  -7  -5 151.276 12.8369   2
  -2   7  -5 162.117 9.99715   1
  -2   7  -5 146.242 6.96680   3
  -2  -7  -5 142.929 10.5962   3
   2   7   5 148.057 9.80655   2
  -3   7  -5 34.3732 5.88028   1
   3  -7   5 36.9190 7.32789   1
  -3  -7  -5 47.7192 7.84791   3
  -3  -7  -5 27.4573 7.51654   2
   3   7   5 40.0216 6.97679   3
  -3   7  -5 40.2535 6.05000   2
   3   7   5 43.4448 5.70578   2
   3  -7   5 37.7276 2.58572   3
   4  -7   5 382.796 17.3542   3
  -4  -7  -5 380.390 18.1176   3
   4  -7   5 382.649 20.4416   1
  -4  -7  -5 377.436 26.4260   2
  -4   7  -5 374.499 19.9689   1
  -4   7  -5 368.302 16.8453   2
   4   7   5 358.472 18.3042   2
   4   7   5 387.621 22.6483   3
   5   7   5 304.793 21.1186   2
  -5   7  -5 264.389 19.0859   1
  -5  -7  -5 275.195 17.1208   3
   5  -7   5 285.464 10.5592   3
   5  -7   5 260.588 13.1396   3
  -5   7  -5 279.850 18.5721   2
  -6   7  -5 39.8823 7.55151   1
  -6  -7  -5 55.5831 9.49346   1
  -6   7  -5 48.3189 7.03951   2
   6  -7   5 41.3986 4.11991   3
   6  -7   5 50.6193 3.88999   3
  -6  -7  -5 34.9077 8.79724   3
   6   7   5 24.7748 8.97801   2
   7   7   5 46.0832 11.1316   2
  -7  -7  -5 67.1370 10.5023   1
  -7   7  -5 61.3919 9.09766   1
  -7  -7  -5 61.6662 9.75358   3
  -7   7  -5 34.8757 11.1486   2
   8   7   5 268.526 28.9300   2
  -8  -7  -5 261.080 17.8472   1
  -8  -7  -5 264.668 24.7118   3
  -8   7  -5 253.689 18.1548   1
  -9  -7  -5 26.4347 10.9377   3
   9   7   5 18.7932 14.8334   2
  -9  -7  -5 31.9007 10.7013   1
   8  -8  -5 187.653 19.8931   3
   8   8  -5 171.354 22.4083   2
   7   8  -5 85.5175 15.2743   2
   7  -8  -5 87.8178 11.8525   3
   6  -8  -5 35.0799 8.45721   3
  -6  -8   5 29.9389 5.62920   1
   6  -8  -5 23.2425 6.62342   1
   6   8  -5 30.9105 7.27189   2
   5  -8  -5 20.2643 5.93712   3
   5  -8  -5 21.0752 7.24870   1
  -5  -8   5 28.3314 5.16032   1
   5   8  -5 46.6194 10.6498   2
   4   8  -5 1286.29 68.2782   3
   4   8  -5 1218.46 50.7246   2
   4  -8  -5 1307.22 68.6535   1
  -4  -8   5 1226.22 48.0340   1
   4  -8  -5 1216.77 60.1287   3
   3   8  -5 56.0004 7.19044   1
   3   8  -5 53.7453 7.81355   3
  -3  -8   5 68.2548 7.18055   1
   3  -8  -5 57.7006 8.56068   3
   3  -8  -5 52.0462 8.02688   1
  -3  -8   5 57.2763 8.13005   3
  -2  -8   5 92.6098 7.98948   1
   2  -8  -5 85.3568 10.7409   1
   2   8  -5 100.048 7.53894   1
  -2   8   5 98.3600 10.5907   3
   2  -8  -5 101.793 10.5707   3
   2   8  -5 106.462 7.73196   3
  -2  -8   5 91.7789 8.47005   3
  -2   8   5 107.064 6.27289   2
  -1   8   5 13.7125 5.81530   3
   1  -8  -5 16.8653 3.85351   2
   1  -8  -5 14.7234 5.50502   3
  -1  -8   5 16.1414 4.81342   3
  -1  -8   5 22.4148 5.35237   1
   1   8  -5 19.0733 4.66237   3
   1   8  -5 23.0753 5.51993   1
  -1   8   5 17.3858 4.41402   2
   1  -8  -5 27.3369 7.51838   1
   0  -8  -5 344.244 17.2202   2
   0   8  -5 318.592 18.9919   3
   0  -8   5 366.692 18.6510   1
   0   8   5 352.989 17.5534   2
   0   8   5 333.098 18.7011   3
   0  -8   5 332.644 16.6117   3
   0  -8  -5 322.161 20.8323   3
   0   8  -5 338.034 17.8318   1
   0  -8  -5 336.850 19.8217   1
   1   8   5 23.9925 5.84509   2
   1   8   5 4.55090 5.11101   3
   1  -8   5 17.5802 3.58800   3
  -1   8  -5 25.5308 3.92175   3
  -1  -8  -5 31.4173 6.46712   3
   1  -8   5 26.9595 6.36545   1
  -1   8  -5 17.1904 6.31648   1
  -1  -8  -5 17.7935 5.11101   2
  -2  -8  -5 91.2012 10.5101   3
  -2   8  -5 98.0350 5.75325   3
   2   8   5 83.1011 7.19009   2
   2  -8   5 76.0208 9.22917   1
   2  -8   5 102.851 10.0831   3
  -2  -8  -5 94.4112 7.94010   2
  -2   8  -5 91.9421 10.9371   1
   2   8   5 100.971 10.4501   3
  -3   8  -5 62.1263 8.83867   1
  -3  -8  -5 73.6905 9.01244   3
   3  -8   5 62.6277 4.38492   3
  -3   8  -5 73.0788 8.50439   2
  -3  -8  -5 67.2177 9.15079   2
   3  -8   5 55.1576 7.86682   1
   3   8   5 63.0475 10.6726   3
   3   8   5 66.3481 7.24355   2
  -4  -8  -5 1211.33 42.8363   3
   4  -8   5 1240.58 41.6288   3
  -4   8  -5 1191.40 52.6326   2
   4   8   5 1213.57 45.8025   2
  -4   8  -5 1213.74 54.3790   1
  -5   8  -5 41.0194 8.42635   1
   5   8   5 43.1155 7.89887   2
  -5   8  -5 37.6841 6.41538   2
  -5  -8  -5 36.7425 7.50502   3
   5  -8   5 30.0116 3.30247   3
  -6  -8  -5 30.6429 6.43013   1
  -6  -8  -5 19.3193 8.54256   3
  -6   8  -5 28.4075 7.76096   2
  -6   8  -5 18.1461 7.43203   1
   6  -8   5 14.5448 2.93291   3
   6   8   5 30.1437 10.0945   2
   7   8   5 98.6008 11.0521   2
  -7   8  -5 81.4703 17.5190   1
  -7  -8  -5 109.283 14.7262   3
  -7  -8  -5 93.9269 12.2065   1
  -8  -8  -5 138.378 14.0775   1
  -8  -8  -5 160.104 22.2830   3
  -8   8  -5 135.853 14.7402   1
   8   8   5 156.730 22.8920   2
   8  -9  -5 121.499 14.7794   3
   8   9  -5 127.512 19.3045   2
   7  -9  -5 24.8153 12.2005   3
   7   9  -5 10.8563 11.9902   2
   6  -9  -5 95.4420 11.2643   3
   6   9  -5 76.5701 15.2479   2
   5  -9  -5 42.6769 7.97569   3
   5  -9  -5 25.7269 14.1487   1
  -5  -9   5 43.2799 5.44754   1
   5   9  -5 23.0119 8.59263   2
   4   9  -5 510.295 26.0961   2
  -4  -9   5 495.613 23.3762   3
   4  -9  -5 526.907 33.0855   1
  -4  -9   5 527.333 25.7573   1
   4  -9  -5 492.655 28.2375   3
   3   9  -5 218.810 15.4877   3
   3   9  -5 228.927 13.6645   1
   3  -9  -5 181.271 16.3791   3
   3  -9  -5 188.695 15.4486   1
  -3  -9   5 212.756 13.1492   1
  -3  -9   5 234.357 16.5480   3
   3   9  -5 249.587 16.7660   2
  -2   9   5 102.523 6.40270   2
   2  -9  -5 80.1739 11.8950   1
  -2  -9   5 110.990 10.2472   3
   2  -9  -5 116.311 10.2584   3
  -2   9   5 96.7809 11.4248   3
   2   9  -5 104.473 10.0680   3
  -2  -9   5 100.170 12.3198   1
   2   9  -5 105.734 9.05727   1
  -1  -9   5 62.6847 10.0875   1
  -1   9   5 48.7591 8.57260   3
   1   9  -5 58.0107 7.95761   1
  -1  -9   5 43.6239 5.81783   3
   1   9  -5 44.2944 5.90658   3
   1  -9  -5 36.8456 9.47402   3
  -1   9   5 42.6981 4.26180   2
   1  -9  -5 51.4356 8.27631   1
   0   9  -5 731.208 39.8851   3
   0  -9   5 676.789 28.4253   3
   0   9   5 704.366 36.8583   3
   0   9  -5 704.303 29.6529   1
   0  -9  -5 669.462 36.6832   1
   0  -9  -5 728.852 29.6999   2
   0  -9  -5 730.017 53.9101   3
   0   9   5 651.665 25.1691   2
   0  -9   5 699.280 33.1465   1
  -1   9  -5 40.1308 7.10484   1
   1   9   5 44.4850 6.66225   2
  -1  -9  -5 62.9799 10.5279   1
  -1   9  -5 52.9039 6.79996   3
  -1  -9  -5 63.3750 10.7748   3
   1  -9   5 49.1518 6.40983   3
   1   9   5 58.4962 9.18478   3
  -1  -9  -5 49.5188 5.70839   2
   1  -9   5 51.0833 7.12470   1
  -2  -9  -5 95.8358 11.5067   3
   2   9   5 98.7875 9.83573   2
  -2  -9  -5 102.039 11.1865   2
   2   9   5 57.1733 17.6202   3
  -2   9  -5 109.756 12.0553   1
   2  -9   5 92.7938 6.29212   3
   2  -9   5 91.5254 16.0499   1
  -2   9  -5 110.975 7.82709   3
   3   9   5 213.478 15.5213   2
   3  -9   5 184.318 9.47399   3
  -3   9  -5 191.456 16.2824   1
  -3   9  -5 212.829 13.1759   2
  -3  -9  -5 203.462 13.7384   3
  -3  -9  -5 242.125 17.7585   2
  -3   9  -5 200.421 11.8998   3
  -4   9  -5 536.346 29.8002   2
   4  -9   5 562.222 22.4534   3
  -4   9  -5 517.685 32.0453   1
   4   9   5 523.257 27.1155   2
  -4  -9  -5 537.548 25.7470   3
  -5   9  -5 33.5447 8.91999   1
   5   9   5 53.1273 10.6154   2
   5  -9   5 32.7265 3.89127   3
  -5   9  -5 30.6213 6.90451   2
  -5  -9  -5 29.1348 7.30134   3
  -6   9  -5 97.7178 12.4121   2
  -6   9  -5 111.728 15.7299   1
  -6  -9  -5 113.681 14.9278   3
   6   9   5 115.059 12.4815   2
  -7  -9  -5 26.4731 10.4654   3
  -7  -9  -5 32.2398 12.1511   1
  -7   9  -5 22.4371 10.2392   1
   7   9   5 29.6039 12.6004   2
  -8  -9  -5 147.534 19.2692   3
   8   9   5 122.848 15.0729   2
  -8  -9  -5 139.946 14.5367   1
  -8   9  -5 127.215 19.3411   1
   7  10  -5 19.7842 14.2262   2
   7 -10  -5 32.5786 10.6035   3
   6 -10  -5 328.901 26.4709   3
   6  10  -5 298.252 26.7578   2
  -5 -10   5 123.268 11.9656   1
   5  10  -5 163.732 17.1691   2
   5 -10  -5 167.479 19.0730   3
  -4 -10   5 55.0818 7.51576   1
   4 -10  -5 70.8008 11.1502   3
   4  10  -5 66.5265 8.24824   2
  -4 -10   5 56.8645 10.5848   3
   3  10  -5 183.890 15.3084   2
  -3 -10   5 177.370 14.6516   1
  -3  10   5 181.806 8.00554   2
  -3 -10   5 176.722 15.2922   3
   3 -10  -5 165.482 15.1839   3
  -2 -10   5 193.935 15.3075   1
   2  10  -5 187.912 13.7067   1
  -2  10   5 207.680 9.72696   2
   2 -10  -5 203.722 15.3672   3
   2  10  -5 214.591 15.5316   3
  -2 -10   5 181.959 15.5276   3
   1  10  -5 15.0413 7.91071   3
  -1 -10   5 10.3709 4.79043   3
  -1 -10   5 24.1541 9.54516   1
   1  10  -5 22.1601 6.17918   1
  -1  10   5 16.2511 3.92026   2
   1 -10  -5 20.0484 7.24632   3
   0 -10   5 346.740 19.8225   3
   0  10   5 344.140 17.6251   2
   0  10  -5 367.956 20.7606   1
   0 -10  -5 364.105 24.1670   3
   0 -10   5 325.208 28.2094   1
   0  10  -5 354.857 20.7422   3
   1 -10   5 23.5989 4.75324   3
  -1 -10  -5 24.5364 7.15027   2
   1  10   5 13.0182 5.40343   2
  -1 -10  -5 12.9182 8.72555   3
  -1  10  -5 18.0744 6.50441   1
  -1  10  -5 17.5149 4.84583   3
  -2 -10  -5 231.037 15.4198   2
   2 -10   5 233.133 12.2286   3
  -2  10  -5 253.918 14.0645   3
  -2  10  -5 217.294 14.1714   1
  -2 -10  -5 203.722 15.6101   3
   2  10   5 214.156 16.4311   2
  -3 -10  -5 177.036 13.1910   3
   3  10   5 138.036 13.6132   2
  -3  10  -5 147.050 8.93483   3
  -3  10  -5 175.885 13.1685   1
   3 -10   5 165.866 9.42857   3
  -4 -10  -5 28.7669 13.6894   3
   4  10   5 61.5562 13.0443   2
  -4  10  -5 67.5731 11.5402   1
   4 -10   5 54.2318 5.16968   3
  -4  10  -5 60.9787 8.84521   2
  -5  10  -5 142.034 14.8665   2
  -5 -10  -5 146.004 14.0012   3
   5  10   5 123.934 12.5332   2
  -5  10  -5 120.163 14.5216   1
  -6 -10  -5 268.634 24.3050   3
  -6  10  -5 214.264 22.4486   1
   6  10   5 230.164 18.2292   2
  -7 -10  -5 42.4661 11.2430   1
  -7 -10  -5 39.0812 12.4912   3
   7  10   5 26.0866 14.1957   2
  -7  10  -5 26.8477 12.1895   1
   7  11  -5 29.8131 11.3521   2
   6 -11  -5 224.596 21.2038   3
   6  11  -5 222.927 24.2454   2
   5 -11  -5 54.2416 10.5115   3
   5  11  -5 62.7388 12.0949   2
  -4 -11   5 12.4049 7.17915   1
  -4 -11   5 17.9887 7.98706   3
   4 -11  -5 20.2751 11.2262   3
   4  11  -5 17.3649 8.70293   2
  -3 -11   5 184.741 16.9382   3
   3  11  -5 212.355 18.1062   2
  -3 -11   5 171.304 16.1995   1
   3 -11  -5 215.837 17.2861   3
  -2 -11   5 391.275 22.3466   3
   2  11  -5 363.586 20.1457   1
   2 -11  -5 371.468 21.9075   3
   2  11  -5 407.473 26.1075   3
   2  11  -5 391.933 22.7327   2
  -2  11   5 421.823 21.5567   2
   1 -11  -5 160.418 15.8868   3
  -1  11   5 169.636 10.4355   2
   1  11  -5 165.465 18.3069   3
   1  11  -5 190.321 14.2552   1
  -1 -11   5 164.849 12.7106   3
   0 -11   5 141.913 11.9035   3
   0 -11  -5 137.415 15.5851   3
   0  11   5 164.491 11.5822   2
   0  11  -5 138.555 13.0729   1
   0  11  -5 149.526 13.2995   3
  -1  11  -5 138.926 12.2182   1
   1 -11   5 155.590 13.2611   3
  -1  11  -5 155.570 11.9784   3
   1  11   5 152.318 12.8833   2
  -1 -11  -5 124.589 12.8333   3
   2  11   5 364.478 24.4590   2
  -2 -11  -5 313.182 20.8634   2
  -2  11  -5 345.879 23.5180   3
  -2 -11  -5 356.398 24.8372   3
   2 -11   5 364.363 15.9899   3
  -2  11  -5 355.392 24.1445   1
  -3  11  -5 204.282 16.3222   1
   3  11   5 204.831 16.5774   2
  -3 -11  -5 184.034 17.7659   3
   3 -11   5 208.195 10.6219   3
  -4  11  -5 -4.3156 18.2183   2
  -4  11  -5 19.1727 8.01442   1
   4 -11   5 18.3643 4.25173   3
  -4 -11  -5 21.0172 11.4859   3
   4  11   5 32.2413 8.83941   2
  -5 -11  -5 76.6891 11.3051   3
   5  11   5 62.2096 11.0799   2
  -5  11  -5 74.1978 12.2074   1
  -6  11  -5 240.337 23.4926   1
   6  11   5 187.473 18.4460   2
  -6 -11  -5 213.984 23.7875   3
   7  11   5 16.7264 20.1870   2
   6 -12  -5 81.0521 14.1620   3
   6  12  -5 81.0913 11.9595   2
  -5 -12   5 33.9724 9.53629   3
   5 -12  -5 43.2841 9.99785   3
   5  12  -5 54.7261 10.5069   2
   4  12  -5 8.17416 9.29473   2
  -4 -12   5 6.48330 10.6854   3
   4 -12  -5 5.83446 16.1161   3
   3 -12  -5 140.840 20.3368   3
  -3 -12   5 119.555 14.1885   3
   3  12  -5 152.905 15.4945   2
   2  12  -5 251.473 18.2762   1
   2 -12  -5 221.975 18.6886   3
  -2 -12   5 253.970 17.9766   3
   2  12  -5 252.841 19.4747   2
  -2  12   5 217.812 16.3500   2
   1 -12  -5 152.091 17.5451   3
  -1 -12   5 150.440 19.9741   3
   1  12  -5 139.194 16.5612   3
  -1  12   5 163.022 10.1314   2
   1  12  -5 132.600 21.5346   1
   0 -12  -5 30.2147 9.45584   3
   0 -12   5 16.0500 7.80946   3
   0  12  -5 34.0998 11.3136   1
   0  12  -5 27.3056 9.31710   3
   0  12   5 18.9995 5.98135   2
  -1  12  -5 153.863 13.9948   3
  -1 -12  -5 175.854 15.3781   3
   1  12   5 169.359 15.1383   2
   1 -12   5 154.313 13.9048   3
  -1  12  -5 178.250 15.9217   1
   2 -12   5 270.722 14.6639   3
  -2  12  -5 329.185 21.4245   1
  -2 -12  -5 283.351 23.5048   3
   2  12   5 290.829 21.3301   2
   3  12   5 127.791 15.1694   2
  -3 -12  -5 134.420 18.5348   3
  -3  12  -5 128.746 14.7451   1
   3 -12   5 121.519 9.28212   3
  -4 -12  -5 4.91326 11.0036   3
  -4  12  -5 -5.6720 8.55223   1
   4  12   5 -1.8278 8.58969   2
  -5 -12  -5 56.8561 12.6136   3
  -5  12  -5 58.2630 13.4724   1
   5  12   5 39.9381 10.1767   2
   6  12   5 93.0722 17.1963   2
  -6  12  -5 81.1510 14.0489   1
  -6 -12  -5 74.4851 17.3307   3
   5  13  -5 73.7364 15.0466   2
   5 -13  -5 69.3842 13.8768   3
  -5 -13   5 88.6116 12.9560   3
   4 -13  -5 40.1668 13.2713   3
  -4 -13   5 56.1957 13.3934   3
   4  13  -5 71.1622 18.1656   2
  -3 -13   5 111.395 16.1212   3
   3  13  -5 121.072 14.5415   2
   3 -13  -5 110.576 16.4006   3
   2  13  -5 116.149 15.9909   2
   2 -13  -5 120.997 16.8346   3
  -2 -13   5 104.043 13.4985   3
   1 -13  -5 382.506 31.7756   3
   1  13  -5 481.914 29.3100   2
   1  13  -5 443.272 28.3450   1
  -1  13   5 425.741 22.7567   2
  -1 -13   5 427.881 23.2610   3
   0 -13  -5 -0.5695 7.63454   3
   0  13  -5 10.8812 8.16339   1
   0 -13   5 5.07856 8.13364   3
   0  13   5 11.4518 13.7201   2
   1  13   5 339.787 25.2714   2
  -1 -13  -5 388.529 27.5365   3
  -1  13  -5 369.003 25.7378   1
   1 -13   5 453.752 28.8899   3
  -2 -13  -5 96.7206 14.2035   3
  -2  13  -5 95.2176 13.3559   1
   2 -13   5 88.5649 9.40870   3
   2  13   5 106.766 14.8364   2
  -3  13  -5 102.163 18.3071   1
  -3 -13  -5 130.885 16.8014   3
   3  13   5 117.593 14.7293   2
   4  13   5 45.2933 12.1516   2
  -4  13  -5 40.8745 11.0554   1
  -4 -13  -5 48.3884 15.0701   3
  -5  13  -5 42.8972 13.0846   1
  -5 -13  -5 37.3446 12.9033   3
   5  13   5 64.5575 13.2436   2
   3 -14  -5 114.935 21.2045   3
   3  14  -5 173.379 22.9385   2
  -3 -14   5 167.789 22.7986   3
  -2 -14   5 39.5186 9.66764   3
   2  14  -5 48.8570 10.3061   2
   2 -14  -5 31.7876 12.8247   3
   1  14  -5 215.584 20.6054   2
  -1 -14   5 218.617 17.7525   3
   1  14  -5 219.809 21.3011   1
   1 -14  -5 218.501 24.3007   3
   0  14   5 3.12401 7.21400   2
   0  14  -5 6.58104 8.50820   2
   0 -14  -5 -2.5079 9.50231   3
   0  14  -5 22.3674 12.5903   1
   0 -14   5 16.0078 7.58789   3
   1  14   5 234.554 19.0724   2
  -1  14  -5 185.732 19.9054   1
  -1 -14  -5 209.019 21.5754   3
   1 -14   5 229.751 21.2877   3
  -2  14  -5 41.9116 14.9909   1
  -2 -14  -5 14.9400 8.94123   3
   2  14   5 18.7113 9.13809   2
  -3  14  -5 150.774 19.0291   1
  -3 -14  -5 173.884 19.1484   3
   3  14   5 154.769 19.7349   2
  -1 -15   5 175.150 18.8417   3
   1  15  -5 197.081 20.5978   2
   1 -15  -5 186.259 21.9489   3
   0 -15   5 5.46845 7.70842   3
   0 -15  -5 28.0851 16.4953   3
   0  15  -5 -1.8599 9.52711   2
   0  15  -5 -11.446 10.6747   1
   1  15   5 174.079 19.9919   2
  -1 -15  -5 175.061 20.8469   3
  -1  15  -5 206.570 20.2578   2
  -1  15  -5 232.999 24.6445   1
   9   0  -6 1.78395 4.55009   2
   8   0  -6 31.1141 7.28466   2
   7   0  -6 3.06908 4.39300   2
   6   0  -6 569.042 20.0796   2
   5   0  -6 2.18908 2.39710   2
   4   0  -6 724.789 28.4408   1
   4   0  -6 725.934 20.8733   1
   3   0  -6 1.91015 1.58844   1
   2   0  -6 819.831 29.7323   1
   1   0  -6 -1.8912 2.56529   1
   0   0  -6 91.3075 5.90248   3
   0   0  -6 94.0986 6.92585   2
   0   0   6 84.3197 5.77843   1
   0   0  -6 98.5784 6.17130   1
  -1   0  -6 -2.8682 2.70779   2
   1   0   6 -6.2780 3.76083   1
  -1   0  -6 1.28369 1.78514   3
  -1   0  -6 -3.3095 2.96855   1
   1   0   6 -1.2235 4.14193   2
   2   0   6 811.121 29.6689   1
  -2   0  -6 844.393 30.4897   1
  -2   0  -6 820.450 34.8239   2
   2   0   6 806.647 37.0961   2
   2   0   6 811.882 33.2824   3
  -2   0  -6 776.742 39.5219   3
  -3   0  -6 -3.0386 3.64837   1
   3   0   6 1.16947 1.96912   3
   3   0   6 -0.5297 2.67880   2
  -3   0  -6 6.59706 5.57751   2
  -3   0  -6 -0.8096 1.32940   3
   3   0   6 -3.9982 4.34806   1
   4   0   6 743.815 29.0200   3
   4   0   6 738.433 30.5421   1
  -4   0  -6 676.736 24.7520   3
  -4   0  -6 778.257 39.5257   2
  -4   0  -6 714.619 28.8924   1
   4   0   6 720.499 30.0324   2
   5   0   6 -0.4049 4.14856   2
  -5   0  -6 0.90873 4.41526   2
   5   0   6 -1.7285 3.72383   3
  -5   0  -6 7.29950 4.53379   1
  -5   0  -6 1.48163 2.32122   3
   5   0   6 13.4927 6.69697   1
   6   0   6 563.930 29.4673   3
   6   0   6 604.357 25.8249   2
   6   0   6 642.646 29.3945   1
  -6   0  -6 605.728 25.2727   1
  -6   0  -6 585.214 34.1373   2
   7   0   6 5.52395 7.10788   2
  -7   0  -6 -0.5048 5.51405   1
   7   0   6 1.35623 4.09841   3
  -8   0  -6 39.7251 7.94503   1
   8   0   6 29.6105 6.99082   3
   8   0   6 37.6259 6.93056   2
  -9   0  -6 8.46040 7.65227   1
   9   0   6 3.26244 6.60469   2
   9   1  -6 14.4125 6.79535   2
   8  -1  -6 794.672 40.1005   2
   8   1  -6 853.094 46.6427   2
   7   1  -6 10.9669 6.65489   2
   7  -1  -6 23.0740 4.10138   2
   6   1  -6 78.6549 6.23787   2
   6  -1  -6 70.8625 5.87587   2
   5   1  -6 49.5527 5.42658   2
   5  -1  -6 54.7354 2.61541   1
   5  -1  -6 56.0827 7.28154   2
   5  -1  -6 54.3589 2.93243   1
   4  -1  -6 18.9707 2.27086   1
   4  -1  -6 20.5401 2.15686   1
   3  -1  -6 5.83339 1.66236   1
   3   1  -6 6.74788 1.60136   1
   2  -1  -6 227.184 9.38963   1
   2   1  -6 243.063 9.86942   1
   1  -1  -6 141.122 7.63742   1
   1  -1  -6 142.272 6.94762   2
   1   1  -6 144.484 6.75905   1
   1  -1  -6 135.314 7.51407   3
  -1  -1   6 146.768 7.35248   1
   0   1  -6 9999.99 342.941   2
   0  -1  -6 9611.91 302.033   3
   0   1  -6 9575.92 305.542   1
   0  -1  -6 9718.94 302.888   1
   0  -1  -6 9991.99 354.346   2
   0  -1   6 9587.75 291.292   1
   1  -1   6 140.535 8.53041   1
  -1  -1  -6 148.307 8.06270   3
  -1   1  -6 154.156 8.77369   3
  -1   1  -6 153.865 8.08183   2
   1   1   6 145.551 8.04173   3
   1   1   6 151.276 8.19307   2
  -1   1  -6 143.793 8.55096   1
  -1  -1  -6 147.299 7.58599   1
  -1  -1  -6 154.164 7.59137   2
  -2   1  -6 237.577 11.3829   3
  -2  -1  -6 241.353 13.8908   3
   2  -1   6 244.087 12.4408   1
   2  -1   6 249.214 11.4541   3
  -2   1  -6 278.032 12.7506   2
  -2  -1  -6 269.029 10.9609   1
   2   1   6 235.789 10.5907   2
  -2   1  -6 249.828 11.6797   1
  -2  -1  -6 270.230 15.3253   2
   2   1   6 265.325 11.7617   3
   2  -1   6 258.916 12.4704   2
   3   1   6 6.17426 3.38329   3
  -3   1  -6 1.56826 5.23759   2
  -3   1  -6 8.33535 3.42809   1
   3   1   6 8.64678 3.70861   2
  -3  -1  -6 4.55791 1.92757   3
  -3  -1  -6 4.33704 6.48548   2
  -3  -1  -6 4.56795 3.83506   1
   3  -1   6 5.65981 1.21640   3
   3  -1   6 5.29791 3.69949   2
   3  -1   6 4.04129 3.04604   1
  -3   1  -6 7.35590 1.60910   3
  -4   1  -6 22.7253 2.46057   3
  -4  -1  -6 18.1744 2.95909   3
   4   1   6 23.3990 4.79114   2
  -4   1  -6 19.1444 4.85113   1
  -4  -1  -6 19.7239 4.32867   1
   4  -1   6 42.1536 6.43543   1
  -4  -1  -6 18.0544 4.65857   2
   4   1   6 22.7932 3.52041   3
   4  -1   6 24.6177 2.80493   3
   4  -1   6 28.0593 4.13777   2
  -4   1  -6 28.6660 6.37575   2
  -5  -1  -6 52.7802 5.15555   3
   5   1   6 59.1012 7.41728   2
  -5   1  -6 50.9327 7.02349   2
  -5  -1  -6 39.2608 7.10747   1
   5   1   6 68.1679 6.56790   3
   5  -1   6 61.6234 5.72690   2
   5  -1   6 55.2152 4.98635   3
  -5  -1  -6 50.9202 9.67295   2
  -5   1  -6 54.0600 7.44497   1
   5  -1   6 52.1740 6.71430   1
  -6  -1  -6 76.0096 8.80184   2
   6  -1   6 74.2740 5.52842   3
  -6  -1  -6 80.7065 7.86442   1
   6   1   6 74.9636 8.05191   2
  -6   1  -6 70.6942 8.61102   2
   6  -1   6 65.4158 7.51344   2
  -6  -1  -6 65.0373 6.32709   3
   6  -1   6 71.5323 11.0057   1
  -6   1  -6 77.3684 7.68658   1
   6   1   6 84.8706 8.62422   3
  -7   1  -6 13.8676 6.43500   1
   7  -1   6 21.9223 5.96534   2
   7   1   6 20.0191 5.00477   3
   7  -1   6 13.3788 4.25009   3
   7   1   6 0.91799 14.0693   2
  -7  -1  -6 28.7006 7.88871   1
  -8  -1  -6 817.630 44.6002   1
   8  -1   6 826.956 34.8700   2
  -8   1  -6 867.749 36.4826   1
   8  -1   6 809.297 37.2391   3
   8   1   6 765.621 40.2026   3
   8   1   6 813.868 38.6734   2
  -9  -1  -6 12.8523 8.23947   1
   9  -1   6 17.0038 6.97696   2
  -9   1  -6 19.8544 11.1531   1
   9   1   6 16.8920 7.94213   2
   9   2  -6 259.848 21.3283   2
   8   2  -6 11.1498 6.43777   2
   8  -2  -6 15.2663 5.11216   2
   7  -2  -6 324.003 17.0374   2
   7   2  -6 297.196 21.6613   2
   6  -2  -6 209.007 9.98816   1
   6  -2  -6 217.476 12.2513   2
   6   2  -6 205.595 13.0732   2
   5  -2  -6 403.814 16.6637   2
   5  -2  -6 403.457 15.6631   1
   5   2  -6 435.853 19.4271   3
   5   2  -6 402.890 20.2192   2
   4  -2  -6 1138.10 49.0913   1
  -3  -2   6 8.81966 1.82024   1
   3   2  -6 15.0833 2.00176   1
   2  -2  -6 603.057 26.9069   3
  -2  -2   6 599.897 24.3153   1
   2  -2  -6 646.767 25.0547   2
   2   2  -6 604.883 22.3949   1
  -1  -2   6 294.725 14.6728   1
   1  -2  -6 294.111 14.0944   3
   1   2  -6 302.937 12.9218   1
   1  -2  -6 306.313 11.9362   2
   0  -2   6 6.13495 3.81551   1
   0  -2  -6 1.31543 3.09278   2
   0   2  -6 -1.1346 2.12865   1
   0  -2  -6 2.29950 2.46017   3
   0   2   6 3.18316 2.44009   3
   0   2   6 -1.4660 2.19909   2
   1  -2   6 296.260 14.5586   1
   1   2   6 302.036 15.8101   3
  -1   2  -6 296.004 10.5248   3
  -1   2  -6 299.209 13.7395   2
  -1  -2  -6 302.326 16.3678   2
  -1  -2  -6 299.668 13.5211   3
  -1   2  -6 281.425 14.7633   1
   1   2   6 290.035 12.2863   2
  -1  -2  -6 286.515 12.4496   1
  -2   2  -6 578.750 27.4666   1
  -2  -2  -6 589.908 28.5360   2
  -2  -2  -6 557.131 21.3382   1
   2  -2   6 583.663 23.9544   1
  -2   2  -6 581.118 22.8305   3
   2   2   6 582.104 27.6694   3
   2   2   6 550.436 20.0337   2
  -2   2  -6 607.827 22.9638   2
  -2  -2  -6 577.771 28.8218   3
   3   2   6 11.1807 3.78702   3
  -3   2  -6 9.35074 4.94152   1
   3   2   6 10.8601 3.96736   2
  -3   2  -6 7.39220 3.91706   2
  -3  -2  -6 16.2044 4.10858   1
   3  -2   6 15.7790 4.66676   2
  -3  -2  -6 16.6542 4.44847   2
  -3  -2  -6 14.0951 4.36849   3
   3  -2   6 15.2294 4.48688   1
  -4  -2  -6 1178.99 46.0267   2
   4   2   6 1131.88 37.1423   2
  -4   2  -6 1165.62 39.4258   1
   4   2   6 1144.89 46.3244   3
   4  -2   6 1144.61 41.3868   3
   4  -2   6 1112.23 43.8797   2
  -4  -2  -6 1155.01 41.8090   1
  -4   2  -6 1178.31 41.4026   2
   4  -2   6 1142.73 42.8528   1
  -4  -2  -6 1143.26 40.5289   3
  -5   2  -6 437.605 23.5780   1
   5   2   6 445.087 23.7151   3
  -5   2  -6 425.747 22.1377   2
   5  -2   6 438.059 22.5718   2
   5  -2   6 409.527 20.1495   3
  -5  -2  -6 418.381 17.3173   3
  -5  -2  -6 418.785 23.2905   2
   5  -2   6 421.870 17.1952   1
   5   2   6 421.945 19.3907   2
  -5  -2  -6 427.652 20.8025   1
  -6  -2  -6 205.110 15.2103   1
  -6   2  -6 194.589 17.2309   2
   6  -2   6 218.345 10.5461   3
   6   2   6 232.299 15.6117   3
   6  -2   6 218.634 13.5293   1
  -6  -2  -6 233.968 14.0515   3
   6   2   6 224.913 13.4392   2
   6  -2   6 213.805 15.2953   2
  -6   2  -6 206.911 13.2799   1
  -7  -2  -6 306.628 17.9025   1
  -7   2  -6 304.543 19.6531   1
   7   2   6 326.140 18.1845   2
   7  -2   6 324.626 16.1803   3
  -7  -2  -6 319.162 16.8544   3
   7   2   6 334.220 20.2789   3
   7  -2   6 304.174 16.0716   2
  -8  -2  -6 12.4120 6.13537   1
  -8   2  -6 9.54159 6.48146   1
   8  -2   6 6.74232 6.14033   2
   8   2   6 13.9963 7.01329   3
   8   2   6 14.7127 6.69038   2
   9   2   6 238.241 20.4654   2
  -9   2  -6 287.050 22.4504   1
  -9  -2  -6 228.883 22.3471   1
   9  -2   6 239.018 16.2701   2
   9   3  -6 61.7436 13.5460   2
   8   3  -6 -4.1807 6.06559   2
   7  -3  -6 202.492 13.0035   1
   7   3  -6 205.117 11.1530   2
   7  -3  -6 203.816 11.6200   2
   6   3  -6 538.025 27.1439   2
   6  -3  -6 532.817 22.3992   1
   6  -3  -6 540.078 21.5339   2
   5   3  -6 74.1190 10.5983   3
   5  -3  -6 81.7368 5.11226   1
   5  -3  -6 68.3795 4.87134   2
   5   3  -6 55.2207 7.53969   2
   4  -3  -6 132.092 6.54112   2
   4   3  -6 133.220 9.72512   3
   4   3  -6 130.853 6.28865   1
  -4  -3   6 124.881 4.92198   1
   4  -3  -6 125.680 6.55104   2
   4  -3  -6 131.934 9.24095   1
   3   3  -6 119.014 6.50945   1
   3  -3  -6 113.096 7.56709   1
   3  -3  -6 115.025 8.60669   3
   3  -3  -6 114.276 5.07805   2
   3   3  -6 107.730 9.05623   3
  -3  -3   6 103.237 5.65889   1
   2  -3  -6 2742.44 91.2044   2
   2   3  -6 2691.63 91.6009   1
   2  -3  -6 2666.73 94.2385   3
  -2  -3   6 2714.24 99.6204   1
   2   3  -6 2784.58 81.9635   3
  -1  -3   6 463.822 17.5387   1
   1  -3  -6 458.607 16.0904   2
   1   3  -6 435.800 18.3016   1
   1   3  -6 443.613 16.2364   3
   1  -3  -6 450.210 17.4463   3
   0   3   6 267.158 10.0348   2
   0  -3   6 251.170 10.9972   1
   0   3  -6 271.780 10.6861   3
   0  -3  -6 262.592 9.96462   2
   0   3  -6 240.112 11.8099   1
   0   3   6 250.450 13.9585   3
   0  -3  -6 248.985 13.7578   3
  -1   3  -6 469.374 18.5441   3
   1   3   6 457.467 17.1336   2
   1  -3   6 470.907 19.3757   1
   1   3   6 485.842 21.9165   3
  -1  -3  -6 468.294 16.3948   2
  -1   3  -6 450.895 20.3398   1
  -1  -3  -6 466.962 19.4814   3
  -1   3  -6 493.308 17.5122   2
   2  -3   6 2684.74 93.5006   1
  -2   3  -6 2660.62 86.4783   1
  -2  -3  -6 2761.96 88.0355   1
  -2  -3  -6 2642.98 110.969   3
   2   3   6 2626.47 76.3414   2
  -2   3  -6 2739.42 95.0311   2
  -2  -3  -6 2785.64 92.2287   2
   2   3   6 2701.15 107.209   3
   3   3   6 129.198 8.46759   3
  -3   3  -6 128.881 8.02326   2
   3  -3   6 127.013 9.47205   1
  -3  -3  -6 114.142 8.29670   3
   3   3   6 114.022 7.48604   2
  -3  -3  -6 115.733 9.79791   2
  -3   3  -6 126.054 8.46290   1
  -3  -3  -6 118.355 9.80792   1
  -4  -3  -6 120.172 9.85426   2
  -4  -3  -6 115.687 10.0194   3
   4   3   6 127.045 8.83417   3
  -4   3  -6 123.685 10.3963   1
   4  -3   6 123.438 9.60349   1
   4   3   6 139.019 10.4385   2
  -4  -3  -6 115.827 8.51102   1
  -4   3  -6 128.869 7.96822   2
   4  -3   6 133.547 7.90875   2
   5   3   6 64.0089 10.0042   2
   5   3   6 61.9122 8.14714   3
   5  -3   6 47.5319 9.26090   1
  -5  -3  -6 65.6579 6.85993   1
   5  -3   6 68.3482 8.22701   2
  -5  -3  -6 63.2002 7.28849   3
  -5  -3  -6 69.7837 9.31766   2
  -5   3  -6 83.0288 8.24672   2
   5  -3   6 65.2040 4.13314   3
  -5   3  -6 59.1280 9.33075   1
   6  -3   6 531.674 28.6739   1
  -6   3  -6 537.285 24.6775   2
  -6  -3  -6 536.005 22.9410   3
  -6  -3  -6 514.433 29.3074   1
   6   3   6 504.048 26.9608   2
   6  -3   6 528.229 23.5750   3
  -6   3  -6 545.573 27.1777   1
   6   3   6 557.078 30.9076   3
   6  -3   6 497.491 23.7950   2
   7  -3   6 217.970 12.9300   3
   7   3   6 214.453 16.4337   2
  -7  -3  -6 185.193 15.4377   1
   7   3   6 182.153 15.3277   3
   7  -3   6 189.280 13.4972   2
  -7   3  -6 199.787 15.0273   1
  -7  -3  -6 195.151 15.8977   3
  -8  -3  -6 4.96261 6.01590   1
   8   3   6 -6.9056 8.91152   2
  -8   3  -6 10.7842 6.43881   1
   8  -3   6 -8.4825 8.17501   2
   9   3   6 66.1242 11.6421   2
  -9  -3  -6 67.1807 10.6503   1
  -9   3  -6 66.2197 12.5158   1
   9  -3   6 78.9154 13.0930   2
   9   4  -6 80.5954 14.9024   2
   8   4  -6 5.47357 7.65899   2
   7   4  -6 -1.2535 4.31217   2
   6   4  -6 275.068 19.1144   2
   6  -4  -6 291.783 11.5666   2
   6  -4  -6 280.714 14.1746   1
   6  -4  -6 284.208 10.8598   2
   5  -4  -6 342.540 11.5557   2
   5  -4  -6 343.393 13.6522   2
   5   4  -6 347.875 20.1616   2
   5  -4  -6 360.855 18.4931   1
   5   4  -6 328.155 19.1967   3
   5  -4  -6 358.724 18.5229   3
   4   4  -6 291.631 13.9738   1
   4   4  -6 328.064 17.4154   3
   4  -4  -6 293.296 10.6440   2
   4  -4  -6 305.199 14.5191   1
   4  -4  -6 290.998 15.6101   3
   4  -4  -6 295.556 11.3972   2
  -4  -4   6 293.055 12.1443   1
   3   4  -6 2471.02 83.0084   1
   3  -4  -6 2429.19 89.0026   3
   3  -4  -6 2458.71 91.6716   1
  -3  -4   6 2527.82 72.9822   1
   3   4  -6 2428.96 93.2430   3
   3  -4  -6 2558.11 81.2048   2
  -2  -4   6 256.132 12.4005   1
   2   4  -6 257.602 12.3005   3
   2  -4  -6 282.816 14.9082   2
   2  -4  -6 276.389 13.8255   3
   2   4  -6 281.363 10.4804   1
   1   4  -6 37.8595 4.66554   3
   1  -4  -6 43.0429 4.77697   3
  -1  -4   6 30.9723 3.92834   1
   1  -4  -6 36.4086 4.63181   2
  -1   4   6 38.6388 5.19691   3
  -1   4   6 35.3591 3.77406   2
   1   4  -6 36.0014 4.33229   1
   0   4   6 3.85067 2.19609   2
   0   4  -6 -0.4411 4.54213   1
   0  -4  -6 3.79051 3.20889   2
   0  -4  -6 1.52422 3.41948   3
   0   4  -6 -1.0427 2.25602   3
   0  -4   6 -0.5213 2.28610   1
   0   4   6 0.94948 2.71712   3
   1   4   6 43.5918 4.89388   3
  -1   4  -6 46.0819 2.97399   3
  -1   4  -6 44.0561 5.16109   1
   1  -4   6 32.3502 4.23189   1
   1   4   6 47.4391 3.87646   2
  -1  -4  -6 38.5871 4.96437   2
  -1  -4  -6 37.4593 5.47792   3
   2   4   6 277.939 13.6709   2
   2  -4   6 253.411 12.6105   1
  -2   4  -6 269.652 14.0506   2
  -2  -4  -6 259.678 14.2910   2
  -2   4  -6 259.991 14.2806   1
  -2  -4  -6 251.877 14.6510   3
   2   4   6 261.158 14.6310   3
   3   4   6 2465.06 90.6423   3
  -3  -4  -6 2430.84 104.448   3
  -3  -4  -6 2577.84 89.3905   2
  -3  -4  -6 2393.54 71.6241   1
   3  -4   6 2581.64 84.2045   1
  -3   4  -6 2560.74 76.0130   2
   3   4   6 2444.31 82.8139   2
  -3   4  -6 2446.38 84.1647   1
  -4  -4  -6 270.791 16.4824   2
  -4   4  -6 271.954 14.8651   1
  -4  -4  -6 293.143 13.6810   3
   4  -4   6 298.559 16.6810   1
   4   4   6 297.967 16.2511   2
   4   4   6 298.847 15.4702   3
  -4  -4  -6 289.901 15.7074   1
  -4   4  -6 301.030 15.2283   2
  -5  -4  -6 329.339 17.7773   1
  -5   4  -6 339.078 18.4612   1
  -5  -4  -6 372.240 20.4759   2
   5   4   6 337.259 19.7947   2
   5   4   6 342.878 19.5479   3
  -5   4  -6 353.250 16.6377   2
  -5  -4  -6 334.363 18.1967   3
   5  -4   6 332.821 20.9460   1
  -6  -4  -6 278.915 14.7881   1
  -6  -4  -6 300.919 18.7573   3
   6   4   6 261.565 17.0825   2
   6   4   6 292.635 23.4492   3
   6  -4   6 286.768 14.2395   2
  -6   4  -6 273.014 19.2026   2
  -6   4  -6 276.839 17.1622   1
   6  -4   6 276.002 12.8519   3
  -7  -4  -6 3.11507 8.48383   3
   7   4   6 -11.933 9.84790   3
   7  -4   6 12.7053 3.35706   3
   7  -4   6 -2.0201 8.09063   2
   7  -4   6 8.00150 2.58464   3
  -7  -4  -6 13.3899 6.51538   1
   7   4   6 12.4520 8.48097   2
  -7   4  -6 13.2599 6.98151   1
  -8  -4  -6 -2.0259 5.25954   3
   8  -4   6 7.60556 7.01138   2
  -8   4  -6 15.4190 10.9131   1
   8   4   6 -0.9381 6.88630   2
  -8  -4  -6 20.3994 7.84440   1
  -9   4  -6 57.6326 10.9894   1
   9  -4   6 39.2377 10.0805   2
  -9  -4  -6 63.6912 9.37105   1
   9   4   6 67.4237 13.0735   2
   9  -5  -6 201.446 18.1361   3
   9   5  -6 220.530 22.1062   2
   8  -5  -6 105.026 12.9844   3
   8   5  -6 115.341 15.8172   2
   7  -5  -6 296.075 19.7911   3
   7   5  -6 264.985 15.8831   2
   6   5  -6 4.64371 5.37430   2
   6  -5  -6 1.34630 4.19967   1
   6  -5  -6 -4.1573 5.05458   3
   5  -5  -6 81.5929 9.64581   3
   5   5  -6 102.221 10.7397   3
   5   5  -6 94.6923 9.23484   2
   5  -5  -6 88.8097 8.53168   1
  -5  -5   6 103.930 5.03705   1
   4   5  -6 15.7569 5.32262   3
   4  -5  -6 16.6573 4.35498   1
  -4  -5   6 22.9174 3.67562   1
   4   5  -6 30.0353 3.36142   1
   4  -5  -6 26.1043 6.39493   3
   3  -5  -6 219.137 9.29862   2
   3   5  -6 208.168 10.6745   1
   3   5  -6 215.756 13.6028   3
   3  -5  -6 226.699 12.9803   1
   3  -5  -6 218.800 14.0719   3
  -3  -5   6 219.347 11.1691   1
   2  -5  -6 443.048 20.8825   3
   2  -5  -6 449.846 16.4767   2
  -2  -5   6 446.006 23.2935   1
   2   5  -6 428.675 19.5968   1
   2   5  -6 466.279 16.4168   3
   1  -5  -6 813.772 36.9650   3
   1   5  -6 839.850 35.1281   3
  -1   5   6 869.319 28.6715   2
   1  -5  -6 831.984 33.2333   2
  -1   5   6 870.980 34.9940   3
   1   5  -6 832.209 33.6699   1
  -1  -5   6 848.420 37.0758   1
   0   5   6 250.819 15.7400   3
   0  -5  -6 236.665 14.1057   3
   0  -5  -6 253.803 11.9652   2
   0  -5   6 246.468 13.5808   1
   0   5   6 239.335 10.6822   2
   0   5  -6 243.293 9.87517   3
   0   5  -6 269.504 12.5893   1
   1  -5   6 845.142 43.1520   1
  -1  -5  -6 844.010 36.4919   2
   1   5   6 819.656 31.5271   3
   1   5   6 812.370 29.6384   2
  -1   5  -6 821.380 31.0358   3
  -1   5  -6 807.227 28.7731   1
  -1  -5  -6 876.766 37.8106   3
   2  -5   6 460.984 21.9872   1
   2   5   6 453.491 20.3786   2
  -2  -5  -6 437.807 23.3126   3
  -2  -5  -6 412.918 21.1514   2
  -2   5  -6 490.543 24.6472   1
   2   5   6 465.237 22.9645   3
  -2   5  -6 476.137 22.7145   2
  -3  -5  -6 239.643 13.7513   2
   3   5   6 241.652 13.7018   3
  -3   5  -6 236.875 13.1041   2
  -3   5  -6 215.203 13.7579   1
   3  -5   6 220.730 12.7377   1
   3   5   6 219.041 12.1573   2
  -3  -5  -6 232.940 14.6324   3
   4   5   6 20.6019 5.82489   3
   4  -5   6 25.0764 5.56707   1
  -4   5  -6 20.3149 6.24922   1
  -4  -5  -6 22.9498 5.95478   3
  -4  -5  -6 33.6293 6.25984   1
  -4   5  -6 30.2001 4.95617   2
  -4  -5  -6 25.2763 5.38109   2
   4   5   6 23.3195 5.11551   2
   5   5   6 81.4480 11.1342   3
  -5   5  -6 110.167 10.9980   1
  -5  -5  -6 100.558 8.55855   3
   5   5   6 85.9657 9.03535   2
  -5   5  -6 90.8473 8.54188   2
   5  -5   6 85.2991 9.49985   1
  -5  -5  -6 73.4721 8.98537   1
  -6  -5  -6 4.65251 4.96003   1
  -6   5  -6 6.84134 6.43775   1
   6  -5   6 1.81123 0.96467   3
   6   5   6 4.72195 6.94404   3
  -6   5  -6 -1.7915 5.62073   2
   6  -5   6 2.26404 0.96467   3
  -6  -5  -6 0.22017 5.58431   3
   6   5   6 4.01762 6.47780   2
  -7   5  -6 306.270 19.0324   1
  -7  -5  -6 303.636 17.7875   1
  -7  -5  -6 281.506 16.8093   3
   7   5   6 296.170 19.3347   2
  -8  -5  -6 113.723 12.4562   1
  -8  -5  -6 111.178 11.5380   3
   8   5   6 104.720 14.2428   2
  -8   5  -6 108.256 13.9162   1
   9   5   6 203.953 17.8251   2
  -9  -5  -6 207.411 16.9713   1
  -9   5  -6 200.311 18.7837   1
   9  -6  -6 28.3792 11.4758   3
   9   6  -6 14.3348 16.0329   2
   8   6  -6 3.24716 10.5031   2
   8  -6  -6 11.3079 8.28313   3
   7   6  -6 11.7288 11.5636   2
   7  -6  -6 32.9995 10.1082   3
   6   6  -6 35.8461 8.66323   2
   6  -6  -6 18.0546 6.53702   1
   6  -6  -6 7.26001 8.67587   3
  -6  -6   6 23.4509 2.14848   1
   5  -6  -6 1215.38 60.8678   1
   5   6  -6 1176.62 46.6996   2
  -5  -6   6 1227.75 39.8434   1
   5  -6  -6 1132.86 48.4839   3
   4   6  -6 59.3634 8.95825   3
   4  -6  -6 55.2095 7.67216   3
   4  -6  -6 63.7273 7.99684   1
   4   6  -6 68.1071 5.15828   1
  -4  -6   6 72.2258 4.55433   1
   3  -6  -6 662.779 27.9713   1
   3   6  -6 644.604 29.8729   3
   3  -6  -6 632.547 28.0876   3
   3   6  -6 663.091 31.5715   1
  -3  -6   6 632.250 26.3127   1
   2   6  -6 79.7029 5.72627   1
  -2   6   6 78.4465 4.82107   2
   2  -6  -6 73.9528 7.27128   1
  -2  -6   6 70.8416 6.12187   1
   2  -6  -6 80.7281 4.15643   2
   2   6  -6 74.9261 6.63614   3
   2  -6  -6 67.5238 7.59405   3
  -1  -6   6 68.3059 6.34758   1
   1   6  -6 45.4310 5.32120   3
   1  -6  -6 62.1710 7.25693   3
   1  -6  -6 66.5252 5.05003   2
  -1   6   6 62.2605 3.76764   2
  -1   6   6 62.6482 6.87917   3
   1   6  -6 56.9569 5.13044   1
   0   6  -6 -1.5996 3.19926   1
   0   6   6 6.67341 4.11742   3
   0  -6   6 4.62999 4.01398   1
   0   6   6 12.3423 4.48541   2
   0   6  -6 -0.9637 2.08647   3
   0  -6  -6 0.55694 4.27655   3
   0  -6  -6 1.38242 4.69426   2
  -1  -6  -6 55.2382 7.16915   3
  -1  -6  -6 57.4128 5.90809   2
   1   6   6 51.3855 5.72936   2
  -1   6  -6 54.4421 4.19014   3
  -1   6  -6 50.3294 5.58770   1
   1  -6   6 62.3855 7.47673   1
   1   6   6 57.8795 7.24859   3
  -2  -6  -6 72.7229 7.69348   2
  -2   6  -6 58.7460 6.70640   1
  -2   6  -6 80.9466 4.17801   3
  -2  -6  -6 85.9464 9.43628   3
   2   6   6 90.3031 8.42631   3
   2  -6   6 82.8871 8.17782   1
   2   6   6 72.9930 6.21281   2
  -3   6  -6 650.825 26.7351   2
   3   6   6 622.366 27.4519   2
  -3  -6  -6 626.643 31.8447   2
  -3   6  -6 592.525 25.5092   1
   3  -6   6 644.731 28.6286   1
   3   6   6 630.993 30.5707   3
  -3  -6  -6 627.336 30.4197   3
  -4   6  -6 67.5064 15.3946   1
  -4   6  -6 46.4581 7.16737   2
   4   6   6 65.9147 8.23563   2
   4   6   6 59.0204 9.44687   3
   4  -6   6 65.5894 9.10309   1
  -4  -6  -6 58.1307 8.11731   3
  -4  -6  -6 66.5664 9.65761   2
  -5  -6  -6 1079.08 44.8620   1
  -5   6  -6 1125.68 46.8037   1
   5   6   6 1170.91 63.2914   3
  -5  -6  -6 1157.86 43.8963   3
   5   6   6 1140.24 48.5472   2
  -5   6  -6 1167.49 41.8434   2
  -6   6  -6 26.9272 7.06691   1
   6   6   6 25.3791 7.14596   2
  -6  -6  -6 16.0650 6.32378   1
  -6   6  -6 32.1904 8.93959   2
  -6  -6  -6 20.2341 9.58088   3
  -7  -6  -6 34.7494 6.91794   3
  -7  -6  -6 38.3531 7.68660   1
   7   6   6 18.5584 7.56308   2
  -7   6  -6 33.0855 8.07638   1
  -8  -6  -6 5.84932 11.6088   3
   8   6   6 10.2712 10.7304   2
  -8  -6  -6 13.0561 8.18505   1
  -8   6  -6 -4.5468 7.08160   1
  -9  -6  -6 13.0888 11.9299   3
  -9  -6  -6 17.3738 10.5795   1
  -9   6  -6 32.8232 10.5795   1
   9   6   6 27.5584 11.9576   2
   8  -7  -6 90.6431 13.7186   3
   8   7  -6 78.8472 13.0647   2
   7   7  -6 353.777 24.5145   2
   7  -7  -6 338.477 22.3141   3
   6  -7  -6 -4.8181 6.20053   3
   6  -7  -6 -2.1636 4.53771   1
  -6  -7   6 0.00000 2.65442   1
   6   7  -6 -11.206 9.11183   2
   5   7  -6 -6.5181 8.83391   2
   5  -7  -6 -0.4175 6.11440   3
   5  -7  -6 -3.4200 4.75233   1
  -5  -7   6 -0.5190 3.78311   1
   4  -7  -6 219.624 14.7241   1
  -4  -7   6 188.150 10.7614   1
   4   7  -6 179.909 14.2919   2
   4  -7  -6 175.558 13.1799   3
   4   7  -6 214.391 14.4124   3
  -3  -7   6 77.8829 7.05748   1
   3   7  -6 66.3896 6.51861   1
   3  -7  -6 79.9290 9.09633   3
   3   7  -6 78.0085 7.91448   3
   3  -7  -6 76.3896 8.95989   1
   2   7  -6 356.446 21.1229   3
  -2   7   6 368.990 19.7583   3
   2   7  -6 344.419 15.3612   1
  -2   7   6 347.293 12.0745   2
   2  -7  -6 357.687 20.5988   1
   2  -7  -6 345.948 18.3441   3
  -2  -7   6 346.047 17.0187   1
   2  -7  -6 371.086 15.5950   2
  -1   7   6 593.062 18.9600   2
   1  -7  -6 577.008 28.3097   3
   1  -7  -6 590.516 19.7116   2
   1   7  -6 597.468 28.4537   1
   1   7  -6 613.576 29.0811   3
  -1   7   6 605.659 27.9478   3
   1  -7  -6 608.371 31.0257   1
  -1  -7   6 595.090 25.5211   1
   0   7  -6 354.456 16.1057   1
   0  -7  -6 357.973 14.4655   2
   0   7   6 403.951 19.8145   3
   0  -7  -6 356.969 20.2434   3
   0   7  -6 371.584 17.6902   3
   0  -7   6 366.162 19.1619   1
   0   7   6 389.649 16.7364   2
  -1   7  -6 641.829 25.2814   1
   1  -7   6 623.556 20.4344   3
   1   7   6 633.902 31.6426   3
  -1  -7  -6 628.424 30.4462   2
   1   7   6 609.176 20.9114   2
  -1   7  -6 646.646 31.2341   3
  -1  -7  -6 574.365 32.3306   3
   1  -7   6 661.898 25.9922   1
  -2  -7  -6 401.633 22.4973   2
  -2   7  -6 350.239 15.8899   3
   2   7   6 368.816 21.7270   2
  -2   7  -6 354.663 21.3234   1
   2   7   6 385.052 20.8776   3
  -2  -7  -6 379.837 19.9295   3
   2  -7   6 365.189 19.5202   1
  -3   7  -6 76.3214 9.06828   1
   3   7   6 79.5344 10.8105   2
   3   7   6 74.2541 9.82054   3
  -3  -7  -6 84.4130 9.23112   3
   3  -7   6 67.5327 8.30926   1
  -3  -7  -6 83.3763 9.44833   2
  -3   7  -6 82.4903 8.67181   2
  -4   7  -6 210.421 12.5279   2
  -4  -7  -6 203.350 14.9487   3
   4   7   6 176.716 14.5771   3
  -4   7  -6 210.843 12.7537   1
  -4  -7  -6 194.363 12.8824   2
   4   7   6 184.219 17.3584   2
  -5  -7  -6 -2.5892 5.20816   3
   5   7   6 2.25387 7.45281   2
  -5   7  -6 6.68240 5.40488   1
  -5   7  -6 -0.1080 5.19851   2
  -6  -7  -6 2.98542 7.69819   1
   6   7   6 -3.5545 6.69972   2
  -6   7  -6 10.5326 8.52874   1
  -6   7  -6 -9.0124 7.70943   2
  -6  -7  -6 5.42168 6.78958   3
  -7   7  -6 326.825 23.2229   1
   7   7   6 313.404 26.3326   2
  -7  -7  -6 305.734 17.8351   1
  -7  -7  -6 286.370 20.0976   3
  -8  -7  -6 76.3883 14.3734   3
   8   7   6 66.7956 12.3988   2
  -8   7  -6 70.4887 11.3965   1
  -8  -7  -6 67.8141 9.34328   1
   8   8  -6 18.2240 8.75634   2
   8  -8  -6 -3.3538 12.4541   3
   7  -8  -6 699.994 44.1958   3
   7   8  -6 711.865 33.7175   2
   6  -8  -6 -1.4820 8.22137   1
   6   8  -6 7.14509 7.52589   2
   6  -8  -6 6.79940 6.98966   3
  -5  -8   6 241.644 12.8078   1
   5  -8  -6 177.586 15.7752   1
   5  -8  -6 208.315 16.3267   3
   5   8  -6 199.882 14.3590   2
   4   8  -6 -18.136 10.1419   3
   4  -8  -6 7.63504 4.82892   1
   4   8  -6 6.73147 6.27409   2
  -4  -8   6 10.4104 5.89625   1
   4  -8  -6 14.2983 8.15066   3
  -3  -8   6 285.783 15.9059   1
   3  -8  -6 306.450 20.4939   3
   3   8  -6 276.942 15.2369   1
   3  -8  -6 278.043 21.0280   1
   3   8  -6 284.991 20.8252   3
   2  -8  -6 247.611 16.3236   1
  -2   8   6 240.129 16.6393   3
   2   8  -6 299.860 18.1533   1
  -2  -8   6 235.898 13.6330   1
   2  -8  -6 220.585 26.9898   3
   2   8  -6 264.807 15.6262   3
  -2   8   6 255.921 12.3020   2
  -1  -8   6 1393.70 44.5158   3
   1  -8  -6 1360.48 67.8117   3
  -1  -8   6 1428.16 55.2354   1
   1  -8  -6 1448.47 53.4135   2
  -1   8   6 1388.72 52.7714   2
   1   8  -6 1436.86 63.2867   3
  -1   8   6 1514.45 64.4755   3
   1  -8  -6 1495.74 58.5297   1
   1   8  -6 1398.08 46.8097   1
   0  -8  -6 5.13481 8.08733   3
   0  -8  -6 -0.6418 2.83402   2
   0   8  -6 -5.8693 6.35186   1
   0   8  -6 -1.2605 4.00807   3
   0   8   6 1.22445 4.51271   3
   0  -8   6 10.8917 7.02151   1
   0  -8   6 -4.9633 4.11640   3
   0   8   6 3.93010 2.95251   2
  -1   8  -6 1429.96 49.9988   1
   1  -8   6 1358.23 56.3334   3
   1   8   6 1378.68 69.0463   3
  -1   8  -6 1410.20 55.5881   3
  -1  -8  -6 1424.80 48.4331   2
   1   8   6 1336.77 61.4920   2
   1  -8   6 1447.22 62.2500   1
  -1  -8  -6 1334.52 64.3640   3
   2   8   6 277.354 16.5891   3
   2  -8   6 240.768 12.1696   3
  -2  -8  -6 230.167 15.3271   3
   2  -8   6 232.297 15.9474   1
  -2  -8  -6 235.430 12.5568   2
  -2   8  -6 206.717 14.6184   1
  -2   8  -6 229.319 11.0513   3
   2   8   6 218.521 11.5053   2
  -3   8  -6 274.069 16.4162   2
   3  -8   6 263.721 13.4551   3
   3   8   6 277.634 13.7586   2
   3   8   6 226.893 23.6159   3
  -3   8  -6 263.552 14.9347   1
  -3  -8  -6 275.588 14.6185   2
  -3  -8  -6 329.960 20.1141   3
  -4   8  -6 -1.5413 7.87389   1
   4   8   6 7.40028 5.99354   2
  -4   8  -6 9.96508 6.98047   2
  -4  -8  -6 12.0068 7.15262   3
  -5   8  -6 233.877 16.1519   1
   5   8   6 189.043 12.8503   2
  -5  -8  -6 213.096 14.6540   3
  -5   8  -6 190.137 13.5214   2
   6   8   6 -8.6072 9.07659   2
  -6  -8  -6 8.03812 6.74004   1
  -6  -8  -6 2.73450 6.17796   3
  -6   8  -6 15.6904 9.08137   1
  -7  -8  -6 679.529 40.5948   1
  -7  -8  -6 684.751 45.4171   3
   7   8   6 669.571 44.6920   2
  -7   8  -6 652.442 37.8033   1
   8   8   6 14.6752 12.7285   2
  -8  -8  -6 7.22388 9.19307   3
  -8   8  -6 10.6165 14.5316   1
  -8  -8  -6 20.0462 9.51396   1
   7   9  -6 64.9379 10.4622   2
   6  -9  -6 38.0114 13.7349   3
   6   9  -6 23.9239 9.03660   2
   5   9  -6 225.275 15.2180   2
   5  -9  -6 238.151 19.2519   3
  -5  -9   6 207.953 14.7471   1
  -4  -9   6 87.8253 8.62525   1
   4   9  -6 90.3301 10.4008   2
   4  -9  -6 59.4380 13.3853   1
   4  -9  -6 95.4257 10.7576   3
   3  -9  -6 71.5774 11.6425   1
   3   9  -6 86.6876 8.73027   1
  -3  -9   6 109.535 10.3473   1
   3  -9  -6 100.237 10.5200   3
   3   9  -6 85.7054 11.6866   3
   2   9  -6 6.35414 6.74942   1
   2  -9  -6 4.59724 5.39805   3
   2  -9  -6 -2.2541 5.36839   1
  -2   9   6 11.6562 3.44051   2
   2   9  -6 -4.3085 6.80872   3
  -2  -9   6 -2.9250 4.36785   1
  -2  -9   6 -1.3340 3.94293   3
   1   9  -6 742.468 35.3105   1
  -1  -9   6 727.043 34.6682   3
   1  -9  -6 758.085 43.5808   1
   1   9  -6 779.090 35.2020   3
  -1  -9   6 789.010 37.3615   1
  -1   9   6 727.152 33.4167   2
   1  -9  -6 733.417 38.0204   3
   1  -9  -6 757.551 29.8871   2
   0  -9  -6 297.101 17.6230   3
   0   9   6 290.710 15.4695   2
   0   9  -6 281.303 15.3240   1
   0  -9   6 299.049 17.3484   1
   0   9  -6 289.487 16.7518   3
   0  -9  -6 294.592 16.4178   2
   0  -9  -6 239.663 21.6957   1
   0  -9   6 275.532 17.2145   3
   1  -9   6 741.248 33.5594   3
  -1  -9  -6 799.417 40.6135   2
  -1   9  -6 775.358 35.5358   3
  -1   9  -6 797.482 38.2989   1
  -1  -9  -6 716.110 39.0367   3
   1   9   6 755.326 28.0570   2
   1  -9   6 747.866 39.5378   1
  -2   9  -6 -3.5457 5.72629   1
   2  -9   6 5.84416 2.96628   3
  -2  -9  -6 8.70920 5.84238   3
  -2   9  -6 5.24501 2.37695   3
   2   9   6 4.40897 7.93812   2
  -2  -9  -6 -4.7846 7.94801   2
   3   9   6 88.5175 11.1624   2
  -3  -9  -6 53.0997 8.20232   2
  -3  -9  -6 59.7798 9.42416   3
  -3   9  -6 83.2471 10.8220   2
   3  -9   6 78.9633 5.17045   3
  -3   9  -6 74.0852 9.86605   1
  -4   9  -6 83.6386 10.5109   1
  -4   9  -6 73.4670 13.0064   2
   4  -9   6 81.0433 4.72145   3
   4   9   6 95.6286 12.6722   2
  -4  -9  -6 90.4586 11.7021   3
  -5  -9  -6 203.265 15.3586   3
  -5   9  -6 192.855 16.6350   1
   5   9   6 207.368 15.1493   2
  -6   9  -6 30.6588 11.5462   1
   6   9   6 27.0612 8.18828   2
  -6  -9  -6 21.6584 8.52253   3
   7   9   6 101.123 18.2118   2
  -7  -9  -6 99.5459 15.3861   1
  -7  -9  -6 68.7478 12.8033   3
  -7   9  -6 76.0680 13.0775   1
   7  10  -6 42.0055 11.0171   2
   7 -10  -6 39.4905 10.9584   3
   6 -10  -6 94.2570 15.1530   3
   6  10  -6 112.395 17.2971   2
   5 -10  -6 393.486 27.5438   3
   5  10  -6 388.684 25.7364   2
  -4 -10   6 120.852 11.1459   1
   4  10  -6 98.8633 19.7543   2
   4 -10  -6 121.741 13.8525   3
   3 -10  -6 240.787 23.5673   3
   3  10  -6 229.097 15.9035   1
   3  10  -6 244.498 18.5702   2
  -3 -10   6 225.466 14.2035   3
  -3 -10   6 248.960 16.8440   1
  -2 -10   6 0.30027 4.75433   3
   2  10  -6 -0.7831 4.39138   1
   2  10  -6 2.54759 5.19432   3
  -2 -10   6 -8.1582 4.99607   1
  -2  10   6 -0.3072 2.20059   2
   2 -10  -6 2.80526 5.94756   3
   1  10  -6 26.0838 8.58268   1
  -1 -10   6 9.85489 5.49272   3
   1 -10  -6 -0.4453 6.22507   3
   1  10  -6 13.8764 5.04689   3
  -1 -10   6 8.53424 5.47271   1
  -1  10   6 9.06367 3.77152   2
   0 -10  -6 10.6962 6.48377   2
   0 -10  -6 19.1030 11.0799   3
   0  10   6 17.7081 5.29266   2
   0  10  -6 10.0000 6.61004   1
   0  10  -6 19.1071 5.00589   3
   0 -10   6 19.3535 4.95662   3
   1 -10   6 7.32622 4.43771   3
   1  10   6 13.8277 7.77996   2
  -1  10  -6 8.04585 3.41824   3
  -1  10  -6 5.81700 5.24729   1
  -1 -10  -6 6.89607 6.15542   2
  -1 -10  -6 9.67853 7.03620   3
  -2  10  -6 -9.4342 9.81790   1
  -2 -10  -6 5.19551 6.87116   3
  -2  10  -6 -1.8691 3.17753   3
  -2 -10  -6 -6.8017 5.92922   2
   2  10   6 6.22668 5.56237   2
   2 -10   6 4.72203 2.42988   3
  -3 -10  -6 223.334 17.4833   3
   3  10   6 212.647 16.6914   2
  -3  10  -6 225.681 14.0695   3
   3 -10   6 223.574 14.7385   3
  -3  10  -6 249.747 20.8820   1
   4  10   6 121.294 16.3513   2
  -4  10  -6 111.218 13.7051   1
  -4 -10  -6 118.683 13.7404   3
  -5 -10  -6 399.692 24.1798   3
  -5  10  -6 382.247 27.8457   1
   5  10   6 434.928 31.3709   2
  -6 -10  -6 103.656 13.6926   3
   6  10   6 97.0931 12.2626   2
  -6  10  -6 110.030 18.5165   1
  -7  10  -6 38.0908 11.6992   1
   7  10   6 21.1436 14.8691   2
  -7 -10  -6 35.0109 14.4261   1
  -7 -10  -6 44.8128 10.9835   3
   6  11  -6 30.1123 11.1226   2
   6 -11  -6 54.6593 11.6898   3
   5 -11  -6 -4.2980 8.86606   3
   5  11  -6 4.01509 9.15161   2
   4 -11  -6 -0.4397 8.06543   3
   4  11  -6 1.03661 11.1563   2
   3  11  -6 51.6974 8.92819   1
  -3 -11   6 -8.5678 16.0547   1
   3 -11  -6 51.2561 10.5151   3
   3  11  -6 52.1278 9.85904   2
  -3 -11   6 50.0622 9.80118   3
   2 -11  -6 140.230 14.7177   3
  -2 -11   6 143.459 13.6009   3
  -2  11   6 148.641 9.71263   2
   2  11  -6 134.942 13.4499   1
   2  11  -6 111.506 11.9398   3
  -1  11   6 105.762 7.98642   2
   1 -11  -6 81.6601 11.8614   3
  -1 -11   6 97.6062 12.5333   3
   1  11  -6 97.3762 14.9440   1
   1  11  -6 97.8763 12.9334   3
   0 -11  -6 387.503 26.8555   3
   0  11  -6 440.977 27.1973   3
   0 -11   6 454.526 23.1098   3
   0  11   6 452.156 20.8118   2
   0  11  -6 470.262 24.2480   1
  -1 -11  -6 107.928 10.7739   2
  -1  11  -6 105.044 14.2918   1
  -1 -11  -6 64.1880 10.5428   3
   1  11   6 76.1225 10.2925   2
   1 -11   6 97.1159 8.18459   3
  -1  11  -6 89.9206 9.18393   3
   2  11   6 169.728 13.1182   2
  -2  11  -6 129.367 11.4973   1
  -2 -11  -6 129.855 14.5689   3
   2 -11   6 157.379 10.2488   3
  -3 -11  -6 43.7900 8.96599   3
   3 -11   6 38.5026 4.84278   3
   3  11   6 53.2741 8.83239   2
  -3  11  -6 52.1774 9.19561   1
  -4 -11  -6 4.07565 6.85269   3
  -4  11  -6 -0.4324 7.50883   1
   4  11   6 -8.1513 12.2069   2
  -5 -11  -6 5.85278 7.51074   3
  -5  11  -6 7.70404 10.2426   1
   5  11   6 3.01628 9.28855   2
   6  11   6 45.6578 12.9523   2
  -6 -11  -6 50.0718 12.0935   3
  -6  11  -6 57.2352 13.2088   1
   5 -12  -6 80.1718 15.1795   3
   5  12  -6 81.4634 18.1686   2
   4  12  -6 491.319 30.3365   2
   4 -12  -6 501.693 41.1053   3
  -3 -12   6 438.298 27.0564   3
   3  12  -6 442.756 28.1286   2
   3 -12  -6 442.321 31.9836   3
  -2 -12   6 33.8986 8.85328   3
  -2  12   6 21.6508 3.54268   2
   2 -12  -6 60.4708 12.3520   3
   2  12  -6 23.4596 7.68436   1
   1  12  -6 198.637 16.8645   1
   1 -12  -6 247.746 23.3378   3
  -1 -12   6 239.102 19.2174   3
   1  12  -6 216.744 17.5613   3
  -1  12   6 207.428 14.1400   2
   0 -12   6 0.81315 5.19626   3
   0  12  -6 8.31005 7.39773   1
   0 -12  -6 -5.7383 8.45754   3
   0  12   6 -8.0976 3.90886   2
   0  12  -6 2.66754 5.03759   3
  -1  12  -6 256.590 19.2350   1
   1 -12   6 264.553 15.1693   3
   1  12   6 248.954 18.4564   2
  -1 -12  -6 223.437 20.8001   3
   2 -12   6 41.1187 7.03062   3
  -2 -12  -6 36.9336 10.3526   3
   2  12   6 42.1699 8.49394   2
  -2  12  -6 33.5004 9.59590   1
   3  12   6 451.389 26.3660   2
  -3 -12  -6 478.135 26.5758   3
  -3  12  -6 426.553 28.5424   1
   4  12   6 476.484 30.8566   2
  -4  12  -6 472.200 28.1560   1
  -4 -12  -6 495.454 33.1940   3
  -5 -12  -6 67.1734 12.7669   3
  -5  12  -6 61.7713 12.9288   1
   5  12   6 60.1535 16.9393   2
  -4 -13   6 -9.1559 7.91511   3
   4 -13  -6 7.60398 11.2063   3
   4  13  -6 -0.4402 9.79633   2
   3 -13  -6 9.48413 10.2228   3
   3  13  -6 6.90296 9.43405   2
  -3 -13   6 -7.6332 7.11305   3
  -2 -13   6 313.107 24.2316   3
   2  13  -6 303.090 28.2287   1
   2  13  -6 364.391 27.8997   2
   2 -13  -6 272.414 27.8602   3
   1  13  -6 25.7857 8.13866   1
  -1  13   6 24.8020 6.06543   2
  -1 -13   6 12.0708 7.89444   3
   1 -13  -6 20.5715 14.2614   3
   0  13   6 183.863 12.2301   2
   0 -13   6 171.168 15.3090   3
   0  13  -6 161.419 16.2119   1
   0 -13  -6 172.247 20.2422   3
  -1  13  -6 28.9371 11.2511   1
   1  13   6 33.1996 9.75402   2
  -1 -13  -6 18.8807 10.1288   3
   1 -13   6 25.7986 7.61919   3
  -2 -13  -6 320.926 27.4583   3
  -2  13  -6 304.237 29.5952   1
   2  13   6 305.519 21.3831   2
  -3 -13  -6 -3.0570 10.9295   3
  -3  13  -6 2.27559 8.94544   1
   3  13   6 4.15604 7.21312   2
  -4  13  -6 0.34029 10.3738   1
   4  13   6 13.1655 9.03008   2
  -4 -13  -6 14.2443 13.0956   3
   3 -14  -6 44.7288 12.5416   3
   3  14  -6 26.1044 11.1418   2
  -3 -14   6 21.9956 10.4908   3
   2 -14  -6 257.484 28.1425   3
  -2 -14   6 283.417 28.0389   3
   2  14  -6 317.661 27.8197   2
  -1 -14   6 254.119 23.9224   3
   1  14  -6 217.098 20.3578   1
   1 -14  -6 237.412 26.6167   3
   1  14  -6 214.406 20.8774   2
   0 -14  -6 10.2842 13.6523   3
   0 -14   6 -3.3313 5.90147   3
   0  14  -6 7.73024 9.22290   1
   0  14   6 -3.0482 4.47750   2
  -1  14  -6 244.430 24.2233   1
   1  14   6 233.621 24.7124   2
  -1 -14  -6 256.448 24.1029   3
  -2 -14  -6 271.867 25.7979   3
   2  14   6 285.426 21.0420   2
  -2  14  -6 294.965 26.0661   1
  -3 -14  -6 28.2012 12.4271   3
  -3  14  -6 49.9652 19.7962   1
   3  14   6 6.35610 9.27019   2
   8   0  -7 -2.7385 6.22939   2
   7   0  -7 294.605 15.4553   2
   6   0  -7 -2.4904 3.33717   2
   5   0  -7 1038.98 41.2153   2
   4   0  -7 0.40677 1.46836   1
   3   0  -7 2173.54 79.6608   1
   2   0  -7 -0.2113 2.08287   1
   1   0  -7 1455.53 58.1103   2
   1   0  -7 1384.98 53.7445   1
   0   0  -7 2.46178 2.64264   2
   0   0  -7 2.31106 3.07471   1
   0   0  -7 -3.9489 2.83356   3
   1   0   7 1355.60 45.9055   1
  -1   0  -7 1319.33 56.7799   3
  -1   0  -7 1297.34 44.4308   1
  -1   0  -7 1336.42 46.6679   2
   2   0   7 0.16023 3.53523   2
  -2   0  -7 -1.8627 1.78264   3
   2   0   7 5.98887 3.94584   1
  -2   0  -7 -1.0515 4.20623   1
  -2   0  -7 1.29191 2.70400   2
   2   0   7 -0.6509 1.47218   3
   3   0   7 1964.45 71.1309   2
   3   0   7 2029.13 73.0093   1
  -3   0  -7 1969.34 70.0118   3
   3   0   7 1930.01 67.6737   3
  -3   0  -7 1995.01 85.7287   2
  -3   0  -7 1991.92 73.5089   1
   4   0   7 -2.5464 4.30030   1
  -4   0  -7 1.05030 2.73475   3
  -4   0  -7 -0.0990 5.88567   1
  -4   0  -7 2.21951 4.28048   2
   4   0   7 0.30716 3.42835   2
   4   0   7 -3.3193 2.63567   3
   5   0   7 1182.85 42.3955   2
  -5   0  -7 1142.35 52.4503   3
   5   0   7 1226.93 53.6183   3
   5   0   7 1189.77 49.3949   1
  -5   0  -7 1194.54 45.0165   1
  -5   0  -7 1249.59 65.7492   2
   6   0   7 -2.8373 2.68953   3
  -6   0  -7 -3.6057 5.10321   1
   6   0   7 -0.2955 4.76825   1
   6   0   7 4.79781 5.74358   2
   7   0   7 353.886 20.5813   3
  -7   0  -7 361.051 25.1495   1
   7   0   7 380.810 21.3939   2
  -8   0  -7 -22.946 9.27426   1
   8   0   7 -4.9555 7.35373   2
   9   0   7 142.887 15.2940   2
  -9   0  -7 156.188 17.8048   1
   9   1  -7 201.583 17.8390   2
   8   1  -7 108.051 9.66917   2
   8  -1  -7 131.766 11.8837   2
   7   1  -7 405.494 24.5085   2
   7  -1  -7 368.808 22.5828   2
   6   1  -7 74.3662 7.90229   2
   6  -1  -7 74.3571 7.48406   2
   5  -1  -7 1033.96 33.8383   1
   5   1  -7 1038.57 38.6878   2
   5  -1  -7 1037.63 43.8683   2
   5  -1  -7 1023.83 35.0051   1
   4  -1  -7 337.803 12.8787   1
   4  -1  -7 320.397 12.5419   1
   4   1  -7 329.038 11.2552   1
   3  -1  -7 1289.12 46.0451   1
   3   1  -7 1255.66 41.3965   1
   2  -1  -7 274.579 11.5271   1
   2   1  -7 274.676 10.0516   1
   2  -1  -7 285.070 13.9135   2
   1  -1  -7 746.570 29.4164   3
   1   1  -7 807.085 29.8104   1
  -1  -1   7 778.260 29.9110   1
   1  -1  -7 769.516 30.1307   2
   1  -1  -7 758.471 27.1075   1
   0   1  -7 -1.1553 2.87330   2
   0   1  -7 1.73805 2.58196   3
   0   1  -7 0.79578 3.03011   1
   0  -1  -7 0.80532 3.05819   1
   0  -1  -7 -1.2659 2.72269   2
   0  -1  -7 -1.1855 2.29068   3
   0  -1   7 2.46140 3.88801   1
   1  -1   7 899.973 32.9497   1
  -1  -1  -7 908.994 26.9239   2
   1   1   7 877.097 34.8782   2
   1   1   7 906.315 35.4003   3
  -1  -1  -7 878.011 36.1043   1
  -1   1  -7 905.651 27.7038   2
  -1   1  -7 874.928 32.0469   1
  -1  -1  -7 890.285 38.5501   3
  -2   1  -7 243.741 11.4255   1
  -2   1  -7 247.316 12.7573   2
  -2  -1  -7 238.877 12.3772   3
   2  -1   7 251.291 11.3454   2
   2  -1   7 241.128 12.5771   1
  -2  -1  -7 234.513 12.3571   2
  -2  -1  -7 249.622 11.8777   1
   2   1   7 236.982 13.1231   3
   2   1   7 251.425 11.3169   2
   3  -1   7 1468.12 47.8780   1
   3   1   7 1458.50 46.5581   2
  -3   1  -7 1459.67 65.2872   3
  -3  -1  -7 1580.17 59.6015   2
  -3  -1  -7 1435.03 57.0470   1
   3  -1   7 1473.64 50.4846   3
  -3   1  -7 1495.19 50.9440   2
   3  -1   7 1455.09 55.4128   2
  -3  -1  -7 1500.48 65.4818   3
  -3   1  -7 1429.47 45.6288   1
   3   1   7 1459.48 60.0052   3
   4  -1   7 363.089 15.2809   3
  -4   1  -7 338.817 16.1903   1
   4   1   7 339.168 20.1891   2
  -4   1  -7 369.912 14.7561   3
   4  -1   7 356.726 15.7605   2
  -4  -1  -7 388.537 24.4340   2
   4  -1   7 354.857 19.6682   1
   4   1   7 375.117 16.2134   3
  -4   1  -7 364.733 18.4401   2
  -4  -1  -7 329.263 14.1324   3
  -4  -1  -7 317.859 16.6210   1
  -5   1  -7 983.549 49.8856   2
  -5  -1  -7 956.292 41.5174   2
  -5   1  -7 952.909 40.9328   1
   5   1   7 906.903 33.7214   2
   5  -1   7 985.007 36.3529   2
   5  -1   7 894.331 42.2824   1
  -5  -1  -7 915.731 42.2120   1
   5   1   7 907.942 43.4174   3
   5  -1   7 930.276 40.5388   3
  -5  -1  -7 927.519 38.0084   3
  -6   1  -7 106.917 10.6819   1
   6   1   7 70.7008 7.74585   2
   6  -1   7 62.0374 15.4794   1
   6   1   7 75.1028 7.50629   3
  -6  -1  -7 77.6381 7.58614   3
  -6  -1  -7 93.7069 9.66254   1
   6  -1   7 85.4456 6.14334   3
   6  -1   7 92.2092 10.1207   2
   7   1   7 345.336 18.7119   2
   7   1   7 315.721 22.2642   3
   7  -1   7 376.380 20.1018   3
  -7   1  -7 335.244 19.4373   1
   7  -1   7 328.549 16.7931   2
  -7  -1  -7 336.015 17.6316   1
   8   1   7 139.841 14.4158   3
   8   1   7 136.209 12.5394   2
  -8   1  -7 142.031 13.6609   1
   8  -1   7 130.272 10.7537   2
  -8  -1  -7 120.582 13.5987   1
   9   1   7 221.494 19.2868   2
  -9   1  -7 227.230 19.5763   1
  -9  -1  -7 219.359 20.5140   1
   9  -1   7 198.335 17.3254   2
   9   2  -7 278.675 18.8375   2
   8   2  -7 110.806 12.3285   2
   7  -2  -7 238.270 13.1386   2
   7   2  -7 294.683 17.9842   2
   6  -2  -7 113.067 9.18317   2
   6  -2  -7 126.160 6.98400   1
   6  -2  -7 114.638 5.90059   1
   6   2  -7 128.850 10.3144   2
   5   2  -7 351.912 16.7548   2
   5  -2  -7 374.413 15.0419   2
   5  -2  -7 366.283 18.5947   1
   4  -2  -7 445.553 18.9519   1
   4   2  -7 438.340 18.4044   1
   3   2  -7 528.220 19.3099   1
   3  -2  -7 524.718 24.9785   2
   2  -2  -7 176.825 9.75434   3
   2   2  -7 165.071 7.93836   1
  -2  -2   7 186.888 8.51866   1
   2  -2  -7 180.887 8.51745   2
   1  -2  -7 1247.83 39.3062   1
  -1  -2   7 1216.63 47.3210   1
   1  -2  -7 1256.11 42.8147   2
   1  -2  -7 1231.48 47.8209   3
   1   2  -7 1169.51 39.1829   1
   0   2  -7 255.092 13.2156   1
   0  -2  -7 257.149 11.9374   1
   0  -2  -7 252.602 12.5585   3
   0  -2   7 261.176 12.2418   1
   0  -2  -7 255.109 10.2539   2
   0   2   7 249.048 13.5128   2
  -1  -2  -7 1189.61 48.0487   2
  -1  -2  -7 1143.58 44.2477   1
   1   2   7 1095.37 41.9611   3
  -1   2  -7 1130.86 43.4480   2
  -1  -2  -7 1176.39 45.0801   3
   1  -2   7 1107.37 40.6704   1
  -1   2  -7 1140.03 52.0112   1
  -1   2  -7 1094.94 39.3726   3
   1   2   7 1118.69 41.5600   2
  -2  -2  -7 207.811 13.9996   3
   2  -2   7 197.395 11.7895   1
  -2   2  -7 203.083 10.5721   3
  -2   2  -7 205.455 10.3919   2
  -2   2  -7 205.966 13.9960   1
   2   2   7 187.678 9.53973   2
  -2  -2  -7 214.410 12.4874   2
  -2  -2  -7 214.270 10.7951   1
   2   2   7 205.567 10.3545   3
   3  -2   7 515.663 20.5767   1
  -3  -2  -7 498.471 21.6713   1
   3   2   7 483.665 20.1369   2
  -3   2  -7 471.389 16.5092   3
   3   2   7 463.085 23.0145   3
  -3  -2  -7 476.780 23.0065   3
  -3  -2  -7 448.547 20.2691   2
  -3   2  -7 483.871 23.5276   1
  -3   2  -7 466.251 22.6566   2
  -4  -2  -7 389.977 18.0664   1
   4  -2   7 408.801 12.6402   3
   4   2   7 411.922 17.2545   3
  -4   2  -7 388.973 22.6457   2
   4  -2   7 391.261 19.3093   2
  -4  -2  -7 386.689 22.7629   3
   4   2   7 399.654 18.5209   2
   4  -2   7 400.651 21.6210   1
  -4   2  -7 377.915 18.0207   1
  -4  -2  -7 405.670 18.8276   2
   5   2   7 330.828 18.8642   2
  -5   2  -7 330.188 18.0698   1
  -5  -2  -7 350.579 23.7584   2
  -5  -2  -7 365.751 21.4417   1
   5  -2   7 339.242 15.7180   3
   5   2   7 380.085 19.7855   3
   5  -2   7 353.843 18.2638   1
  -5  -2  -7 354.098 20.4263   3
   5  -2   7 347.535 18.0965   2
  -5   2  -7 341.529 17.2223   2
  -6  -2  -7 123.943 8.99429   3
  -6   2  -7 136.025 10.9222   1
   6   2   7 131.613 10.4718   3
   6   2   7 136.114 10.8074   2
  -6  -2  -7 124.921 11.6396   1
   6  -2   7 109.127 9.98964   2
  -7  -2  -7 282.580 17.5537   1
  -7  -2  -7 268.011 16.6970   3
  -7   2  -7 311.151 20.6543   1
   7  -2   7 287.061 16.8521   3
   7   2   7 292.877 22.4243   2
   7  -2   7 285.833 20.4760   2
   7   2   7 280.434 21.3524   3
  -8  -2  -7 126.334 10.7573   1
  -8   2  -7 137.272 12.6623   1
   8   2   7 102.593 12.7571   3
   8  -2   7 101.018 12.3544   2
   8   2   7 100.630 14.2746   2
  -9  -2  -7 362.553 29.2964   1
   9  -2   7 299.023 25.9674   2
  -9   2  -7 286.241 23.5617   1
   9   2   7 299.360 25.3858   2
   9   3  -7 72.8622 12.8338   2
   8   3  -7 78.8747 10.5256   2
   7  -3  -7 355.773 14.8263   2
   7   3  -7 333.546 20.2493   2
   6  -3  -7 299.131 16.4266   2
   6   3  -7 290.150 17.3702   2
   6  -3  -7 282.584 14.2525   1
   5  -3  -7 527.421 25.8980   2
   5   3  -7 562.201 31.4121   3
   5  -3  -7 600.265 28.9860   1
   5   3  -7 544.302 25.2510   2
   4  -3  -7 580.818 30.6974   3
   4   3  -7 628.377 27.8585   1
   4  -3  -7 625.342 28.0539   1
   4   3  -7 665.736 29.3331   3
   4  -3  -7 637.739 22.6631   2
   3   3  -7 807.270 26.9804   1
  -3  -3   7 838.034 30.4546   1
   3  -3  -7 826.217 29.6972   2
   3  -3  -7 822.276 33.1008   3
   2   3  -7 255.380 10.5187   1
  -2  -3   7 253.010 11.7586   1
   2  -3  -7 256.141 11.8914   2
   2  -3  -7 259.006 13.4642   3
   1  -3  -7 958.297 35.1929   3
   1  -3  -7 985.091 37.8954   2
   1   3  -7 905.701 33.8305   1
  -1  -3   7 941.228 35.8597   1
   0   3   7 378.928 16.4071   3
   0   3  -7 351.849 17.2679   1
   0  -3  -7 361.178 16.2455   2
   0   3   7 369.013 15.2460   2
   0  -3  -7 373.809 18.4264   3
   0  -3   7 369.026 15.3773   1
  -1  -3  -7 1037.08 51.4608   3
  -1   3  -7 1042.20 31.5726   3
   1   3   7 1009.63 35.9682   2
  -1   3  -7 1043.53 37.6226   1
   1   3   7 1085.48 43.5503   3
  -1  -3  -7 1118.36 49.6257   2
  -1  -3  -7 1077.71 36.5726   1
  -1   3  -7 1044.72 37.0179   3
   1  -3   7 1064.31 39.3705   1
  -1   3  -7 1075.59 39.4807   2
  -2   3  -7 296.920 12.6911   2
  -2   3  -7 277.844 8.61757   3
  -2  -3  -7 286.415 18.3067   3
   2   3   7 292.958 12.5946   2
  -2  -3  -7 301.901 13.6150   1
  -2   3  -7 283.559 17.8757   1
   2  -3   7 299.883 14.6929   1
   2   3   7 293.928 12.7947   3
  -2   3  -7 288.453 10.5492   3
  -2  -3  -7 274.355 17.9069   2
  -3   3  -7 732.948 29.7187   1
  -3   3  -7 759.825 28.2513   2
   3  -3   7 779.269 33.4006   1
  -3  -3  -7 764.760 29.2782   1
   3   3   7 747.897 29.9130   2
  -3  -3  -7 745.995 35.9998   3
   3   3   7 779.564 31.9109   3
  -3  -3  -7 752.640 29.3179   2
  -4  -3  -7 673.632 26.7366   3
   4   3   7 705.763 29.7699   3
   4  -3   7 656.843 30.5443   1
  -4   3  -7 679.783 26.5137   2
   4   3   7 666.162 23.5946   2
  -4  -3  -7 713.203 35.2634   2
  -4   3  -7 616.710 26.7388   1
  -4  -3  -7 660.975 26.8946   1
  -5  -3  -7 650.539 26.3695   1
   5  -3   7 650.909 25.4792   2
  -5  -3  -7 626.107 29.7314   3
  -5  -3  -7 640.116 34.4953   2
  -5   3  -7 714.479 38.2089   2
  -5   3  -7 637.712 31.4142   1
   5   3   7 644.662 24.3380   2
   5  -3   7 614.263 28.9098   1
   5   3   7 650.392 37.7101   3
  -6   3  -7 260.775 16.8548   1
   6   3   7 269.552 13.2241   2
  -6  -3  -7 240.988 16.4825   1
   6  -3   7 241.036 16.7450   2
  -6  -3  -7 256.612 14.1264   3
   6  -3   7 261.853 12.2743   3
   6   3   7 255.773 17.8901   3
  -7  -3  -7 336.550 21.1670   1
   7  -3   7 324.905 17.2420   2
  -7   3  -7 337.819 21.0450   1
   7   3   7 306.264 16.2340   2
   7   3   7 302.976 24.0571   3
  -7  -3  -7 303.593 19.8017   3
  -8   3  -7 94.3515 12.3391   1
   8   3   7 92.4157 10.9363   2
   8  -3   7 84.2384 13.4672   2
  -8  -3  -7 75.1328 10.4387   1
  -8  -3  -7 83.5001 9.09840   3
  -9   3  -7 90.0086 12.6505   1
   9  -3   7 82.3154 15.3985   2
  -9  -3  -7 87.1205 14.7925   1
   9   3   7 91.8575 13.2522   2
   9   4  -7 5.23380 7.23909   2
   8   4  -7 293.259 18.6051   2
   7   4  -7 336.855 18.6685   2
   6  -4  -7 465.140 16.6606   2
   6  -4  -7 461.901 17.2140   2
   6  -4  -7 431.115 29.5183   3
   6  -4  -7 514.798 21.3363   1
   6   4  -7 455.532 24.7859   2
   5   4  -7 261.607 21.2587   3
   5   4  -7 293.339 16.4429   2
   5  -4  -7 292.299 13.7001   2
   5  -4  -7 304.688 10.6662   2
   5  -4  -7 299.211 15.2998   1
   5  -4  -7 315.721 18.4452   3
  -4  -4   7 208.950 7.67004   1
   4  -4  -7 208.608 8.29853   2
   4  -4  -7 219.124 12.2692   1
   4   4  -7 213.916 10.7442   1
   4   4  -7 219.693 15.3150   3
   4  -4  -7 220.619 14.3884   3
   3  -4  -7 198.680 8.14930   2
   3  -4  -7 206.283 11.5043   1
  -3  -4   7 191.731 9.80119   1
   3  -4  -7 191.442 12.4727   3
   3   4  -7 193.209 13.3396   3
   3   4  -7 197.117 8.04034   1
   2  -4  -7 738.123 32.8004   3
   2   4  -7 710.002 26.8479   1
   2  -4  -7 749.253 27.7841   2
   2   4  -7 768.603 32.6995   3
  -2  -4   7 747.811 27.8050   1
   1   4  -7 841.088 34.2570   3
   1   4  -7 862.596 33.4171   1
  -1  -4   7 810.080 31.4483   1
   1  -4  -7 875.778 41.2454   2
   1  -4  -7 864.072 34.7968   3
  -1   4   7 797.144 36.7886   2
   0  -4  -7 837.121 37.6171   2
   0  -4   7 867.962 29.1329   1
   0   4   7 836.114 34.3711   3
   0   4  -7 835.811 28.0000   3
   0   4   7 835.818 25.7264   2
   0   4  -7 873.165 30.2657   1
   0  -4  -7 814.970 35.8599   3
  -1   4  -7 759.642 31.4893   3
   1   4   7 757.480 26.4179   2
  -1   4  -7 781.922 30.1155   1
   1   4   7 804.015 37.1231   3
   1  -4   7 788.089 32.7486   1
  -1  -4  -7 800.934 26.8995   2
  -1  -4  -7 723.117 29.5920   3
  -2  -4  -7 670.718 29.4023   2
   2   4   7 627.548 24.3092   2
  -2  -4  -7 620.902 31.0556   3
  -2   4  -7 664.359 27.0251   2
   2   4   7 637.184 30.0694   3
  -2   4  -7 634.212 25.8351   1
   2  -4   7 660.343 26.1084   1
  -3  -4  -7 208.472 14.7288   2
  -3  -4  -7 191.035 11.1950   1
  -3  -4  -7 172.947 12.3255   3
  -3   4  -7 219.430 11.7746   2
   3   4   7 207.887 11.4205   2
  -3   4  -7 204.101 11.2399   1
   3   4   7 223.022 14.5406   3
   3  -4   7 190.139 13.2748   1
  -4   4  -7 190.933 13.7964   2
  -4  -4  -7 180.830 12.3911   3
  -4  -4  -7 186.046 11.7915   1
  -4  -4  -7 180.640 12.6809   2
   4   4   7 177.502 11.8814   3
   4  -4   7 219.383 15.4803   1
   4   4   7 187.445 15.0315   2
  -4   4  -7 190.343 12.4177   1
   5   4   7 247.982 15.5007   2
   5  -4   7 226.105 21.3717   1
  -5   4  -7 250.391 17.4787   2
   5   4   7 266.729 18.9076   3
  -5   4  -7 254.290 15.9975   1
  -5  -4  -7 292.199 17.5754   1
  -5  -4  -7 256.446 14.7333   3
  -6  -4  -7 598.323 29.8379   3
   6   4   7 536.973 34.4829   3
  -6  -4  -7 555.223 28.0498   1
   6   4   7 564.623 31.2640   2
  -6   4  -7 568.508 30.4507   1
   7   4   7 274.886 21.1558   2
  -7   4  -7 318.260 19.7042   1
   7   4   7 346.003 31.4629   3
  -7  -4  -7 335.161 22.4747   1
   7  -4   7 323.548 16.8308   2
  -7  -4  -7 311.055 20.8748   3
   8   4   7 274.276 18.6736   2
   8  -4   7 237.033 15.8850   2
  -8  -4  -7 269.834 20.7496   1
  -8   4  -7 231.378 22.0552   1
  -8  -4  -7 257.136 20.6278   3
  -9   4  -7 0.54114 8.56471   1
   9  -4   7 1.89616 6.45879   2
  -9  -4  -7 8.52277 10.8780   1
   9   4   7 -1.3472 7.54475   2
   9   5  -7 31.1290 12.4415   2
   9  -5  -7 5.88932 11.3079   3
   8  -5  -7 213.825 18.6732   3
   8   5  -7 175.882 22.5197   2
   7  -5  -7 52.7140 8.56591   3
   7   5  -7 52.7050 8.44519   2
   6  -5  -7 708.345 36.6708   3
   6   5  -7 677.390 31.9403   2
   6  -5  -7 687.717 31.5264   1
  -5  -5   7 203.103 8.32707   1
   5  -5  -7 206.807 14.2571   3
   5  -5  -7 214.661 12.5395   1
   5   5  -7 198.755 12.6547   2
   4   5  -7 71.4847 8.17930   3
   4  -5  -7 61.9823 7.92225   1
   4   5  -7 56.5716 4.74361   1
   4  -5  -7 61.9823 9.25769   3
  -4  -5   7 60.7725 4.87426   1
   3  -5  -7 354.994 20.2132   3
   3   5  -7 374.151 17.4633   3
  -3  -5   7 371.601 13.7769   1
   3  -5  -7 353.447 15.8466   2
   3   5  -7 352.441 14.9544   1
   3  -5  -7 362.322 18.8069   1
   2   5  -7 1226.18 41.9114   3
  -2  -5   7 1196.02 45.9314   1
   2   5  -7 1189.71 39.7013   1
   2  -5  -7 1207.35 49.7022   3
   2  -5  -7 1208.52 45.8613   2
   1   5  -7 114.267 7.96370   1
  -1  -5   7 114.327 7.72238   1
  -1   5   7 130.508 9.67762   3
   1   5  -7 110.898 6.85763   3
  -1   5   7 108.165 6.61091   2
   1  -5  -7 120.323 11.2806   3
   1  -5  -7 104.368 7.87683   2
   0   5   7 612.565 21.6115   2
   0   5   7 622.000 28.2872   3
   0   5  -7 638.240 21.1413   3
   0   5  -7 584.453 23.1689   1
   0  -5   7 646.063 26.0085   1
   0  -5  -7 612.804 28.6160   2
   0  -5  -7 647.398 29.6522   3
  -1  -5  -7 128.624 9.59885   3
  -1   5  -7 131.660 10.6501   1
  -1   5  -7 123.528 6.72933   3
   1   5   7 135.219 13.9854   3
   1  -5   7 133.201 8.33319   1
   1   5   7 145.176 8.46490   2
  -1  -5  -7 139.287 10.2852   2
  -2   5  -7 1377.27 50.4398   1
  -2  -5  -7 1389.10 60.4661   3
  -2  -5  -7 1492.00 52.6033   2
   2   5   7 1374.30 46.5576   2
  -2   5  -7 1364.06 58.4240   2
   2   5   7 1369.42 65.9358   3
   2  -5   7 1415.47 48.4385   1
   3   5   7 407.787 24.8616   3
  -3   5  -7 422.631 20.4874   1
   3   5   7 449.106 20.2558   2
  -3  -5  -7 409.797 20.6713   2
   3  -5   7 425.926 20.3394   1
  -3   5  -7 440.860 21.1877   2
  -3  -5  -7 436.181 24.2477   3
   4   5   7 61.9553 8.34398   3
  -4   5  -7 65.0128 7.68969   1
   4  -5   7 67.9689 7.94934   1
  -4  -5  -7 55.0603 7.07490   1
   4   5   7 71.5930 7.15338   2
  -4   5  -7 77.4974 8.06711   2
  -4  -5  -7 69.2940 8.32752   3
  -4  -5  -7 75.7567 10.9619   2
  -5  -5  -7 178.958 10.8965   3
  -5   5  -7 182.739 12.9259   1
   5   5   7 184.925 16.2312   3
  -5  -5  -7 173.163 12.5907   1
  -5   5  -7 179.638 15.0459   2
   5   5   7 182.327 11.5288   2
  -6  -5  -7 630.583 31.0356   1
  -6  -5  -7 574.239 33.8046   3
   6   5   7 614.822 27.6092   2
   6   5   7 611.024 34.2847   3
  -6   5  -7 622.469 34.7632   1
  -7  -5  -7 70.6773 8.89456   3
  -7   5  -7 73.0681 24.1554   1
  -7  -5  -7 94.8354 12.0291   1
   7   5   7 58.9749 8.97838   2
  -8  -5  -7 155.246 14.9778   1
   8   5   7 196.497 19.7584   2
  -8  -5  -7 156.457 17.7579   3
   9   5   7 24.8419 14.0060   2
  -9  -5  -7 15.0981 8.31246   3
  -9   5  -7 16.7933 9.47637   1
  -9  -5  -7 30.0469 8.56468   1
   8   6  -7 274.730 27.8125   2
   8  -6  -7 325.987 24.9318   3
   7   6  -7 99.2756 11.4944   2
   7  -6  -7 97.9271 13.2766   3
   6  -6  -7 245.852 14.5073   1
   6   6  -7 235.826 17.1743   2
   6  -6  -7 226.902 17.0603   3
  -5  -6   7 195.398 10.4431   1
   5   6  -7 205.183 16.2482   2
   5  -6  -7 214.917 15.1459   1
   5  -6  -7 185.070 13.1913   3
   4  -6  -7 70.1511 9.85387   1
   4   6  -7 74.6345 6.09897   1
   4  -6  -7 55.5008 8.10787   3
   4   6  -7 69.9021 9.16353   3
  -4  -6   7 80.8943 5.65687   1
   3  -6  -7 364.941 19.8019   1
  -3  -6   7 350.986 18.8520   1
   3  -6  -7 366.227 12.2451   2
   3  -6  -7 369.540 19.8415   3
   3   6  -7 353.110 20.6319   3
   3   6  -7 393.542 17.0241   1
   2  -6  -7 1350.36 55.4322   3
   2   6  -7 1354.06 55.6399   1
  -2  -6   7 1333.81 55.0049   1
   2   6  -7 1372.63 58.7897   3
   2  -6  -7 1381.26 45.9367   2
   1   6  -7 15.6526 4.40481   3
   1  -6  -7 16.4857 5.69927   3
  -1   6   7 24.7262 5.26238   3
   1  -6  -7 26.4605 4.74705   2
  -1  -6   7 21.0956 4.24088   1
   1   6  -7 19.7413 4.03328   1
  -1   6   7 19.0773 2.43794   2
   0  -6  -7 675.888 34.4878   3
   0   6   7 673.916 25.5462   2
   0  -6  -7 644.474 30.9191   2
   0   6   7 760.477 30.9587   3
   0   6  -7 706.944 26.7126   3
   0  -6   7 694.449 32.0650   1
   0   6  -7 675.869 26.7719   1
  -1  -6  -7 16.0609 5.84126   3
  -1   6  -7 21.1059 6.56409   1
  -1   6  -7 23.2511 2.38245   3
   1   6   7 21.0216 5.72328   3
  -1  -6  -7 13.3657 4.43856   2
   1   6   7 22.5762 4.45584   2
   1  -6   7 15.8353 7.02123   1
  -2   6  -7 1246.03 52.8790   2
  -2   6  -7 1166.89 43.1257   1
  -2  -6  -7 1148.56 47.0195   2
   2   6   7 1137.83 41.6750   2
   2  -6   7 1209.19 45.7095   1
   2   6   7 1215.43 56.4298   3
  -2  -6  -7 1167.21 51.5972   3
  -3   6  -7 351.153 21.0898   2
   3  -6   7 331.243 17.2651   1
   3   6   7 330.648 20.0043   3
   3   6   7 328.139 16.7599   2
  -3  -6  -7 326.629 16.9199   2
  -3  -6  -7 335.277 21.9879   3
  -3   6  -7 345.018 16.9702   1
  -4  -6  -7 64.4525 9.89731   3
  -4  -6  -7 71.0207 7.29802   1
  -4   6  -7 107.389 10.4691   1
   4   6   7 91.6042 9.55732   3
   4   6   7 79.6584 11.8667   2
  -4   6  -7 92.3282 9.82153   2
  -4  -6  -7 81.9378 10.5371   2
   5   6   7 203.594 17.0437   3
  -5  -6  -7 237.565 14.8193   1
  -5   6  -7 226.442 16.5503   2
   5   6   7 228.972 15.7696   2
  -5   6  -7 212.943 14.1636   1
  -5  -6  -7 206.675 16.8336   3
  -6   6  -7 270.916 20.4936   1
  -6  -6  -7 282.396 17.5506   1
   6   6   7 251.021 19.4796   2
  -6  -6  -7 290.633 16.8626   3
  -7   6  -7 146.262 14.6419   1
  -7  -6  -7 121.562 12.7378   3
  -7  -6  -7 140.276 11.4110   1
   7   6   7 131.935 17.8329   2
   8   6   7 312.678 23.4956   2
  -8  -6  -7 326.194 25.5241   1
  -8   6  -7 333.775 25.9011   1
  -8  -6  -7 335.447 27.7501   3
   8  -7  -7 151.752 15.2383   3
   8   7  -7 154.696 21.9117   2
   7   7  -7 132.858 13.3379   2
   7  -7  -7 120.867 18.0118   3
   6  -7  -7 24.3991 8.34280   3
   6   7  -7 19.3779 8.81094   2
   6  -7  -7 46.2427 6.98552   1
   5   7  -7 24.3733 8.70692   2
  -5  -7   7 45.3584 6.06047   1
   5  -7  -7 39.2472 9.36785   3
   5  -7  -7 27.5297 7.17338   1
   4   7  -7 728.059 34.7418   3
   4   7  -7 696.427 30.8904   1
   4  -7  -7 671.766 35.2474   3
   4  -7  -7 742.664 38.6540   1
  -4  -7   7 731.029 31.1167   1
   3   7  -7 89.9752 8.01362   1
  -3  -7   7 117.148 8.38895   1
   3  -7  -7 97.6231 9.69514   1
   3  -7  -7 104.960 11.2499   3
   3   7  -7 97.4873 9.44785   3
  -2  -7   7 595.129 26.3552   1
   2   7  -7 544.958 24.3446   3
   2   7  -7 530.840 24.4048   1
   2  -7  -7 544.087 29.9157   3
   2  -7  -7 578.619 28.9665   1
   2  -7  -7 552.424 19.1051   2
  -2   7   7 576.465 21.1887   2
   1  -7  -7 6.00850 4.18026   2
  -1   7   7 2.77652 4.90152   3
   1   7  -7 2.65570 4.03866   3
   1  -7  -7 4.11968 5.61320   3
  -1   7   7 1.13266 3.09728   2
   1   7  -7 9.86760 4.95844   1
  -1  -7   7 3.54761 4.14890   1
   0   7   7 557.804 19.0663   2
   0   7   7 563.505 29.6535   3
   0   7  -7 588.387 26.4980   3
   0   7  -7 560.892 22.7658   1
   0  -7   7 580.750 24.9509   1
   0  -7  -7 522.296 23.9056   3
   0  -7  -7 574.315 23.2307   2
   1   7   7 1.64204 3.12388   2
  -1  -7  -7 9.55938 3.69339   2
  -1  -7  -7 -3.2786 4.75006   3
   1   7   7 -2.7453 4.69081   3
  -1   7  -7 6.01562 4.46003   1
   1  -7   7 6.25191 5.03107   1
  -1   7  -7 0.96059 2.62163   3
   2   7   7 624.033 30.5777   2
   2  -7   7 648.112 35.1226   1
  -2   7  -7 634.823 24.4896   3
  -2  -7  -7 630.346 35.1304   3
   2   7   7 653.021 38.6696   3
  -2   7  -7 623.822 27.2148   1
  -2  -7  -7 692.302 29.3723   2
   3   7   7 85.0594 8.60196   2
  -3  -7  -7 78.0978 9.23210   3
  -3   7  -7 77.3201 10.9601   1
   3   7   7 89.6704 11.2625   3
  -3   7  -7 89.4292 9.05182   2
  -3  -7  -7 104.803 12.0156   2
  -4   7  -7 727.817 32.9212   2
  -4   7  -7 669.865 31.8531   1
   4   7   7 687.652 29.6130   2
  -4  -7  -7 666.633 34.1050   3
  -5  -7  -7 40.4588 9.06921   3
  -5   7  -7 30.3128 7.95501   1
   5   7   7 26.7766 8.81207   2
  -5  -7  -7 25.1544 7.97092   1
  -6  -7  -7 37.9365 7.76905   3
  -6   7  -7 41.4288 8.54567   1
  -6  -7  -7 18.5344 13.9789   1
   6   7   7 24.2388 8.35510   2
   7   7   7 153.833 16.9029   2
  -7  -7  -7 157.617 13.6881   1
  -7  -7  -7 159.005 16.6633   3
  -7   7  -7 157.138 14.6675   1
  -8  -7  -7 139.938 16.0237   1
   8   7   7 140.647 18.1786   2
  -8  -7  -7 138.610 18.4681   3
  -8   7  -7 132.137 16.6293   1
   8   8  -7 154.392 22.8121   2
   8  -8  -7 168.398 18.6096   3
   7   8  -7 90.3452 13.2356   2
   7  -8  -7 120.370 16.6290   3
   6  -8  -7 129.193 13.8060   3
   6   8  -7 81.8010 14.2851   2
   6  -8  -7 80.7703 9.92006   1
   5  -8  -7 58.9868 9.88319   3
   5  -8  -7 36.1275 10.6891   1
   5   8  -7 55.3610 11.6587   2
  -5  -8   7 68.7105 7.25907   1
   4  -8  -7 852.550 47.7486   1
   4  -8  -7 825.515 44.4017   3
  -4  -8   7 881.803 37.8438   1
   4   8  -7 852.045 39.0708   2
   4   8  -7 838.496 39.2315   1
   3   8  -7 106.421 11.5483   3
  -3  -8   7 114.591 10.5759   1
   3  -8  -7 103.597 10.9820   1
   3  -8  -7 124.790 12.6453   3
   3   8  -7 115.483 8.29037   1
   2  -8  -7 241.603 16.6636   3
   2   8  -7 249.623 15.7186   1
  -2  -8   7 272.480 16.4493   1
   2   8  -7 228.513 14.1102   3
   2  -8  -7 216.881 16.5405   1
   2  -8  -7 230.503 9.83412   2
  -2   8   7 245.981 11.9393   2
   1   8  -7 2.48390 3.15416   3
  -1  -8   7 6.59418 4.84953   1
   1  -8  -7 1.06165 4.10641   2
   1  -8  -7 -3.0623 5.13684   1
   1   8  -7 -4.5439 4.41583   1
   1  -8  -7 -9.5426 6.97425   3
  -1   8   7 0.92143 2.60406   2
  -1   8   7 -4.7417 8.60421   3
   0   8   7 1106.80 53.9913   3
   0   8   7 1133.23 43.8605   2
   0  -8  -7 1079.86 45.2045   3
   0   8  -7 1104.97 47.3424   3
   0  -8  -7 1149.95 57.2694   2
   0  -8   7 1180.64 47.1652   1
   0   8  -7 1101.79 49.7932   1
  -1   8  -7 4.05982 3.06698   3
   1   8   7 -2.4289 5.04540   3
   1  -8   7 5.80957 7.57899   1
   1   8   7 -0.5134 3.46562   2
  -1  -8  -7 1.82161 3.79336   2
  -1   8  -7 -2.6049 4.80691   1
  -1  -8  -7 5.53908 9.17255   3
   2   8   7 217.276 12.7280   2
  -2  -8  -7 237.593 12.9845   2
   2   8   7 148.853 22.3740   3
  -2   8  -7 221.111 9.37372   3
  -2  -8  -7 208.841 16.9106   3
  -2   8  -7 215.256 13.9246   1
  -3  -8  -7 116.834 10.3975   2
   3   8   7 122.478 9.49685   2
  -3  -8  -7 97.2601 10.7677   3
  -3   8  -7 115.742 10.0997   1
  -4   8  -7 893.808 38.5978   1
  -4  -8  -7 849.876 43.3895   3
   4   8   7 930.517 43.4300   2
  -5   8  -7 71.7443 10.4292   1
  -5  -8  -7 62.1343 10.9211   3
   5   8   7 78.4006 9.09731   2
   6   8   7 77.0285 11.0374   2
  -6  -8  -7 96.4582 11.1947   1
  -6  -8  -7 99.0247 15.5287   3
  -6   8  -7 81.6832 13.5606   1
  -7  -8  -7 86.6901 13.0189   3
  -7  -8  -7 86.7829 14.1940   1
   7   8   7 107.274 16.0951   2
  -7   8  -7 90.2013 12.1493   1
  -8  -8  -7 180.869 20.0865   1
  -8   8  -7 144.087 18.5073   1
  -8  -8  -7 114.821 16.6215   3
   8   8   7 162.150 19.2479   2
   7  -9  -7 36.7640 13.5799   3
   7   9  -7 14.9981 15.5576   2
   6   9  -7 54.1892 11.9183   2
   5   9  -7 248.753 18.0937   2
   5  -9  -7 261.356 20.8039   3
   4  -9  -7 539.918 33.6112   3
  -4  -9   7 556.758 26.7089   1
   4   9  -7 572.252 28.1521   2
   3  -9  -7 192.055 16.5243   3
   3   9  -7 182.722 12.5991   1
  -3  -9   7 163.290 13.8780   1
   3   9  -7 150.103 13.8880   3
   2   9  -7 135.448 13.2046   1
   2  -9  -7 120.317 13.9768   3
  -2   9   7 127.731 6.90921   2
  -2  -9   7 140.938 11.5132   1
   2   9  -7 110.948 9.00532   3
   1  -9  -7 11.1727 4.26487   2
   1  -9  -7 15.9733 5.74289   3
   1   9  -7 18.9308 7.04975   1
  -1   9   7 12.0637 2.71310   2
   1   9  -7 9.03125 4.48558   3
  -1  -9   7 -6.8328 8.38083   1
   0  -9   7 452.236 29.4627   1
   0   9  -7 434.505 25.6274   1
   0  -9  -7 442.995 28.0043   3
   0   9  -7 486.356 26.2818   3
   0  -9  -7 483.494 24.6697   2
   0   9   7 442.024 19.1066   2
  -1  -9  -7 7.21577 7.28583   2
  -1   9  -7 13.7808 3.68021   3
  -1  -9  -7 14.5716 7.46597   3
   1   9   7 24.0118 6.87748   2
  -1   9  -7 1.75010 5.96035   1
  -2   9  -7 122.891 11.2937   1
  -2  -9  -7 106.958 11.5807   2
  -2  -9  -7 117.038 11.5606   3
   2   9   7 125.410 11.9396   2
  -3   9  -7 194.274 15.9250   1
   3   9   7 180.428 14.7511   2
  -3  -9  -7 161.921 14.4306   3
  -4  -9  -7 544.341 34.9766   3
  -4   9  -7 542.944 30.3945   1
   4   9   7 542.715 31.7860   2
   5   9   7 228.106 19.6281   2
  -5   9  -7 209.161 17.1872   1
  -5  -9  -7 207.382 21.4111   3
  -6  -9  -7 65.1233 10.7856   3
  -6  -9  -7 43.3656 10.5600   1
   6   9   7 42.6698 11.4297   2
  -6   9  -7 42.6946 12.1395   1
   7   9   7 31.7226 10.9935   2
  -7  -9  -7 19.1186 15.3555   3
  -7  -9  -7 3.97216 12.8468   1
  -7   9  -7 13.3011 11.4714   1
   6  10  -7 198.132 21.8432   2
   6 -10  -7 177.223 19.1615   3
   5  10  -7 375.064 25.6842   2
   5 -10  -7 435.212 31.9925   3
   4 -10  -7 12.4078 8.32527   3
  -4 -10   7 8.91271 8.54475   1
   4  10  -7 12.1123 7.96468   2
  -3 -10   7 127.124 12.6316   1
   3  10  -7 141.190 16.7142   1
   3 -10  -7 130.780 12.4576   3
   2  10  -7 179.304 14.4020   1
  -2 -10   7 181.618 15.5137   1
   2  10  -7 203.459 16.5292   3
  -2  10   7 197.844 11.9899   2
   2 -10  -7 186.293 16.9976   3
   1 -10  -7 75.1198 9.98796   3
   1  10  -7 93.7362 10.3975   1
  -1  10   7 74.8596 6.13489   2
   1 -10  -7 106.884 8.63841   2
   1  10  -7 84.1654 9.25829   3
   0  10  -7 403.657 27.6607   3
   0 -10  -7 448.639 20.3553   2
   0 -10   7 426.803 19.7499   3
   0  10  -7 454.070 22.9166   1
   0  10   7 431.842 22.8823   2
   0 -10  -7 437.193 32.7231   3
   1 -10   7 85.6923 6.60005   3
  -1 -10  -7 62.9180 10.9501   3
  -1 -10  -7 73.8481 10.2894   2
   1  10   7 68.3430 7.63704   2
  -1  10  -7 104.073 29.9169   1
  -1  10  -7 85.9386 8.16633   3
  -2  10  -7 167.004 9.20361   3
  -2 -10  -7 169.386 14.6190   3
  -2 -10  -7 180.393 16.8718   2
  -2  10  -7 169.121 16.1713   1
   2 -10   7 181.963 9.37793   3
   2  10   7 169.483 13.7915   2
  -3  10  -7 113.127 14.1039   1
  -3 -10  -7 137.980 16.7735   3
   3  10   7 108.119 13.4985   2
  -4  10  -7 12.5482 8.79456   1
  -4 -10  -7 5.43966 7.93705   3
   4  10   7 9.19080 9.77723   2
  -5  10  -7 523.911 30.9209   1
  -5 -10  -7 496.899 40.7048   3
   5  10   7 510.873 42.1532   2
  -6 -10  -7 177.748 19.7337   3
   6  10   7 210.995 22.7803   2
  -6  10  -7 204.751 19.7277   1
  -6 -10  -7 212.443 17.5571   1
   6  11  -7 284.859 27.5369   2
   6 -11  -7 256.666 22.3573   3
   5  11  -7 256.519 24.5658   2
   5 -11  -7 257.625 25.1336   3
   4 -11  -7 52.0033 11.6266   3
   4  11  -7 52.5053 11.0326   2
   3 -11  -7 85.2196 14.4882   3
   3  11  -7 88.1928 10.8128   1
   3  11  -7 90.9935 12.7733   2
   2  11  -7 122.463 21.5124   3
  -2  11   7 122.696 7.45324   2
   2 -11  -7 172.001 17.8702   3
   2  11  -7 160.423 14.9414   1
   1  11  -7 96.6955 12.5701   3
  -1  11   7 116.063 10.7545   2
  -1 -11   7 114.368 9.11723   3
   1  11  -7 80.3302 12.9817   1
   1 -11  -7 117.231 16.3465   3
   0  11   7 35.4683 5.59554   2
   0 -11  -7 33.3937 10.8320   3
   0  11  -7 31.0945 8.22120   1
   0 -11  -7 26.1770 6.06786   2
   0 -11   7 26.5038 5.01073   3
   0  11  -7 34.0698 7.15902   3
   1  11   7 105.615 10.3025   2
  -1 -11  -7 112.745 11.6982   2
  -1 -11  -7 114.723 13.9073   3
  -1  11  -7 136.201 12.9239   1
   1 -11   7 146.742 11.7769   3
  -2 -11  -7 147.375 17.9232   3
  -2  11  -7 148.339 13.5090   1
   2 -11   7 135.929 11.4707   3
   2  11   7 177.837 18.7533   2
   3  11   7 92.8410 13.2195   2
  -3  11  -7 87.1292 12.7752   1
  -3 -11  -7 106.441 13.3014   3
  -4 -11  -7 51.9435 13.6178   3
   4  11   7 45.0255 12.2945   2
  -4  11  -7 48.8437 14.4551   1
   5  11   7 250.472 26.4506   2
  -5  11  -7 197.619 23.0730   1
  -5 -11  -7 153.764 21.1391   3
  -6  11  -7 271.303 26.2243   1
   6  11   7 277.092 28.3953   2
  -6 -11  -7 272.294 26.6798   3
   5 -12  -7 45.6988 12.6581   3
   5  12  -7 30.8994 16.9549   2
   4 -12  -7 44.0941 16.2068   3
   4  12  -7 14.9913 10.2665   2
   3  12  -7 127.388 15.0652   2
   3 -12  -7 120.845 16.8776   3
   3  12  -7 120.947 14.8766   1
  -2 -12   7 72.4579 8.72188   3
   2 -12  -7 79.1186 15.9436   3
   2  12  -7 63.8686 10.5784   1
  -1  12   7 190.640 10.6469   2
   1 -12  -7 212.875 22.2816   3
   1  12  -7 188.937 16.7237   1
  -1 -12   7 171.149 14.1594   3
   1  12  -7 158.226 20.3623   3
   0  12   7 13.6041 6.50323   2
   0 -12  -7 25.7708 13.2604   3
   0 -12   7 12.6007 8.03055   3
   0  12  -7 4.54997 8.33321   1
  -1 -12  -7 165.281 16.1458   3
  -1  12  -7 135.501 16.8659   1
   1 -12   7 192.470 15.0361   3
   1  12   7 164.166 14.2695   2
  -2  12  -7 57.8912 14.2866   1
   2  12   7 48.1162 11.6093   2
  -2 -12  -7 61.0482 11.1921   3
  -3 -12  -7 129.817 14.5696   3
   3  12   7 130.867 19.4761   2
  -3  12  -7 135.911 14.0107   1
  -4 -12  -7 36.0437 10.8017   3
   4  12   7 36.9430 17.4998   2
  -4  12  -7 29.7156 14.2871   1
  -5  12  -7 46.7108 13.8268   1
   5  12   7 61.7712 16.0621   2
  -5 -12  -7 48.1488 19.4279   3
   4  13  -7 16.5662 9.80962   2
   4 -13  -7 29.9538 15.3763   3
   3  13  -7 270.474 23.8301   2
   3 -13  -7 240.423 21.9819   3
   2 -13  -7 25.5808 10.1124   3
   2  13  -7 35.0758 11.0949   2
   2  13  -7 11.5831 7.56321   1
  -2 -13   7 22.1819 7.52177   3
  -1 -13   7 88.2266 11.1527   3
   1 -13  -7 105.965 16.2693   3
   1  13  -7 83.2504 14.5283   1
   0 -13  -7 35.0234 12.1762   3
   0 -13   7 21.2668 7.67403   3
   0  13   7 40.2066 7.26379   2
   0  13  -7 46.4198 10.5701   1
   1  13   7 108.881 15.1846   2
  -1  13  -7 105.045 17.2494   1
  -1 -13  -7 73.2698 14.1637   3
  -2 -13  -7 33.8008 11.3735   3
   2  13   7 37.6086 11.0037   2
  -2  13  -7 12.1352 9.57129   1
  -3  13  -7 239.736 24.1164   1
   3  13   7 227.054 25.8700   2
  -3 -13  -7 245.020 24.2812   3
  -4 -13  -7 11.5886 10.1730   3
   4  13   7 23.9270 16.6140   2
  -4  13  -7 -2.3979 9.78675   1
   2  14  -7 13.5537 12.0536   2
   2 -14  -7 -4.5951 12.1271   3
  -2 -14   7 13.5963 8.51098   3
   2  14  -7 28.4418 13.5300   1
  -1 -14   7 102.115 12.9221   3
   1  14  -7 110.364 14.0876   1
   1 -14  -7 106.341 18.5969   3
   0  14  -7 8.81619 8.97397   1
   0 -14  -7 23.3932 10.5269   3
  -1  14  -7 118.655 13.8530   1
   1  14   7 100.417 16.1080   2
  -1 -14  -7 111.787 18.3313   3
  -2 -14  -7 16.8139 12.1592   3
  -2  14  -7 36.9454 19.1188   1
   2  14   7 18.6082 12.0220   2
   8   0  -8 993.018 49.1059   2
   7   0  -8 1.10448 3.08250   2
   6   0  -8 29.1595 5.15638   2
   5   0  -8 0.00000 0.58604   1
   5   0  -8 1.42957 0.60558   1
   4   0  -8 20.2962 2.46645   1
   3   0  -8 1.08336 2.94197   1
   2   0  -8 597.200 22.4393   1
   1   0  -8 -5.3206 3.59069   1
   1   0  -8 0.46266 2.85646   2
   1   0  -8 1.70985 2.76594   3
   0   0  -8 7432.71 235.293   1
   0   0  -8 7180.51 250.794   3
   0   0  -8 7849.42 214.607   2
  -1   0  -8 -3.8329 3.50185   1
  -1   0  -8 6.11069 3.58212   2
  -1   0  -8 -5.6892 3.34131   3
  -2   0  -8 581.804 26.4402   3
   2   0   8 574.554 25.6402   3
  -2   0  -8 583.464 24.1201   1
   2   0   8 603.884 23.4801   1
  -2   0  -8 593.934 23.7901   2
   2   0   8 598.004 26.3002   2
  -3   0  -8 -1.8363 3.84146   2
   3   0   8 1.22093 1.56835   3
   3   0   8 7.88145 6.00539   2
  -3   0  -8 1.30034 4.48667   1
   3   0   8 2.25326 6.41236   1
  -3   0  -8 0.11911 2.47164   3
   4   0   8 16.3927 6.50710   1
  -4   0  -8 12.8842 7.20679   2
  -4   0  -8 21.5545 3.49212   3
  -4   0  -8 7.35672 5.34762   1
   4   0   8 12.4944 2.60883   3
   4   0   8 30.9655 6.09642   2
  -5   0  -8 -7.6986 4.53266   1
   5   0   8 7.19719 6.92189   2
  -5   0  -8 0.70792 2.06476   3
   5   0   8 -5.7813 5.09309   1
   5   0   8 -4.0213 2.27124   3
  -5   0  -8 -4.4048 7.80679   2
   6   0   8 19.4681 5.72064   2
  -6   0  -8 24.2608 6.80644   1
  -6   0  -8 19.6678 3.01507   3
   6   0   8 19.3783 4.22309   3
   7   0   8 15.3980 7.86283   2
   7   0   8 -2.2238 4.64621   3
  -7   0  -8 -1.3303 10.0270   1
  -8   0  -8 916.355 51.2157   1
   8   0   8 921.600 44.3693   2
   9   0   8 4.83935 7.45280   2
  -9   0  -8 0.80490 7.90991   1
   8   1  -8 158.091 14.0946   2
   7   1  -8 254.457 17.9933   2
   7  -1  -8 257.321 13.7345   2
   6  -1  -8 563.812 29.3082   2
   6   1  -8 563.768 23.9678   2
   5  -1  -8 44.5623 3.38218   1
   5  -1  -8 49.9315 3.12692   1
   4  -1  -8 719.965 26.3948   1
   4   1  -8 755.744 27.5397   1
   3  -1  -8 134.656 7.09937   1
   3   1  -8 130.746 7.86513   1
   2   1  -8 274.441 10.4084   1
   2  -1  -8 270.830 16.5777   3
   2  -1  -8 287.519 14.6618   2
   2  -1  -8 260.756 13.4719   1
  -1  -1   8 64.4886 4.88565   1
   1  -1  -8 55.4379 5.40144   1
   1  -1  -8 74.1651 5.58124   2
   1   1  -8 60.8670 5.03016   1
   1  -1  -8 74.7383 5.83264   3
   0  -1  -8 13.0758 4.77597   1
   0  -1   8 24.3034 4.40053   1
   0  -1  -8 13.3484 3.55421   3
   0  -1  -8 9.55194 3.51382   2
   0   1  -8 15.8740 7.38445   2
   0   1  -8 14.1056 4.00132   1
   0   1  -8 17.6624 2.98392   3
   1   1   8 74.8101 6.68234   2
  -1   1  -8 68.2130 6.51128   2
   1  -1   8 75.8279 7.50453   1
  -1   1  -8 63.3187 4.56024   3
  -1  -1  -8 68.7498 7.69573   1
  -1  -1  -8 67.9772 5.95992   3
  -1   1  -8 71.7847 6.28053   1
  -1  -1  -8 67.0642 5.94989   2
   2   1   8 285.761 13.3985   3
  -2  -1  -8 283.188 15.3283   3
  -2  -1  -8 284.535 13.9915   1
  -2   1  -8 273.737 12.5207   1
  -2   1  -8 276.925 12.6314   2
  -2  -1  -8 260.884 13.7302   2
   2   1   8 256.290 13.1773   2
   2  -1   8 260.361 14.5422   1
  -2   1  -8 263.751 12.1989   3
   3   1   8 155.009 10.1011   2
  -3   1  -8 144.409 6.80530   3
   3  -1   8 144.378 10.8651   2
  -3  -1  -8 155.594 9.38670   2
   3  -1   8 144.379 9.84090   1
  -3   1  -8 152.643 9.79129   1
  -3   1  -8 156.581 9.85082   2
  -3  -1  -8 144.481 11.3414   1
   3   1   8 153.987 8.07692   3
  -3  -1  -8 144.577 9.12553   3
   4  -1   8 747.260 28.0476   3
  -4  -1  -8 745.192 40.7720   3
  -4   1  -8 728.496 29.2346   3
  -4   1  -8 761.279 36.0232   2
  -4   1  -8 738.319 29.9306   1
   4  -1   8 787.267 38.6555   1
   4   1   8 736.728 32.2980   3
   4  -1   8 714.844 33.7022   2
   4   1   8 731.271 31.1926   2
  -4  -1  -8 731.854 30.4927   2
  -4  -1  -8 710.625 34.8865   1
   5  -1   8 34.2378 11.4159   1
  -5  -1  -8 48.7867 9.71939   1
   5  -1   8 54.3057 7.59513   2
   5   1   8 64.9712 10.6055   2
  -5  -1  -8 45.5502 5.85361   3
  -5   1  -8 43.7061 12.6344   2
   5   1   8 47.2484 6.17326   3
  -5   1  -8 41.0694 8.11999   1
   5  -1   8 53.2248 4.58852   3
  -6  -1  -8 549.050 28.2757   1
  -6   1  -8 586.438 33.8316   1
  -6  -1  -8 553.074 32.5989   3
   6   1   8 580.652 30.9898   2
   6   1   8 602.600 29.5009   3
   6  -1   8 581.703 30.3274   2
   6  -1   8 610.485 24.5296   3
   7   1   8 233.772 19.1940   2
  -7   1  -8 241.935 16.8163   1
   7  -1   8 229.490 18.2235   2
   7   1   8 260.870 16.4647   3
  -7  -1  -8 225.577 14.2632   1
   7  -1   8 211.775 15.9580   3
  -8   1  -8 190.447 18.2034   1
  -8  -1  -8 161.610 16.9583   1
   8   1   8 187.787 19.2572   2
   8  -1   8 137.484 14.1758   2
  -9   1  -8 141.546 18.6558   1
   9   1   8 145.352 18.4701   2
   9  -1   8 161.278 19.2340   2
  -9  -1  -8 158.794 15.8355   1
   9   2  -8 49.4177 10.0520   2
   8   2  -8 172.036 13.6279   2
   7  -2  -8 44.8612 5.21993   2
   7   2  -8 46.3169 10.0606   2
   6  -2  -8 210.500 8.81704   1
   6  -2  -8 207.104 11.7694   2
   6  -2  -8 220.699 9.30829   1
   6   2  -8 228.566 13.8561   2
   5  -2  -8 -1.3997 2.25344   1
   5  -2  -8 -0.5757 2.12439   2
   5  -2  -8 -0.5757 2.34278   1
   4   2  -8 13.1311 2.00237   1
   4  -2  -8 11.6896 3.15881   1
   4  -2  -8 16.2240 3.69449   1
   3  -2  -8 115.694 6.89080   1
   3   2  -8 113.328 6.23760   1
   3  -2  -8 107.158 10.0153   3
   3  -2  -8 121.979 7.70499   2
   2   2  -8 552.964 23.6768   1
   2  -2  -8 552.669 22.5412   1
   2  -2  -8 582.945 21.4208   2
  -2  -2   8 562.907 21.7124   1
   2  -2  -8 512.433 24.7178   3
   1  -2  -8 103.286 7.35237   3
   1  -2  -8 114.824 7.47339   1
   1  -2  -8 117.456 8.18947   2
   1   2  -8 97.7913 6.03563   1
  -1  -2   8 103.675 7.62023   1
   0  -2   8 137.589 8.09707   1
   0  -2  -8 151.618 9.55210   1
   0   2  -8 140.501 10.7267   2
   0   2  -8 145.433 9.70225   1
   0  -2  -8 141.312 7.26201   2
   0  -2  -8 141.564 8.31666   3
  -1   2  -8 109.261 8.83121   1
  -1   2  -8 129.225 9.85866   2
   1  -2   8 125.915 9.33527   1
  -1  -2  -8 134.875 8.41152   2
   1   2   8 114.069 7.73281   2
  -1   2  -8 128.576 6.13950   3
   1   2   8 133.902 8.95291   3
  -1  -2  -8 125.930 8.59873   1
  -1  -2  -8 133.822 9.12334   3
   2   2   8 577.020 24.3718   3
  -2   2  -8 577.112 24.3507   3
  -2  -2  -8 578.235 27.0630   3
  -2   2  -8 600.715 26.6076   1
  -2   2  -8 616.732 33.7481   2
   2  -2   8 632.608 25.0618   1
   2   2   8 605.945 22.1476   2
  -2  -2  -8 586.629 25.6378   1
  -2  -2  -8 587.048 21.7288   2
  -3   2  -8 114.981 10.7662   2
   3   2   8 104.857 7.14578   3
  -3  -2  -8 118.852 7.97830   1
  -3  -2  -8 111.735 8.94958   2
   3   2   8 122.687 8.85047   2
  -3  -2  -8 102.730 7.82464   3
  -3   2  -8 123.964 12.3608   1
   3  -2   8 112.128 9.60737   1
  -3   2  -8 107.691 5.38805   3
   4  -2   8 20.4428 5.52428   1
  -4  -2  -8 6.18782 4.43843   3
  -4   2  -8 12.8619 5.34666   1
  -4  -2  -8 13.3752 6.06786   1
  -4  -2  -8 23.3994 5.84740   2
   4   2   8 9.89651 3.63871   3
   4  -2   8 16.5137 4.32292   2
   4   2   8 16.0532 4.98952   2
  -4   2  -8 10.7033 5.77640   2
  -5  -2  -8 -0.1082 2.81560   3
   5  -2   8 5.06607 5.42934   2
  -5   2  -8 6.82349 5.76315   1
   5   2   8 -5.3260 6.60584   2
   5   2   8 4.96177 4.99130   3
   5  -2   8 2.46431 1.12906   3
  -5  -2  -8 5.05037 5.46385   1
  -5   2  -8 -16.641 12.6455   2
   6   2   8 197.793 12.4413   3
  -6   2  -8 192.719 14.9136   1
   6  -2   8 187.898 10.2119   3
   6  -2   8 206.342 14.8484   2
  -6  -2  -8 205.605 14.7213   1
   6   2   8 202.606 13.1702   2
  -6  -2  -8 198.303 12.5212   3
  -7   2  -8 33.9202 8.47256   1
   7  -2   8 27.7329 7.94365   2
  -7  -2  -8 20.6727 9.17788   1
  -7  -2  -8 40.4753 6.52186   3
   7   2   8 30.3099 7.88958   2
   7   2   8 39.3602 6.95001   3
  -8   2  -8 173.169 18.7705   1
   8   2   8 185.686 14.8024   2
   8  -2   8 205.361 17.2972   2
  -8  -2  -8 192.985 16.3736   1
   9  -2   8 31.8156 12.9497   2
  -9  -2  -8 22.9593 10.6264   1
  -9   2  -8 49.2791 11.0685   1
   9   2   8 48.2881 10.7872   2
   9   3  -8 23.4136 10.3726   2
   8   3  -8 28.4200 9.73426   2
   7   3  -8 49.4539 8.67993   2
   6  -3  -8 294.497 13.5672   2
   6   3  -8 314.295 17.7272   2
   6  -3  -8 278.627 16.3673   1
   5  -3  -8 146.993 8.95684   1
   5  -3  -8 146.308 14.0211   3
   5  -3  -8 138.840 8.51028   2
   5  -3  -8 130.581 8.70141   2
   4   3  -8 645.775 26.8998   3
   4  -3  -8 569.609 29.3824   3
   4   3  -8 622.751 26.0149   1
   4  -3  -8 655.561 26.8978   2
   4  -3  -8 649.362 27.7297   1
   3   3  -8 38.2789 3.80274   1
  -3  -3   8 39.0536 4.28563   1
   3  -3  -8 42.9129 6.63326   3
   3  -3  -8 29.9865 3.78227   2
   2  -3  -8 411.209 19.2094   2
   2  -3  -8 409.544 19.7811   3
  -2  -3   8 427.358 18.2533   1
   2   3  -8 416.001 17.9850   1
   1  -3  -8 65.6595 6.50652   3
  -1  -3   8 68.1273 5.70499   1
   1  -3  -8 75.9138 5.27609   2
   1   3  -8 70.6976 6.62223   1
   0  -3  -8 2.06125 3.06185   2
   0  -3  -8 -1.4909 3.76228   3
   0   3  -8 0.40323 2.98390   1
   0  -3   8 3.34011 3.33011   1
   0   3   8 -1.7310 3.44208   3
   0  -3  -8 -3.6922 3.16191   1
   0   3   8 5.63341 2.95179   2
  -1  -3  -8 73.7164 6.67590   1
   1   3   8 66.9802 7.51039   3
  -1  -3  -8 74.0181 6.32401   3
  -1   3  -8 76.9912 4.51362   3
   1  -3   8 83.2124 8.52795   1
  -1   3  -8 86.7075 7.76902   2
  -1   3  -8 76.9413 6.78042   1
  -1  -3  -8 64.0645 6.87698   2
   1   3   8 69.3530 5.96206   2
  -2   3  -8 406.875 15.7958   2
  -2   3  -8 377.721 18.7776   3
  -2  -3  -8 377.688 18.7981   1
  -2  -3  -8 411.650 17.0017   2
  -2   3  -8 384.816 17.9246   1
   2  -3   8 428.337 18.4699   1
  -2  -3  -8 414.414 23.4046   3
  -2   3  -8 393.316 15.8257   3
   2   3   8 387.960 18.5574   3
   2   3   8 407.156 18.2146   2
  -3   3  -8 40.8582 7.13412   1
  -3  -3  -8 33.5605 7.75475   1
  -3  -3  -8 40.4179 5.74713   3
  -3  -3  -8 38.2615 6.33075   2
   3  -3   8 38.9017 8.43842   1
   3   3   8 32.4298 5.34327   2
   3   3   8 23.8746 5.04309   3
  -3   3  -8 38.4175 7.45032   2
  -4   3  -8 593.416 27.6798   1
   4  -3   8 609.545 28.9288   1
   4   3   8 641.617 32.9673   3
  -4  -3  -8 622.003 31.6933   3
  -4  -3  -8 622.034 33.3517   2
  -4   3  -8 655.222 27.3414   2
   4   3   8 638.571 42.8526   2
  -4  -3  -8 641.755 27.3102   1
  -5   3  -8 156.339 11.3906   1
   5   3   8 152.642 10.3942   3
   5   3   8 145.696 11.7242   2
  -5  -3  -8 142.582 8.77842   3
  -5  -3  -8 121.300 11.7983   1
   6  -3   8 306.278 15.9028   2
  -6   3  -8 288.534 18.9155   1
   6   3   8 308.995 20.3484   2
  -6  -3  -8 303.515 18.8230   1
   6   3   8 286.649 19.0726   3
  -6  -3  -8 298.582 16.2666   3
  -7  -3  -8 44.9197 9.84186   1
   7  -3   8 57.1693 9.71098   2
  -7   3  -8 39.0777 11.2762   1
  -7  -3  -8 47.5556 9.23050   3
   7   3   8 45.6213 11.6859   2
   7   3   8 28.4832 7.54676   3
   8  -3   8 24.6634 12.6722   2
  -8   3  -8 19.5397 19.6816   1
   8   3   8 21.6612 9.23970   2
  -8  -3  -8 23.0157 7.20614   3
  -8  -3  -8 11.2691 8.12808   1
   9   3   8 26.1865 22.1348   2
   9  -3   8 36.8761 20.5843   2
  -9   3  -8 21.7880 9.94423   1
  -9  -3  -8 46.8443 13.8716   1
   8   4  -8 -0.4515 7.86680   2
   8  -4  -8 2.89872 9.34814   3
   7   4  -8 79.8493 10.6520   2
   7  -4  -8 70.1399 13.7118   3
   6  -4  -8 390.769 24.1095   3
   6  -4  -8 367.397 18.2983   1
   6  -4  -8 392.685 20.0260   2
   6   4  -8 325.588 19.3038   2
   5  -4  -8 1.92046 1.69926   2
   5  -4  -8 5.43606 3.02114   1
   5  -4  -8 3.84093 1.49816   2
   5  -4  -8 5.59507 5.15780   3
   4  -4  -8 67.9014 3.92253   2
   4   4  -8 76.1409 9.45321   3
   4  -4  -8 64.4566 6.23773   1
   4  -4  -8 59.6877 8.02001   3
   4   4  -8 65.3797 4.76624   1
  -4  -4   8 62.4860 4.62561   1
   3   4  -8 337.648 18.2403   3
   3   4  -8 332.230 13.0274   1
   3  -4  -8 339.972 17.1585   2
  -3  -4   8 337.716 14.8734   1
   3  -4  -8 327.891 18.1731   3
  -2  -4   8 730.634 31.4726   1
   2   4  -8 745.043 27.0458   1
   2  -4  -8 731.750 33.3863   2
   2  -4  -8 699.130 31.3033   3
   2   4  -8 717.997 32.1658   3
   1   4  -8 492.301 25.4950   3
   1  -4  -8 496.859 22.5777   3
   1   4  -8 491.671 18.9510   1
  -1  -4   8 495.757 22.0387   1
   1  -4  -8 472.811 19.0291   2
   0   4  -8 3.66043 2.61601   3
   0   4   8 4.34216 3.56535   3
   0  -4   8 0.00000 4.13788   1
   0  -4  -8 5.98541 4.55130   3
   0   4  -8 -0.5072 3.38192   1
   0   4   8 4.04339 3.08731   2
   0  -4  -8 -0.8266 3.71474   2
   1  -4   8 504.495 23.0892   1
   1   4   8 471.482 18.8042   3
  -1   4  -8 479.766 24.5099   2
   1   4   8 470.949 19.4568   2
  -1  -4  -8 492.492 21.5765   3
  -1   4  -8 480.730 20.8637   1
  -1  -4  -8 532.165 26.4884   2
  -1   4  -8 487.694 19.5026   3
  -2   4  -8 715.106 30.0406   1
   2  -4   8 745.658 32.4647   1
  -2  -4  -8 699.968 28.2584   1
  -2  -4  -8 749.239 27.9595   2
  -2  -4  -8 690.458 37.0266   3
  -2   4  -8 796.003 34.6269   2
   2   4   8 783.178 34.6328   3
   2   4   8 757.722 27.8549   2
   3   4   8 318.679 16.7773   2
   3   4   8 364.542 21.7509   3
  -3  -4  -8 334.626 18.3580   2
  -3   4  -8 373.817 20.1288   2
   3  -4   8 340.699 19.2299   1
  -3  -4  -8 329.183 18.0078   1
  -3   4  -8 343.599 18.1999   1
  -3  -4  -8 340.838 18.5080   3
  -4   4  -8 65.7414 9.96231   1
   4   4   8 63.3447 7.56826   3
  -4  -4  -8 61.5019 9.23367   3
   4   4   8 52.4912 7.56730   2
   4  -4   8 44.5126 9.23225   1
  -4  -4  -8 60.5865 8.47832   2
  -4  -4  -8 64.9510 7.51898   1
  -4   4  -8 52.8956 8.97247   2
   5   4   8 2.25785 4.27593   3
  -5  -4  -8 0.46955 3.88630   3
  -5   4  -8 0.61910 5.80159   1
  -5  -4  -8 5.05035 5.92824   1
   5   4   8 6.29321 4.83334   2
  -6  -4  -8 353.982 24.1218   1
  -6   4  -8 355.060 27.6154   1
  -6  -4  -8 352.236 22.2694   3
   6   4   8 357.860 22.5349   3
   6   4   8 337.686 15.9480   2
  -7  -4  -8 81.8922 8.49730   3
   7   4   8 69.9919 9.38327   2
  -7   4  -8 65.5597 10.1183   1
  -7  -4  -8 76.9589 10.1283   1
  -8   4  -8 -5.6526 7.26763   1
   8   4   8 -8.8036 8.67393   2
  -8  -4  -8 9.51238 8.28466   1
  -8  -4  -8 12.8462 9.44251   3
   8   5  -8 9.96247 6.31057   2
   8  -5  -8 4.72943 9.45887   3
   7   5  -8 26.0336 8.54277   2
   7  -5  -8 34.5267 11.2849   3
   6  -5  -8 124.926 9.38200   1
   6  -5  -8 112.886 12.6969   3
   6   5  -8 105.754 10.9028   2
  -5  -5   8 258.057 11.0841   1
   5  -5  -8 250.970 16.2456   3
   5   5  -8 241.069 16.3546   2
   5  -5  -8 240.762 16.6317   1
   4  -5  -8 241.756 9.66221   2
   4   5  -8 233.981 14.1124   1
   4  -5  -8 246.498 15.6618   1
   4   5  -8 241.288 14.3034   3
   4  -5  -8 245.763 16.9239   3
  -4  -5   8 242.444 12.6549   1
   3   5  -8 898.750 39.3554   1
   3  -5  -8 897.711 37.4520   2
   3  -5  -8 841.433 41.3380   3
   3  -5  -8 854.742 42.2787   1
   3   5  -8 894.856 35.9753   3
  -3  -5   8 884.459 35.4811   1
   2   5  -8 436.778 18.1550   3
   2  -5  -8 422.276 18.1442   2
  -2  -5   8 433.558 18.5106   1
   2  -5  -8 427.275 22.7174   3
   2   5  -8 419.719 18.0661   1
   1   5  -8 298.643 13.4591   3
   1  -5  -8 290.680 13.6488   2
  -1   5   8 329.247 18.1092   3
   1   5  -8 291.098 13.8053   1
  -1   5   8 295.120 15.8691   2
  -1  -5   8 297.447 14.9623   1
   1  -5  -8 314.974 18.9418   3
   0   5   8 3.95518 2.62005   2
   0   5  -8 9.74759 5.67042   1
   0  -5  -8 0.22084 6.26404   3
   0  -5  -8 14.5364 4.44224   2
   0  -5   8 4.46621 4.00454   1
   0   5  -8 6.01678 2.60265   3
   0   5   8 4.56123 5.55281   3
   1  -5   8 325.159 16.4794   1
   1   5   8 345.379 17.9553   3
  -1  -5  -8 286.396 17.8484   3
  -1   5  -8 318.625 14.4034   3
  -1  -5  -8 311.866 17.4304   2
   1   5   8 302.249 14.1483   2
  -1   5  -8 278.011 15.2212   1
  -2   5  -8 409.413 21.1661   2
  -2  -5  -8 393.769 21.6168   3
   2   5   8 423.070 22.0546   3
   2   5   8 421.212 21.5013   2
  -2   5  -8 391.929 18.7943   1
  -2  -5  -8 402.892 21.5704   2
   2  -5   8 391.619 20.6758   1
  -3  -5  -8 918.096 39.2689   2
  -3  -5  -8 863.969 39.2636   3
   3   5   8 834.666 29.9595   2
   3   5   8 891.627 43.9236   3
  -3   5  -8 869.355 34.2413   1
  -3  -5  -8 857.256 32.1233   1
   3  -5   8 885.420 41.6889   1
  -3   5  -8 877.265 37.5917   2
   4   5   8 243.725 18.0430   3
  -4   5  -8 214.767 14.2665   2
  -4   5  -8 241.152 15.2256   1
  -4  -5  -8 251.868 13.5364   3
   4   5   8 223.303 14.4044   2
  -4  -5  -8 241.126 16.5036   1
  -5  -5  -8 240.586 18.4928   3
   5   5   8 241.414 14.9591   2
  -5   5  -8 241.148 15.8332   1
   5   5   8 234.012 15.9751   3
  -5  -5  -8 246.909 14.8740   1
  -6  -5  -8 98.5643 9.44179   1
   6   5   8 102.540 10.9205   2
   6   5   8 75.3845 16.5256   3
  -6   5  -8 103.433 10.6397   1
  -6  -5  -8 96.7559 9.65161   3
   7   5   8 20.5511 8.32170   2
  -7   5  -8 35.6563 9.51426   1
  -7  -5  -8 34.6446 10.0339   3
  -7  -5  -8 19.7007 8.70640   1
  -8   5  -8 5.22559 9.41834   1
   8   5   8 3.22543 10.8755   2
  -8  -5  -8 -1.1579 9.78256   3
  -8  -5  -8 -8.1255 11.1201   1
   8  -6  -8 210.034 20.2864   3
   8   6  -8 219.326 17.3535   2
   7   6  -8 169.587 17.0771   2
   7  -6  -8 175.691 18.4315   3
   6  -6  -8 0.83349 10.2357   3
   6   6  -8 9.97589 8.53069   2
  -5  -6   8 7.85227 2.87647   1
   5   6  -8 17.4360 6.77010   2
   5  -6  -8 0.72311 6.45779   3
   5  -6  -8 10.2742 4.51945   1
   4   6  -8 20.5367 6.14896   3
   4   6  -8 29.6542 3.72290   1
   4  -6  -8 25.4541 5.52317   1
   4  -6  -8 27.6555 6.75274   3
  -4  -6   8 26.6957 3.32579   1
   3  -6  -8 150.637 11.1088   1
   3   6  -8 147.792 9.36625   1
   3  -6  -8 171.978 12.7945   3
   3  -6  -8 174.200 9.18929   2
  -3  -6   8 164.265 9.63730   1
   3   6  -8 180.234 11.8468   3
   2   6  -8 14.2715 5.25898   3
   2  -6  -8 22.3666 3.85461   2
  -2  -6   8 25.9214 4.40082   1
   2  -6  -8 11.0878 6.73296   3
   2   6  -8 30.2926 5.41716   1
   1  -6  -8 832.991 37.9867   3
  -1  -6   8 899.918 31.9673   1
   1   6  -8 862.724 33.3379   3
   1  -6  -8 883.145 36.5337   2
  -1   6   8 849.419 30.4447   2
   1   6  -8 831.102 33.6732   1
  -1   6   8 889.403 42.6227   3
   0   6   8 577.856 29.8787   3
   0   6  -8 539.517 23.7954   1
   0   6  -8 562.250 28.4087   3
   0  -6   8 564.418 22.0014   1
   0  -6  -8 552.501 25.6282   3
   0   6   8 561.678 24.8705   2
   0  -6  -8 581.998 26.6072   2
   1   6   8 827.963 31.8659   2
  -1  -6  -8 892.788 38.7924   2
  -1   6  -8 850.755 32.9663   1
   1   6   8 924.875 43.5427   3
  -1   6  -8 871.619 36.6982   3
   1  -6   8 892.780 32.3952   1
  -1  -6  -8 849.107 42.8118   3
   2   6   8 13.8727 4.33399   2
  -2   6  -8 26.0420 6.49576   2
  -2  -6  -8 24.7909 6.68853   3
  -2  -6  -8 27.0303 7.70464   2
   2  -6   8 15.0573 5.80283   1
   2   6   8 23.2717 6.12622   3
  -2   6  -8 8.94436 5.68277   1
  -3   6  -8 177.417 13.5052   2
  -3  -6  -8 179.503 14.5427   3
  -3   6  -8 195.780 13.2488   1
   3   6   8 157.659 11.2921   2
   3   6   8 194.174 14.6247   3
  -3  -6  -8 172.292 14.3027   2
   4   6   8 23.6906 7.05784   2
  -4  -6  -8 48.7139 7.64023   1
  -4   6  -8 22.7221 7.14291   1
   4   6   8 22.6245 9.18013   3
  -4  -6  -8 22.1211 6.44583   3
  -5  -6  -8 10.3753 8.87605   1
  -5  -6  -8 24.7537 10.7163   3
   5   6   8 20.5504 7.12772   2
  -5   6  -8 17.1984 7.37637   1
  -6  -6  -8 3.74615 7.97437   3
  -6   6  -8 -2.2432 6.97574   1
  -6  -6  -8 1.84796 6.84952   1
   6   6   8 2.81212 7.58269   2
   7   6   8 151.580 17.5033   2
  -7   6  -8 209.953 19.4757   1
  -7  -6  -8 157.368 14.2880   3
  -7  -6  -8 163.838 14.4477   1
   8   6   8 214.774 22.9925   2
  -8  -6  -8 203.727 21.8334   1
  -8  -6  -8 244.859 21.4032   3
  -8   6  -8 217.579 20.4089   1
   8   7  -8 0.00000 7.58656   2
   8  -7  -8 -9.5418 8.27893   3
   7   7  -8 81.9744 14.4269   2
   7  -7  -8 103.989 14.1152   3
   6   7  -8 4.89609 6.56156   2
   6  -7  -8 6.77829 10.2677   3
   5   7  -8 281.340 17.6460   2
   5  -7  -8 316.557 19.0345   3
   5  -7  -8 315.043 18.2924   1
  -5  -7   8 309.528 15.3023   1
   4  -7  -8 38.8163 8.60579   1
  -4  -7   8 49.9744 5.64421   1
   4   7  -8 42.6931 5.69443   1
   4  -7  -8 53.6006 10.7020   3
  -3  -7   8 195.446 12.7486   1
   3  -7  -8 183.084 7.67058   2
   3   7  -8 175.759 11.3827   3
   3  -7  -8 155.731 14.1318   3
   3   7  -8 160.026 10.2643   1
   3  -7  -8 168.228 14.1118   1
   2  -7  -8 2.91502 5.45455   3
  -2  -7   8 -2.6249 5.91106   1
   2  -7  -8 5.18775 2.34190   2
   2  -7  -8 11.9071 5.69170   1
   2   7  -8 13.4503 5.79264   1
   2   7  -8 -1.6479 3.46374   3
  -1  -7   8 876.456 42.8503   1
  -1   7   8 860.209 29.6651   2
   1  -7  -8 913.851 39.5501   2
   1  -7  -8 822.853 41.2519   3
  -1   7   8 905.813 40.7845   3
   1   7  -8 884.802 45.2446   3
   1   7  -8 828.827 36.8302   1
   0   7   8 44.8505 4.85617   2
   0  -7   8 28.7534 6.89281   1
   0  -7  -8 36.3043 4.73921   2
   0   7  -8 35.9768 6.24160   1
   0   7  -8 41.9521 5.60805   3
   0   7   8 60.6725 9.92949   3
   0  -7  -8 51.9077 7.72842   3
   1  -7   8 817.380 39.3627   1
  -1  -7  -8 817.062 36.1314   3
   1   7   8 848.023 26.2846   2
  -1   7  -8 816.274 35.2323   1
  -1   7  -8 855.279 37.3876   3
   1   7   8 819.292 40.9365   3
  -1  -7  -8 826.327 33.8128   2
   2  -7   8 -1.4910 8.65183   1
   2   7   8 7.41793 7.20092   2
  -2  -7  -8 -0.8384 7.79278   2
  -2   7  -8 0.21004 5.34124   1
  -2   7  -8 -6.2191 6.04255   2
  -2  -7  -8 0.00000 6.08825   3
  -2   7  -8 1.39292 0.81417   3
   2   7   8 7.42780 5.12942   3
  -3  -7  -8 166.329 13.3807   3
  -3  -7  -8 175.783 13.7784   2
   3   7   8 142.828 20.2011   3
   3   7   8 166.539 10.4706   2
  -3   7  -8 151.962 13.5430   1
   4   7   8 49.7704 7.28006   2
  -4  -7  -8 52.4604 7.16006   1
  -4  -7  -8 50.6204 7.71006   3
  -4   7  -8 41.2134 7.56146   1
  -5  -7  -8 279.889 23.4558   3
  -5  -7  -8 264.249 17.1916   1
   5   7   8 288.315 16.8013   2
  -5   7  -8 260.591 17.8213   1
   6   7   8 0.95066 6.38158   2
  -6   7  -8 6.04628 9.72705   1
  -6  -7  -8 12.7841 7.52065   3
  -6  -7  -8 9.98758 9.29844   1
   7   7   8 98.1300 12.3906   2
  -7  -7  -8 100.381 15.4570   1
  -7  -7  -8 86.6815 12.1175   3
  -7   7  -8 95.7034 13.3695   1
  -8  -7  -8 11.4710 12.0400   1
   8   7   8 4.37276 10.4327   2
  -8   7  -8 -0.9188 9.23744   1
  -8  -7  -8 4.85196 7.93686   3
   7   8  -8 96.5174 16.0092   2
   7  -8  -8 129.304 14.3114   3
   6   8  -8 12.1661 8.51530   2
   6  -8  -8 7.61890 8.59700   3
   5  -8  -8 51.5570 8.68138   1
   5   8  -8 38.6568 10.9935   2
   5  -8  -8 42.2598 9.74602   3
   4   8  -8 3.98956 3.57545   1
   4  -8  -8 14.8984 6.61043   1
   4  -8  -8 -0.7389 7.14965   3
  -4  -8   8 8.07143 5.11725   1
   3  -8  -8 157.080 14.3080   1
  -3  -8   8 173.284 10.9804   1
   3   8  -8 152.085 12.6261   1
   3  -8  -8 163.421 14.2088   3
   3   8  -8 134.394 10.7006   3
   2  -8  -8 44.9733 8.92050   3
   2   8  -8 55.3994 8.49563   3
  -2   8   8 44.1314 4.49031   2
   2  -8  -8 41.9864 7.67764   1
   2   8  -8 56.1996 6.32233   1
   2  -8  -8 48.4212 4.31992   2
  -2  -8   8 44.6739 6.85749   1
   1   8  -8 1129.90 52.5696   1
   1  -8  -8 1177.51 57.3964   2
   1  -8  -8 1203.15 51.1442   3
  -1   8   8 1142.04 41.3558   2
   1   8  -8 1141.39 52.2150   3
  -1  -8   8 1137.87 49.9200   1
   0  -8   8 25.8972 6.66960   1
   0   8  -8 33.9188 5.30764   3
   0  -8  -8 31.3585 5.86908   2
   0  -8  -8 37.1256 10.5325   3
   0   8   8 21.8137 5.78896   2
   0   8  -8 36.7976 8.43505   1
   1   8   8 1161.55 40.0126   2
  -1  -8  -8 1234.08 53.3074   2
  -1  -8  -8 1176.88 56.0217   3
  -1   8  -8 1096.81 44.3722   1
   1  -8   8 920.630 55.0600   1
  -1   8  -8 1124.74 60.0259   3
  -2  -8  -8 63.6788 11.0410   2
  -2   8  -8 48.3603 9.66007   1
  -2   8  -8 50.4403 3.21002   3
   2   8   8 49.4028 6.37294   2
  -2  -8  -8 52.6143 9.33431   3
   3   8   8 148.861 12.6051   2
  -3   8  -8 156.528 12.5918   1
  -3  -8  -8 181.341 15.7739   3
  -4  -8  -8 4.09360 5.80511   3
   4   8   8 0.53046 8.12716   2
  -4   8  -8 -7.0018 8.79158   1
   5   8   8 42.1298 9.34651   2
  -5  -8  -8 43.1704 11.6093   1
  -5  -8  -8 33.9213 11.2097   3
  -5   8  -8 45.6664 11.9394   1
  -6   8  -8 0.31079 8.32125   1
   6   8   8 3.02705 9.37675   2
  -6  -8  -8 11.2363 8.52964   3
  -6  -8  -8 14.3226 8.89919   1
   7   8   8 93.4305 18.7235   2
  -7  -8  -8 88.2636 15.2304   3
  -7  -8  -8 131.351 16.2067   1
  -7   8  -8 113.019 15.4116   1
   7   9  -8 189.639 19.1394   2
   7  -9  -8 171.898 18.5654   3
   6  -9  -8 38.5377 9.41899   3
   6   9  -8 23.1418 10.7481   2
   5   9  -8 136.435 15.5717   2
   5  -9  -8 138.589 14.5403   3
   4  -9  -8 4.15123 8.43376   3
   4   9  -8 16.9441 5.94549   1
  -4  -9   8 8.91389 5.26683   1
  -3  -9   8 225.395 16.3164   1
   3   9  -8 201.717 18.2125   3
   3   9  -8 210.037 14.3093   1
   3  -9  -8 197.198 16.8039   3
   2   9  -8 119.151 11.2637   3
   2  -9  -8 112.091 12.4359   3
  -2  -9   8 116.078 11.5017   1
   2   9  -8 109.008 10.4407   1
   2  -9  -8 114.076 6.88788   2
  -2   9   8 103.060 7.83448   2
  -1   9   8 496.474 22.3370   2
   1  -9  -8 504.732 26.6638   2
   1   9  -8 480.149 24.5002   1
  -1  -9   8 520.294 29.4684   1
   1   9  -8 514.627 27.9284   3
   1  -9  -8 493.890 26.6044   3
   0  -9  -8 2.64312 7.14845   3
   0   9  -8 3.93829 6.11419   1
   0  -9  -8 -4.4118 4.51081   2
   0   9  -8 7.69935 4.22381   3
   0   9   8 2.56303 3.14371   2
  -1  -9  -8 486.804 21.6192   2
   1   9   8 441.093 24.2878   2
  -1  -9  -8 422.190 28.1106   3
  -1   9  -8 463.616 24.9010   3
  -1   9  -8 477.016 22.7679   1
  -2  -9  -8 113.308 15.2610   2
   2   9   8 125.983 10.6926   2
  -2  -9  -8 105.079 11.0773   3
  -2   9  -8 111.319 6.10306   3
  -2   9  -8 103.680 11.8277   1
   3   9   8 211.763 17.8409   2
  -3  -9  -8 182.332 16.1770   3
  -3   9  -8 196.557 15.3781   1
  -4   9  -8 -0.3045 6.82710   1
  -4  -9  -8 10.1939 8.57494   3
   4   9   8 4.39599 8.49019   2
   5   9   8 191.063 16.1051   2
  -5   9  -8 196.833 16.9699   1
  -5  -9  -8 164.577 19.7117   3
  -6  -9  -8 34.4289 9.96811   1
   6   9   8 32.6710 11.0967   2
  -6  -9  -8 43.1485 13.5038   3
  -6   9  -8 36.1462 9.83231   1
  -7   9  -8 178.275 17.4925   1
   7   9   8 151.282 19.8963   2
  -7  -9  -8 146.424 21.9345   3
  -7  -9  -8 198.163 19.1033   1
   6  10  -8 38.3506 15.4565   2
   6 -10  -8 41.4305 13.3026   3
   5 -10  -8 83.3769 13.7582   3
   5  10  -8 66.0681 14.1343   2
   4 -10  -8 28.3146 10.0687   3
   4  10  -8 19.1928 6.07354   1
   4  10  -8 15.0918 8.97909   2
  -3 -10   8 117.686 13.4951   1
   3  10  -8 109.994 11.3682   1
   3 -10  -8 106.153 13.9243   3
   2 -10  -8 10.1491 8.79056   3
  -2 -10   8 -21.808 11.7514   1
   2  10  -8 2.38514 6.49121   1
   2  10  -8 3.83741 6.36911   3
  -2  10   8 2.51870 3.08064   2
   1  10  -8 660.736 33.9408   3
   1 -10  -8 675.343 36.5440   3
   1  10  -8 633.518 35.0647   1
  -1  10   8 659.697 28.7772   2
   1 -10  -8 660.720 31.7060   2
   0  10   8 465.480 21.4551   2
   0 -10  -8 525.908 29.5380   3
   0 -10  -8 452.217 27.4402   2
   0  10  -8 495.404 29.4696   3
   0  10  -8 450.764 25.9870   1
   1  10   8 706.519 29.9920   2
  -1  10  -8 652.280 38.4177   1
  -1 -10  -8 714.944 38.3381   3
  -1 -10  -8 694.234 38.3579   2
   2  10   8 -6.0334 9.01530   2
  -2 -10  -8 7.01079 10.0624   3
  -2  10  -8 -1.0745 7.48272   1
  -3 -10  -8 123.230 15.0021   3
  -3  10  -8 126.245 12.9724   1
   3  10   8 116.289 12.7553   2
  -4 -10  -8 -11.292 8.36460   3
  -4  10  -8 14.8769 9.02206   1
   4  10   8 26.9726 10.7930   2
   5  10   8 58.6684 15.2076   2
  -5 -10  -8 68.7727 14.5108   3
  -5  10  -8 81.7722 15.6045   1
  -6  10  -8 36.3077 13.8064   1
   6  10   8 33.6316 11.9695   2
  -6 -10  -8 9.26613 13.2926   3
  -6 -10  -8 33.7701 11.9766   1
   5 -11  -8 225.936 21.4929   3
   5  11  -8 207.629 20.3110   2
   4 -11  -8 474.613 36.0263   3
   4  11  -8 410.801 32.7227   2
   3  11  -8 425.863 25.5514   1
   3 -11  -8 426.009 27.7865   3
   2 -11  -8 19.0104 13.5902   3
   2  11  -8 -3.3545 5.85312   1
   1 -11  -8 309.405 24.8144   3
   1  11  -8 219.683 19.8400   3
  -1  11   8 275.529 15.4227   2
   1  11  -8 241.944 18.9726   1
   0  11  -8 19.0548 7.05406   1
   0 -11  -8 14.8652 9.24167   3
   0  11   8 16.2462 5.59594   2
   1  11   8 260.169 19.0050   2
  -1 -11  -8 277.734 23.1762   2
  -1  11  -8 280.714 18.9181   1
  -1 -11  -8 283.756 23.1662   3
   2  11   8 0.74887 6.32492   2
  -2  11  -8 -5.5553 7.42347   1
  -2 -11  -8 -2.9597 7.07949   3
  -3  11  -8 463.442 28.8622   1
  -3 -11  -8 434.856 36.6254   3
   3  11   8 429.089 23.8804   2
  -4 -11  -8 549.047 39.2526   3
  -4  11  -8 378.415 33.5237   1
   4  11   8 444.420 27.8006   2
  -5 -11  -8 265.207 30.6008   3
  -5  11  -8 218.016 26.5047   1
   5  11   8 215.224 20.6603   2
   4 -12  -8 18.5905 9.65507   3
   4  12  -8 10.8117 10.9286   2
   3 -12  -8 81.1581 14.7654   3
   3  12  -8 76.7358 14.0040   2
   3  12  -8 88.6912 12.8791   1
   2 -12  -8 181.352 17.9385   3
   2  12  -8 231.616 20.0826   1
   1  12  -8 50.0171 10.6467   1
   1 -12  -8 62.6029 15.6456   3
   0  12   8 237.593 18.4847   2
   0  12  -8 228.870 19.9304   1
   0 -12  -8 223.772 23.5872   3
  -1 -12  -8 60.0666 14.5452   3
  -1  12  -8 73.3376 11.2176   1
   1  12   8 49.7616 9.56091   2
   2  12   8 200.418 18.3361   2
  -2 -12  -8 192.429 22.2653   3
  -2  12  -8 188.920 16.3196   1
  -3  12  -8 68.2268 12.6372   1
  -3 -12  -8 87.0718 15.6523   3
   3  12   8 103.219 10.9846   2
  -4 -12  -8 13.3461 12.7299   3
   4  12   8 9.23159 8.35438   2
  -4  12  -8 32.6899 14.5331   1
   3 -13  -8 30.5778 11.4379   3
   3  13  -8 20.0264 8.70669   1
   3  13  -8 17.1542 10.6065   2
   2 -13  -8 274.138 26.2643   3
   2  13  -8 319.649 26.9800   1
   1  13  -8 9.93012 11.9774   1
   1 -13  -8 8.63922 11.5289   3
   0  13  -8 13.6075 12.5926   1
   0 -13  -8 -1.7502 10.3216   3
  -1  13  -8 19.6642 10.0628   1
  -1 -13  -8 40.0767 16.8486   3
   1  13   8 4.11488 9.74304   2
   2  13   8 317.885 20.2033   2
  -2  13  -8 254.390 25.4359   1
  -2 -13  -8 309.648 29.0304   3
  -3  13  -8 8.14430 10.5917   1
   3  13   8 30.1728 10.6939   2
  -3 -13  -8 4.64416 10.3519   3
   7   0  -9 129.206 8.82938   2
   6   0  -9 12.0972 4.92331   2
   5   0  -9 532.698 20.3331   1
   5   0  -9 538.406 20.6413   1
   4   0  -9 1.20852 1.64439   1
   3   0  -9 525.087 21.1581   1
   2   0  -9 3.16800 3.14814   1
   2   0  -9 -1.3406 4.67751   2
   1   0  -9 123.150 8.95945   1
   1   0  -9 117.329 8.84001   2
   1   0  -9 104.507 8.12434   3
   0   0  -9 -1.4571 4.39155   2
   0   0  -9 -1.5071 5.81881   1
   0   0  -9 3.40345 2.87447   3
  -1   0  -9 149.561 9.68256   1
  -1   0  -9 130.675 8.53126   3
  -1   0  -9 131.127 9.30591   2
   2   0   9 -1.1007 3.64918   2
  -2   0  -9 0.87263 3.25253   3
  -2   0  -9 5.10687 4.69039   1
  -2   0  -9 2.34023 3.88717   2
   3   0   9 627.241 27.4545   1
  -3   0  -9 653.275 28.3226   2
   3   0   9 629.384 23.3635   3
   3   0   9 600.455 28.1274   2
  -3   0  -9 647.573 28.1746   1
  -4   0  -9 -1.4836 3.16391   3
  -4   0  -9 -8.0375 4.88342   2
  -4   0  -9 -4.9325 4.86377   1
   4   0   9 9.58016 5.16837   2
   4   0   9 -1.7882 5.17820   1
   4   0   9 -1.1987 1.97498   3
  -5   0  -9 478.464 20.4899   3
  -5   0  -9 474.547 22.7328   1
   5   0   9 478.327 24.9276   2
   5   0   9 473.813 22.0668   3
   6   0   9 11.8850 8.33431   2
   6   0   9 -0.5227 2.73207   3
  -6   0  -9 0.00000 2.34777   3
  -6   0  -9 -1.0060 7.96937   1
   7   0   9 124.341 11.8854   2
  -7   0  -9 143.952 16.5108   1
  -8   0  -9 -7.0006 6.81247   1
   8   0   9 6.88178 7.09962   2
   8   1  -9 84.4543 17.4853   2
   7  -1  -9 63.8998 6.44823   2
   7   1  -9 99.1239 24.4997   2
   6   1  -9 98.4785 9.27601   2
   6  -1  -9 94.3465 6.44672   2
   5  -1  -9 443.313 17.6092   1
   5  -1  -9 450.999 21.9643   1
   5   1  -9 439.237 13.5965   1
   5   1  -9 440.083 18.1285   1
   4  -1  -9 98.8796 6.64094   1
   4   1  -9 91.2294 6.30938   1
   3  -1  -9 380.461 15.8220   1
   3  -1  -9 365.690 23.9834   2
   3   1  -9 349.268 17.9746   1
   2  -1  -9 21.6233 4.68320   3
   2   1  -9 28.3711 4.20754   1
   2  -1  -9 22.2074 4.08898   1
   2  -1  -9 23.8692 3.85734   2
   1  -1  -9 263.383 11.0943   2
   1  -1  -9 247.653 15.8807   3
   1   1  -9 270.224 16.3158   2
   1   1  -9 267.977 16.5577   3
   1   1  -9 258.161 10.9645   1
   1  -1  -9 255.341 11.4269   1
   0   1  -9 95.0777 8.17082   2
   0   1  -9 112.458 7.50856   3
   0  -1  -9 106.773 7.77057   3
   0  -1  -9 92.7024 7.81670   1
   0  -1   9 100.184 8.08691   1
   0  -1  -9 100.957 8.66832   2
   0   1  -9 100.702 7.46867   1
  -1   1  -9 238.189 10.3499   1
  -1   1  -9 222.840 14.3833   2
  -1  -1  -9 233.289 11.7665   2
  -1  -1  -9 241.052 13.8885   1
   1  -1   9 247.989 12.1640   1
  -1  -1  -9 234.505 13.7678   3
  -1   1  -9 219.501 11.3356   3
   2   1   9 30.8890 4.14365   3
   2  -1   9 41.2927 7.49155   1
  -2   1  -9 14.7723 7.27083   2
  -2  -1  -9 24.6836 6.22857   1
   2   1   9 29.4714 5.79913   2
  -2   1  -9 29.1041 3.70614   3
  -2  -1  -9 26.4388 4.96480   3
  -2   1  -9 29.6788 4.97455   1
  -2  -1  -9 30.1951 5.95774   2
  -3  -1  -9 324.556 16.8069   3
   3  -1   9 332.468 22.2210   1
  -3   1  -9 341.508 15.6355   1
  -3  -1  -9 287.619 15.6557   1
   3  -1   9 322.438 13.0917   2
  -3   1  -9 314.381 18.0161   3
   3   1   9 321.603 12.6327   3
  -3   1  -9 326.086 17.7888   2
  -3  -1  -9 315.647 17.2773   2
   3   1   9 322.604 15.9860   2
  -4   1  -9 104.652 8.64084   1
   4  -1   9 120.814 13.2558   2
  -4   1  -9 94.4597 11.9587   2
   4   1   9 115.498 7.84404   3
   4   1   9 103.201 8.65007   2
  -4  -1  -9 106.150 10.5275   1
  -4  -1  -9 94.9412 6.68009   3
  -4   1  -9 99.2192 6.71927   3
  -4  -1  -9 96.1113 17.1302   2
   4  -1   9 80.9512 12.2386   1
   4  -1   9 103.078 5.70503   3
   5  -1   9 487.239 24.5887   2
  -5   1  -9 507.744 20.2293   3
   5   1   9 491.857 20.0501   2
  -5  -1  -9 508.531 27.6927   3
   5  -1   9 522.568 19.6014   3
   5   1   9 501.809 27.9089   3
  -5  -1  -9 471.971 21.5141   1
  -5   1  -9 494.160 25.4688   1
  -6  -1  -9 72.5671 6.73138   3
   6   1   9 72.6470 8.25943   2
   6  -1   9 63.6806 11.2042   2
  -6   1  -9 72.5481 16.0374   1
   6   1   9 72.4572 8.19950   3
  -6  -1  -9 90.6798 10.7141   1
   6  -1   9 84.5981 6.23914   3
  -7  -1  -9 86.8364 21.2006   1
   7  -1   9 75.9957 10.7082   2
  -7   1  -9 62.0299 10.7409   1
  -7  -1  -9 68.5496 6.69094   3
   7   1   9 58.5182 9.38132   2
   8   1   9 67.1875 10.8475   2
   8  -1   9 53.2204 9.73383   2
  -8  -1  -9 74.8920 27.4913   1
  -8   1  -9 82.8059 11.9861   1
   8   2  -9 41.1344 8.45379   2
   7   2  -9 47.8874 8.12089   2
   6  -2  -9 107.433 8.21854   2
   6   2  -9 85.4434 9.38214   2
   6  -2  -9 98.9562 6.14885   1
   5  -2  -9 128.561 8.36409   1
   5  -2  -9 130.151 7.91116   1
   4  -2  -9 305.153 22.6531   3
   4   2  -9 310.446 12.7457   1
   4  -2  -9 309.497 13.8721   1
   4  -2  -9 311.230 18.2509   2
   3  -2  -9 234.733 14.5476   2
   3  -2  -9 243.807 11.8870   1
   3  -2  -9 228.878 13.2196   3
   3   2  -9 202.204 11.3677   1
   2  -2  -9 98.7862 6.95550   1
  -2  -2   9 106.909 6.24218   1
   2  -2  -9 104.825 7.66749   2
   2  -2  -9 107.602 9.87945   3
   2   2  -9 99.6158 7.29731   1
   1  -2  -9 219.708 12.1736   3
   1   2  -9 246.273 11.8424   1
  -1  -2   9 256.522 13.2841   1
   1  -2  -9 250.074 12.5221   2
   1  -2  -9 246.261 12.9489   1
   0  -2  -9 2.58658 3.16025   2
   0  -2   9 6.17080 3.29176   1
   0   2  -9 11.3909 6.16805   1
   0   2  -9 0.83552 2.09384   3
   0  -2  -9 9.54809 3.42496   1
   0   2  -9 9.52068 4.64593   2
   0  -2  -9 3.42193 3.95535   3
   1  -2   9 276.526 13.4062   1
  -1   2  -9 262.275 13.2253   3
  -1  -2  -9 277.613 15.6864   1
  -1  -2  -9 272.046 15.5457   3
  -1  -2  -9 273.694 13.8274   2
  -1   2  -9 268.094 13.7680   2
   1   2   9 262.208 15.5256   2
   1   2   9 284.888 15.1940   3
  -1   2  -9 285.410 16.3005   1
  -2  -2  -9 97.8079 7.98068   1
  -2  -2  -9 105.719 10.0006   2
  -2   2  -9 81.8639 8.69741   1
  -2   2  -9 81.9541 5.72145   3
   2   2   9 78.5324 6.79665   3
   2  -2   9 88.1562 9.34106   1
  -2  -2  -9 75.9661 7.42819   3
   2   2   9 83.2439 6.95704   2
  -2   2  -9 88.3938 8.44861   2
   3   2   9 245.757 13.8733   2
  -3   2  -9 237.923 16.6885   1
   3   2   9 227.900 12.7788   3
  -3   2  -9 233.807 14.3256   2
   3  -2   9 211.071 13.0099   1
  -3  -2  -9 210.236 11.9317   3
  -3  -2  -9 242.138 17.3934   2
  -3   2  -9 221.920 10.2678   3
  -3  -2  -9 226.112 12.3321   1
  -4  -2  -9 228.567 23.7107   2
  -4   2  -9 293.110 23.9850   2
  -4  -2  -9 282.239 17.3605   1
   4   2   9 313.280 15.8305   2
  -4   2  -9 317.065 18.2062   1
  -4  -2  -9 317.840 16.7105   3
   4   2   9 316.130 16.0805   3
  -5  -2  -9 132.697 9.99306   3
  -5   2  -9 154.687 13.0213   1
  -5  -2  -9 145.462 13.8427   1
   5   2   9 127.321 14.2101   2
   5   2   9 124.733 10.0230   3
   5  -2   9 113.243 13.3674   2
  -6   2  -9 130.715 19.0496   1
   6  -2   9 114.206 12.1711   2
   6   2   9 127.372 12.6917   2
  -6  -2  -9 123.188 11.7717   1
  -6  -2  -9 118.370 8.48754   3
   6   2   9 116.382 10.1791   3
  -7  -2  -9 38.1639 7.57260   3
   7   2   9 51.6313 11.0198   2
   7   2   9 54.2546 9.44985   3
  -7   2  -9 37.9106 9.30298   1
  -7  -2  -9 51.2537 20.2014   1
   7  -2   9 38.8389 8.85380   2
  -8   2  -9 43.5032 11.2603   1
   8   2   9 38.8042 10.9143   2
  -8  -2  -9 45.4048 8.68925   1
   8  -2   9 26.3797 9.80575   2
   8   3  -9 15.2150 6.75508   2
   7   3  -9 393.190 25.2592   2
   6  -3  -9 48.1356 4.72037   1
   6  -3  -9 53.3726 11.0108   3
   6  -3  -9 51.2758 4.60894   2
   6   3  -9 53.3007 7.77743   2
   5  -3  -9 318.705 22.0136   3
   5  -3  -9 357.302 24.2151   1
   5  -3  -9 345.497 17.3553   1
   5  -3  -9 385.829 18.3007   2
   4  -3  -9 129.411 8.99670   1
   4  -3  -9 117.550 7.08862   2
   4   3  -9 129.413 6.19367   1
   4  -3  -9 123.985 7.39026   1
   4  -3  -9 128.671 11.6836   3
  -3  -3   9 182.618 10.2471   1
   3  -3  -9 189.774 13.1476   3
   3  -3  -9 178.754 9.43142   1
   3  -3  -9 185.857 10.7436   2
   3   3  -9 189.642 9.97442   1
   2  -3  -9 55.6707 4.95203   1
  -2  -3   9 68.3368 6.05241   1
   2   3  -9 56.0936 5.78539   1
   2  -3  -9 45.2602 5.82348   2
   2  -3  -9 40.6839 6.58788   3
  -1  -3   9 307.231 14.7027   1
   1   3  -9 289.915 15.1163   1
   1  -3  -9 287.654 14.5150   2
   1  -3  -9 300.238 15.3398   1
   1  -3  -9 265.464 14.8167   3
   0   3  -9 181.397 11.0569   1
   0  -3   9 165.249 9.11739   1
   0   3  -9 168.958 9.90147   2
   0  -3  -9 185.815 10.6043   1
   0   3   9 173.780 9.37967   2
   0  -3  -9 182.285 12.0940   2
   0  -3  -9 181.778 11.5430   3
   1   3   9 270.233 15.0782   2
  -1   3  -9 265.575 15.2732   2
  -1  -3  -9 275.754 13.8032   3
   1   3   9 280.975 13.7418   3
   1  -3   9 253.854 12.9551   1
  -1  -3  -9 269.380 13.3214   2
  -1  -3  -9 274.971 17.7083   1
  -1   3  -9 260.979 13.9385   1
  -1   3  -9 266.769 11.8111   3
  -2  -3  -9 57.9018 6.37533   3
  -2   3  -9 45.0575 5.98029   2
  -2  -3  -9 53.0981 6.22707   1
  -2   3  -9 56.2747 8.66524   1
  -2  -3  -9 47.0728 9.07790   2
   2   3   9 55.8855 5.76251   2
   2   3   9 54.3929 5.65378   3
   2  -3   9 41.8820 6.04039   1
  -2   3  -9 48.6837 3.63625   3
   3   3   9 209.861 12.0109   3
  -3  -3  -9 211.059 12.4448   3
  -3   3  -9 204.943 15.7295   1
   3  -3   9 223.082 12.6594   1
  -3   3  -9 216.772 15.7357   2
   3   3   9 190.544 12.6215   2
  -3  -3  -9 225.724 13.6743   1
  -3  -3  -9 212.532 13.9916   2
  -4  -3  -9 132.936 10.3870   1
  -4   3  -9 134.108 12.1614   1
  -4  -3  -9 124.713 9.02022   3
   4   3   9 101.582 11.8902   2
   4   3   9 128.578 11.4493   3
   5   3   9 324.424 16.3941   2
  -5  -3  -9 289.957 17.7582   3
   5   3   9 308.332 17.2100   3
  -5  -3  -9 314.660 19.0936   1
  -5   3  -9 293.071 19.0705   1
   6   3   9 53.7470 8.65985   2
  -6  -3  -9 54.6259 7.65103   3
   6   3   9 54.8756 8.38018   3
  -6   3  -9 69.1770 11.5377   1
  -6  -3  -9 49.4021 9.36902   1
  -7  -3  -9 365.689 25.2231   1
  -7   3  -9 372.384 24.6311   1
  -7  -3  -9 415.894 24.5283   3
   7  -3   9 428.028 22.0840   2
   7   3   9 388.929 22.4037   2
   8   3   9 20.4524 12.0642   2
  -8  -3  -9 9.93916 6.20426   3
  -8  -3  -9 6.85246 11.2150   1
  -8   3  -9 10.5176 9.62840   1
   8  -3   9 7.02199 7.22641   2
   8  -4  -9 66.7204 12.0951   3
   8   4  -9 66.6823 11.7661   2
   7   4  -9 241.757 19.1899   2
   7  -4  -9 222.551 19.5805   3
   6  -4  -9 214.357 16.8828   3
   6   4  -9 241.091 16.3841   2
   5  -4  -9 187.226 10.1467   2
   5  -4  -9 182.258 10.7199   2
   5  -4  -9 178.457 13.0630   1
   5  -4  -9 166.942 14.4909   3
   4  -4  -9 36.1535 8.73115   3
   4  -4  -9 26.6196 4.37053   1
   4   4  -9 27.0275 3.75768   1
   4  -4  -9 22.9827 3.19568   2
  -4  -4   9 27.3745 3.74776   1
   4   4  -9 32.1237 7.79297   3
   3  -4  -9 156.591 11.9184   3
   3  -4  -9 124.872 8.71275   2
   3   4  -9 129.085 7.20716   1
   3   4  -9 136.108 11.6859   3
  -3  -4   9 124.652 8.60436   1
   2  -4  -9 264.929 14.6556   3
   2   4  -9 271.599 14.1585   3
  -2  -4   9 279.606 13.9117   1
   2   4  -9 256.855 13.8889   1
   2  -4  -9 276.618 15.2588   2
  -1  -4   9 45.3720 6.17751   1
   1   4  -9 54.5001 5.84812   1
   1  -4  -9 57.1015 7.39380   3
   1   4  -9 43.6444 6.66970   3
   1  -4  -9 45.9672 5.69691   2
   0   4  -9 168.823 10.9183   3
   0  -4  -9 162.084 12.0484   3
   0   4   9 143.296 9.86036   2
   0  -4  -9 157.837 14.1571   2
   0   4  -9 155.302 9.88581   1
   0   4   9 177.449 12.1771   3
   0  -4   9 159.654 11.1752   1
  -1   4  -9 50.5799 4.02033   3
  -1   4  -9 51.1178 7.37123   2
   1   4   9 37.4146 5.94663   3
   1   4   9 43.4515 6.22742   2
  -1  -4  -9 36.6425 6.43801   2
  -1  -4  -9 36.2915 6.96950   3
  -1  -4  -9 55.8279 6.99085   1
  -1   4  -9 48.5547 4.10053   3
   1  -4   9 47.6323 7.97047   1
  -1   4  -9 47.8128 6.84759   1
   2   4   9 293.005 14.8382   2
  -2  -4  -9 301.776 18.1925   1
  -2   4  -9 292.080 15.9986   1
   2  -4   9 298.222 17.8319   1
  -2   4  -9 293.262 9.28007   3
   2   4   9 289.420 16.3789   3
  -2  -4  -9 298.688 16.6337   2
  -2   4  -9 292.406 12.9802   3
  -2   4  -9 279.686 17.0948   2
  -2  -4  -9 285.123 28.4301   3
   3  -4   9 107.525 11.2247   1
   3   4   9 114.092 8.98725   2
   3   4   9 111.980 9.60776   3
  -3   4  -9 117.149 11.9450   2
  -3  -4  -9 107.696 9.73786   1
  -3   4  -9 119.682 10.4583   1
  -3  -4  -9 122.603 11.3230   2
  -3  -4  -9 131.100 9.87564   3
  -4   4  -9 31.7955 7.82402   1
   4   4   9 28.0443 6.06363   2
  -4  -4  -9 29.7767 7.42204   3
  -4  -4  -9 32.1884 7.02830   1
   4   4   9 28.3691 6.58534   3
   5   4   9 204.227 17.7784   3
  -5  -4  -9 208.584 12.8516   1
  -5   4  -9 265.558 18.8802   1
   5   4   9 209.924 15.0302   2
  -5  -4  -9 240.871 16.8320   3
   6   4   9 211.344 16.0712   2
   6   4   9 155.244 17.1506   3
  -6  -4  -9 197.423 16.4991   1
  -6   4  -9 191.527 16.6336   1
  -6  -4  -9 241.955 21.6240   3
  -7   4  -9 211.854 17.2053   1
  -7  -4  -9 214.078 15.3405   3
  -7  -4  -9 245.669 19.2711   1
   7   4   9 218.298 19.1351   2
  -8  -4  -9 68.5820 10.8243   3
   8   4   9 73.6161 14.0872   2
  -8   4  -9 74.5321 13.5961   1
  -8  -4  -9 78.1967 12.4487   1
   8  -5  -9 44.9302 12.5197   3
   8   5  -9 43.0445 12.7438   2
   7  -5  -9 113.730 13.8487   3
   7   5  -9 110.156 13.5537   2
   6   5  -9 176.357 15.1092   2
   6  -5  -9 202.002 17.8168   3
   5  -5  -9 129.139 11.0555   1
   5  -5  -9 139.702 7.89972   2
   5  -5  -9 127.290 12.2918   3
   4  -5  -9 4.19733 5.87428   3
   4  -5  -9 6.66811 2.18301   2
  -4  -5   9 -0.1986 3.33670   1
   4   5  -9 -4.8263 5.34270   3
   4   5  -9 7.14015 3.14802   1
   4  -5  -9 3.09336 4.26844   1
  -3  -5   9 175.227 11.0715   1
   3   5  -9 163.002 11.8253   3
   3  -5  -9 169.996 11.6411   3
   3  -5  -9 179.203 8.50525   2
   3   5  -9 156.623 10.0369   1
   2  -5  -9 498.383 21.0999   2
   2   5  -9 493.684 21.5457   1
   2   5  -9 498.445 24.6194   3
  -2  -5   9 525.302 24.3509   1
   1  -5  -9 12.0667 5.77237   3
   1  -5  -9 12.5888 4.23642   2
   1   5  -9 11.1939 3.46360   3
  -1  -5   9 15.4889 5.08076   1
   1   5  -9 21.6847 5.57888   1
   0   5   9 151.848 10.0596   2
   0   5  -9 158.341 8.24511   3
   0  -5   9 155.859 12.6287   1
   0  -5  -9 157.602 9.86620   2
   0   5   9 145.210 10.8150   3
   0  -5  -9 143.735 11.8082   3
   0   5  -9 143.671 10.4127   1
  -1   5  -9 14.1208 2.35514   3
  -1  -5  -9 13.7733 5.51333   2
   1   5   9 18.5595 5.57477   2
  -1   5  -9 14.7822 6.58437   1
  -1  -5  -9 20.9473 6.17664   3
   1  -5   9 19.9116 6.25682   1
   1   5   9 8.58075 4.84171   3
  -1   5  -9 19.0852 8.96220   2
  -2  -5  -9 465.494 20.4668   1
   2   5   9 443.479 21.1885   2
   2  -5   9 398.316 27.8626   1
  -2  -5  -9 444.475 26.1230   2
   2   5   9 478.117 22.5854   3
  -2   5  -9 489.416 24.9837   2
  -2  -5  -9 451.294 26.2708   3
  -2   5  -9 443.509 21.6052   1
  -3   5  -9 120.338 11.9127   1
  -3  -5  -9 146.269 11.1675   1
  -3  -5  -9 158.135 13.0474   3
   3   5   9 133.750 11.8480   2
   3   5   9 156.658 11.1962   3
  -3  -5  -9 145.208 11.6378   2
   4   5   9 6.97891 7.77735   2
   4   5   9 2.03988 5.39969   3
  -4  -5  -9 6.13119 6.24948   1
  -4  -5  -9 -1.3602 6.80148   3
  -4   5  -9 -11.672 7.84335   1
  -5   5  -9 155.527 12.7150   1
  -5  -5  -9 150.852 13.3414   1
  -5  -5  -9 136.612 13.6512   3
   5   5   9 123.690 15.0403   3
   5   5   9 129.296 12.6618   2
   6   5   9 195.669 17.1210   2
  -6  -5  -9 277.203 17.7093   1
  -6  -5  -9 271.785 17.5496   3
  -6   5  -9 246.344 17.6248   1
  -7  -5  -9 89.1189 13.6604   1
  -7  -5  -9 82.7365 10.7492   3
   7   5   9 108.016 13.1612   2
  -7   5  -9 93.8440 11.8689   1
  -8  -5  -9 42.2069 12.3412   1
  -8   5  -9 58.7613 12.8154   1
   8   5   9 28.2981 12.3830   2
  -8  -5  -9 34.4635 13.0832   3
   8   6  -9 186.858 26.6023   2
   8  -6  -9 146.974 21.6565   3
   7  -6  -9 7.28352 8.42721   3
   7   6  -9 1.83479 8.48458   2
   6   6  -9 203.358 18.2023   2
   6  -6  -9 204.650 15.8996   3
   5  -6  -9 295.935 20.3453   3
   5  -6  -9 270.564 19.4838   1
   4  -6  -9 20.7303 6.60507   3
  -4  -6   9 22.2920 4.27313   1
   4  -6  -9 17.3266 5.65174   1
   4  -6  -9 19.0393 1.92979   2
   4   6  -9 14.9535 4.06728   1
  -3  -6   9 100.671 9.17839   1
   3   6  -9 110.122 8.83633   1
   3  -6  -9 92.3972 10.1492   1
   3  -6  -9 109.679 6.68112   2
   3   6  -9 87.7269 8.69637   3
   3  -6  -9 96.6838 10.0789   3
   2   6  -9 393.120 18.9468   3
   2  -6  -9 374.238 21.9313   3
   2  -6  -9 363.699 19.1711   2
   2   6  -9 368.119 17.2775   1
  -2  -6   9 344.858 20.4700   1
   1   6  -9 21.7814 4.91362   1
  -1   6   9 23.4622 4.28381   2
   1   6  -9 27.3744 4.87423   3
  -1  -6   9 14.6096 6.50210   1
   1  -6  -9 21.2118 8.34061   3
   1  -6  -9 21.0242 4.56019   2
   0  -6  -9 80.0171 8.20611   3
   0   6   9 80.9447 9.72599   3
   0   6   9 83.6278 6.63853   2
   0  -6   9 70.2777 8.70324   1
   0  -6  -9 85.2060 8.86782   2
   0   6  -9 79.3619 5.88572   3
   0   6  -9 73.1754 7.58024   1
   1  -6   9 12.6928 7.79402   1
  -1  -6  -9 16.4538 5.55140   2
   1   6   9 16.0830 5.31091   3
  -1   6  -9 18.5233 2.25405   3
  -1   6  -9 15.9887 7.68382   1
  -1  -6  -9 25.4435 5.87538   3
   1   6   9 28.6769 5.41205   2
   2   6   9 429.579 33.8138   2
   2  -6   9 327.231 23.1206   1
  -2  -6  -9 483.680 27.8333   3
  -2  -6  -9 420.167 24.1008   2
  -2   6  -9 425.179 23.4709   1
   2   6   9 392.912 24.9018   3
   3   6   9 135.327 11.7980   3
  -3  -6  -9 135.889 12.2218   3
   3   6   9 122.540 10.4098   2
  -3  -6  -9 118.873 12.9669   1
  -3   6  -9 103.184 10.9505   1
  -3  -6  -9 81.3834 20.3608   2
   4   6   9 19.0366 6.05848   2
  -4  -6  -9 23.9833 9.98072   1
  -4  -6  -9 26.6811 7.17426   3
   4   6   9 13.4984 11.3186   3
  -4   6  -9 19.6102 7.77158   1
   5   6   9 217.118 13.7910   2
  -5  -6  -9 227.192 16.7690   1
  -5   6  -9 249.379 19.1512   1
  -5  -6  -9 243.092 21.0416   3
   6   6   9 189.999 13.2773   2
  -6  -6  -9 195.621 16.5757   1
  -6   6  -9 169.286 16.1330   1
  -6  -6  -9 212.883 16.9719   3
  -7   6  -9 9.88020 13.1670   1
  -7  -6  -9 -2.8560 7.58956   1
  -7  -6  -9 12.3330 7.33990   3
   7   6   9 -5.8319 6.63087   2
  -8   6  -9 126.232 16.4642   1
   8   6   9 141.331 15.3770   2
  -8  -6  -9 155.301 19.9979   1
   7   7  -9 41.9396 11.5446   2
   7  -7  -9 31.5156 11.3711   3
   6   7  -9 -2.4389 7.23650   2
   6  -7  -9 0.54688 8.60576   3
   5  -7  -9 106.278 11.9474   3
   5   7  -9 127.037 13.2586   2
   5  -7  -9 130.669 12.7318   1
   4   7  -9 248.597 13.2437   1
  -4  -7   9 241.680 14.7552   1
   4  -7  -9 241.547 19.1200   1
   4  -7  -9 243.055 17.4617   3
   3  -7  -9 78.4807 10.6743   3
   3   7  -9 78.5138 9.75345   3
   3  -7  -9 66.1017 9.79284   1
   3  -7  -9 77.1788 5.67904   2
   3   7  -9 68.9042 6.59432   1
  -3  -7   9 75.2074 8.15006   1
   2   7  -9 177.775 12.8237   1
   2  -7  -9 161.543 14.9174   3
  -2  -7   9 175.684 11.6349   1
   2  -7  -9 163.650 8.81804   2
   2   7  -9 175.274 13.6061   3
   1   7  -9 2.84824 3.13908   3
   1  -7  -9 10.3353 4.02751   2
  -1   7   9 7.67991 3.47471   2
  -1  -7   9 5.15491 4.47294   1
   1  -7  -9 4.71336 5.96691   3
   1   7  -9 7.51034 4.19319   1
   0   7  -9 124.476 11.3953   1
   0   7   9 129.010 8.57997   2
   0  -7  -9 142.674 11.3527   3
   0   7  -9 132.905 8.94988   3
   0  -7  -9 139.192 12.5758   2
   0  -7   9 124.466 10.6336   1
  -1  -7  -9 22.4802 8.46954   3
  -1  -7  -9 8.43010 5.68909   2
   1   7   9 11.9993 4.09180   2
  -1   7  -9 5.92422 2.56977   3
   1  -7   9 9.72004 8.05263   1
  -1   7  -9 6.60099 4.75703   1
   2   7   9 139.254 11.3217   2
  -2   7  -9 156.177 13.0781   1
  -2  -7  -9 137.552 12.7131   2
  -2  -7  -9 172.253 13.4824   3
  -3   7  -9 87.1802 9.29910   1
   3   7   9 67.3760 7.93306   2
  -4  -7  -9 226.721 23.5154   3
   4   7   9 211.690 14.8571   2
  -4   7  -9 206.098 14.8483   1
  -4  -7  -9 218.872 15.8853   1
   5   7   9 110.720 12.5488   2
  -5   7  -9 142.873 15.6295   1
  -5  -7  -9 149.310 15.7095   1
  -5  -7  -9 158.964 15.0699   3
  -6  -7  -9 5.61130 7.89852   1
   6   7   9 19.1999 8.14148   2
  -6   7  -9 10.8379 8.09914   1
  -6  -7  -9 21.0380 6.67302   3
   7   7   9 38.9180 10.4260   2
  -7   7  -9 22.6150 13.9885   1
  -7  -7  -9 50.9020 8.42875   1
  -7  -7  -9 23.9797 9.96737   3
   7  -8  -9 55.0386 11.7391   3
   7   8  -9 68.9216 14.6671   2
   6  -8  -9 32.7708 9.64675   3
   6   8  -9 13.6833 9.67741   2
   5  -8  -9 19.8572 8.69508   3
   5   8  -9 9.12797 11.3248   2
   4  -8  -9 858.430 43.7273   3
   4   8  -9 860.154 34.1502   1
  -4  -8   9 766.292 35.2026   1
  -3  -8   9 61.6737 8.54932   1
   3  -8  -9 73.7120 10.6840   3
   3   8  -9 61.2819 7.42415   1
   3   8  -9 75.4233 10.1821   3
   2  -8  -9 79.7826 8.40965   2
   2  -8  -9 64.4633 11.0095   3
   2   8  -9 65.3797 9.94888   3
   2   8  -9 80.2733 10.4872   1
  -2  -8   9 70.2238 8.51471   1
   1  -8  -9 18.2331 6.64572   3
  -1  -8   9 15.8985 8.11969   1
  -1   8   9 25.6094 4.56993   2
   1   8  -9 26.6826 5.47259   3
   1  -8  -9 24.9763 5.79649   2
   1   8  -9 21.1112 6.79648   1
   0   8  -9 189.923 12.2922   3
   0  -8  -9 166.359 14.6480   3
   0   8  -9 183.451 12.0017   1
   0   8   9 171.508 12.1232   2
   0  -8   9 188.420 17.4916   1
   0  -8  -9 175.135 12.2935   2
  -1   8  -9 11.7630 3.87428   3
   1   8   9 15.5914 5.16712   2
  -1   8  -9 16.0077 6.10675   1
  -1  -8  -9 20.4481 6.16850   2
  -1  -8  -9 23.6431 11.6782   3
  -2  -8  -9 87.5242 9.97111   2
  -2   8  -9 75.3989 10.3439   1
  -2   8  -9 74.8887 3.52135   3
   2   8   9 77.7707 7.47833   2
  -2  -8  -9 69.8359 23.5188   3
  -3   8  -9 63.6712 9.53719   1
   3   8   9 96.0328 8.44429   2
  -3  -8  -9 70.9271 10.1524   3
  -4  -8  -9 859.387 40.5619   3
  -4  -8  -9 827.840 36.3490   1
  -4   8  -9 808.494 38.8975   1
   4   8   9 810.739 43.7166   2
   5   8   9 22.4345 9.00379   2
  -5   8  -9 27.2803 8.53245   1
  -5  -8  -9 17.8124 8.19775   1
  -5  -8  -9 22.9242 10.2129   3
  -6  -8  -9 17.8170 9.93938   1
  -6  -8  -9 35.0937 8.73098   3
   6   8   9 18.7607 9.98041   2
  -6   8  -9 54.9698 11.5792   1
  -7  -8  -9 58.3377 17.1878   3
  -7  -8  -9 70.9039 13.1500   1
   7   8   9 51.4478 14.8105   2
  -7   8  -9 70.0287 13.2432   1
   6   9  -9 28.5677 9.82319   2
   6  -9  -9 50.3624 11.1471   3
   5   9  -9 47.6352 11.3387   2
   5  -9  -9 63.0824 12.6578   3
   4   9  -9 221.247 16.1483   1
   4  -9  -9 241.791 21.7233   3
   3   9  -9 101.260 20.0722   1
   3  -9  -9 94.2988 14.5952   3
  -3  -9   9 93.5074 11.5897   1
   2  -9  -9 86.3535 11.1950   3
   2   9  -9 94.5869 9.68385   1
  -2  -9   9 68.7263 11.9292   1
   2   9  -9 90.4125 10.5107   3
   1   9  -9 22.1987 5.51749   3
   1  -9  -9 15.6804 6.40245   2
   1  -9  -9 9.22794 6.56276   3
  -1   9   9 16.9331 4.27303   2
   1   9  -9 13.5772 7.12427   1
   0   9   9 540.028 22.1572   2
   0  -9  -9 527.109 34.2628   3
   0  -9  -9 518.132 34.6736   2
   0   9  -9 519.738 32.4968   1
   0   9  -9 492.228 27.6598   3
  -1   9  -9 20.5494 7.21447   1
  -1  -9  -9 16.6740 8.35689   3
  -1  -9  -9 17.0710 5.92525   2
   1   9   9 16.3763 5.37937   2
   2   9   9 74.1634 8.97526   2
  -2   9  -9 79.7631 9.39154   1
  -2  -9  -9 80.4471 11.6868   3
  -3  -9  -9 59.9684 12.8726   3
   3   9   9 98.3335 12.2592   2
  -3   9  -9 82.1237 10.5653   1
  -4   9  -9 227.948 16.9335   1
   4   9   9 241.408 16.3344   2
  -4  -9  -9 260.931 19.3134   3
  -5   9  -9 58.5519 10.5836   1
  -5  -9  -9 68.4774 11.8553   1
   5   9   9 73.3775 10.6923   2
  -5  -9  -9 78.0841 13.5503   3
  -6   9  -9 69.5311 12.0035   1
  -6  -9  -9 37.4642 13.3689   1
  -6  -9  -9 50.6481 10.5292   3
   6   9   9 46.5123 10.4592   2
   5  10  -9 111.406 16.8832   2
   5 -10  -9 124.862 16.2751   3
   4  10  -9 43.4072 8.48509   1
   4 -10  -9 46.6299 11.5899   3
   3 -10  -9 122.949 17.0614   3
   3  10  -9 104.899 10.5880   1
   2  10  -9 72.1170 11.3885   3
   2 -10  -9 99.2402 14.0299   3
  -2  10   9 57.3017 6.77762   2
   2  10  -9 102.779 10.1433   1
   1 -10  -9 39.5540 10.1172   3
   1  10  -9 28.6272 8.08877   3
   1  10  -9 51.2012 8.03429   1
  -1  10   9 48.6239 5.76046   2
   0  10   9 183.251 12.5053   2
   0  10  -9 158.226 15.5573   1
   0 -10  -9 162.632 14.1550   3
   0 -10  -9 170.011 12.1271   2
  -1  10  -9 58.0059 10.5599   1
  -1 -10  -9 31.4809 9.99475   3
  -1 -10  -9 42.8519 8.79940   2
   1  10   9 39.1654 6.04708   2
  -2  10  -9 119.420 11.8844   1
  -2 -10  -9 102.419 12.8452   3
   2  10   9 132.111 12.7949   2
  -3 -10  -9 96.8338 12.6309   3
  -3  10  -9 109.467 14.8415   1
   3  10   9 101.209 10.6355   2
   4  10   9 39.6537 8.31658   2
  -4  10  -9 49.1685 11.7625   1
  -4 -10  -9 17.8823 12.3910   3
  -5  10  -9 100.042 16.0623   1
   5  10   9 97.4159 11.6951   2
  -5 -10  -9 89.4420 12.0112   1
  -5 -10  -9 81.1273 18.0892   3
   5  11  -9 99.3150 15.6871   2
   5 -11  -9 80.1118 16.7610   3
   4 -11  -9 69.0035 17.1233   3
   4  11  -9 39.5728 8.90072   1
   4  11  -9 42.6347 12.0154   2
   3 -11  -9 79.7806 12.0785   3
   3  11  -9 85.8071 11.3864   1
   2 -11  -9 150.814 16.7503   3
   2  11  -9 182.423 18.4072   1
   1  11  -9 69.7743 11.6521   1
  -1  11   9 43.7657 6.03595   2
   1 -11  -9 47.1393 12.2243   3
   0 -11  -9 103.342 17.1803   3
   0  11   9 109.392 11.3002   2
   0  11  -9 102.530 10.9131   1
  -1  11  -9 27.6509 14.4042   1
   1  11   9 43.0931 6.98258   2
  -1 -11  -9 53.8617 12.2649   3
  -2  11  -9 167.166 17.3282   1
   2  11   9 163.025 15.9434   2
  -2 -11  -9 149.399 17.8045   3
   3  11   9 76.8888 12.3781   2
  -3 -11  -9 93.6663 14.8578   3
  -3  11  -9 66.4568 16.7128   1
  -4 -11  -9 53.6363 13.9997   3
   4  11   9 40.8179 12.5490   2
  -4  11  -9 59.5649 14.1807   1
  -5 -11  -9 96.4874 20.8281   3
  -5  11  -9 103.816 18.5287   1
   5  11   9 87.1448 16.0354   2
   4  12  -9 25.2675 11.2278   2
   3  12  -9 105.326 14.1046   1
   3 -12  -9 96.4695 15.3421   3
   2  12  -9 146.182 15.9545   1
   2 -12  -9 140.501 18.3023   3
   1  12  -9 121.898 16.8326   1
   1 -12  -9 106.383 16.9715   3
   0  12   9 6.46073 5.20059   2
   0  12  -9 0.11256 8.98482   1
   0 -12  -9 5.54063 14.0716   3
   1  12   9 125.265 12.7816   2
  -1 -12  -9 90.3658 15.4242   3
  -1  12  -9 114.558 13.4222   1
  -2 -12  -9 170.800 20.9664   3
   2  12   9 175.678 15.1591   2
  -2  12  -9 140.769 15.7184   1
   3  12   9 126.787 16.1459   2
  -3  12  -9 115.787 18.5820   1
  -3 -12  -9 114.560 19.7849   3
   2 -13  -9 90.5028 21.0220   3
   2  13  -9 60.4212 11.6930   1
   1  13  -9 154.424 18.8980   1
   1 -13  -9 205.020 28.6888   3
   0  13  -9 3.87083 10.4925   1
   0 -13  -9 -3.1509 11.2034   3
[truncated: 84,052 more chars]
