# Supplementary material for: Practical hints and tips for solution of pseudo-merohedric twins: three case studies
Source: Acta Crystallogr E Crystallogr Commun. 2021 Apr 9;77(Pt 5):452–65. doi: 10.1107/S205698902100342X (PMC8100258; doi:10.1107/S205698902100342X)
Supplement: Supplementary file 2 [file e-77-00452-sup2.ins.txt]

TITL k00070 in P2(1)/n  
CELL 0.71073   8.8434  13.2093  13.8658  90.0000  90.0072  90.0000
ZERR    4.00   0.0002   0.0004   0.0005   0.0000   0.0018   0.0000
LATT  1
SYMM 0.5-X, 0.5+Y, 0.5-Z
SFAC C H N CL Cu
UNIT 64 64 16 8 4
TWIN -1 0 0 0 -1 0 0 0 1
FIND    15
PLOP    20    25    28 
MIND 1.0 -0.1
NTRY 1000
HKLF 4
END
