# Supplementary material for: Practical hints and tips for solution of pseudo-merohedric twins: three case studies
Source: Acta Crystallogr E Crystallogr Commun. 2021 Apr 9;77(Pt 5):452–65. doi: 10.1107/S205698902100342X (PMC8100258; doi:10.1107/S205698902100342X)
Supplement: Supplementary file 3 [file e-77-00452-sup3.hkl]

   1   0   0 0.92847 0.20152  20
   1   0   0 0.28843 0.26710  42
   1   0   0 0.02665 0.24605  45
  -1   0   0 0.33776 0.24597  20
  -1   0   0 0.31736 0.15205  28
  -1   0   0 0.09589 0.21241  28
  -1   0   0 0.30158 0.26617  13
   2   0   0 2293.96 144.454  35
   2   0   0 2324.44 144.386  42
   2   0   0 2341.02 144.386  45
  -2   0   0 2248.82 144.388  28
  -2   0   0 2280.12 144.377  13
  -2   0   0 2374.79 144.383  28
   3   0   0 5.58752 1.03592  42
  -3   0   0 5.60776 0.99125  28
  -3   0   0 5.33120 1.19020  13
   3   0   0 5.08176 0.99157  45
   3   0   0 6.74700 1.11726  20
  -3   0   0 5.17789 1.25357   7
   3   0   0 4.88667 1.10481  35
  -3   0   0 6.48713 0.99578  28
   4   0   0 1622.80 103.645  35
  -4   0   0 1626.57 103.485  28
  -4   0   0 1667.02 103.445  28
   4   0   0 1637.36 103.452  42
  -4   0   0 1649.48 104.016   7
  -4   0   0 1645.46 103.406  13
   4   0   0 1668.62 103.459  45
   4   0   0 1688.55 103.321  20
  -5   0   0 36.1484 2.76729  38
  -5   0   0 43.5610 4.06097   7
  -5   0   0 37.9874 3.40373  28
   5   0   0 36.8292 3.05899  20
   5   0   0 36.8249 3.50498  35
   5   0   0 44.3573 3.37761  42
   5   0   0 45.2098 3.34693  45
  -5   0   0 39.0792 3.27628  28
   6   0   0 230.048 15.2331  42
   6   0   0 232.064 14.9677   3
   6   0   0 233.261 15.2281  45
  -6   0   0 233.789 14.7123  38
  -6   0   0 237.929 15.1536  28
   6   0   0 224.769 15.5276  35
  -6   0   0 221.437 15.5091  28
   7   0   0 1.52572 1.23527  25
   7   0   0 3.08962 1.63340  35
   7   0   0 0.96357 1.47295  11
   7   0   0 1.64833 1.63153   3
  -7   0   0 2.16751 1.07554  38
  -7   0   0 2.14542 1.44164  28
  -8   0   0 868.700 55.1521  28
  -8   0   0 887.950 54.4496  31
   8   0   0 745.645 55.6015  11
   8   0   0 911.092 54.9049   3
   8   0   0 852.932 54.9961  25
   8   0   0 884.049 55.7964  35
   8   0   0 877.863 55.1117  22
  -8   0   0 902.858 54.6827  38
   9   0   0 32.6149 3.69676  25
  -9   0   0 23.6642 3.56192  21
   9   0   0 26.5248 3.84017   3
   9   0   0 32.5151 3.49494   2
   9   0   0 35.6589 3.91108  11
  -9   0   0 29.2456 2.89389  31
  -9   0   0 30.7820 3.12070  38
  -9   0   0 32.7773 4.04677  28
  10   0   0 29.0340 4.62458   3
  10   0   0 34.1772 4.26544  11
  10   0   0 32.0571 3.74551   2
  10   0   0 33.9851 4.15038  25
 -10   0   0 31.0814 3.53535  38
 -10   0   0 28.1537 3.34173  21
 -10   0   0 33.2554 4.50095  28
 -10   0   0 32.5993 3.30328  31
  10   0   0 32.4919 3.40444  44
  11   0   0 2.15038 1.66554  44
 -11   0   0 4.17137 4.94746  28
 -11   0   0 1.79231 1.95139  31
  11   0   0 1.19600 1.85326  43
  11   0   0 1.02119 2.16229  25
  11   0   0 4.21140 1.26288  29
  11   0   0 1.87789 1.86229  10
  11   0   0 -0.8777 2.30223  11
 -11   0   0 0.78498 2.03784  21
  11   0   0 1.56678 1.86929   2
 -11   0   0 1.21967 1.96720  38
  11   0   0 2.13818 2.17125  15
  12   0   0 222.101 15.2112  15
  12   0   0 216.333 14.7540  10
  12   0   0 212.704 15.9217  11
 -12   0   0 222.546 14.7588  31
 -12   0   0 204.503 14.8382  19
  12   0   0 214.532 15.2988  25
  12   0   0 231.531 14.8538  44
 -12   0   0 209.323 14.8162  21
  12   0   0 222.267 15.0978   2
  12   0   0 225.731 14.8219  43
 -12   0   0 220.439 15.2710  38
 -13   0   0 58.9596 5.93590  38
  13   0   0 66.9484 5.62622  44
  13   0   0 61.7481 5.80744  15
 -13   0   0 55.4074 5.55571  19
  13   0   0 67.8215 5.89650   2
  13   0   0 65.6124 5.43660  43
  13   0   0 63.9308 5.40189  10
 -13   0   0 57.8127 5.67606  21
 -13   0   0 73.2330 6.30017  31
  13   0   0 57.1298 6.00992  25
  13   0   0 74.6747 6.98948  11
  14   0   0 23.6171 4.69612  11
  14   0   0 21.7341 3.20188  44
  14   0   0 22.3045 3.17383  10
  14   0   0 18.5250 3.10772   2
  14   0   0 25.2129 3.75652  15
  14   0   0 16.5551 3.28254  25
  14   0   0 22.2770 3.21963  43
 -14   0   0 22.9101 3.45730  21
 -14   0   0 19.7897 3.17512  19
 -14   0   0 21.3129 3.69082  38
 -14   0   0 21.2309 3.38239  31
  15   0   0 1.60739 1.84178  15
  15   0   0 2.28325 2.67839  11
 -15   0   0 -1.2929 2.15102  31
 -15   0   0 1.24796 2.25318  21
  15   0   0 1.61199 1.92489  25
  15   0   0 3.76488 1.72987  10
  15   0   0 0.22932 1.47900  43
  15   0   0 1.10953 1.54784  44
 -15   0   0 1.08111 2.52033  19
  15   0   0 1.99488 2.10257   2
  16   0   0 15.0532 2.04284  43
  16   0   0 6.95225 1.77086   2
 -16   0   0 9.40518 2.22110  21
 -16   0   0 5.82098 2.11879  19
  16   0   0 8.81305 2.66225  11
  16   0   0 11.2099 2.09845  15
  16   0   0 10.8709 1.65601  10
  17   0   0 7.13810 1.23629  43
  17   0   0 3.95409 1.16275  10
  -1  -1   0 36.6264 2.59196  28
   1  -1   0 36.4125 2.51493  28
  -1  -1   0 38.7078 2.63225  13
   1  -1   0 36.2191 2.63153  35
  -1  -1   0 39.0494 2.63782  28
  -1  -1   0 36.0424 2.65970  20
  -1  -1   0 43.1588 2.73247   7
   1  -1   0 42.9964 2.58260  42
   1  -1   0 42.8884 2.57506  45
  -1   1   0 34.7040 2.48751  20
   1   1   0 42.3376 2.54875  45
   1   1   0 38.7534 2.57223  20
  -1   1   0 38.9306 2.48702  13
  -1   1   0 39.1384 2.50874  28
  -1   1   0 35.4255 2.48030  28
   1   1   0 42.2543 2.55543  42
   2  -1   0 466.195 29.8388  45
  -2  -1   0 468.252 29.8942  13
   2  -1   0 461.372 29.7568  20
   2  -1   0 472.491 29.8460  42
  -2  -1   0 468.450 30.0716   7
   2  -1   0 495.000 29.9656  35
  -2  -1   0 449.565 29.9030  28
  -2  -1   0 516.309 29.8888  28
   2   1   0 474.770 31.4577  42
  -2   1   0 484.321 31.4308  28
  -2   1   0 531.247 31.4339  20
   2   1   0 535.958 31.4562  20
  -2   1   0 491.972 31.4077  13
  -2   1   0 508.922 31.3805  28
   2   1   0 477.396 31.4547  45
  -3  -1   0 97.1089 6.66786   7
  -3  -1   0 91.8238 6.30128  13
  -3  -1   0 86.1017 6.25523  28
   3  -1   0 86.6213 6.36697  35
   3  -1   0 102.736 6.27909  42
  -3  -1   0 95.5380 6.30021  28
   3  -1   0 103.797 6.27036  45
   3  -1   0 83.4519 6.08036  20
   3   1   0 101.795 6.51649  45
  -3   1   0 97.3154 6.43403  13
   3   1   0 87.7222 6.55260  35
  -3   1   0 85.4282 6.34258  28
  -3   1   0 96.7539 6.44504  28
   3   1   0 101.596 6.52951  42
  -3   1   0 101.358 6.89411   7
   3   1   0 94.2119 6.41687  20
   3   1   0 113.667 6.56248  28
  -4  -1   0 4142.68 258.235  28
  -4  -1   0 4141.57 258.329  28
   4  -1   0 4159.60 258.454  35
   4  -1   0 4040.73 258.054  20
   4  -1   0 4198.72 258.210  42
   4  -1   0 4182.57 258.215  45
  -4  -1   0 4150.67 258.214  13
  -4  -1   0 4031.66 258.753   7
  -4   1   0 4113.57 261.478   7
   4   1   0 4157.53 261.114  35
   4   1   0 4162.54 260.935  42
   4   1   0 4217.90 260.948  45
  -4   1   0 4110.36 260.960  28
   4   1   0 4335.85 260.848  20
  -4   1   0 4126.24 260.868  28
  -5  -1   0 50.8821 4.52518   7
  -5  -1   0 41.8078 3.78027  28
  -5  -1   0 39.5863 3.14687  38
   5  -1   0 44.6217 3.35011  20
   5  -1   0 51.3066 3.67041  45
   5  -1   0 48.4431 3.68529  42
  -5  -1   0 47.7625 3.69439  28
   5  -1   0 41.2399 3.90587  35
   5   1   0 48.7857 3.73126  45
   5   1   0 51.2052 3.79471  42
  -5   1   0 44.8542 3.17974  38
  -5   1   0 45.6781 3.65029  28
   5   1   0 45.6527 3.89478  35
  -5   1   0 49.1121 4.46530   7
   5   1   0 45.0526 3.50765  20
  -6  -1   0 45.7362 3.99855  28
   6  -1   0 52.1044 4.49234  35
   6  -1   0 42.3866 4.02851  42
  -6  -1   0 51.1458 3.53253  38
  -6  -1   0 52.1505 4.44722  28
   6  -1   0 48.3551 4.13214  45
   6   1   0 45.7102 4.19528  45
   6   1   0 57.8481 4.04182   3
  -6   1   0 55.0947 3.55461  38
   6   1   0 43.8024 4.45631  35
   6   1   0 44.7183 4.12157  42
  -6   1   0 48.9781 4.03090  28
   7  -1   0 11.5812 2.26528  35
   7  -1   0 18.7595 2.59572  11
  -7  -1   0 10.8550 1.77578  38
   7  -1   0 13.5647 1.99126  25
  -7  -1   0 11.6109 2.04215  28
   7  -1   0 12.0837 1.95062   3
   7   1   0 12.7823 2.12343  11
  -7   1   0 12.2849 1.76781  38
   7   1   0 13.1817 2.41183   3
  -7   1   0 16.0183 2.22345  28
   7   1   0 15.8025 2.12405  25
   7   1   0 10.7208 2.24514  35
  -8  -1   0 31.9823 3.52792  28
   8  -1   0 26.7556 3.85250  11
   8  -1   0 21.5144 3.58514  35
  -8  -1   0 31.3586 2.88077  38
   8  -1   0 26.5269 3.19243  22
   8  -1   0 27.3791 3.12015  25
   8  -1   0 31.8992 3.53131   3
  -8   1   0 28.4148 3.57010  28
   8   1   0 22.9112 3.51965  35
   8   1   0 34.0008 3.63135   3
   8   1   0 26.3629 3.18889  25
  -8   1   0 33.5584 2.88351  38
   8   1   0 39.8782 5.28156  11
   8   1   0 29.2705 4.40408  22
  -9  -1   0 17.0951 2.63762  38
   9  -1   0 16.1778 2.77411  11
  -9  -1   0 16.3286 2.17471  21
  -9  -1   0 14.9188 2.37150  31
   9  -1   0 18.6005 2.79503   2
   9  -1   0 22.7786 2.96974  25
  -9  -1   0 17.1519 2.95167  28
   9  -1   0 14.6041 3.36272  35
   9  -1   0 16.7009 2.90076   3
   9   1   0 14.8478 2.92576   3
  -9   1   0 16.4411 2.97017  28
   9   1   0 18.2246 2.66928  25
   9   1   0 16.5654 2.85439  11
  -9   1   0 14.9622 2.43697  38
   9   1   0 21.2709 2.89831   2
  -9   1   0 16.5892 2.05482  31
   9   1   0 13.3656 2.29996  22
 -10  -1   0 30.5516 3.47946  38
  10  -1   0 27.6820 3.23961  44
 -10  -1   0 29.2622 4.51335  28
  10  -1   0 28.2277 3.59716   2
 -10  -1   0 27.4610 3.24551  31
  10  -1   0 30.3217 4.01881  25
  10  -1   0 30.9543 4.51643   3
  10  -1   0 28.2061 4.20766  11
 -10  -1   0 30.8061 3.33464  21
  10   1   0 32.8806 4.33608  11
 -10   1   0 32.3093 3.19676  31
 -10   1   0 28.8886 3.43598  38
  10   1   0 25.2902 4.51588   3
 -10   1   0 26.4458 4.40678  28
  10   1   0 31.5876 3.90482  25
 -10   1   0 28.0979 3.30370  21
  10   1   0 27.9445 3.25308  44
  10   1   0 31.7928 3.64614   2
  11  -1   0 19.7530 3.44138  11
  11  -1   0 23.7120 3.04362  10
  11  -1   0 15.6255 2.05520  29
  11  -1   0 27.4845 3.64391  15
 -11  -1   0 25.0604 3.19604  21
  11  -1   0 22.2753 2.89881  44
  11  -1   0 19.8730 2.94000   2
  11  -1   0 17.9681 3.04895  43
  11  -1   0 17.8042 4.41283   3
  11  -1   0 18.4184 3.27261  25
 -11  -1   0 16.1234 5.15591  28
 -11  -1   0 21.2284 2.87153  31
 -11  -1   0 19.3421 3.27450  38
 -11   1   0 16.0144 2.88466  38
  11   1   0 20.8386 3.38470  25
  11   1   0 24.1953 3.26792  10
  11   1   0 26.2143 3.52480   2
 -11   1   0 20.9914 2.98081  21
  11   1   0 23.2559 3.38614  15
  11   1   0 16.2532 2.30253  29
  11   1   0 14.6275 3.20886  11
  11   1   0 22.0919 3.04502  44
  11   1   0 19.7321 3.05064  43
 -11   1   0 16.5660 2.67928  31
  12  -1   0 184.812 11.9475  44
 -12  -1   0 160.366 11.8228  31
 -12  -1   0 148.604 11.7337  19
  12  -1   0 183.460 12.3593  15
 -12  -1   0 163.360 11.6927  21
  12  -1   0 183.484 11.9451  43
  12  -1   0 171.414 12.4141  25
  12  -1   0 156.521 12.6829  27
  12  -1   0 173.920 11.8484  10
  12  -1   0 177.736 12.1902   2
  12  -1   0 180.767 13.0480  11
 -12  -1   0 170.705 12.4129  38
  12   1   0 186.703 13.3696  11
 -12   1   0 154.506 12.4237  38
  12   1   0 174.882 12.0807  10
 -12   1   0 162.949 12.0756  21
 -12   1   0 163.528 11.9319  31
  12   1   0 183.783 12.1872  43
  12   1   0 183.692 12.1775  44
  12   1   0 170.274 12.6721  25
  12   1   0 181.577 12.6628  15
  12   1   0 193.924 12.5975   2
  13  -1   0 33.2328 4.02678   2
 -13  -1   0 28.4574 4.36377  21
  13  -1   0 30.0192 4.41963  25
  13  -1   0 40.5509 5.45242  11
  13  -1   0 39.0550 4.33581  15
 -13  -1   0 30.4891 4.49130  38
  13  -1   0 32.3209 3.76872  10
 -13  -1   0 34.2336 4.68723  31
  13  -1   0 34.3167 3.81331  43
 -13  -1   0 26.4690 4.04644  19
 -13   1   0 29.4471 4.18045  38
  13   1   0 35.9500 5.58814  11
  13   1   0 37.6321 4.37983  15
  13   1   0 37.6158 4.38949   2
 -13   1   0 32.8446 4.26266  21
 -13   1   0 28.8149 4.09175  19
  13   1   0 35.2882 3.92349  43
  13   1   0 34.2492 3.86282  10
  13   1   0 35.9314 4.65353  25
 -13   1   0 43.1290 4.59083  31
  13   1   0 36.3878 4.06462  44
  14  -1   0 8.90152 2.48943  25
  14  -1   0 9.37117 1.98125  10
 -14  -1   0 9.34853 2.73173  31
  14  -1   0 4.93053 2.97737  11
  14  -1   0 10.9615 2.08402  43
  14  -1   0 11.2892 2.14629  44
  14  -1   0 8.50130 2.35739  15
  14  -1   0 7.83823 2.26467   2
 -14  -1   0 5.50781 2.57290  21
 -14  -1   0 8.59104 2.63392  38
 -14  -1   0 10.5172 2.53343  19
 -14   1   0 10.5154 2.67521  31
 -14   1   0 8.30896 2.37922  19
  14   1   0 10.6580 2.01327  10
  14   1   0 11.2519 2.13775  43
  14   1   0 10.7700 2.69915  25
  14   1   0 13.8632 2.28614  44
 -14   1   0 4.48239 2.53333  38
  14   1   0 9.58792 2.66734  15
  14   1   0 9.43493 3.11517  11
  14   1   0 9.13124 2.33924   2
  15  -1   0 13.0973 2.24478  10
 -15  -1   0 6.66994 2.45211  21
  15  -1   0 12.9982 2.55367  15
  15  -1   0 12.7214 3.13775  11
 -15  -1   0 10.8320 2.70036  31
  15  -1   0 11.6659 2.19992  44
  15  -1   0 9.88938 2.41477  25
  15  -1   0 10.5935 2.06908  43
 -15  -1   0 5.16006 3.47279  19
  15  -1   0 10.4711 2.60861   2
  15   1   0 12.5785 2.70502  15
 -15   1   0 11.4447 2.74105  19
  15   1   0 11.8343 2.14886  10
  15   1   0 14.3684 2.71090  25
  15   1   0 9.94886 2.02946  43
 -15   1   0 12.7937 2.63321  21
 -15   1   0 12.1873 2.63915  31
  15   1   0 13.9782 2.29103  44
  15   1   0 14.1521 3.34029  11
  15   1   0 6.18324 2.35503   2
 -16  -1   0 31.4421 3.37111  19
  16  -1   0 40.0466 3.40594   2
  16  -1   0 38.9413 3.26992  43
  16  -1   0 37.3238 3.54879  15
  16  -1   0 39.8414 4.26198  11
 -16  -1   0 32.3526 3.45131  21
  16  -1   0 37.2872 3.19172  10
  16   1   0 40.3976 3.68694  15
  16   1   0 40.8241 3.52634   2
 -16   1   0 33.4081 3.74768  21
  16   1   0 42.6301 4.50530  11
  16   1   0 38.7280 3.34503  43
 -16   1   0 31.1509 3.87257  19
  16   1   0 40.8416 3.28835  10
  17  -1   0 3.37542 1.05741  43
  17  -1   0 1.71326 1.03360  10
  17   1   0 2.20187 1.07647  43
  17   1   0 3.59519 1.12768   2
  17   1   0 3.90625 1.18547  10
   0   2   0 0.10996 0.17817  28
   1  -2   0 18.0784 1.30437  28
  -1  -2   0 17.4923 1.44932  28
  -1  -2   0 19.4637 1.53593   7
   1  -2   0 20.9048 1.35242  42
  -1  -2   0 19.2537 1.49407  28
   1  -2   0 20.1387 1.33638  45
  -1  -2   0 18.4560 1.49955  13
   1  -2   0 17.7266 1.45892  35
   1   2   0 20.6487 1.34225  45
  -1   2   0 17.8117 1.44558  35
   1   2   0 20.8221 1.34635  42
  -1   2   0 18.3062 1.30769  20
  -1   2   0 18.9744 1.27580  28
   1   2   0 18.4423 1.44810  20
  -1   2   0 17.9119 1.30101  28
   1   2   0 19.7337 1.52144   7
   1   2   0 18.1757 1.40804  28
  -2  -2   0 6380.89 398.454  28
   3  -2   0 4.46750 0.96196  45
   3  -2   0 3.74213 1.13750  35
  -3  -2   0 3.87627 1.21847   7
  -3  -2   0 4.17474 0.99993  28
   3  -2   0 3.82023 0.97029  42
  -3  -2   0 3.54973 1.02121  28
  -3  -2   0 3.75321 1.12166  13
   3   2   0 3.40862 0.93588  35
   3   2   0 3.94048 0.93891  20
   3   2   0 4.53155 0.94826  45
   3   2   0 4.52872 0.98718  42
  -3   2   0 3.07713 0.62038  28
  -3   2   0 4.45263 0.82673  28
  -4  -2   0 2077.21 131.080   7
   4  -2   0 2074.67 130.756  35
   4  -2   0 2122.27 130.504  42
  -4  -2   0 2108.96 130.587  28
   4  -2   0 2142.75 130.507  45
  -4  -2   0 2092.30 130.705  28
   4  -2   0 1941.42 130.372  20
  -4  -2   0 2114.13 130.574  13
  -4   2   0 2117.93 133.651  28
  -4   2   0 2157.96 133.669  28
   4   2   0 2101.23 133.748  42
  -4   2   0 2126.56 134.280   7
   4   2   0 2124.51 133.750  45
   4   2   0 2172.54 133.684  20
   4   2   0 2154.10 133.895  35
  -5  -2   0 25.9191 2.23514  38
  -5  -2   0 29.9478 2.94628  13
   5  -2   0 27.7586 3.09296  35
   5  -2   0 32.4580 2.77593  42
   5  -2   0 31.0914 2.76730  45
  -5  -2   0 27.6015 3.42005   7
  -5  -2   0 30.4877 2.80310  28
  -5   2   0 25.9819 2.51710  28
   5   2   0 28.8855 2.67679  42
   5   2   0 29.9536 2.70183  45
   5   2   0 25.2350 2.40336  20
  -5   2   0 29.4343 3.27836   7
   5   2   0 27.6994 2.79991  35
  -5   2   0 28.7743 2.55273  28
   6  -2   0 474.285 30.9556  35
  -6  -2   0 483.139 30.0954  38
   6  -2   0 474.533 30.5222  42
   6  -2   0 483.414 30.5248  45
   6  -2   0 463.532 30.2808   3
  -6  -2   0 481.373 30.5392  28
  -6   2   0 504.031 31.0249  28
  -6   2   0 473.038 31.2596  28
   6   2   0 483.716 31.1282  45
   6   2   0 483.038 31.1265  42
   6   2   0 484.719 30.9058   3
  -6   2   0 489.516 30.5895  38
  -7  -2   0 90.3004 6.10816  28
   7  -2   0 71.4917 6.26403  35
   7  -2   0 76.5562 5.65509  25
   7  -2   0 66.8042 5.56141   3
  -7  -2   0 71.7649 5.29911  38
   7  -2   0 80.1548 5.97026  11
   7   2   0 80.7812 5.97508  11
  -7   2   0 73.2761 5.19756  38
   7   2   0 71.7689 6.05855  35
  -7   2   0 76.8372 5.78417  28
   7   2   0 78.4566 5.68575  25
   7   2   0 73.8525 5.67849   3
   8  -2   0 76.5966 6.40385   2
  -8  -2   0 66.9872 5.81122  28
   8  -2   0 69.0032 5.51772  25
  -8  -2   0 68.6157 5.04393  31
   8  -2   0 68.7823 5.62555   3
  -8  -2   0 71.1740 5.24595  38
   8  -2   0 80.0505 6.52935  11
   8   2   0 64.2280 5.90806  22
   8   2   0 62.5690 5.76691  35
   8   2   0 71.5108 7.45435  11
  -8   2   0 70.8476 5.66515  28
   8   2   0 70.2485 5.59476   3
  -8   2   0 66.1011 4.94111  38
   8   2   0 68.7116 5.41031  25
   9  -2   0 19.1459 2.90090  25
   9  -2   0 17.0923 2.95407   3
   9  -2   0 17.9137 2.77461   2
  -9  -2   0 20.7896 2.36362  21
  -9  -2   0 18.1946 2.54045  31
   9  -2   0 19.8407 3.26034  11
  -9  -2   0 21.4922 3.44776  28
  -9  -2   0 17.8058 2.58286  38
   9  -2   0 14.9734 3.50122  35
  -9   2   0 16.0206 2.93690  28
  -9   2   0 17.5141 2.50207  38
   9   2   0 22.5186 3.00597  22
   9   2   0 19.0865 2.86499   2
   9   2   0 18.6308 3.18340   3
  -9   2   0 18.5307 2.40437  31
   9   2   0 20.4354 3.03132  25
   9   2   0 15.7696 2.75107  11
  10  -2   0 147.338 10.8285  11
 -10  -2   0 147.409 9.87710  31
  10  -2   0 141.552 10.4045  25
  10  -2   0 138.874 10.2124   2
 -10  -2   0 147.290 10.1627  38
  10  -2   0 143.425 9.97524  44
 -10  -2   0 151.622 10.9738  28
  10  -2   0 131.648 10.3811   3
 -10  -2   0 141.627 9.92380  21
 -10   2   0 160.204 11.1621  28
  10   2   0 151.403 10.3633   2
 -10   2   0 143.735 10.0985  38
  10   2   0 141.792 10.9158  11
 -10   2   0 151.949 9.83474  31
  10   2   0 139.608 10.4662  25
 -10   2   0 135.327 9.75422  21
  10   2   0 131.903 10.8614   3
  10   2   0 144.233 10.0343  44
  11  -2   0 28.1933 4.45446  11
  11  -2   0 26.6937 3.42679  10
  11  -2   0 27.3589 3.69362  15
  11  -2   0 29.9451 3.89129  43
  11  -2   0 27.5483 3.23537  44
 -11  -2   0 26.2738 3.60442  38
  11  -2   0 20.9993 4.36110   3
 -11  -2   0 23.9517 3.17577  21
  11  -2   0 26.3745 3.57024   2
 -11  -2   0 23.3330 3.33019  31
  11  -2   0 22.1568 2.22710  29
 -11  -2   0 16.2483 5.38861  28
  11  -2   0 27.5522 4.06420  25
  11   2   0 27.1745 4.52961  11
 -11   2   0 25.7462 3.38297  31
 -11   2   0 23.5217 3.53273  38
  11   2   0 27.5779 4.04320  25
  11   2   0 30.3750 3.42623  44
 -11   2   0 25.8789 3.57056  21
  11   2   0 24.3317 2.85781  29
  11   2   0 32.0908 3.70210  43
  11   2   0 30.2476 3.94906   2
 -11   2   0 37.8030 7.69306  28
  11   2   0 28.5031 3.56940  10
  12  -2   0 83.4873 6.47198  44
  12  -2   0 82.9939 7.09556  25
 -12  -2   0 78.6971 6.63947  31
 -12  -2   0 79.2584 6.48414  21
  12  -2   0 86.0602 6.96324  15
 -12  -2   0 84.3885 6.93681  38
  12  -2   0 83.4891 6.83205   2
 -12  -2   0 76.3894 6.86495  19
  12  -2   0 83.6362 6.49965  10
  12  -2   0 82.4706 6.54376  43
  12  -2   0 91.9051 7.91480  11
  12  -2   0 62.1639 7.72289  27
  12   2   0 81.7689 7.91660  11
  12   2   0 86.5687 7.11780  15
 -12   2   0 79.6271 6.94243  38
  12   2   0 83.8108 6.62980  43
  12   2   0 80.1130 7.20182  25
  12   2   0 87.5390 6.60176  10
 -12   2   0 76.9466 6.50690  31
 -12   2   0 81.0950 6.77455  21
  12   2   0 84.7705 6.55795  44
  12   2   0 87.7473 7.00173   2
  13  -2   0 15.0865 2.88443   2
  13  -2   0 12.6530 2.95717  25
  13  -2   0 16.3302 2.57007  10
  13  -2   0 12.8880 2.51172  44
  13  -2   0 12.9885 2.80653  15
 -13  -2   0 13.4539 3.17150  38
 -13  -2   0 9.00915 2.72314  19
  13  -2   0 14.9547 3.89444  11
 -13  -2   0 10.3625 2.84249  21
  13  -2   0 15.8593 2.58799  43
 -13  -2   0 11.7561 3.12751  31
  13   2   0 14.4277 4.02030  11
 -13   2   0 13.0981 2.80040  21
 -13   2   0 9.39977 2.79271  19
 -13   2   0 10.3464 2.96591  38
  13   2   0 10.6157 2.75087   2
  13   2   0 13.0435 3.12401  25
  13   2   0 10.8657 2.76893  15
 -13   2   0 13.1278 3.28586  31
  13   2   0 15.5414 2.74226  44
  13   2   0 14.6809 2.54567  43
  13   2   0 12.3553 2.36815  10
 -14  -2   0 36.4843 4.44505  21
 -14  -2   0 36.1190 4.61963  38
  14  -2   0 41.0151 4.43813   2
  14  -2   0 44.0214 4.15289  44
  14  -2   0 40.6927 5.50323  11
  14  -2   0 42.9718 4.69213  25
  14  -2   0 44.0369 4.20754  10
 -14  -2   0 42.3341 4.69545  31
  14  -2   0 41.1924 4.37587  15
  14  -2   0 42.1499 4.13218  43
 -14  -2   0 42.3790 4.42738  19
  14   2   0 44.4723 4.26965  44
  14   2   0 46.6383 4.95112  15
  14   2   0 41.7910 4.13153  10
  14   2   0 41.7096 4.88947  25
 -14   2   0 36.5834 4.66969  38
 -14   2   0 41.7463 4.41580  31
 -14   2   0 47.3306 4.49359  19
  14   2   0 43.8582 5.62771  11
  14   2   0 47.6344 4.53235   2
  14   2   0 38.6892 4.15236  43
  15  -2   0 8.02637 2.24554  25
  15  -2   0 11.1812 2.17235  44
  15  -2   0 9.75705 2.39411  15
 -15  -2   0 10.6955 2.72675  31
 -15  -2   0 8.60127 3.17744  19
  15  -2   0 10.1163 2.07135  10
  15  -2   0 8.51266 2.02010  43
  15  -2   0 7.18472 2.73692  11
 -15  -2   0 6.54349 2.39529  21
  15  -2   0 9.04081 2.29552   2
  15   2   0 9.25643 1.99054  43
  15   2   0 9.95383 2.46837  15
  15   2   0 12.0405 2.19587  44
 -15   2   0 6.53610 2.57554  31
 -15   2   0 6.78858 2.26992  21
  15   2   0 7.47863 2.96342  11
  15   2   0 10.3982 2.58877  25
  15   2   0 11.1701 2.12306  10
 -15   2   0 14.3942 2.48494  19
  16  -2   0 16.3433 2.93526  11
  16  -2   0 14.0111 2.08266   2
  16  -2   0 15.5919 2.60390  15
  16  -2   0 14.8181 2.11335  10
  16  -2   0 14.0714 2.13682  43
 -16  -2   0 15.7762 2.57005  21
 -16  -2   0 13.7897 2.29628  19
  16   2   0 16.1275 2.23268   2
 -16   2   0 14.5000 2.85732  19
  16   2   0 16.1526 2.22541  43
  16   2   0 20.2260 2.24832  10
 -16   2   0 14.1568 2.30418  21
  16   2   0 17.9071 3.09404  11
  16   2   0 17.6142 2.56400  15
  17  -2   0 16.1561 1.87772  10
  17  -2   0 19.0195 1.90036  43
  17   2   0 17.9189 1.84887  43
  17   2   0 16.6903 1.94035   2
  17   2   0 20.0638 1.87328  10
   0  -3   0 0.73527 0.30881  28
   0  -3   0 0.52946 0.20425   7
   0   3   0 1.28892 0.34643  20
   0   3   0 0.23672 0.29106  35
   0   3   0 0.46294 0.28645  28
   0   3   0 0.93615 0.32540  28
   1  -3   0 12.9807 0.98806  42
  -1  -3   0 13.1360 1.22708   7
   1  -3   0 11.7653 1.16258  35
   1  -3   0 11.4894 0.97643  28
  -1  -3   0 12.8099 1.25323  13
  -1  -3   0 12.7243 1.24042  28
   1  -3   0 13.4660 0.97462  45
  -1   3   0 11.8512 1.15671  35
  -1   3   0 13.2078 0.95425  28
   1   3   0 14.1631 1.21959   7
  -1   3   0 11.6704 1.02503  20
   1   3   0 11.4435 1.15219  28
   1   3   0 13.8147 0.98085  42
   1   3   0 13.7013 0.98415  45
  -1   3   0 11.8555 1.00169  28
   1   3   0 12.1470 1.19339  20
   2  -3   0 8443.07 534.822   1
   2   3   0 8293.67 542.119   1
   3  -3   0 45.0624 3.16891  42
  -3  -3   0 43.5146 3.65859   7
   3  -3   0 39.9667 3.37856  35
  -3  -3   0 38.9530 3.40850  13
  -3  -3   0 42.1552 3.31359  28
   3  -3   0 43.9600 3.14473  45
  -3   3   0 42.5941 3.06258  28
   3   3   0 44.0688 3.22047  42
   3   3   0 45.4241 3.21033  45
   3   3   0 41.9946 3.28759  20
  -4  -3   0 7444.79 469.079  28
   4  -3   0 7505.57 469.298  35
   4  -3   0 7695.64 468.999  45
  -4  -3   0 7313.24 469.075  13
  -4  -3   0 7514.24 469.626   7
   4  -3   0 7580.94 468.974  42
   4   3   0 7774.95 482.794  45
  -4   3   0 7369.67 482.620  28
  -4   3   0 7551.86 483.299   7
   4   3   0 7558.95 482.763  42
   4   3   0 7640.89 482.903  35
   4   3   0 8439.78 482.761  28
  -4   3   0 7775.83 482.640  28
   5  -3   0 70.7000 5.82389  35
   5  -3   0 79.9753 5.47126  42
   5  -3   0 77.4218 5.45262  45
  -5  -3   0 73.7240 5.59703  13
  -5  -3   0 72.7141 5.04114  38
  -5  -3   0 72.9514 6.16319   7
  -5  -3   0 77.5960 5.58591  28
  -5   3   0 78.8118 5.26593  28
  -5   3   0 67.2254 5.16973  28
   5   3   0 77.8316 5.40468  45
   5   3   0 67.8216 5.17326  20
  -5   3   0 79.2917 6.12255   7
   5   3   0 71.4246 5.46681  35
   5   3   0 78.2580 5.43919  42
   6  -3   0 1442.86 89.8860  35
  -6  -3   0 1430.24 89.4498  28
  -6  -3   0 1485.05 89.0260  38
   6  -3   0 1451.19 89.4040  45
   6  -3   0 1269.74 89.5287   3
   6  -3   0 1444.72 89.4083  42
  -6   3   0 1429.68 91.8415  28
   6   3   0 1453.05 91.7741  45
   6   3   0 1453.86 92.0302  35
   6   3   0 1444.66 91.5738   3
  -6   3   0 1517.25 91.6440  28
  -6   3   0 1470.11 91.2285  38
   6   3   0 1443.25 91.7762  42
   7  -3   0 3.28064 1.50239  11
  -7  -3   0 3.02440 1.20982  38
   7  -3   0 4.13451 1.47357  25
  -7  -3   0 3.40212 1.99388  28
   7  -3   0 2.16174 1.59649  35
   7  -3   0 3.79104 1.57801   3
   7   3   0 2.58654 1.39948  11
   7   3   0 -0.2733 1.22929  20
   7   3   0 3.43598 1.41625  25
   7   3   0 3.56271 1.44860  35
  -7   3   0 5.00154 1.63507  28
   7   3   0 5.53158 1.68299   3
  -7   3   0 3.32305 1.00963  38
   8  -3   0 123.594 8.27967   3
  -8  -3   0 116.455 7.75317  31
  -8  -3   0 121.469 8.01044  38
   8  -3   0 101.444 8.97396  35
   8  -3   0 112.242 8.20849  25
   8  -3   0 109.985 8.95011  30
  -8  -3   0 116.743 8.57295  28
  -8   3   0 113.284 7.59905  38
   8   3   0 110.664 8.12178  25
   8   3   0 110.856 8.22737   3
  -8   3   0 120.066 8.36813  28
   8   3   0 107.174 8.41711  22
   9  -3   0 37.3772 4.13888  11
  -9  -3   0 32.1087 3.24221  21
  -9  -3   0 36.1824 3.36045  31
  -9  -3   0 34.0242 4.07831  28
   9  -3   0 27.3168 3.98059   3
   9  -3   0 36.8710 3.55721   2
   9  -3   0 33.2907 4.87978  35
   9  -3   0 29.9879 3.32340  30
  -9  -3   0 34.5748 3.44368  38
   9  -3   0 33.6909 3.60758  25
  -9   3   0 34.0406 3.03385  31
   9   3   0 34.2447 3.91079  22
  -9   3   0 35.0103 4.22237  28
   9   3   0 37.2171 3.71696   2
   9   3   0 38.4415 4.09216  25
   9   3   0 35.7834 4.16404  11
  -9   3   0 32.7120 3.21268  38
   9   3   0 30.7171 4.33994   3
  10  -3   0 48.3854 4.41993  44
  10  -3   0 44.2534 4.66940   2
  10  -3   0 53.5013 5.44707  11
 -10  -3   0 47.3890 5.59066  28
  10  -3   0 47.8941 5.39804   3
 -10  -3   0 55.6582 4.44936  31
 -10  -3   0 58.0990 4.58287  21
  10  -3   0 56.7882 5.10940  25
 -10  -3   0 47.9447 4.75132  38
 -10   3   0 53.3040 5.70949  28
 -10   3   0 54.5335 4.47534  31
  10   3   0 51.8331 5.19510  25
  10   3   0 54.4051 4.61841  44
  10   3   0 52.8030 4.95157   2
 -10   3   0 57.0896 4.64877  38
  10   3   0 53.3912 5.57696  11
 -10   3   0 52.6293 4.44922  21
  11  -3   0 41.7701 5.11316  43
  11  -3   0 34.0052 4.09121   2
 -11  -3   0 31.2990 3.70484  31
  11  -3   0 30.2928 4.31511  25
 -11  -3   0 31.1970 4.03463  21
 -11  -3   0 32.0750 4.07287  38
  11  -3   0 35.8944 3.68027  44
  11  -3   0 32.5755 4.01490  15
  11  -3   0 33.4486 4.70774  11
  11  -3   0 33.3471 3.79354  10
 -11   3   0 33.2332 3.81913  21
  11   3   0 35.2780 3.88059  10
  11   3   0 37.3121 4.88826  11
 -11   3   0 27.7326 3.59875  31
  11   3   0 33.7558 3.35552  29
  11   3   0 40.2713 4.35047  43
  11   3   0 35.9579 4.15939   2
  11   3   0 34.9396 4.53210  25
  11   3   0 35.9552 3.74567  44
 -11   3   0 30.2490 3.94880  38
 -12  -3   0 34.9667 5.73142  18
 -12  -3   0 39.7073 4.19649  31
  12  -3   0 31.8878 3.72363  43
  12  -3   0 34.2849 5.18414  11
  12  -3   0 32.5443 4.12373   2
  12  -3   0 33.4790 3.77121  44
 -12  -3   0 26.6275 4.20496  19
  12  -3   0 29.6943 5.64149  27
  12  -3   0 30.2161 4.40206  25
  12  -3   0 31.1345 3.80248  10
 -12  -3   0 25.6707 4.19351  21
  12  -3   0 34.0915 4.28435  15
 -12  -3   0 29.8259 4.26701  38
  12   3   0 36.9842 5.17764  11
  12   3   0 29.6280 4.11597  15
 -12   3   0 26.1112 4.07543  38
  12   3   0 32.9066 4.20080   2
  12   3   0 30.3771 3.62378  43
 -12   3   0 27.6954 3.75730  31
  12   3   0 32.6498 3.67580  44
  12   3   0 23.6701 3.75566  25
  12   3   0 31.2933 3.72081  10
 -12   3   0 25.1515 4.03222  21
  12   3   0 29.0190 2.56998  29
  13  -3   0 23.6982 3.22337   2
  13  -3   0 27.9344 3.71278  15
 -13  -3   0 18.0074 3.20035  21
  13  -3   0 22.4783 2.87907  10
  13  -3   0 19.6617 3.30334  43
 -13  -3   0 20.8168 3.80666  38
  13  -3   0 29.4979 4.96972  11
  13  -3   0 24.2822 3.57293  25
 -13  -3   0 18.6510 3.33357  19
 -13  -3   0 24.9182 4.30536  31
  13  -3   0 23.1661 3.34852  44
 -13  -3   0 26.1314 3.96888  18
  13   3   0 21.7358 3.37520  43
 -13   3   0 18.9093 3.62318  38
  13   3   0 22.7099 4.14368  11
  13   3   0 20.5541 3.60178  25
  13   3   0 28.8457 3.73232   2
  13   3   0 26.3737 3.97168  15
 -13   3   0 24.4459 3.65547  19
  13   3   0 23.8981 2.91863  10
 -13   3   0 25.1972 3.92435  31
  13   3   0 22.9260 3.41209  44
 -13   3   0 22.9079 3.35722  21
  14  -3   0 44.5830 4.85195  25
 -14  -3   0 47.1435 4.97433  31
  14  -3   0 43.2552 4.55021   2
 -14  -3   0 40.7370 4.62700  21
  14  -3   0 46.7063 5.84237  11
  14  -3   0 46.6841 4.38769  43
 -14  -3   0 43.1404 5.08385  38
  14  -3   0 47.9354 4.39218  44
  14  -3   0 45.1144 4.63473  15
  14  -3   0 50.8889 4.38408  10
 -14   3   0 45.2325 4.96965  38
  14   3   0 43.4608 5.02798  25
  14   3   0 49.4456 4.39224  44
  14   3   0 39.3187 5.00580  15
  14   3   0 49.8037 5.93341  11
  14   3   0 46.7912 4.38603  43
 -14   3   0 40.8994 4.58186  31
  14   3   0 42.6070 4.23494  10
 -14   3   0 34.5733 4.56951  19
  14   3   0 53.8547 4.83451   2
 -15  -3   0 8.78658 2.39183  21
  15  -3   0 11.1912 2.10738  44
 -15  -3   0 6.07928 2.46084  31
  15  -3   0 12.0523 2.43579   2
  15  -3   0 6.02654 2.15364  25
  15  -3   0 8.03560 2.28347  15
  15  -3   0 8.22637 1.95415  10
  15  -3   0 10.2543 2.02089  43
  15  -3   0 12.5251 3.16204  11
 -15   3   0 7.80497 2.51312  21
  15   3   0 9.32971 1.92137  10
  15   3   0 11.3944 2.11127  43
 -15   3   0 5.84232 2.52145  31
  15   3   0 7.93964 2.46545  25
 -15   3   0 11.3653 2.45884  19
  15   3   0 11.5153 2.22889  44
  15   3   0 9.19838 2.28221  15
  15   3   0 12.2964 3.33552  11
  16  -3   0 36.8466 4.01445  11
 -16  -3   0 27.7280 3.34765  21
  16  -3   0 29.1560 3.78647  15
 -16  -3   0 30.3842 3.22957  19
  16  -3   0 34.2053 3.01380  43
  16  -3   0 32.4374 3.13528   2
  16  -3   0 31.7421 2.97136  10
 -16   3   0 27.3201 3.17636  21
  16   3   0 32.6969 2.86715  10
  16   3   0 35.7673 4.20746  11
 -16   3   0 27.6610 3.37668  19
  16   3   0 34.8354 3.04141  43
  16   3   0 32.0615 3.31811  15
  16   3   0 33.2103 3.19811   2
  17  -3   0 2.35873 0.90799  10
  17  -3   0 1.00160 0.94515  43
  17   3   0 1.85720 0.99851  43
  17   3   0 1.63346 0.84805  10
  17   3   0 0.76482 0.99808   2
   0  -4   0 66.2178 4.14629   7
   0  -4   0 62.8437 4.28945  28
   0  -4   0 64.0266 4.18529  35
   0   4   0 64.1761 4.33954  28
   0   4   0 68.4012 4.32396  20
   0   4   0 64.8175 4.17448   7
   0   4   0 63.8393 4.31363  28
   0   4   0 63.3974 4.22449  35
   1  -4   0 17.8607 1.23507  45
  -1  -4   0 17.4518 1.50829   7
   1  -4   0 18.1274 1.24754  42
   1  -4   0 15.9746 1.46000  35
  -1  -4   0 17.2344 1.58556  28
   1  -4   0 15.1601 1.31030  20
   1  -4   0 15.9128 1.31461  28
   1   4   0 15.2114 1.47270  28
  -1   4   0 15.0778 1.35666  20
   1   4   0 17.4864 1.21101  45
  -1   4   0 15.2128 1.31786  28
  -1   4   0 17.7879 1.26713  28
  -1   4   0 15.7429 1.44950  35
   1   4   0 15.6734 1.50586  20
   1   4   0 17.8174 1.21365  42
   1   4   0 16.6822 1.46228   7
   2  -4   0 723.078 45.6761  35
   2  -4   0 751.252 45.4729  45
  -2  -4   0 730.644 45.7639   7
  -2  -4   0 711.086 45.6797  28
  -2  -4   0 706.780 45.6568  13
   2  -4   0 727.152 45.4637  42
  -2   4   0 703.858 46.4014  35
   2   4   0 753.972 46.3578  20
  -2   4   0 761.281 46.2487  28
  -2   4   0 734.932 46.1738  28
  -2   4   0 703.681 46.1632  20
   2   4   0 756.208 46.2196  45
   2   4   0 743.972 46.2152  42
   2   4   0 738.607 46.3400  28
  -3  -4   0 13.0981 2.07930  13
   3  -4   0 12.7098 1.85258  35
   3  -4   0 13.9280 1.57180  42
  -3  -4   0 14.7196 2.16038   7
  -3  -4   0 13.6892 1.80105  28
   3  -4   0 13.4363 1.53235  45
  -3   4   0 11.2594 1.21282  28
   3   4   0 13.0421 1.73884  20
   3   4   0 14.6258 1.56756  42
   3   4   0 14.1384 1.59005  45
  -3   4   0 13.1023 1.38004  28
   3   4   0 15.3732 1.47900  28
  -4  -4   0 7835.32 488.716  28
   4  -4   0 7863.71 488.554  42
   4  -4   0 7734.79 488.915  35
  -4  -4   0 7790.61 489.221   7
  -4  -4   0 7617.44 488.711  13
   4  -4   0 8094.98 488.586  45
  -4   4   0 8121.91 496.951  28
   4   4   0 7989.62 497.120  45
   4   4   0 7938.49 497.097  42
   4   4   0 8110.93 497.216  35
  -4   4   0 7638.03 497.599   7
  -5  -4   0 49.6647 4.37750   7
  -5  -4   0 46.5457 3.34014  38
   5  -4   0 45.9988 3.70030  42
  -5  -4   0 42.8579 3.98099  13
   5  -4   0 44.1164 3.63630  45
  -5  -4   0 45.0386 3.87026  28
   5   4   0 48.5455 3.62474  42
   5   4   0 39.8326 3.54387  35
  -5   4   0 46.9949 4.25962   7
  -5   4   0 37.2127 3.22447  28
   5   4   0 40.1619 3.39767  20
   5   4   0 47.2895 3.57655  45
  -5   4   0 48.1604 3.45875  28
  -6  -4   0 49.5721 4.23925  28
   6  -4   0 43.7297 4.10055  45
   6  -4   0 43.8973 4.09565  42
  -6  -4   0 57.2311 3.72446  38
   6  -4   0 47.0151 4.53247  35
  -6   4   0 54.8861 3.55967  38
  -6   4   0 56.9785 4.27779  28
   6   4   0 48.1950 4.34303  45
  -6   4   0 56.3714 4.24700  28
   6   4   0 55.0267 4.28079   3
   6   4   0 46.1989 4.30716  42
   6   4   0 51.4990 4.42513  35
   7  -4   0 29.3204 3.13019  11
   7  -4   0 28.3509 2.73023  25
   7  -4   0 20.1679 3.23303  35
   7  -4   0 22.8674 2.73478   3
  -7  -4   0 22.2379 2.28380  31
   7   4   0 31.8807 3.26213   3
   7   4   0 30.2149 2.99704  25
  -7   4   0 29.8626 3.17705  28
   7   4   0 26.2144 3.12086  35
  -7   4   0 25.5400 2.29020  38
   7   4   0 27.6111 3.18643  11
  -8  -4   0 1595.31 98.6483  31
  -8  -4   0 1671.49 98.9295  38
   8  -4   0 1589.18 99.0969  25
   8  -4   0 1461.68 99.9907  11
   8  -4   0 1569.80 100.085  35
   8  -4   0 1507.75 98.8376  30
   8  -4   0 1578.21 99.0070   3
  -8  -4   0 1614.81 99.3933  28
   8   4   0 1480.42 103.268  11
  -8   4   0 1653.14 100.711  38
   8   4   0 1612.38 101.204  25
   8   4   0 1538.93 101.086   3
   8   4   0 1665.01 101.620  22
  -8   4   0 1683.66 101.306  28
  -9  -4   0 11.4544 1.92929  31
   9  -4   0 15.7171 2.79810  11
  -9  -4   0 17.0240 2.31572  21
   9  -4   0 15.5871 2.48105  25
   9  -4   0 9.40211 2.30156  30
   9  -4   0 11.4031 3.27512  35
  -9  -4   0 10.9330 2.10198  38
   9  -4   0 18.1843 2.46633   2
   9  -4   0 10.4705 2.68506   3
  -9  -4   0 9.80966 2.51035  28
  -9   4   0 10.9826 1.81437  31
   9   4   0 9.03492 2.88451   3
   9   4   0 16.0946 2.94927  11
   9   4   0 14.8177 2.42778   2
   9   4   0 12.2867 2.59814  22
  -9   4   0 13.5124 2.01129  38
   9   4   0 13.8326 2.99196  25
  -9   4   0 14.9710 2.99786  28
 -10  -4   0 228.248 16.1256  21
  10  -4   0 262.802 16.3279  44
 -10  -4   0 252.385 16.6181  38
 -10  -4   0 243.719 17.1981  28
  10  -4   0 247.746 16.6719   3
 -10  -4   0 253.756 16.1450  31
  10  -4   0 257.260 16.6935  25
  10  -4   0 204.187 18.1097  35
  10  -4   0 251.251 17.0876  11
  10  -4   0 246.489 16.5413   2
  10   4   0 256.843 17.3106  25
  10   4   0 260.424 17.7432  11
 -10   4   0 255.304 16.8906  38
 -10   4   0 253.285 16.5565  21
  10   4   0 254.275 16.8447  44
 -10   4   0 243.553 16.4413  31
 -10   4   0 257.175 17.7428  28
  10   4   0 259.020 17.1447   2
  11  -4   0 17.8134 3.58523  43
 -11  -4   0 11.5092 2.76308  38
  11  -4   0 11.6138 2.99563  11
  11  -4   0 9.88115 2.41105   2
  11  -4   0 8.86111 2.33277  44
 -11  -4   0 9.71046 2.46566  21
 -11  -4   0 4.74466 3.94028  28
  11  -4   0 7.94710 3.66936   3
  11  -4   0 13.0126 2.75847  15
  11  -4   0 12.1572 2.28434  10
  11  -4   0 2.90919 3.66539  27
 -11  -4   0 10.5385 2.56476  31
  11  -4   0 9.94381 2.69702  25
 -11   4   0 12.1620 2.67843  38
  11   4   0 12.7125 2.83957   2
  11   4   0 22.2059 3.91978  43
  11   4   0 11.3964 2.32932  10
  11   4   0 12.2668 2.87289  25
  11   4   0 8.32068 2.79186  11
 -11   4   0 12.0686 2.56835  21
  11   4   0 12.3216 2.33312  44
 -11   4   0 11.7051 2.41187  31
  11   4   0 13.8658 2.39790  29
 -12  -4   0 140.451 9.93539  21
  12  -4   0 137.870 9.62034  10
  12  -4   0 129.587 9.63537  44
  12  -4   0 129.116 10.7077  11
  12  -4   0 128.654 9.84810   2
  12  -4   0 136.083 9.64421  43
  12  -4   0 114.300 10.6250   3
 -12  -4   0 139.431 9.89309  31
 -12  -4   0 146.103 10.6933  38
  12  -4   0 131.265 10.0558  15
 -12  -4   0 137.368 10.4943  18
 -12  -4   0 143.277 10.1374  19
  12  -4   0 141.482 10.8887  27
  12  -4   0 135.624 10.1401  25
  12   4   0 136.059 9.74294  10
 -12   4   0 138.500 9.63870  31
  12   4   0 136.355 9.77812  43
  12   4   0 141.662 10.3801  25
  12   4   0 136.347 9.14559  29
  12   4   0 134.959 10.1747   2
  12   4   0 137.034 9.81745  44
 -12   4   0 137.370 10.1293  38
 -12   4   0 139.903 9.70918  21
  12   4   0 136.053 11.0262  11
  12   4   0 134.188 10.2572  15
  13  -4   0 79.0102 6.70919   2
 -13  -4   0 78.6352 7.33780  18
 -13  -4   0 84.5335 7.36388  38
 -13  -4   0 79.2949 6.73160  21
  13  -4   0 79.2206 6.98908  25
  13  -4   0 86.3505 6.55573  43
  13  -4   0 81.3172 6.46054  10
  13  -4   0 85.9061 6.87791  15
  13  -4   0 90.3320 7.91233  11
  13  -4   0 88.3767 6.94314  44
 -13  -4   0 74.7669 6.64676  19
  13   4   0 87.4155 7.19134  15
 -13   4   0 74.8052 6.53178  19
  13   4   0 88.7160 6.63549  43
  13   4   0 89.4393 8.11133  11
 -13   4   0 71.2957 6.62415  21
  13   4   0 88.7953 7.05106   2
  13   4   0 91.1515 7.09818  44
 -13   4   0 82.6102 7.05564  38
  13   4   0 80.6307 7.26355  25
  13   4   0 80.7536 6.51350  10
  14  -4   0 66.0321 7.08735  11
 -14  -4   0 80.5625 6.61879  18
  14  -4   0 72.7382 5.88174   2
 -14  -4   0 63.7457 5.93403  31
  14  -4   0 63.4361 5.97055  25
  14  -4   0 67.7489 5.61242  44
  14  -4   0 80.1764 5.80926  43
 -14  -4   0 58.0103 5.78587  19
  14  -4   0 65.5100 5.50984  10
 -14  -4   0 59.6596 6.34089  38
  14  -4   0 71.8450 5.87985  15
 -14  -4   0 64.7780 5.94834  21
 -14   4   0 67.0936 5.79234  19
 -14   4   0 61.6531 6.07548  38
  14   4   0 71.7442 5.92456   2
  14   4   0 66.2176 5.49341  10
  14   4   0 66.3718 7.07391  11
  14   4   0 59.5815 6.23500  15
  14   4   0 80.0361 5.84050  43
  14   4   0 63.2749 6.21347  25
 -14   4   0 65.2067 5.61219  31
  14   4   0 69.1574 5.58942  44
 -15  -4   0 5.79210 2.36859  21
  15  -4   0 7.57061 2.88524  11
 -15  -4   0 5.56540 2.39735  31
  15  -4   0 5.84554 2.13729  15
  15  -4   0 4.26607 1.73927  44
  15  -4   0 5.53991 1.66464  10
  15  -4   0 6.57643 1.88627   2
  15  -4   0 6.27919 1.77534  43
  15  -4   0 6.25931 2.05230  25
  15   4   0 7.32714 1.83275  43
  15   4   0 2.80842 2.78835  11
 -15   4   0 5.95472 2.14602  19
  15   4   0 4.06882 1.57714  10
  15   4   0 10.2292 2.50696  15
  15   4   0 3.72835 1.76793  44
 -15   4   0 5.58365 2.42181  31
 -15   4   0 7.41876 2.32332  21
  15   4   0 6.62365 2.47695  25
  16  -4   0 38.5398 3.22520  10
 -16  -4   0 31.0346 3.58087  19
  16  -4   0 41.0201 3.26916  43
  16  -4   0 40.7008 4.37041  11
  16  -4   0 40.0220 3.48049   2
  16  -4   0 33.9028 3.71637  15
 -16  -4   0 35.4274 3.59063  21
  16   4   0 43.2395 3.36818  43
  16   4   0 40.1787 3.51735   2
  16   4   0 35.5976 3.19136  10
  16   4   0 35.6304 4.45447  11
  16   4   0 39.6519 3.68156  15
 -16   4   0 35.8649 3.56443  21
 -16   4   0 35.5305 3.41140  19
  17  -4   0 11.3493 1.50919  43
  17  -4   0 10.1229 1.42759  10
  17   4   0 9.01329 1.58695   2
  17   4   0 10.4819 1.51261  43
  17   4   0 12.0110 1.49001  10
   0  -5   0 1.50566 0.58487  28
   0  -5   0 1.77631 0.40257   7
   0   5   0 -0.0549 0.37237  35
   0   5   0 0.55318 0.39155   7
   0   5   0 0.70552 0.56754  20
   0   5   0 1.60280 0.56872  28
  -1  -5   0 31.2564 2.47103  28
   1  -5   0 32.9496 2.09236  42
   1  -5   0 29.6262 2.22137  28
   1  -5   0 29.7016 2.26511  20
   1  -5   0 27.6722 2.33307  35
  -1  -5   0 30.9890 2.35890   7
   1  -5   0 32.7137 2.08984  45
  -1   5   0 29.2761 2.13757  28
   1   5   0 32.2834 2.02619  45
   1   5   0 28.3560 2.34805  28
  -1   5   0 28.1457 2.25836  35
   1   5   0 31.1427 2.28737   7
  -1   5   0 27.5027 2.33426  20
   1   5   0 31.7247 2.03072  42
   1   5   0 29.1236 2.39643  20
   2  -5   0 3657.54 224.820  35
  -2  -5   0 3497.70 224.810  28
   2  -5   0 3718.82 224.568  45
  -2  -5   0 3628.48 224.890   7
  -2  -5   0 3431.48 224.776  13
   2  -5   0 3638.55 224.562  42
   2   5   0 3603.07 219.934  20
   2   5   0 3663.00 219.742  45
  -2   5   0 3497.39 219.730  28
  -2   5   0 3497.06 220.009  35
   2   5   0 3532.57 219.734  42
   2   5   0 3449.62 219.911  28
  -2   5   0 3384.39 219.730  20
  -3  -5   0 8.59271 1.47597  28
   3  -5   0 9.13425 1.24298  42
  -3  -5   0 7.60648 1.58403   7
   3  -5   0 7.25547 1.46258  35
  -3  -5   0 8.29978 1.59494  13
   3  -5   0 9.09373 1.38197  45
   3   5   0 5.50519 1.02231  28
  -3   5   0 6.59082 1.05749  20
   3   5   0 8.42330 1.16795  42
  -3   5   0 7.80840 1.14217  28
   3   5   0 7.51924 1.11195  45
   3   5   0 5.81214 1.22775  20
  -3   5   0 5.61285 0.93450  28
  -4  -5   0 6228.42 388.429  28
   4  -5   0 6309.63 388.630  35
   4  -5   0 6391.55 388.245  45
  -4  -5   0 6201.66 388.909   7
  -4  -5   0 6221.65 388.450  13
   4  -5   0 5757.72 388.184  20
   4  -5   0 6393.18 388.232  42
   4   5   0 6257.48 401.098  42
   4   5   0 6463.01 401.215  20
  -4   5   0 6146.54 400.920  28
  -4   5   0 6672.63 400.972  28
   4   5   0 6581.10 401.181  35
   4   5   0 6407.69 401.124  45
   5  -5   0 54.4910 4.18882  42
  -5  -5   0 53.1766 4.37449  28
  -5  -5   0 60.1461 5.21592   7
  -5  -5   0 51.1634 4.52081  13
   5  -5   0 44.1076 4.47273  35
   5  -5   0 56.4866 4.17053  45
   5   5   0 55.4311 4.05860  45
   5   5   0 47.7540 3.96555  35
  -5   5   0 55.5236 3.90968  28
  -5   5   0 43.0817 3.63039  28
   5   5   0 54.6021 4.08882  42
  -5   5   0 54.4679 4.71015   7
  -6  -5   0 925.903 61.0731  13
   6  -5   0 992.212 60.9449  42
  -6  -5   0 993.050 60.6056  38
   6  -5   0 955.660 61.4698  35
   6  -5   0 957.203 60.8953  45
  -6  -5   0 958.933 61.0756  28
  -6   5   0 1017.37 60.6725  28
  -6   5   0 954.813 60.2003  38
   6   5   0 987.639 60.9118  11
   6   5   0 969.592 60.7971  45
  -6   5   0 932.485 60.7201  28
   6   5   0 886.580 60.5954   3
   6   5   0 983.830 60.8304  42
   6   5   0 966.902 60.9609  35
   7  -5   0 7.54167 1.75475   3
  -7  -5   0 9.38155 2.45013  28
   7  -5   0 8.55418 2.17175  35
   7  -5   0 9.79179 2.01657  11
  -7  -5   0 9.16195 1.36078  31
   7  -5   0 6.77343 1.77199  25
   7   5   0 8.50450 1.72280  25
   7   5   0 6.39863 2.22385  22
   7   5   0 6.96759 1.99564  11
  -7   5   0 9.73701 2.11267  28
  -7   5   0 7.58402 1.30133  38
   7   5   0 14.8743 2.56489   3
   7   5   0 8.38418 1.80803  35
   8  -5   0 964.789 64.0898  35
  -8  -5   0 1005.93 62.6662  31
   8  -5   0 1042.30 63.1100  25
  -8  -5   0 1039.42 62.9525  38
   8  -5   0 902.174 62.7706  30
  -8  -5   0 1026.36 63.4531  28
  -8   5   0 974.883 62.9068  38
   8   5   0 1034.26 63.5015  25
  -8   5   0 1072.67 63.6408  28
   8   5   0 1071.07 64.0191  22
   8   5   0 861.861 63.2600   3
  -9  -5   0 8.95256 2.06131  38
   9  -5   0 11.5475 3.08282  35
  -9  -5   0 10.2154 2.64550  28
   9  -5   0 13.9981 2.27035   2
  -9  -5   0 9.35666 1.92038  31
   9  -5   0 10.1453 2.64451   3
   9  -5   0 8.73240 2.22872  30
   9  -5   0 8.62093 2.23435  11
   9  -5   0 13.6913 2.30877  25
   9  -5   0 9.48453 2.07732  39
   9   5   0 9.15115 2.50922  22
   9   5   0 13.1883 2.24659   2
   9   5   0 14.1690 2.94795  11
  -9   5   0 12.2413 1.94257  38
  -9   5   0 5.78487 2.32637  28
  -9   5   0 9.68997 1.58396  31
  10  -5   0 124.152 9.71408  11
  10  -5   0 131.535 9.21915   2
  10  -5   0 134.419 8.95251  44
  10  -5   0 115.315 8.91882  39
 -10  -5   0 127.505 9.31950  38
  10  -5   0 132.781 9.38616  25
  10  -5   0 122.327 9.56502   3
 -10  -5   0 126.480 9.98137  28
  10  -5   0 126.994 9.23752  15
 -10  -5   0 118.505 8.73453  21
 -10  -5   0 127.613 8.97075  31
  10  -5   0 133.189 9.82140  10
  10   5   0 133.405 9.40012   2
 -10   5   0 133.616 8.81347  21
 -10   5   0 122.675 8.68366  31
  10   5   0 126.074 9.03290  44
  10   5   0 126.995 9.56066  25
 -10   5   0 131.880 10.0375  28
 -10   5   0 121.270 8.90416  38
  10   5   0 128.950 9.99194  11
  11  -5   0 26.0182 3.29445  10
 -11  -5   0 22.7590 3.86019  38
  11  -5   0 22.5510 3.53728   2
 -11  -5   0 17.0464 4.49228  28
  11  -5   0 27.3643 3.71670  15
 -11  -5   0 23.4116 3.25500  21
 -11  -5   0 34.7838 4.87629  19
 -11  -5   0 26.2864 3.57655  31
  11  -5   0 31.2240 5.13358  43
  11  -5   0 22.3191 3.55171  25
  11  -5   0 28.3882 4.46739  11
  11  -5   0 24.4567 3.41498  44
  11   5   0 23.7062 3.30950  10
  11   5   0 29.9406 3.75829   2
 -11   5   0 20.1158 3.49454  38
 -11   5   0 22.5762 2.89167  31
 -11   5   0 22.6211 2.97462  21
  11   5   0 27.2636 4.26185  11
  11   5   0 30.7235 4.97255  43
  11   5   0 23.8562 3.42659  44
  11   5   0 23.3944 3.46711  29
  11   5   0 21.9481 3.63108  25
 -12  -5   0 119.987 9.31750  38
  12  -5   0 113.962 9.58163  11
  12  -5   0 110.342 8.91751  25
  12  -5   0 120.500 8.97804  15
  12  -5   0 117.507 8.52068  10
 -12  -5   0 121.591 9.18063  19
 -12  -5   0 108.647 8.59780  31
  12  -5   0 115.277 8.49887  44
 -12  -5   0 111.271 8.83279  21
 -12  -5   0 114.330 9.41529  18
  12  -5   0 119.153 8.56260  43
  12  -5   0 115.428 8.77441   2
  12   5   0 112.393 8.36788  44
 -12   5   0 105.100 8.65772  38
  12   5   0 110.717 8.41108  43
 -12   5   0 107.891 8.27834  21
  12   5   0 111.353 7.83826  29
  12   5   0 116.794 8.38803  10
  12   5   0 116.284 8.81764   2
  12   5   0 121.211 9.79762  11
  12   5   0 115.150 8.85863  15
 -12   5   0 115.615 8.24491  31
  12   5   0 116.711 9.06979  25
  13  -5   0 19.6241 3.26795  15
 -13  -5   0 18.5130 3.58790  18
 -13  -5   0 22.7178 3.91988  38
  13  -5   0 18.2754 2.93917   2
  13  -5   0 26.5987 3.53187  44
  13  -5   0 15.9783 3.13612  25
  13  -5   0 16.4549 2.70927  10
 -13  -5   0 16.5856 3.19187  19
  13  -5   0 15.2741 2.61903  43
  13  -5   0 13.1658 3.37011  11
 -13  -5   0 19.8171 3.24057  21
  13   5   0 13.6536 3.66162  11
 -13   5   0 17.6876 3.12383  19
  13   5   0 22.6472 3.69395  15
 -13   5   0 15.4748 3.36819  38
  13   5   0 23.1323 3.33799  44
  13   5   0 17.8285 2.81778  10
  13   5   0 20.7985 3.29281   2
  13   5   0 16.0255 3.31065  25
  13   5   0 13.4659 2.51687  43
 -13   5   0 15.8265 3.04067  21
 -14  -5   0 61.5605 5.52483  19
  14  -5   0 56.6241 5.23437   2
  14  -5   0 58.3162 5.27484  15
  14  -5   0 59.1842 5.01525  10
 -14  -5   0 68.9835 6.23023  18
  14  -5   0 56.2733 5.21830  43
 -14  -5   0 61.0824 6.23559  38
  14  -5   0 63.9542 5.50064  25
  14  -5   0 59.3840 5.10122  44
 -14  -5   0 59.3247 5.74271  31
 -14  -5   0 52.1703 5.71715  21
  14  -5   0 59.0703 6.39661  11
  14   5   0 61.6694 5.97397  25
  14   5   0 59.7101 5.25078  43
  14   5   0 67.0251 5.69552   2
 -14   5   0 60.8422 5.57753  19
 -14   5   0 59.6215 5.47979  31
  14   5   0 58.1986 6.66340  11
  14   5   0 62.2710 5.13164  10
 -14   5   0 55.1461 5.69700  38
  14   5   0 59.1113 5.21263  44
  14   5   0 75.8468 6.23622  15
 -15  -5   0 27.1702 3.70266  21
  15  -5   0 35.9170 4.61151  11
  15  -5   0 29.7139 3.17386  43
  15  -5   0 28.2120 3.47442  25
  15  -5   0 28.0471 3.25839  44
  15  -5   0 30.6095 3.21371  10
 -15  -5   0 28.0450 3.82875  31
  15  -5   0 32.3154 3.34336   2
 -15  -5   0 33.8059 4.77998  19
  15  -5   0 29.6601 3.48625  15
  15   5   0 29.5521 3.49829  15
  15   5   0 27.6199 3.13238  10
  15   5   0 24.5330 3.77461  25
 -15   5   0 24.7122 3.30404  19
  15   5   0 28.6441 3.06555  43
  15   5   0 35.3905 4.77188  11
  15   5   0 29.2091 3.19324  44
  15   5   0 27.5780 3.93911   2
 -15   5   0 27.5911 3.61853  31
 -15   5   0 25.7346 3.37532  21
  16  -5   0 24.2360 3.08869   2
  16  -5   0 24.2059 4.02763  11
 -16  -5   0 22.2439 2.80196  19
 -16  -5   0 23.0927 3.24103  21
  16  -5   0 24.7072 2.57023  10
  16  -5   0 26.9211 2.63544  43
 -16   5   0 21.6181 3.02965  21
  16   5   0 27.4422 2.69760  43
 -16   5   0 22.2954 2.74253  19
  16   5   0 24.9650 2.71719  10
  16   5   0 26.3688 2.99976  15
  16   5   0 26.1815 3.79693  11
  16   5   0 27.1892 2.91796   2
  17  -5   0 0.65273 0.91275  10
  17  -5   0 1.00007 1.05011  43
 -17  -5   0 1.20367 1.55468  19
  17   5   0 0.10107 1.03802   2
  17   5   0 1.18260 0.98220  43
   0  -6   0 229.373 14.7882  28
   0  -6   0 231.690 14.6497  35
   0  -6   0 231.615 14.5788   7
   0   6   0 258.487 15.7277  20
   0   6   0 242.926 15.7206  28
   0   6   0 241.348 15.5965  35
   0   6   0 241.546 15.5199   7
   1  -6   0 3.15632 0.97465  35
   1  -6   0 5.43890 0.90383  20
  -1  -6   0 6.61601 1.11535  28
   1  -6   0 5.17700 0.66719  45
  -1  -6   0 6.51132 1.16680  13
   1  -6   0 5.28991 0.85249  28
   1  -6   0 5.22179 0.66265  42
  -1  -6   0 6.55783 0.95498   7
   1   6   0 5.19034 0.64195  42
   1   6   0 5.22220 0.63357  45
  -1   6   0 5.89246 0.89080  28
  -1   6   0 4.21754 0.84018  35
   1   6   0 5.17774 0.84867   7
   1   6   0 4.06129 0.94582  20
   1   6   0 4.13353 0.69626  35
  -1   6   0 5.81100 0.81965  28
  -2  -6   0 55.1017 4.35252  13
   2  -6   0 57.0122 4.27164  35
  -2  -6   0 56.9385 4.34101  28
   2  -6   0 59.0049 3.93577  42
  -2  -6   0 58.0124 4.34776   7
   2  -6   0 60.8701 3.92895  45
  -2   6   0 56.7593 4.03818  28
   2   6   0 60.6844 3.99465  42
   2   6   0 58.7814 4.36222   7
   2   6   0 59.1303 3.97989  45
  -2   6   0 64.8944 4.00495  28
  -2   6   0 57.8635 4.30314  35
   2   6   0 58.0319 4.28078  28
   2   6   0 59.1267 4.31713  20
  -2   6   0 55.1282 4.02914  20
   3  -6   0 96.7057 6.12248  42
  -3  -6   0 86.0656 6.47704  13
   3  -6   0 96.0361 6.10541  45
  -3  -6   0 93.3038 6.65409   7
  -3  -6   0 88.9630 6.42915  28
   3  -6   0 82.1370 6.41771  35
  -3   6   0 80.2873 5.82729  28
   3   6   0 97.1465 5.99329  42
   3   6   0 80.3669 6.07729  28
  -3   6   0 90.0149 5.88429  28
   3   6   0 95.8508 5.97913  45
   4  -6   0 2839.33 175.446  35
  -4  -6   0 2758.02 175.282  28
   4  -6   0 2833.82 175.017  42
  -4  -6   0 2757.43 175.280  13
  -4  -6   0 2759.51 175.716   7
   4  -6   0 2836.57 175.013  45
   4   6   0 2825.46 178.743  20
   4   6   0 2846.14 178.634  45
   4   6   0 2823.41 178.634  42
  -4   6   0 2694.27 178.451  28
   4   6   0 2925.62 178.673  28
   4   6   0 2884.12 178.648  35
  -4   6   0 2990.78 178.535  28
  -5  -6   0 47.1751 4.34276  28
  -5  -6   0 51.3315 4.56387  13
   5  -6   0 57.3104 4.17802  42
   5  -6   0 49.7165 4.59106  35
   5  -6   0 55.9728 4.13179  45
  -5  -6   0 55.9750 3.94537  38
  -5   6   0 44.6026 3.67361  28
   5   6   0 56.4480 4.11220  42
   5   6   0 47.8661 4.02960  20
   5   6   0 49.4797 4.00319  35
  -5   6   0 56.4710 4.77168   7
  -5   6   0 56.3635 4.01770  28
   5   6   0 59.5687 4.12572  45
  -6  -6   0 221.774 15.2373  13
   6  -6   0 218.759 15.5365  35
  -6  -6   0 235.577 14.7042  38
   6  -6   0 225.118 14.9668  45
   6  -6   0 233.935 15.0270  42
  -6  -6   0 224.597 15.2184  28
  -6   6   0 207.558 14.4087  28
   6   6   0 228.488 14.6128  45
  -6   6   0 214.422 13.9412  38
   6   6   0 232.101 14.7666  11
   6   6   0 196.164 14.4446   3
  -6   6   0 240.119 14.5415  28
   6   6   0 218.186 14.6709  35
   6   6   0 233.012 14.6648  42
   7  -6   0 241.473 15.2641  11
  -7  -6   0 220.927 14.5937  31
   7  -6   0 215.713 15.7683  35
  -7  -6   0 232.267 15.4556  28
  -7  -6   0 249.988 14.9256  38
   7  -6   0 203.634 14.8797   3
   7   6   0 246.477 15.5951  22
   7   6   0 198.816 14.7301   3
   7   6   0 249.234 15.1750  11
  -7   6   0 207.066 14.1937  38
   8  -6   0 1207.88 85.1740  37
   8  -6   0 1359.20 86.4159  35
   8  -6   0 1380.77 85.3036  25
  -8  -6   0 1382.84 85.7220  28
  -8  -6   0 1365.19 84.9144  31
   8  -6   0 1330.76 85.0845  30
  -8  -6   0 1446.98 85.2441  38
   8   6   0 1363.96 89.9046  11
  -8   6   0 1442.20 89.6245  28
   8   6   0 1381.47 89.4294  25
   8   6   0 1414.11 89.4262   2
   8   6   0 1459.78 90.0411  22
  -8   6   0 1447.90 88.8990  38
   9  -6   0 8.58810 2.51503   3
   9  -6   0 10.5288 2.26864  30
  -9  -6   0 10.6916 2.65401  28
   9  -6   0 17.7573 2.50693   2
   9  -6   0 15.8866 2.93374  11
   9  -6   0 9.55997 2.27847  39
   9  -6   0 14.1309 3.37257  35
   9  -6   0 15.6004 2.51039  25
  -9  -6   0 15.0034 2.42855  38
   9   6   0 18.7295 3.29403  11
  -9   6   0 13.8761 1.66834  31
   9   6   0 12.4099 2.16741   2
   9   6   0 11.5602 2.70551  22
  -9   6   0 13.9560 2.03308  38
  -9   6   0 11.4605 2.76017  28
 -10  -6   0 332.586 21.4027  31
  10  -6   0 324.184 21.7014  15
 -10  -6   0 333.678 22.4689  28
 -10  -6   0 330.717 21.4247  21
  10  -6   0 349.913 21.5067  44
  10  -6   0 326.719 21.8112   3
  10  -6   0 325.295 21.7757  10
  10  -6   0 315.241 21.5002  30
  10  -6   0 339.819 22.2635  11
 -10  -6   0 333.267 21.7410  38
  10  -6   0 334.266 21.7899  25
  10  -6   0 336.003 21.7119   2
  10  -6   0 298.304 21.3433  39
  10   6   0 336.421 22.4943  22
  10   6   0 340.981 22.9214  11
 -10   6   0 343.765 21.6984  31
  10   6   0 341.896 22.3525   2
 -10   6   0 335.857 23.1349  28
 -10   6   0 315.410 21.9338  38
 -10   6   0 330.529 21.7027  21
  10   6   0 356.491 22.0871  44
  10   6   0 344.197 22.5663  25
  11  -6   0 17.9399 3.97079   3
 -11  -6   0 28.2194 4.57046  18
  11  -6   0 22.7783 3.52963   2
  11  -6   0 25.1716 3.59740  15
  11  -6   0 24.0914 4.09251  11
 -11  -6   0 17.2904 3.92385  28
  11  -6   0 17.4947 4.32714  43
  11  -6   0 24.6498 4.34432  27
  11  -6   0 32.9680 3.41440  10
  11  -6   0 30.8907 3.86570  25
 -11  -6   0 25.8392 3.62274  21
  11  -6   0 28.9232 3.98109  44
 -11  -6   0 21.1891 3.19748  19
 -11   6   0 19.5773 2.96885  31
  11   6   0 34.0600 4.34663  44
  11   6   0 27.2255 3.46482   2
 -11   6   0 22.6615 3.56409  21
  11   6   0 31.4902 4.66472  11
  11   6   0 29.4449 3.98053  25
 -11   6   0 21.4438 3.49780  38
  11   6   0 25.7613 3.46293  10
 -12  -6   0 98.8276 8.28173  38
 -12  -6   0 99.5483 7.71262  31
 -12  -6   0 109.585 8.02157  21
  12  -6   0 92.8072 8.97896  27
  12  -6   0 97.3110 7.94092  25
  12  -6   0 103.903 7.94492  15
  12  -6   0 93.7677 7.46030  44
  12  -6   0 101.792 7.51612  10
  12  -6   0 102.646 8.83752   3
  12  -6   0 95.8016 8.70418  11
  12  -6   0 97.9513 7.53268  43
  12  -6   0 92.8867 7.67082   2
  12   6   0 99.7924 7.54316  44
 -12   6   0 95.3681 7.45353  21
  12   6   0 97.2847 7.57371  43
 -12   6   0 99.5567 7.35327  31
  12   6   0 95.7248 8.79510  11
  12   6   0 101.817 7.94710   2
  12   6   0 103.060 7.47866  10
 -12   6   0 97.7721 7.78338  38
  12   6   0 98.1413 7.04105  29
  12   6   0 102.142 8.07312  15
  12   6   0 95.7379 8.19030  25
  13  -6   0 4.71888 2.21473  15
 -13  -6   0 3.50766 2.78798  18
  13  -6   0 5.19521 2.82600  11
 -13  -6   0 3.90014 2.88204  38
  13  -6   0 4.82644 2.20544   2
  13  -6   0 3.94340 2.21573  25
  13  -6   0 6.40337 2.04114  43
  13  -6   0 2.05845 4.26363  27
 -13  -6   0 3.23576 2.58022  21
  13  -6   0 7.69191 2.59186  44
  13  -6   0 5.04129 1.96052  10
 -13   6   0 4.52096 2.37669  21
  13   6   0 5.31759 2.01005  43
  13   6   0 3.21399 3.01119  11
 -13   6   0 3.23872 2.88314  38
  13   6   0 5.29357 2.20977   2
  13   6   0 4.94416 1.91152  10
  13   6   0 1.88299 2.40222  15
  13   6   0 5.50423 2.69140  25
  13   6   0 5.54576 2.60524  44
  14  -6   0 35.6036 5.20155  11
 -14  -6   0 43.3713 4.60321  31
 -14  -6   0 39.0468 4.39909  19
  14  -6   0 36.8032 4.20937  25
  14  -6   0 29.2724 4.07756  43
  14  -6   0 36.9737 4.10501   2
  14  -6   0 40.5334 4.08007  15
  14  -6   0 36.5904 3.82701  10
 -14  -6   0 48.0489 5.18422  18
 -14  -6   0 34.9312 4.87333  38
 -14   6   0 44.6742 4.64632  19
  14   6   0 37.4747 4.05451  44
  14   6   0 42.1589 4.41377   2
  14   6   0 42.1273 4.93843  25
 -14   6   0 33.1448 4.23741  31
  14   6   0 40.9829 4.49833  15
  14   6   0 42.2805 5.53824  11
 -14   6   0 53.7816 5.27028  21
  14   6   0 41.1537 4.06115  10
 -14   6   0 35.1262 4.55750  38
  15  -6   0 26.9786 3.67744  15
  15  -6   0 15.8009 2.65696  43
  15  -6   0 18.3048 2.69609   2
  15  -6   0 22.4407 2.72628  10
  15  -6   0 26.6806 4.43653  11
 -15  -6   0 16.5130 2.85969  21
  15  -6   0 18.1455 2.80062  25
 -15  -6   0 15.1406 3.01243  31
 -15  -6   0 20.0529 3.30354  18
  15  -6   0 19.0460 2.68020  44
 -15  -6   0 29.7545 4.20111  19
 -15   6   0 17.7203 2.99976  31
  15   6   0 20.1651 2.92216  15
 -15   6   0 16.9166 2.87838  21
  15   6   0 18.9942 3.10591  25
  15   6   0 17.4105 3.87937  11
  15   6   0 23.9169 2.67362  10
  15   6   0 14.6263 3.26265   2
  15   6   0 22.4075 2.78099  44
 -15   6   0 20.0808 2.79339  19
  15   6   0 16.7661 2.62125  43
 -16  -6   0 69.1209 5.30443  19
  16  -6   0 73.5843 5.09917   2
  16  -6   0 72.6135 5.05163  10
 -16  -6   0 60.3797 5.42073  21
  16  -6   0 74.1363 5.09524  43
  16  -6   0 54.3647 6.18425  11
 -16   6   0 62.9402 5.49045  19
  16   6   0 77.4532 5.76264   2
  16   6   0 77.3670 5.55520  43
 -16   6   0 75.6066 6.19803  21
  16   6   0 82.0275 5.95810  15
  16   6   0 79.6025 6.61777  11
  16   6   0 83.4622 5.57209  10
 -17  -6   0 5.09717 1.46824  19
  17  -6   0 3.82338 1.12968  43
  17   6   0 2.76190 1.12970  43
  17   6   0 0.93248 1.12794   2
   0  -7   0 -0.1116 0.54296  35
   0  -7   0 1.24354 0.74504  28
   0  -7   0 0.54484 0.46425   7
   0   7   0 0.96174 0.83034  20
   0   7   0 0.69126 0.69615  28
   0   7   0 0.08115 0.54823  35
   0   7   0 0.63083 0.47034   7
  -1  -7   0 3.02210 0.80776   7
   1  -7   0 3.77627 0.50719  42
   1  -7   0 3.15884 0.48150  45
   1  -7   0 2.41983 0.87099  20
  -1  -7   0 3.38623 1.06958  28
  -1  -7   0 2.16077 0.93337  13
   1  -7   0 2.98173 0.86846  35
   1   7   0 2.10276 1.03699  20
  -1   7   0 2.24052 0.79388  28
  -1   7   0 3.06390 0.88656  35
   1   7   0 3.24871 0.47816  45
  -1   7   0 3.13531 0.82354  28
   1   7   0 3.09503 0.49373  42
   1   7   0 2.15646 0.58391  35
   1   7   0 2.08410 0.75594   7
  -2  -7   0 476.895 30.3270  28
   2  -7   0 472.518 30.2649  35
  -2  -7   0 463.398 30.2800  13
   2  -7   0 495.262 29.9417  42
   2  -7   0 433.662 29.9161  14
   2  -7   0 482.322 29.8224  13
   2  -7   0 507.332 29.9484  45
  -2   7   0 494.213 31.7534  35
  -2   7   0 499.424 31.4508  28
   2   7   0 489.252 31.7128  28
   2   7   0 515.536 31.4090  45
   2   7   0 497.554 31.7290   7
   2   7   0 510.776 31.9430  20
  -2   7   0 488.778 31.5109  28
   2   7   0 500.375 31.3984  42
  -3  -7   0 27.1015 3.06044  13
  -3  -7   0 27.0969 2.76866  28
   3  -7   0 25.8445 2.05025  14
   3  -7   0 26.0314 2.79040  35
   3  -7   0 30.6613 2.36063  45
   3  -7   0 31.3499 2.39528  42
  -3  -7   0 31.4673 3.01957   7
   3   7   0 33.1069 2.44520  42
   3   7   0 30.2489 2.40175  45
   3   7   0 25.2046 2.64135  20
   3   7   0 26.0462 2.57709  28
  -3   7   0 31.3294 2.36308  28
  -3   7   0 27.3879 2.28208  28
   4  -7   0 3314.77 203.386  35
  -4  -7   0 3250.05 203.232  13
   4  -7   0 3190.27 202.888  45
  -4  -7   0 3243.19 203.239  28
  -4  -7   0 3253.11 203.663   7
   4  -7   0 3216.22 202.892  42
   4   7   0 3244.74 203.792  45
   4   7   0 3306.74 203.895  28
   4   7   0 3287.28 203.972  20
  -4   7   0 3169.76 203.644  28
  -4   7   0 3352.91 203.714  28
   4   7   0 3191.74 203.783  42
  -5  -7   0 57.7603 4.57704  28
   5  -7   0 56.7374 4.20258  42
  -5  -7   0 48.3513 4.69678  13
   5  -7   0 55.3753 4.20160  45
   5  -7   0 50.3457 4.66968  35
  -5   7   0 51.8708 4.01155  28
  -5   7   0 53.5583 4.77389   7
   5   7   0 45.6392 4.06872  20
   5   7   0 49.3310 3.94956  35
   5   7   0 56.6513 4.12574  45
   5   7   0 57.7116 4.15377  42
  -6  -7   0 642.365 40.5576  13
  -6  -7   0 664.185 40.6019  28
  -6  -7   0 538.416 40.0982  38
   6  -7   0 679.874 40.9845  35
   6  -7   0 643.281 40.2475  45
  -6   7   0 689.989 41.9879  38
   6   7   0 671.402 42.6826  11
  -6   7   0 627.580 42.3561  28
   6   7   0 695.986 42.6729  35
  -6   7   0 688.364 42.4894  28
   6   7   0 646.453 42.5376  45
   7  -7   0 27.0120 3.14319  11
  -7  -7   0 27.0391 2.45025  31
   7  -7   0 23.2236 3.45768  35
   7  -7   0 24.0084 2.89231   3
  -7  -7   0 25.9141 2.73842  38
  -7  -7   0 30.0106 3.39267  28
  -7   7   0 25.3245 2.13394  38
   7   7   0 35.7276 3.57355  11
   7   7   0 39.3641 5.73753  22
   8  -7   0 306.447 20.9490  30
  -8  -7   0 347.853 20.7955  31
  -8  -7   0 336.735 21.7102  28
   8  -7   0 339.504 21.3638   3
   8  -7   0 278.246 20.9755  37
   8  -7   0 315.329 22.2943  35
   8  -7   0 326.252 21.1105  25
  -8  -7   0 342.941 21.1224  38
   8   7   0 329.149 22.8894  22
  -8   7   0 357.464 21.6897  38
  -8   7   0 359.759 22.5371  28
   8   7   0 322.998 22.2486  25
   8   7   0 338.277 22.6112  11
   8   7   0 336.594 22.2576   2
   9  -7   0 49.7764 4.31004  39
   9  -7   0 51.9944 4.81004  11
  -9  -7   0 45.4068 3.94620  21
   9  -7   0 43.5513 4.25532  30
   9  -7   0 50.7539 4.47500  25
   9  -7   0 40.7444 4.60366  26
  -9  -7   0 51.2330 5.09538  28
   9  -7   0 39.3898 5.72918  35
   9  -7   0 54.6551 4.39685   2
   9  -7   0 48.1504 4.68486   3
  -9   7   0 47.5695 3.57464  31
   9   7   0 55.6763 4.50061   2
   9   7   0 33.8884 5.14634  25
   9   7   0 48.0742 5.11426  22
  -9   7   0 48.3635 5.01764  28
  -9   7   0 47.0815 3.93335  38
   9   7   0 55.4699 5.13120  11
  10  -7   0 82.5017 7.37034  30
  10  -7   0 91.3435 7.37695  39
  10  -7   0 96.3624 7.46051  25
  10  -7   0 95.8477 7.88069   3
  10  -7   0 97.2822 7.35647   2
  10  -7   0 101.059 7.15414  44
 -10  -7   0 100.084 7.76988  38
 -10  -7   0 97.6804 7.19389  31
 -10  -7   0 96.8491 8.31533  28
  10  -7   0 102.540 7.46916  15
  10  -7   0 95.6657 7.99975  11
  10  -7   0 106.090 7.32085  10
 -10  -7   0 93.6395 7.16132  21
  10   7   0 94.5642 8.12823  11
 -10   7   0 93.2222 6.98517  38
  10   7   0 111.282 7.81299  10
  10   7   0 95.6977 7.48858   2
  10   7   0 98.2420 7.14709  44
  10   7   0 95.2441 7.69022  25
 -10   7   0 96.2885 8.30860  28
 -10   7   0 91.8512 6.75525  21
 -10   7   0 98.3346 6.82698  31
  10   7   0 94.3041 7.83745  22
  11  -7   0 57.5525 4.79852  10
 -11  -7   0 54.0640 5.29915  38
 -11  -7   0 45.5352 4.66793  19
  11  -7   0 57.1145 5.17564  15
  11  -7   0 49.6070 5.89268   3
 -11  -7   0 54.6722 6.31961  28
  11  -7   0 56.5827 5.82709  11
  11  -7   0 53.3151 5.26274  25
  11  -7   0 61.3728 5.14709   2
 -11  -7   0 46.7965 4.94465  21
  11  -7   0 54.0169 5.79078  43
 -11  -7   0 48.9290 5.35895  18
  11   7   0 71.2382 6.91002  44
  11   7   0 60.8155 4.99280  10
  11   7   0 58.1838 5.60200  25
 -11   7   0 60.2023 4.86407  31
 -11   7   0 45.8425 4.66532  21
  11   7   0 58.6762 6.11547  11
 -11   7   0 46.1286 5.80764  28
 -11   7   0 56.6329 5.15748  38
  12  -7   0 425.266 27.5771  10
 -12  -7   0 444.607 28.3753  38
  12  -7   0 434.451 27.7104  44
  12  -7   0 381.777 28.8281  27
  12  -7   0 434.312 28.7299  11
 -12  -7   0 434.780 27.9032  31
  12  -7   0 387.021 28.3126   3
 -12  -7   0 418.906 27.7736  21
  12  -7   0 456.793 27.7002  43
  12  -7   0 431.001 27.9893  15
  12  -7   0 442.648 27.9141   2
  12  -7   0 425.131 27.9952  25
  12   7   0 454.828 29.9149  11
  12   7   0 455.060 28.3890  29
  12   7   0 439.827 28.6214  10
  12   7   0 463.134 28.7443  43
  12   7   0 445.829 29.1671  15
  12   7   0 436.127 28.7471  44
  12   7   0 438.588 29.2154  25
 -12   7   0 417.221 28.9436  38
 -12   7   0 450.273 28.4629  31
 -12   7   0 435.736 28.4912  21
  12   7   0 438.131 29.0323   2
  13  -7   0 -1.7317 3.85378  27
  13  -7   0 1.88106 2.02662  44
  13  -7   0 2.92630 2.01266  15
 -13  -7   0 2.12661 2.88659  38
  13  -7   0 3.53537 2.34178  25
  13  -7   0 2.27120 2.00487   2
  13  -7   0 2.01227 1.70060  10
 -13  -7   0 0.86379 2.37655  19
  13  -7   0 1.08934 1.75417  43
 -13  -7   0 3.02708 2.46359  21
  13  -7   0 1.21870 2.64022  11
 -13  -7   0 3.56671 2.53374  18
  13   7   0 2.07075 2.18775  15
  13   7   0 2.33090 1.99311   2
  13   7   0 2.99994 1.74410  10
 -13   7   0 4.22074 2.39684  21
  13   7   0 3.51597 3.24415  11
  13   7   0 1.20464 2.13572  44
  13   7   0 2.37283 1.80260  43
 -13   7   0 3.53610 3.10880  38
  13   7   0 1.44847 2.41973  25
  14  -7   0 57.6047 5.07515   2
 -14  -7   0 46.5454 5.60190  38
 -14  -7   0 59.8066 5.68682  31
 -14  -7   0 62.9812 6.08992  18
 -14  -7   0 57.7819 5.38238  19
  14  -7   0 56.6702 4.80931  10
 -14  -7   0 52.4837 5.65140  21
  14  -7   0 63.2048 5.49157  43
  14  -7   0 59.8618 5.14565  15
  14  -7   0 60.2733 6.28591  11
  14  -7   0 50.5701 4.84318  44
  14  -7   0 52.0232 5.14377  25
 -14   7   0 52.3527 5.35140  38
  14   7   0 54.5396 6.31381  11
 -14   7   0 53.5706 5.10920  21
 -14   7   0 51.9623 5.07269  31
  14   7   0 53.5214 5.27422  15
  14   7   0 68.7082 5.80670  43
  14   7   0 56.2032 4.89596  44
 -14   7   0 60.1089 5.22782  19
  14   7   0 58.3521 4.84326  10
  14   7   0 53.8314 5.67032  25
  14   7   0 57.6367 5.32774   2
  15  -7   0 11.2796 2.60267  25
  15  -7   0 15.3241 2.35627  44
 -15  -7   0 18.4708 3.19448  18
 -15  -7   0 17.8651 3.00188  21
  15  -7   0 15.5581 2.22523  10
 -15  -7   0 11.1313 3.04456  31
 -15  -7   0 17.6102 3.29200  19
  15  -7   0 17.2613 2.56572   2
  15  -7   0 17.3099 3.19294  15
  15  -7   0 15.9279 2.42852  43
 -15   7   0 15.0984 2.61481  21
  15   7   0 15.7741 2.80516  25
  15   7   0 14.5029 3.34568  11
  15   7   0 14.8650 2.19554  10
  15   7   0 15.3486 2.32975  44
  15   7   0 17.0322 2.57869  43
  15   7   0 21.6843 3.11412  15
 -15   7   0 14.0071 2.78067  31
 -15   7   0 15.5261 2.59876  19
  15   7   0 12.5580 2.70576   2
  16  -7   0 65.2344 4.50261  43
  16  -7   0 58.0028 5.40651  11
 -16  -7   0 54.9691 4.68059  19
  16  -7   0 53.9649 4.40304   2
  16  -7   0 63.0079 4.54174  10
 -16  -7   0 59.3855 4.82204  21
  16   7   0 62.0242 5.13034  15
  16   7   0 63.9828 4.88435  10
  16   7   0 63.5597 4.72717  43
  16   7   0 66.7259 5.88870  11
  16   7   0 62.5555 4.97372   2
 -17  -7   0 11.1928 1.77184  19
  17  -7   0 9.63510 1.46924  43
  17   7   0 8.90882 1.48496  43
  17   7   0 8.87984 1.38544   2
   0  -8   0 5.05599 0.90116  35
   0  -8   0 5.27859 1.09586  28
   0  -8   0 5.33241 0.78716   7
   0   8   0 5.56791 1.34896  20
   0   8   0 3.99291 1.52273  28
   0   8   0 5.42118 0.89305   7
   0   8   0 4.98111 0.88658  35
  -1  -8   0 9.98985 1.54031  13
   1  -8   0 6.46223 1.13561  35
   1  -8   0 7.45948 0.79304  45
  -1  -8   0 7.98071 1.30550   7
  -1  -8   0 7.93123 1.37231  28
   1   8   0 6.35632 1.38351  28
   1   8   0 8.13135 1.29077   7
   1   8   0 7.72763 0.78178  42
  -1   8   0 8.17188 1.17951  28
  -1   8   0 6.59185 1.15125  35
   1   8   0 7.79444 0.79889  45
   1   8   0 6.50849 1.29349  20
  -1   8   0 7.17408 1.07994   7
  -1   8   0 8.53545 1.24109  28
   1   8   0 6.09709 1.00050  35
   2  -8   0 7517.56 483.012  20
   2  -8   0 7930.51 482.823  13
   2  -8   0 7537.32 482.920  14
  -2  -8   0 7956.65 483.308  28
  -2   8   0 8001.22 502.311  35
  -2   8   0 8079.40 502.068  28
   3  -8   0 22.3081 2.55360  35
  -3  -8   0 23.2778 2.63957   7
  -3  -8   0 23.8855 2.60558  28
   3  -8   0 20.8493 1.79034  14
   3  -8   0 25.3004 2.07592  45
  -3  -8   0 19.4429 2.81460  13
   3  -8   0 24.0091 2.00744  42
  -3   8   0 21.3215 1.95313  28
   3   8   0 25.0378 2.03967  42
   3   8   0 20.2124 2.28395  28
  -3   8   0 24.2300 2.04256  28
   3   8   0 19.8931 2.37102  20
   4  -8   0 2166.63 132.593  35
   4  -8   0 2129.94 132.048  45
  -4  -8   0 2123.00 131.978  38
   4  -8   0 2145.12 132.060  42
  -4  -8   0 2085.16 132.817   7
  -4  -8   0 2024.15 132.486  28
   4  -8   0 2070.69 131.731  14
  -4  -8   0 2127.09 132.444  13
  -4   8   0 2330.86 134.200  28
   4   8   0 2135.64 134.430  20
   4   8   0 2124.28 134.213  42
   4   8   0 2154.86 134.211  45
  -4   8   0 2017.93 134.075  28
   4   8   0 2098.23 134.359  28
  -5  -8   0 111.187 9.47376  13
   5  -8   0 126.661 8.38445  42
   5  -8   0 115.488 8.90635  35
   5  -8   0 129.086 8.37765  45
  -5  -8   0 126.437 8.78793  28
   5   8   0 110.292 7.87765  20
   5   8   0 125.635 7.83587  42
  -5   8   0 113.457 8.93155   7
   5   8   0 117.014 7.70309  35
   5   8   0 128.748 7.83876  45
  -5   8   0 121.228 7.75324  28
   5   8   0 103.871 7.67833  28
  -5   8   0 96.6658 7.44867  28
  -5   8   0 105.741 7.31966  38
  -6  -8   0 195.458 12.2886  28
   6  -8   0 177.714 12.4637  35
   6  -8   0 150.405 11.6213   3
  -6  -8   0 183.638 12.2715  13
  -6   8   0 196.559 12.3335  28
  -6   8   0 163.262 12.0154  28
   6   8   0 188.599 12.3269  35
  -6   8   0 180.107 11.6994  38
   6   8   0 194.670 12.5118  11
  -7  -8   0 55.9027 5.09628  28
  -7  -8   0 54.2670 4.48011  38
   7  -8   0 76.2624 8.05062  35
   7  -8   0 57.8450 4.83806  11
   7   8   0 57.3344 5.25057  22
   7   8   0 60.4846 4.80685  11
  -7   8   0 56.7388 4.88213  28
  -7   8   0 45.2443 3.57066  38
   7   8   0 54.2726 4.63649  25
   8  -8   0 218.987 16.2466  35
  -8  -8   0 245.919 15.1190  38
   8  -8   0 231.673 15.0443  25
  -8  -8   0 230.517 15.6576  28
  -8  -8   0 231.377 14.7030  31
   8  -8   0 211.367 14.8270  30
   8  -8   0 237.796 15.1057   3
   8  -8   0 200.851 14.7879  37
  -8   8   0 241.613 15.7635  28
  -8   8   0 222.494 14.8279  38
   8   8   0 240.276 16.2939  22
   8   8   0 225.948 15.5119  25
   8   8   0 230.976 15.5169   2
   8   8   0 232.259 15.8788  11
   9  -8   0 8.76472 2.74478  33
   9  -8   0 9.67068 2.10744  25
   9  -8   0 13.7322 2.17384   2
   9  -8   0 8.19282 2.43043   3
   9  -8   0 7.64078 2.03886  30
   9  -8   0 9.52671 2.31478  11
  -9  -8   0 9.94360 1.95917  31
   9  -8   0 9.34297 2.38054  26
  -9  -8   0 13.0581 3.25196  28
  -9  -8   0 11.1895 1.93794  21
   9   8   0 15.3729 2.73697  25
   9   8   0 9.82094 3.04585  22
   9   8   0 15.5310 3.14188  11
   9   8   0 17.1729 2.70210   2
  -9   8   0 11.3456 1.87474  38
  -9   8   0 11.9487 1.50660  31
  -9   8   0 11.6825 2.76111  28
 -10  -8   0 93.6132 8.16934  28
 -10  -8   0 91.7993 6.92821  31
  10  -8   0 102.371 7.00841  44
  10  -8   0 99.2556 7.02251  10
  10  -8   0 79.3993 7.05235  39
  10  -8   0 99.9894 7.35325  15
  10  -8   0 89.7261 7.58328   3
 -10  -8   0 91.4239 6.94305  21
  10  -8   0 94.0543 7.82544  11
 -10  -8   0 97.3326 7.63979  38
  10  -8   0 94.7778 7.22893   2
  10  -8   0 98.0383 7.42625  25
 -10   8   0 90.5433 6.62927  31
 -10   8   0 91.4111 6.56205  21
 -10   8   0 87.7348 6.87498  38
  10   8   0 96.5207 8.08263  11
 -10   8   0 93.6330 7.98093  28
  10   8   0 102.533 7.14818  10
  10   8   0 97.3848 7.40275   2
  10   8   0 94.2209 7.91142  22
  10   8   0 101.098 7.07291  44
  10   8   0 98.6146 7.66050  25
 -11  -8   0 12.9474 2.70313  21
 -11  -8   0 7.37397 2.40685  19
  11  -8   0 10.6629 2.57617  25
  11  -8   0 12.7429 2.37901  10
  11  -8   0 6.61568 2.75614  44
 -11  -8   0 13.7904 2.94874  38
  11  -8   0 13.7129 2.73412  43
  11  -8   0 10.2467 2.46797  15
  11  -8   0 6.08935 2.74665  27
  11  -8   0 8.36875 2.72013  11
 -11  -8   0 4.84898 2.91147  31
  11  -8   0 6.14507 3.46217   3
  11  -8   0 10.2052 2.38290   2
 -11  -8   0 9.88481 3.53991  28
 -11   8   0 14.4450 2.70186  31
  11   8   0 4.79827 3.12574  44
  11   8   0 17.6654 4.08504  25
 -11   8   0 12.4128 2.59411  38
 -11   8   0 13.4244 2.53358  21
  11   8   0 16.5058 2.58981  10
  11   8   0 12.5511 2.57144  29
 -11   8   0 12.3336 3.43138  28
  11   8   0 10.7799 3.24958  11
  11   8   0 13.2059 2.80322  43
  11   8   0 11.3662 2.73738   2
  12  -8   0 193.878 12.9791   2
  12  -8   0 162.049 13.4973   3
  12  -8   0 199.364 12.7258  10
 -12  -8   0 192.369 13.5010  38
  12  -8   0 182.555 12.7102  43
  12  -8   0 157.638 13.6968  27
  12  -8   0 196.264 13.0484  15
  12  -8   0 186.291 13.8521  11
 -12  -8   0 186.369 13.0720  31
 -12  -8   0 185.690 14.2158  19
 -12  -8   0 187.168 12.8646  21
  12  -8   0 189.572 12.7591  44
  12  -8   0 184.312 13.1016  25
  12   8   0 193.374 13.6318  15
  12   8   0 188.633 13.0493  44
  12   8   0 194.234 12.7856  29
 -12   8   0 176.997 13.1568  38
 -12   8   0 181.409 12.9275  21
 -12   8   0 195.547 12.8543  31
  12   8   0 207.401 14.4683  11
  12   8   0 204.069 13.0355  10
  12   8   0 183.278 13.0379  43
  12   8   0 177.028 13.3243   2
  12   8   0 191.204 13.7336  25
  13  -8   0 5.40061 4.25406  27
  13  -8   0 6.47776 2.09254  43
 -13  -8   0 8.81300 2.79428  19
  13  -8   0 9.03237 2.19019  10
  13  -8   0 5.70187 2.94000  11
 -13  -8   0 4.35134 2.61208  18
  13  -8   0 9.54498 2.39680  44
 -13  -8   0 6.24456 2.62017  21
  13  -8   0 7.76612 2.34427   2
  13  -8   0 8.66361 3.81890  25
  13  -8   0 8.03516 2.47236  15
 -13  -8   0 6.54448 3.75655  38
  13   8   0 7.21140 2.11484  43
  13   8   0 12.1525 2.80966  44
  13   8   0 6.04738 2.39070   2
  13   8   0 12.2781 2.94056  15
  13   8   0 12.7649 3.82031  11
 -13   8   0 7.76343 2.55518  21
 -13   8   0 5.95954 2.70876  31
  13   8   0 10.8403 2.30308  10
  13   8   0 8.06718 2.86402  25
 -14  -8   0 121.735 9.35009  18
  14  -8   0 123.550 8.56144  44
  14  -8   0 115.864 8.75630  25
  14  -8   0 117.516 8.60363   2
  14  -8   0 112.800 9.62455  11
  14  -8   0 109.005 8.35888  10
 -14  -8   0 126.316 9.25548  21
  14  -8   0 120.094 8.73483  15
 -14  -8   0 117.911 8.81727  19
 -14  -8   0 121.569 9.40525  38
 -14  -8   0 116.000 8.81169  31
  14   8   0 127.507 9.69009  11
 -14   8   0 107.774 8.28164  21
 -14   8   0 113.030 8.58260  19
  14   8   0 111.472 8.69591  15
  14   8   0 114.765 8.59751   2
  14   8   0 111.862 8.15514  10
 -14   8   0 116.022 8.38412  31
  14   8   0 112.479 8.92225  25
  14   8   0 119.439 8.33335  44
 -14   8   0 112.462 8.85911  38
 -15  -8   0 16.4883 3.57249  19
  15  -8   0 11.9752 3.83280  11
  15  -8   0 14.9706 3.90602  25
 -15  -8   0 11.8999 2.94819  18
 -15  -8   0 10.2129 2.57255  21
  15  -8   0 14.6211 2.34584   2
  15  -8   0 15.4367 2.53848  15
  15  -8   0 12.7251 2.18917  10
  15  -8   0 15.0131 2.23948  43
  15  -8   0 18.9177 2.46218  44
 -15  -8   0 8.08939 2.75473  31
  15   8   0 19.1512 3.89221  11
  15   8   0 18.2697 2.49403  44
  15   8   0 16.1004 2.89184  25
  15   8   0 12.9372 2.73599   2
  15   8   0 15.7973 2.33547  10
 -15   8   0 12.6416 2.60904  31
  15   8   0 12.4874 2.11943  43
  15   8   0 13.9936 2.68289  15
 -15   8   0 13.4823 2.62962  21
 -15   8   0 15.1237 2.59862  19
  16  -8   0 92.0887 6.17982  10
 -16  -8   0 73.7734 6.09642  19
  16  -8   0 85.1241 5.83115  43
  16  -8   0 91.2180 6.97404  11
 -16  -8   0 68.6275 6.15039  21
  16  -8   0 84.7565 5.77741   2
  16   8   0 89.4803 6.08147  43
  16   8   0 96.2739 6.60797  15
 -16   8   0 72.0427 6.03804  19
  16   8   0 88.7296 6.32580   2
 -17  -8   0 15.2343 2.11209  19
  17   8   0 13.3479 1.65937   2
   0  -9   0 0.49999 0.59743   7
   0  -9   0 0.11141 0.70500  35
   0  -9   0 0.79466 0.90362  28
   0   9   0 0.78722 1.05068  20
   0   9   0 -0.2245 0.66123  35
   0   9   0 0.37456 0.85855  28
   0   9   0 1.09805 0.58807   7
  -1  -9   0 34.4773 3.00361  28
  -1  -9   0 34.3728 2.69132   7
   1  -9   0 31.2295 2.76885  35
  -1  -9   0 33.4536 3.02422  13
   1   9   0 30.8316 2.48138  35
   1   9   0 33.6690 3.34987  28
  -1   9   0 33.0401 2.80387  28
  -1   9   0 35.2110 3.06783  35
   1   9   0 34.4226 3.08125  20
  -1   9   0 35.7025 2.51798   7
  -1   9   0 34.0736 2.85942  28
   1   9   0 36.3011 2.73744   7
   2  -9   0 902.871 55.0102  45
  -2  -9   0 879.515 55.4608  13
   2  -9   0 897.087 55.0073  13
  -2  -9   0 888.556 55.5149  28
   2  -9   0 824.839 55.1847  20
  -2  -9   0 865.927 55.4321   7
   2  -9   0 891.289 55.0081  42
   2  -9   0 872.915 55.4050  35
   2   9   0 901.036 55.9815  20
   2   9   0 930.602 55.5453  35
   2   9   0 903.911 55.9224   7
  -2   9   0 892.512 55.8014  28
   2   9   0 885.228 56.0003  28
  -2   9   0 901.365 55.7143  28
   2   9   0 878.198 55.5353  42
   2   9   0 907.873 55.5422  45
  -2   9   0 770.327 56.7824  35
  -3  -9   0 21.2291 2.88913  13
  -3  -9   0 20.5366 2.56606  28
   3  -9   0 20.7010 2.42652  35
  -3  -9   0 23.1247 2.63551   7
   3  -9   0 20.6798 1.96867  14
   3  -9   0 21.8030 1.94316  45
   3  -9   0 24.2081 2.00206  42
  -3   9   0 24.1803 2.16141  28
   3   9   0 23.7366 2.02243  42
  -3   9   0 19.2000 2.02086  28
   3   9   0 20.5967 2.38836  28
   3   9   0 21.8309 2.48981  20
   3   9   0 26.5867 2.06206  45
  -4  -9   0 153.387 11.7982   7
   4  -9   0 151.195 10.4190  45
   4  -9   0 149.503 10.4183  42
   4  -9   0 172.026 11.4149  35
  -4  -9   0 161.666 11.0310  13
   4  -9   0 169.554 10.1308  14
  -4  -9   0 157.072 10.3944  38
   4   9   0 152.419 10.6729  42
  -4   9   0 170.350 10.6346  28
   4   9   0 151.612 10.6749  45
   4   9   0 170.071 10.9610  28
   4   9   0 172.627 11.0324  20
  -5  -9   0 30.1562 3.23270  28
  -5  -9   0 20.9744 3.41129  13
   5  -9   0 26.5725 3.25152  35
   5  -9   0 29.5869 2.78795  42
   5  -9   0 30.9811 2.74323  45
   5   9   0 23.5091 2.21369  35
  -5   9   0 24.6712 1.92667  38
  -5   9   0 21.2640 2.06709  28
   5   9   0 29.9999 2.60488  45
   5   9   0 24.5756 2.72745  20
  -5   9   0 20.0718 3.21566   7
  -5   9   0 29.0318 2.56389  28
   5   9   0 22.6133 2.39252  28
   5   9   0 29.7363 2.63079  42
   6  -9   0 100.912 7.83634  35
   6  -9   0 96.2616 7.09193   3
  -6  -9   0 102.476 7.63894  28
  -6  -9   0 101.614 7.75069  13
  -6   9   0 90.4319 6.67443  28
  -6   9   0 102.564 6.38883  38
  -6   9   0 100.198 7.03515  28
   6   9   0 99.8338 7.81986  22
   6   9   0 96.7609 7.20752  11
   7  -9   0 5.64555 1.74579   3
   7  -9   0 9.43404 1.98395  11
  -7  -9   0 7.32473 1.67312  38
   7  -9   0 7.40966 2.27458  35
  -7  -9   0 9.33088 2.18076  28
  -7  -9   0 4.46156 1.56952  31
   7   9   0 10.3111 2.25854  11
   7   9   0 7.50477 2.26427  22
  -7   9   0 6.49048 1.81701  28
   7   9   0 7.96231 1.82589  25
  -7   9   0 5.55582 0.96666  38
   8  -9   0 1453.98 91.0407  35
   8  -9   0 1377.66 89.4532  30
  -8  -9   0 1396.24 89.3669  21
   8  -9   0 1344.15 89.5291  37
  -8  -9   0 1522.67 89.7953  38
   8  -9   0 1377.36 89.9403  26
   8  -9   0 1413.31 89.6907   3
  -8  -9   0 1479.62 90.2967  28
   8  -9   0 1364.36 90.9788  33
  -8  -9   0 1466.91 89.3732  31
   8  -9   0 1458.77 89.6560  25
   8   9   0 1482.52 95.5214   2
   8   9   0 1473.90 95.5531  25
  -8   9   0 1553.03 95.8462  28
   8   9   0 1559.36 96.3823  22
   8   9   0 1546.58 95.8933  11
  -8   9   0 1481.43 94.8872  38
   9  -9   0 93.1466 8.25770  33
   9  -9   0 98.7422 7.85394   3
   9  -9   0 101.949 9.63419  35
  -9  -9   0 112.247 7.51596  31
   9  -9   0 113.700 8.24990  11
   9  -9   0 95.1962 7.56109  30
   9  -9   0 114.261 7.74257   2
   9  -9   0 97.1839 7.84235  26
   9  -9   0 101.876 7.82643  44
  -9  -9   0 110.221 7.46499  21
   9  -9   0 113.740 7.77903  25
   9   9   0 119.347 8.85180  11
   9   9   0 115.842 8.44037  25
  -9   9   0 104.744 7.64426  38
   9   9   0 118.614 8.33933   2
  -9   9   0 117.750 8.78387  28
  -9   9   0 103.252 7.32432  31
 -10  -9   0 51.5954 4.63902  31
  10  -9   0 49.3627 4.94494  25
 -10  -9   0 54.6722 5.35486  38
  10  -9   0 49.1013 5.51730   3
  10  -9   0 55.4019 4.61059  10
  10  -9   0 46.9865 5.01597  39
  10  -9   0 51.7884 4.76483   2
  10  -9   0 56.3197 4.56386  44
  10  -9   0 53.4806 4.76300  15
 -10  -9   0 51.1632 5.84323  28
  10  -9   0 54.8065 5.41435  11
 -10  -9   0 56.1271 4.83323  21
 -10   9   0 52.7162 4.10481  31
  10   9   0 51.0165 5.03467   2
 -10   9   0 50.8295 4.45823  38
  10   9   0 48.1316 5.48785  22
 -10   9   0 51.3579 5.52610  28
  10   9   0 56.6394 5.72349  11
 -10   9   0 50.7707 4.07093  21
  10   9   0 54.6236 4.58950  10
  10   9   0 54.0783 4.53254  44
  10   9   0 53.3574 5.22064  25
  11  -9   0 9.93115 2.45552  15
  11  -9   0 10.1516 2.57525  25
 -11  -9   0 8.86450 2.42411  31
  11  -9   0 8.26911 2.08854  43
  11  -9   0 4.23886 3.19054   3
 -11  -9   0 9.15286 2.40982  19
  11  -9   0 7.14069 2.26762  44
  11  -9   0 12.0949 2.83002  39
  11  -9   0 9.37914 2.17992   2
  11  -9   0 7.71252 2.71923  11
 -11  -9   0 9.89003 2.48534  21
  11  -9   0 7.49699 3.20491  27
 -11  -9   0 4.03281 3.12751  28
  11  -9   0 7.58597 1.97330  10
 -11  -9   0 6.97503 2.66668  18
 -11  -9   0 8.46151 2.70571  38
 -11   9   0 5.68559 2.65538  28
  11   9   0 10.0868 2.71897  44
  11   9   0 7.29979 3.58948  25
  11   9   0 11.1832 2.51774  43
 -11   9   0 7.66896 2.35471  38
 -11   9   0 10.2823 2.15591  21
  11   9   0 7.65689 2.46374   2
  11   9   0 7.98327 2.19866  29
  11   9   0 8.66848 3.00419  11
  11   9   0 7.89642 2.04694  10
  12  -9   0 468.730 29.4879  44
  12  -9   0 446.291 29.6852  25
 -12  -9   0 449.957 29.5088  31
 -12  -9   0 386.591 29.5824  19
  12  -9   0 462.780 29.7281  15
  12  -9   0 461.661 30.4536  11
 -12  -9   0 492.619 29.6646  21
  12  -9   0 439.972 29.3131  10
 -12  -9   0 411.549 30.7180  18
  12  -9   0 455.324 29.6246   2
  12  -9   0 487.049 29.4609  43
 -12  -9   0 499.501 30.5091  38
 -12   9   0 428.480 30.4964  38
  12   9   0 458.433 30.3491  10
  12   9   0 478.218 30.8396   2
 -12   9   0 456.161 30.2402  31
  12   9   0 492.902 30.4839  43
  12   9   0 454.492 30.9682  25
  12   9   0 492.476 31.7358  11
  12   9   0 474.683 30.9370  15
  12   9   0 481.594 30.2712  29
 -12   9   0 490.274 30.3084  21
  12   9   0 479.848 30.5263  44
  13  -9   0 32.8765 5.18231  11
  13  -9   0 36.5429 3.83609  43
  13  -9   0 33.8576 3.85448  10
  13  -9   0 29.6396 5.48075  27
 -13  -9   0 29.5365 4.06446  19
  13  -9   0 32.5783 3.97489   2
  13  -9   0 45.3988 4.07631  44
  13  -9   0 40.8806 4.11929  15
 -13  -9   0 29.5869 4.38354  21
  13  -9   0 26.9003 5.85642  25
 -13  -9   0 33.6288 4.65330  31
 -13  -9   0 38.6091 4.63232  18
  13   9   0 30.8219 3.90160  44
  13   9   0 38.6836 4.24546   2
  13   9   0 36.9687 4.83820  25
 -13   9   0 31.8321 3.99683  21
  13   9   0 33.9206 3.84314  43
 -13   9   0 31.4190 3.81468  31
  13   9   0 37.7950 5.41932  11
  13   9   0 36.3716 4.46086  15
  13   9   0 29.9610 3.69044  10
 -14  -9   0 41.6817 4.52335  31
  14  -9   0 28.7144 3.98638  25
  14  -9   0 37.2742 3.93618  15
 -14  -9   0 37.4685 4.77377  38
  14  -9   0 33.1591 5.06289  11
  14  -9   0 35.1932 3.80212   2
 -14  -9   0 40.5764 4.63424  18
  14  -9   0 32.8616 3.67839  44
 -14  -9   0 38.9355 4.64405  19
  14  -9   0 36.2253 3.72178  10
  14  -9   0 41.0293 4.44967  43
  14   9   0 40.9815 4.46195  15
 -14   9   0 38.6746 4.14172  31
 -14   9   0 34.2549 4.39366  19
  14   9   0 37.2005 3.79844  10
  14   9   0 37.4861 4.28057   2
  14   9   0 44.5649 5.35558  11
  14   9   0 38.8572 4.82707  25
  14   9   0 42.8128 4.50070  43
 -14   9   0 36.8140 4.87995  38
  14   9   0 36.6159 3.85732  44
 -14   9   0 35.1656 4.12623  21
  15  -9   0 13.1170 2.97505  11
  15  -9   0 13.8519 2.30153  43
  15  -9   0 14.1800 2.34480   2
  15  -9   0 13.9022 2.06768  10
 -15  -9   0 14.0223 2.72069  21
 -15  -9   0 16.6377 3.54992  19
 -15  -9   0 16.0887 2.90673  31
 -15  -9   0 17.9295 2.99306  18
  15  -9   0 14.5415 2.42309  15
  15   9   0 14.3962 2.31216  44
  15   9   0 22.7568 4.17909  11
  15   9   0 11.3758 2.45471  15
  15   9   0 15.0828 2.43862  43
  15   9   0 13.9057 2.61159   2
  15   9   0 14.1557 2.77990  25
 -15   9   0 10.4298 2.50962  31
 -15   9   0 16.4648 2.47256  19
  15   9   0 16.0565 2.23281  10
 -16  -9   0 30.5533 3.19752  19
  16  -9   0 26.9150 2.62326   2
 -16  -9   0 33.8189 3.52522  21
  16  -9   0 27.2705 3.11591  10
  16  -9   0 33.6620 2.83909  43
  16   9   0 25.4588 3.03763  15
  16   9   0 32.5865 2.87584  10
  16   9   0 35.0991 2.74406  43
  16   9   0 26.5284 4.38405  11
  16   9   0 30.4564 3.01230   2
 -16   9   0 22.3301 2.65552  19
  17   9   0 0.25490 0.82543   2
   0 -10   0 44.1590 3.67267  28
   0 -10   0 47.0930 3.29657   7
   0 -10   0 45.4261 3.63572  13
   0 -10   0 48.8339 3.43824  35
   0  10   0 47.1912 3.75505  20
   0  10   0 47.0427 3.27148   7
   0  10   0 45.5259 3.72883  28
   0  10   0 44.9836 3.43139  35
   1 -10   0 2.06586 0.88082  13
  -1 -10   0 3.57430 0.93828   7
  -1 -10   0 1.67987 1.10318  28
   1 -10   0 1.82454 1.01481  35
  -1 -10   0 2.64488 1.26605  13
  -1  10   0 3.87301 1.09802  28
   1  10   0 2.84573 1.30619  20
   1  10   0 3.16377 0.79259  35
  -1  10   0 2.51006 1.26811  28
   1  10   0 3.85642 0.97011   7
  -1  10   0 2.89736 1.01624  35
   1  10   0 2.54318 1.12796  28
  -1  10   0 3.42415 0.78189   7
   2 -10   0 605.665 36.7557  42
   2 -10   0 619.233 36.7614  45
   2 -10   0 549.591 36.8021  13
  -2 -10   0 596.926 37.3284  28
   2 -10   0 556.666 36.8691  14
   2 -10   0 581.516 37.1972  35
  -2 -10   0 576.162 37.2550  13
  -2 -10   0 596.164 37.2310   7
   2  10   0 633.143 38.4486  45
   2  10   0 622.511 38.9493  20
  -2  10   0 555.434 39.4737  28
   2  10   0 610.678 38.4375  42
   2  10   0 637.186 38.8660   7
   2  10   0 604.071 39.0465  28
  -2  10   0 622.167 38.6838  28
   2  10   0 610.292 38.4590  35
   3 -10   0 223.620 13.4150  45
  -3 -10   0 214.746 14.0462   7
  -3 -10   0 215.914 13.9939  28
  -3 -10   0 206.373 13.9871  13
   3 -10   0 192.167 13.8666  35
   3 -10   0 220.357 13.4198  42
   3 -10   0 187.389 13.3127  14
  -3  10   0 194.206 13.0990  12
   3  10   0 201.224 13.6026  20
   3  10   0 189.572 13.5691  28
  -3  10   0 196.782 13.2936  28
   3  10   0 216.882 13.1899  42
   3  10   0 219.633 13.1927  45
  -3  10   0 215.953 13.3217  28
  -4 -10   0 300.343 21.2088   7
   4 -10   0 322.601 20.0574  42
  -4 -10   0 317.841 20.0303  38
  -4 -10   0 314.172 20.5919  28
   4 -10   0 292.283 20.0600  14
  -4 -10   0 312.016 20.9510  13
   4 -10   0 324.858 20.0504  45
   4 -10   0 320.435 20.6517  35
  -4  10   0 334.994 21.0709  12
   4  10   0 323.225 21.4922  28
   4  10   0 320.957 21.1932  42
  -4  10   0 368.379 21.3147  28
  -4  10   0 313.910 21.1536  28
   4  10   0 336.641 21.2102  45
   4  10   0 325.491 21.5267  20
   5 -10   0 13.8058 2.47983  35
   5 -10   0 11.0991 1.99128   3
   5 -10   0 14.5652 1.96754  45
  -5 -10   0 14.5351 2.58913  13
  -5 -10   0 14.9003 2.51396  28
   5  10   0 11.9211 1.81452  28
   5  10   0 13.2187 1.51870  35
   5  10   0 13.5716 2.14413  20
  -5  10   0 14.2689 1.99920  28
   5  10   0 13.6070 1.95444  45
   5  10   0 16.2755 2.40562  11
  -5  10   0 12.2360 1.31480  38
  -5  10   0 12.1328 1.48397  28
  -6 -10   0 843.677 52.4338  28
  -6 -10   0 815.787 52.3978  13
  -6 -10   0 842.286 51.7846  38
   6 -10   0 827.979 52.6963  35
   6 -10   0 768.442 51.8674   3
   6  10   0 856.765 52.9149  11
  -6  10   0 761.797 52.4926  28
  -6  10   0 843.800 52.2246  38
  -6  10   0 830.778 52.7560  28
   6  10   0 873.288 53.5649  22
  -7 -10   0 84.1875 7.35561  13
   7 -10   0 88.0482 7.66873  35
   7 -10   0 75.6381 6.61227   3
  -7 -10   0 96.6309 6.70334  38
   7 -10   0 102.289 6.93534  11
  -7 -10   0 96.5050 6.39710  31
  -7 -10   0 94.9272 7.28942  28
  -7  10   0 90.5111 6.18486  38
   7  10   0 96.9636 7.76483  22
   7  10   0 95.9745 6.94509  25
  -7  10   0 86.4260 6.98546  28
   7  10   0 103.268 7.29276  11
   8 -10   0 142.237 9.82230  25
   8 -10   0 139.841 11.2587  35
   8 -10   0 137.491 10.0600  26
   8 -10   0 138.040 9.64041  37
  -8 -10   0 140.478 10.5943  28
  -8 -10   0 148.689 9.59989  31
   8 -10   0 136.249 10.5110  33
   8 -10   0 139.594 9.78019  15
  -8 -10   0 147.941 9.96977  38
   8 -10   0 153.271 10.0336   3
  -8 -10   0 139.468 9.58295  21
   8 -10   0 139.650 9.79153  30
   8  10   0 152.120 11.0433  22
  -8  10   0 144.725 10.3406  28
   8  10   0 152.062 10.2474   2
  -8  10   0 120.594 9.19653  31
  -8  10   0 149.029 9.29066  38
   8  10   0 143.483 10.1058  25
   8  10   0 148.369 10.4687  11
   9 -10   0 11.7349 2.86909   3
  -9 -10   0 21.0244 2.99735  38
   9 -10   0 16.1703 3.98102  35
   9 -10   0 20.3805 2.63449   2
   9 -10   0 15.8453 2.72680  39
   9 -10   0 18.2897 2.87948  11
   9 -10   0 16.6347 2.44330  44
   9 -10   0 11.2372 2.97324  33
  -9 -10   0 17.1534 2.39573  21
   9 -10   0 17.4136 2.91929  26
   9 -10   0 25.4399 2.94570  30
  -9 -10   0 13.1712 3.93530  28
   9 -10   0 17.2548 2.56222  25
  -9 -10   0 20.5465 2.50449  31
   9  10   0 17.0269 2.80516  25
  -9  10   0 15.2575 1.73239  31
   9  10   0 14.5921 2.17838  44
  -9  10   0 21.7612 3.74321  28
   9  10   0 20.5424 2.97208   2
   9  10   0 14.6566 2.91935  11
  -9  10   0 14.5035 2.19375  38
   9  10   0 15.3546 3.30086  22
  10 -10   0 26.5171 4.25849   3
  10 -10   0 24.6483 3.95807  11
  10 -10   0 25.5208 3.61861  25
  10 -10   0 24.1568 3.24124  10
  10 -10   0 27.7132 3.08717  44
  10 -10   0 37.2933 4.22770  39
 -10 -10   0 27.8301 3.66882  21
  10 -10   0 26.9365 4.90816  30
 -10 -10   0 27.3147 3.28861  31
  10 -10   0 27.2002 3.45488  15
 -10 -10   0 23.0451 3.77281  38
  10 -10   0 25.1489 3.33587   2
 -10 -10   0 29.3268 4.63686  28
  10  10   0 24.8198 4.30925  22
 -10  10   0 33.1831 2.77146  21
 -10  10   0 22.4949 3.90711  28
  10  10   0 24.4185 3.29935  10
  10  10   0 27.2711 3.88837  25
  10  10   0 27.5519 4.06336   2
  10  10   0 26.7524 3.18273  44
 -10  10   0 30.4523 3.20643  38
  11 -10   0 22.4784 3.97878  27
  11 -10   0 17.8838 3.54841  39
  11 -10   0 26.9232 3.54498  25
  11 -10   0 22.7341 3.06797  44
 -11 -10   0 20.3571 3.10888  19
 -11 -10   0 28.8762 4.16708  38
 -11 -10   0 21.9981 3.36418  31
 -11 -10   0 20.3182 3.08028  21
  11 -10   0 25.2348 3.50211  15
  11 -10   0 21.5053 3.13521  43
  11 -10   0 16.3077 3.89644   3
 -11 -10   0 22.1899 4.26948  28
 -11 -10   0 26.0647 3.85355  18
  11 -10   0 20.2335 3.52581  11
  11 -10   0 24.0361 3.15054  10
  11 -10   0 23.4386 3.24540   2
 -11  10   0 16.9299 3.79447  28
 -11  10   0 18.4422 2.99148  21
  11  10   0 23.4316 3.16921   2
  11  10   0 20.2463 3.75063  11
 -11  10   0 19.2762 3.21398  38
  11  10   0 23.7052 3.24636  10
  11  10   0 23.0254 2.99934  43
  11  10   0 23.1732 3.07831  44
  11  10   0 18.1234 3.06335  29
 -12 -10   0 94.7807 8.27413  19
 -12 -10   0 106.380 8.31687  31
  12 -10   0 109.888 9.52138   3
  12 -10   0 109.949 8.13260  10
 -12 -10   0 128.493 8.91527  21
  12 -10   0 110.907 9.23225  11
 -12 -10   0 119.117 9.30573  18
  12 -10   0 108.051 8.05356  43
  12 -10   0 108.026 8.34662  15
  12 -10   0 103.166 8.37511  25
 -12 -10   0 117.006 9.42680  38
  12 -10   0 105.349 8.05525  44
  12 -10   0 103.047 8.20295   2
  12  10   0 109.507 8.90760  25
  12  10   0 110.503 8.10152  43
  12  10   0 106.038 8.43150   2
  12  10   0 106.901 8.05197  10
  12  10   0 110.515 8.10524  44
  12  10   0 105.393 9.40831  11
  12  10   0 115.194 7.93891  29
 -12  10   0 99.5738 8.23951  38
  12  10   0 107.241 8.67886  15
 -12  10   0 111.768 7.92905  31
 -13 -10   0 57.5826 5.59473  21
 -13 -10   0 59.5042 5.67240  31
  13 -10   0 61.5194 5.08154  43
 -13 -10   0 52.3164 7.12663  38
  13 -10   0 76.2037 6.88709  11
  13 -10   0 57.8477 5.22250   2
  13 -10   0 52.9851 7.09706  27
  13 -10   0 58.7524 5.05271  44
  13 -10   0 41.9022 5.97715  25
 -13 -10   0 48.9333 5.36947  19
  13 -10   0 61.5474 5.05495  10
 -13 -10   0 67.9622 6.13293  18
  13 -10   0 60.5283 5.30039  15
 -13  10   0 48.0295 5.40173  38
  13  10   0 58.9735 5.05630  43
  13  10   0 54.2587 4.39045  29
  13  10   0 65.9235 6.80647  11
 -13  10   0 56.4617 5.13077  21
 -13  10   0 50.6112 4.95754  31
  13  10   0 60.5887 5.55938   2
  13  10   0 60.0596 4.98799  10
  13  10   0 64.9622 5.76745  15
  13  10   0 61.1548 6.11210  25
  13  10   0 61.8750 5.11495  44
  14 -10   0 91.7497 6.77579  44
  14 -10   0 91.9684 6.77842  43
 -14 -10   0 82.6209 7.74396  38
  14 -10   0 87.9614 6.88227  15
 -14 -10   0 98.1298 7.66076  18
 -14 -10   0 93.7015 7.29382  19
 -14 -10   0 98.0171 7.40720  31
  14 -10   0 89.8369 6.64015  10
  14 -10   0 87.4567 6.75579   2
  14 -10   0 73.1686 7.64026  25
  14 -10   0 87.2257 7.94817  11
  14  10   0 101.495 7.40920   2
  14  10   0 85.0404 7.09120  43
  14  10   0 94.6814 7.45652  15
 -14  10   0 89.3621 7.04294  31
  14  10   0 94.0146 7.60774  25
 -14  10   0 91.0547 7.07708  19
  14  10   0 94.4858 6.86012  10
 -14  10   0 88.6568 6.95290  21
  14  10   0 97.6662 8.33178  11
  14  10   0 96.3245 7.02994  44
 -15 -10   0 12.5155 2.80092  31
  15 -10   0 15.1478 2.26867   2
  15 -10   0 14.8458 2.45565  15
  15 -10   0 12.8435 2.30116  44
  15 -10   0 16.4565 2.24659  43
  15 -10   0 14.9193 3.17179  11
 -15 -10   0 15.2770 2.89515  18
  15 -10   0 18.2705 2.38628  10
 -15 -10   0 15.6040 2.78607  21
 -15 -10   0 15.4931 3.82084  19
  15  10   0 19.1486 2.80166   2
 -15  10   0 10.8265 2.50173  31
  15  10   0 12.8876 4.59688  11
  15  10   0 12.1201 2.48063  15
  15  10   0 18.1586 2.55010  44
  15  10   0 13.2048 2.73308  25
 -15  10   0 18.0030 2.45025  19
  15  10   0 13.8641 2.02760  10
  15  10   0 14.8964 2.20054  43
  16 -10   0 43.6333 3.17230  43
  16 -10   0 37.0656 3.16440  10
 -16 -10   0 35.9292 3.62162  19
 -16 -10   0 33.2123 3.51329  21
  16 -10   0 33.4846 3.18212   2
  16  10   0 42.3989 3.56220   2
  16  10   0 38.4240 4.62253  11
  16  10   0 42.4336 3.30333  43
  16  10   0 37.4212 3.74824  15
  16  10   0 37.3446 3.17343  10
 -16  10   0 36.5059 3.54483  19
   0 -11   0 0.55162 0.79758  35
   0 -11   0 -0.6151 0.97265  28
   0 -11   0 1.07870 0.73315   7
   0 -11   0 -0.2119 0.93910  13
   0  11   0 2.40986 1.13436  28
   0  11   0 1.31006 1.22587  20
   0  11   0 0.74312 0.66718   7
   0  11   0 0.12801 0.79198  35
  -1 -11   0 16.5078 2.14981  13
   1 -11   0 11.7729 1.81688  35
  -1 -11   0 11.4936 2.05261  28
  -1 -11   0 14.0901 1.70077   7
   1 -11   0 13.7452 1.74699  13
  -1  11   0 15.5551 1.48585   7
  -1  11   0 13.2627 1.78523  35
   1  11   0 13.4413 1.47610  35
   1  11   0 15.7547 2.29673  20
   1  11   0 13.9827 2.18845  28
   1  11   0 14.1940 1.73246   7
  -1  11   0 14.8474 1.97705  28
  -2 -11   0 1566.55 98.4697  13
  -2 -11   0 1577.25 98.5440  28
  -2 -11   0 1545.03 98.4075   7
   2 -11   0 1574.75 98.4205  35
   2  11   0 1573.64 100.791  28
   2  11   0 1629.02 100.645   7
  -2  11   0 1581.80 100.600  28
  -2  11   0 1587.47 100.494  28
   2  11   0 1624.22 100.770  20
   2  11   0 1617.99 100.266  35
   3 -11   0 56.4859 4.92741  35
  -3 -11   0 64.7176 5.10026  28
  -3 -11   0 62.3410 5.24248  13
  -3 -11   0 65.4872 5.10383   7
   3 -11   0 67.2664 4.39570  45
   3 -11   0 66.2173 4.41284  42
   3 -11   0 57.7047 4.35170  14
   3  11   0 63.3945 5.11364  28
  -3  11   0 60.5321 4.53893  28
  -3  11   0 59.0398 4.31261  12
  -3  11   0 66.8862 4.61344  28
   3  11   0 65.8209 4.37072  42
   3  11   0 57.3156 4.22471  35
   3  11   0 67.5180 4.38329  45
   3  11   0 60.6236 4.92718  20
   4 -11   0 409.378 26.2002  35
  -4 -11   0 394.832 26.4020   7
   4 -11   0 397.589 25.5409  45
  -4 -11   0 404.482 25.5856  38
  -4 -11   0 387.013 26.1199  28
   4 -11   0 406.423 25.5713  42
  -4 -11   0 406.782 26.1646  13
   4 -11   0 407.328 25.3320  14
  -4  11   0 411.566 26.7096  28
  -4  11   0 449.376 26.8211  28
   4  11   0 398.362 26.6611  42
   4  11   0 417.543 26.6706  45
   4  11   0 411.112 27.0413  28
  -4  11   0 425.605 26.4791  12
   4  11   0 424.982 27.1008  20
   5 -11   0 68.9611 5.91548  35
  -5 -11   0 73.9144 5.89947  28
  -5 -11   0 72.3422 5.99706  13
  -5  11   0 62.5895 4.84059  28
   5  11   0 72.4130 4.88170  35
  -5  11   0 76.3977 5.24235  28
  -5  11   0 68.9853 4.60804  12
   5  11   0 73.0785 5.36966  11
  -5  11   0 68.3736 4.69589  38
   5  11   0 65.2683 5.37503  20
  -6 -11   0 877.864 56.8850  13
   6 -11   0 879.794 57.1608  35
   6 -11   0 813.736 56.3283   3
  -6 -11   0 932.379 56.0676  31
  -6 -11   0 900.292 56.2506  38
  -6 -11   0 940.253 56.9741  28
  -6  11   0 796.469 56.7200  28
  -6  11   0 852.369 56.9752  28
   6  11   0 925.928 57.8198  22
   6  11   0 1003.27 57.4123  25
   6  11   0 942.788 57.1816  11
  -6  11   0 889.684 56.4756  38
   7 -11   0 89.1846 6.49011  11
  -7 -11   0 85.3495 6.27431  38
   7 -11   0 89.3413 6.12114  15
   7 -11   0 74.7102 6.31789   3
  -7 -11   0 81.6960 7.14385  13
  -7 -11   0 86.6270 6.00555  31
  -7 -11   0 90.4433 7.00463  28
   7 -11   0 78.0777 7.25450  35
  -7  11   0 84.6950 6.77802  28
   7  11   0 93.2222 7.59244  22
   7  11   0 94.3767 6.99713  11
   7  11   0 88.4893 6.68724  25
   8 -11   0 102.203 8.28143  33
   8 -11   0 103.300 7.71490   3
   8 -11   0 100.992 7.38191  37
   8 -11   0 105.848 9.04634  35
  -8 -11   0 114.669 7.83873  38
  -8 -11   0 107.175 7.31942  31
   8 -11   0 100.886 7.67177  39
  -8 -11   0 104.840 8.35426  28
   8 -11   0 98.2641 7.77324  26
   8 -11   0 104.963 7.49366  25
   8 -11   0 105.255 7.89628  11
  -8 -11   0 105.450 7.31202  21
   8 -11   0 98.1406 7.41269  15
   8  11   0 107.278 8.80796  22
  -8  11   0 105.000 6.91053  31
  -8  11   0 101.514 8.11457  28
   8  11   0 106.634 8.20257  11
   8  11   0 108.792 7.91803  25
   8  11   0 116.985 9.09297   2
  -8  11   0 104.473 6.98384  38
  -9 -11   0 57.6114 4.67851  21
   9 -11   0 46.4801 6.15401  35
   9 -11   0 47.5260 5.58381  33
  -9 -11   0 60.6753 5.84933  28
   9 -11   0 53.9945 4.72247  25
  -9 -11   0 53.3128 4.64991  31
   9 -11   0 61.0846 4.64271  10
   9 -11   0 61.9278 4.52149  44
   9 -11   0 60.0089 5.25830  11
   9 -11   0 67.9655 6.31059  15
  -9 -11   0 57.6254 5.08685  38
   9 -11   0 57.6373 4.68932   2
   9 -11   0 49.4218 4.70502  30
   9 -11   0 46.9286 4.78391  39
   9 -11   0 47.4540 4.98024  26
   9 -11   0 48.9949 5.06826   3
   9  11   0 60.6691 5.38686  25
   9  11   0 58.7136 4.77529  44
   9  11   0 66.3813 4.95000  10
   9  11   0 61.8020 5.22483   2
   9  11   0 56.5147 6.11249  22
  -9  11   0 69.5263 4.88832  38
  -9  11   0 48.7813 4.07307  31
   9  11   0 62.4098 5.77053  11
  10 -11   0 109.083 7.42208  10
 -10 -11   0 102.331 8.03768  38
  10 -11   0 112.478 7.67666   2
  10 -11   0 106.568 8.28218  11
  10 -11   0 104.244 7.78026  25
 -10 -11   0 108.446 7.56172  31
  10 -11   0 85.3756 8.01379   3
  10 -11   0 88.0668 7.61110  30
 -10 -11   0 101.982 8.28533  18
 -10 -11   0 88.1212 7.29859  19
  10 -11   0 111.098 7.40950  44
  10 -11   0 89.8383 7.64314  39
  10 -11   0 112.823 7.75073  15
 -10 -11   0 96.7752 8.71469  28
  10  11   0 109.953 8.98263  22
 -10  11   0 117.041 9.01150  28
  10  11   0 109.270 8.32018  25
  10  11   0 117.047 8.97577  11
  10  11   0 113.512 7.75821  44
 -10  11   0 97.1842 7.10464  21
 -10  11   0 97.2136 7.12335  31
 -10  11   0 95.5969 7.50490  38
  10  11   0 111.995 7.74356  10
  11 -11   0 120.067 8.87776  25
  11 -11   0 99.7371 8.74116  39
  11 -11   0 117.427 9.51106  11
 -11 -11   0 116.964 10.3040  28
 -11 -11   0 127.904 9.28823  18
  11 -11   0 117.250 8.61601   2
  11 -11   0 119.365 8.41364  10
  11 -11   0 120.873 8.45672  44
 -11 -11   0 129.064 9.09438  21
  11 -11   0 120.597 8.40272  43
  11 -11   0 116.035 8.64249  15
  11 -11   0 100.385 9.19180   3
 -11 -11   0 111.463 8.77786  31
 -11  11   0 105.689 9.83777  28
  11  11   0 116.796 9.66260  11
  11  11   0 119.449 8.88445   2
 -11  11   0 103.309 8.00517  21
 -11  11   0 115.175 8.46486  38
  11  11   0 123.681 8.48398  43
  11  11   0 112.955 8.56630  29
  11  11   0 125.998 8.54927  44
  11  11   0 126.164 8.47655  10
  12 -11   0 111.190 8.82942  43
 -12 -11   0 124.072 9.30532  19
 -12 -11   0 133.781 10.3345  38
  12 -11   0 123.720 8.91422  44
  12 -11   0 118.464 9.16753  15
  12 -11   0 139.775 10.4335   3
  12 -11   0 104.743 9.10582  10
 -12 -11   0 130.554 9.89676  18
  12 -11   0 121.391 9.96842  11
 -12 -11   0 129.836 9.25721  31
  12 -11   0 124.810 9.24295  25
  12 -11   0 122.194 9.07215   2
  12  11   0 122.437 8.92782  44
  12  11   0 117.395 8.80490  43
  12  11   0 117.690 8.94973  10
  12  11   0 124.040 9.52387  15
  12  11   0 125.537 8.79267  29
 -12  11   0 127.635 9.11177  38
  12  11   0 119.829 10.2819  11
 -12  11   0 133.949 8.63809  31
  12  11   0 123.449 9.69823  25
  12  11   0 112.436 9.21476   2
  13 -11   0 50.3691 4.68409  15
 -13 -11   0 51.7645 5.74717  18
 -13 -11   0 46.8973 5.69216  38
  13 -11   0 48.3336 4.58153   2
  13 -11   0 52.0111 4.46863  44
 -13 -11   0 42.6956 4.98232  19
  13 -11   0 47.0872 4.74267  25
  13 -11   0 51.7476 4.47338  43
  13 -11   0 32.9270 5.94372   3
 -13 -11   0 51.3506 4.96170  21
  13 -11   0 40.5339 6.66513  27
  13 -11   0 48.4050 4.41493  10
 -13 -11   0 44.9121 5.24077  31
  13  11   0 52.3925 4.62473  43
  13  11   0 53.0395 4.55742  10
 -13  11   0 40.1793 4.74097  21
 -13  11   0 44.6491 4.93865  38
  13  11   0 52.5594 4.60119  44
  13  11   0 55.3226 5.04673   2
  13  11   0 52.8144 6.54923  25
 -13  11   0 50.1755 4.74345  31
  13  11   0 55.1629 6.41400  11
  13  11   0 44.7546 4.01268  29
  13  11   0 52.4777 5.27019  15
 -14 -11   0 83.5014 9.56869  21
 -14 -11   0 113.955 8.62830  31
  14 -11   0 109.775 9.03764  11
  14 -11   0 109.229 7.98284  15
 -14 -11   0 117.919 8.80288  18
  14 -11   0 112.942 7.88182  43
  14 -11   0 109.396 7.89638  44
  14 -11   0 92.2237 8.73416  25
 -14 -11   0 111.400 9.13356  38
  14 -11   0 108.941 7.74597  10
  14 -11   0 112.513 7.88215   2
 -14 -11   0 106.917 8.11024  19
 -14  11   0 106.198 8.20870  31
  14  11   0 119.548 9.49256  11
  14  11   0 117.893 8.85650  25
  14  11   0 121.955 8.16166  43
 -14  11   0 101.893 8.03367  21
 -14  11   0 105.447 8.28602  19
  14  11   0 117.239 8.68801  15
  14  11   0 109.571 7.95270  10
  14  11   0 109.728 8.45522   2
  14  11   0 116.064 8.15603  44
 -15 -11   0 0.87865 2.11418  18
  15 -11   0 3.21635 2.08702  15
  15 -11   0 1.59834 1.47924  43
  15 -11   0 0.89879 1.33419   2
 -15 -11   0 1.97472 2.84544  19
  15 -11   0 1.32312 1.67636  44
  15 -11   0 1.19605 2.15094  11
  15 -11   0 4.22586 1.54400  10
 -15 -11   0 -1.0514 2.15714  31
 -15 -11   0 2.60100 2.18419  21
  15  11   0 1.28621 1.80921   2
  15  11   0 -0.4146 2.02136  25
  15  11   0 3.69636 1.83171  44
 -15  11   0 0.11627 1.90528  21
  15  11   0 -1.5312 2.55340  11
  15  11   0 1.62805 1.41790  10
  15  11   0 0.36302 1.41525  43
 -15  11   0 -0.5538 2.01404  31
 -15  11   0 1.27928 1.86719  19
  15  11   0 0.28779 1.79386  15
  16 -11   0 69.7346 4.60160  43
  16 -11   0 58.3637 4.43152  10
 -16 -11   0 56.2477 4.97807  21
 -16 -11   0 57.7762 4.80060  19
  16  11   0 66.1015 5.14523  15
  16  11   0 63.1279 4.60722  43
  16  11   0 56.5999 4.48726  10
  16  11   0 63.8439 5.63176  11
  16  11   0 65.6497 4.89480   2
   0 -12   0 5771.91 406.848   1
   0  12   0 5863.82 412.449   1
  -1 -12   0 3.99365 1.60483  28
  -1 -12   0 4.35785 1.05030   7
   1 -12   0 3.89775 1.17026  35
   1 -12   0 4.04426 1.13926  13
  -1 -12   0 3.79890 1.38432  13
  -1  12   0 3.93918 1.17335  35
  -1  12   0 4.30449 1.26768  28
   1  12   0 2.88972 0.87051  35
   1  12   0 3.65790 1.01082   7
   1  12   0 3.38794 1.42730  28
  -1  12   0 4.29900 0.87168   7
   1  12   0 3.96846 1.54666  20
  -2 -12   0 1035.70 65.6023  28
   2 -12   0 1002.51 65.0855  13
  -2 -12   0 1018.13 65.4398   7
   2 -12   0 1072.35 65.4838  35
  -2 -12   0 1056.86 65.5596  13
   2  12   0 1074.64 68.7580  28
  -2  12   0 1080.64 68.5746  28
   2  12   0 1105.73 68.1852  35
   2  12   0 1084.40 68.5468   7
   2  12   0 1091.98 68.7128  20
  -2  12   0 1091.68 68.4609  28
  -2  12   0 1084.18 68.2946   7
  -3 -12   0 121.801 8.38437  28
   3 -12   0 104.381 7.62416  14
   3 -12   0 110.446 8.20521  35
  -3 -12   0 114.495 8.39007  13
  -3 -12   0 128.774 8.43832   7
   3  12   0 114.731 8.30410  28
   3  12   0 111.793 7.61957  35
   3  12   0 120.139 8.34897  20
  -3  12   0 124.294 8.03299  28
  -3  12   0 115.562 8.00191  28
  -4 -12   0 171.324 12.3263  28
  -4 -12   0 180.335 11.9666  38
  -4 -12   0 176.131 12.3883  13
   4 -12   0 177.902 12.3865  35
   4 -12   0 180.879 11.4932  14
  -4 -12   0 187.741 12.6656   7
  -4  12   0 203.461 12.2838  28
  -4  12   0 177.312 12.1074  28
  -4  12   0 183.649 11.9539  12
   4  12   0 179.678 12.5279  20
   4  12   0 177.607 13.4263  28
   5 -12   0 121.919 9.28873  35
  -5 -12   0 138.736 9.35230  28
  -5 -12   0 122.833 9.30171  13
   5 -12   0 122.260 8.10863  14
   5  12   0 136.996 8.89802  11
  -5  12   0 115.122 8.44359  28
  -5  12   0 118.142 8.18611  12
  -5  12   0 121.554 10.9584   7
  -5  12   0 142.786 8.83003  28
   5  12   0 117.262 8.96287  20
   5  12   0 137.623 8.46595  35
  -6 -12   0 981.866 62.3515  13
   6 -12   0 910.567 61.7545   3
  -6 -12   0 1006.53 61.6795  38
   6 -12   0 1007.67 62.6532  35
  -6 -12   0 995.885 62.3682  28
  -6 -12   0 960.311 61.3810  31
   6  12   0 1012.94 63.5224  11
   6  12   0 1060.41 64.3260  22
  -6  12   0 1057.91 62.8929  38
  -6  12   0 995.204 63.1774  28
  -6  12   0 1000.33 63.4321  28
   6  12   0 919.239 63.4968  20
   6  12   0 972.176 63.3145  25
   7 -12   0 31.9464 3.34585  11
  -7 -12   0 30.5713 3.27285  38
  -7 -12   0 32.4957 3.83565  28
   7 -12   0 25.9691 3.30660   3
  -7 -12   0 30.9323 4.37007  13
  -7 -12   0 32.4066 2.94918  31
   7 -12   0 29.3618 2.90053  15
   7 -12   0 39.7888 4.40246  35
  -7  12   0 25.5109 3.03188  28
   7  12   0 29.9616 3.87257  22
  -7  12   0 19.4656 2.13228  38
   8 -12   0 189.527 12.9769  37
   8 -12   0 198.642 13.0551  15
  -8 -12   0 198.696 12.9049  31
   8 -12   0 205.830 13.3316   3
   8 -12   0 203.462 14.6884  35
   8 -12   0 189.411 13.8180  30
   8 -12   0 192.058 13.5814  26
   8 -12   0 190.239 13.0463  25
   8 -12   0 196.725 13.4281  11
   8 -12   0 176.601 14.2299  33
   8 -12   0 188.523 13.2396  39
  -8 -12   0 197.882 13.9951  28
  -8 -12   0 202.866 13.3525  38
   8  12   0 206.130 14.4944  11
   8  12   0 225.832 14.9233   2
   8  12   0 202.321 14.2025  25
   8  12   0 216.556 15.2711  22
  -8  12   0 208.659 13.3589  38
  -8  12   0 209.337 14.5480  28
  -8  12   0 200.591 13.3034  31
  -9 -12   0 2.01638 1.95797  38
  -9 -12   0 5.28782 2.48605  28
   9 -12   0 2.65762 2.52001  33
  -9 -12   0 2.97613 1.67225  31
   9 -12   0 4.81890 1.60027  10
   9 -12   0 3.09835 2.70441  15
   9 -12   0 3.32889 2.11233  26
   9 -12   0 2.92690 1.87256  30
   9 -12   0 1.92509 2.10957   3
   9 -12   0 2.11233 2.10825  39
   9 -12   0 1.73865 2.09251  37
  -9 -12   0 3.49007 1.70598  21
   9 -12   0 4.43019 1.87496  11
   9 -12   0 2.32827 3.17830  35
   9 -12   0 3.13976 1.66258  25
   9 -12   0 1.24325 1.41503  23
   9 -12   0 2.59069 1.37739  44
   9 -12   0 3.77141 1.60162   2
   9  12   0 5.49569 2.59475  22
   9  12   0 3.15605 1.48340  10
   9  12   0 5.25442 2.01733   2
   9  12   0 7.81013 2.26964  25
  -9  12   0 3.37173 0.95494  31
   9  12   0 5.49871 1.59230  44
  -9  12   0 0.48421 2.21222  28
   9  12   0 4.05983 2.28241  11
  10 -12   0 55.2177 4.88208   2
 -10 -12   0 56.1282 4.90934  31
 -10 -12   0 54.9504 4.99942  19
 -10 -12   0 55.6874 5.12676  21
  10 -12   0 52.9948 5.04346  25
 -10 -12   0 56.2272 5.77924  38
  10 -12   0 52.9196 5.58773  11
  10 -12   0 60.9968 5.59350   3
  10 -12   0 50.5170 5.17755  39
 -10 -12   0 56.9648 5.63067  18
  10 -12   0 51.9688 4.65352  44
  10 -12   0 59.3958 4.82182  10
  10 -12   0 56.2006 5.28181  27
  10 -12   0 58.3575 5.22997  30
 -10 -12   0 56.4394 6.19352  28
  10 -12   0 58.3145 4.93771  15
 -10  12   0 54.6221 4.20184  31
  10  12   0 50.5554 4.68851  44
  10  12   0 58.3143 5.58433  25
  10  12   0 58.9426 4.83141  10
 -10  12   0 62.3797 6.03999  28
  10  12   0 56.8632 5.39628   2
  10  12   0 54.8838 5.90440  11
 -10  12   0 56.9293 4.67197  38
  10  12   0 56.2764 6.12100  22
 -10  12   0 58.2290 4.13566  21
  11 -12   0 11.2650 3.59057   3
  11 -12   0 9.97536 3.13382  39
  11 -12   0 15.8371 2.40791  10
  11 -12   0 14.1634 2.30941  44
 -11 -12   0 14.3550 2.82468  19
 -11 -12   0 13.7705 4.78872  28
 -11 -12   0 15.9408 2.87284  21
  11 -12   0 19.8807 2.79750   2
 -11 -12   0 17.2203 2.86269  31
  11 -12   0 15.2577 2.47926  43
  11 -12   0 9.15528 3.55412  27
 -11 -12   0 16.0608 3.38318  18
  11 -12   0 15.0642 2.55137  15
  11 -12   0 18.7978 3.03600  25
  11  12   0 17.5365 2.68548  43
  11  12   0 17.5108 2.84220  29
 -11  12   0 19.7591 3.39137  38
 -11  12   0 5.71345 3.35310  28
  11  12   0 9.68210 3.22075  22
  11  12   0 15.3863 3.13031  25
  11  12   0 13.1167 2.35270  44
 -11  12   0 14.5941 2.19789  21
 -11  12   0 13.1204 2.58371  31
  11  12   0 15.3307 2.38924  10
  11  12   0 19.8697 3.98083  11
  11  12   0 17.0169 2.80681   2
  12 -12   0 330.841 21.7574  25
  12 -12   0 336.368 21.8256  15
  12 -12   0 283.474 22.3223  27
 -12 -12   0 342.146 22.4062  18
  12 -12   0 347.196 21.6055  44
 -12 -12   0 287.141 22.2165  21
  12 -12   0 291.444 22.2743   3
 -12 -12   0 353.945 22.6014  38
  12 -12   0 354.067 22.5874  11
  12 -12   0 372.761 21.7593  43
 -12 -12   0 330.388 21.7625  19
  12 -12   0 302.048 21.7553  39
  12 -12   0 335.345 21.7027   2
 -12 -12   0 330.213 21.7242  31
  12  12   0 341.202 22.8224  29
 -12  12   0 328.358 22.8066  38
  12  12   0 365.198 23.3610  15
  12  12   0 351.086 23.1439   2
  12  12   0 333.987 23.3672  25
  12  12   0 373.848 23.1821  10
  12  12   0 374.266 22.9553  43
  12  12   0 356.286 22.8342  44
  12  12   0 344.314 24.0114  11
 -12  12   0 317.361 22.3807  31
 -13 -12   0 67.0878 5.78169  21
  13 -12   0 60.0370 5.03876  44
 -13 -12   0 49.3750 5.58213  19
  13 -12   0 44.1770 6.55954   3
  13 -12   0 65.5586 5.12147  43
  13 -12   0 62.6807 5.20328   2
 -13 -12   0 51.2301 5.67489  31
  13 -12   0 59.7023 5.07832  10
 -13 -12   0 64.8658 6.49964  18
 -13 -12   0 54.3912 6.04898  38
  13 -12   0 64.6076 5.34310  15
  13 -12   0 55.6423 7.86090  11
  13  12   0 59.9953 5.78874  15
  13  12   0 61.2746 5.19540  44
  13  12   0 75.4447 5.28084  10
 -13  12   0 52.2936 5.45395  38
  13  12   0 62.4680 5.69243   2
 -13  12   0 59.5559 5.19842  21
 -13  12   0 54.8029 5.12372  31
  13  12   0 54.5975 4.72137  29
  13  12   0 77.4769 7.89925  11
  13  12   0 68.5789 8.19057  25
  13  12   0 61.5976 5.21129  43
  14 -12   0 78.9954 6.36417  44
  14 -12   0 83.9349 7.37286  11
 -14 -12   0 90.4222 7.34695  18
  14 -12   0 65.5544 6.07127  15
  14 -12   0 85.8676 6.41210   2
  14 -12   0 86.0915 6.22827  10
 -14 -12   0 78.8141 6.74895  19
 -14 -12   0 79.6595 7.09965  21
 -14 -12   0 96.7348 9.39830  38
  14 -12   0 84.4479 6.28190  43
 -14 -12   0 86.0885 6.95260  31
 -14  12   0 78.8695 6.57939  21
  14  12   0 93.4314 7.24000  15
  14  12   0 86.9565 6.82600  44
  14  12   0 83.8117 6.53407  10
  14  12   0 83.4797 7.32186  25
  14  12   0 86.4249 7.03597   2
  14  12   0 97.8136 8.00759  11
  14  12   0 99.5386 6.73844  43
 -14  12   0 90.3521 7.32268  31
  15 -12   0 0.72566 1.66597  43
 -15 -12   0 4.06654 3.75181  19
  15 -12   0 -0.3546 1.14807   2
 -15 -12   0 3.41810 2.18286  21
 -15 -12   0 -1.0771 2.04169  18
 -15 -12   0 1.39219 2.23374  31
  15 -12   0 0.92454 1.36063  10
  15 -12   0 1.50804 1.97573  11
  15 -12   0 0.92419 1.91781  44
  15  12   0 -0.5409 1.79112  15
  15  12   0 0.11577 1.36244  10
  15  12   0 2.39370 1.89610  44
  15  12   0 2.33042 2.12848  25
  15  12   0 0.60072 2.54276  11
 -15  12   0 1.31429 1.79785  19
 -15  12   0 -0.9424 2.28779  31
  15  12   0 -0.5597 1.45629  43
 -15  12   0 -0.9457 1.77045  21
  15  12   0 0.22393 1.68727   2
  16 -12   0 20.0486 2.43382  43
 -16 -12   0 15.4228 2.41941  19
  16 -12   0 15.8542 1.96830  10
 -16 -12   0 15.0618 2.45072  21
  16  12   0 19.9418 2.32977  43
  16  12   0 19.9032 4.02615  11
 -16  12   0 13.4081 2.16092  19
  16  12   0 16.1298 1.91188  10
  16  12   0 16.2983 2.40575  15
  16  12   0 19.1494 2.42583   2
   0 -13   0 0.45635 1.06133  13
   0 -13   0 -0.7492 0.96481  28
   0 -13   0 0.23399 0.86648  35
   0 -13   0 0.24587 0.72843   7
   0  13   0 0.23238 1.30384  20
   0  13   0 0.62849 0.68782   7
   0  13   0 0.28901 1.12931  28
  -1 -13   0 138.233 9.60657  13
   1 -13   0 131.884 9.37295  35
  -1 -13   0 134.469 9.09974  35
  -1 -13   0 152.883 9.34194   7
  -1 -13   0 142.363 9.91533  28
   1 -13   0 136.693 9.31914  13
   1  13   0 142.441 10.0302  28
   1  13   0 132.861 9.46960  35
   1  13   0 152.959 9.61715   7
  -1  13   0 143.287 9.84678  28
  -1  13   0 149.850 9.37969   7
   1  13   0 145.942 10.0028  20
  -2 -13   0 715.219 46.8695   7
   2 -13   0 727.782 46.5359  13
   2 -13   0 772.897 46.9747  35
  -2 -13   0 756.871 47.0521  13
  -2 -13   0 723.462 47.0706  28
   2  13   0 764.951 47.8937  28
   2  13   0 750.639 47.6069   7
   2  13   0 760.827 47.2472  35
   2  13   0 759.021 47.8075  20
  -2  13   0 758.455 47.5745  28
  -2  13   0 741.341 47.2988   7
  -2  13   0 725.480 47.6667  28
   3 -13   0 12.5296 2.44318  35
  -3 -13   0 12.3659 2.04530  28
   3 -13   0 10.8832 1.46367  14
  -3 -13   0 16.1945 2.98440  13
  -3 -13   0 14.8295 2.30919   7
  -3  13   0 15.1753 2.05771  28
   3  13   0 15.2376 2.41784  20
  -3  13   0 11.4209 1.54807  12
  -3  13   0 13.6824 1.90939  28
   3  13   0 14.0146 2.18823  28
   3  13   0 12.1583 1.31456  35
   4 -13   0 248.854 16.6968  35
  -4 -13   0 249.428 16.2366  38
   4 -13   0 247.041 15.7967  14
  -4 -13   0 246.659 16.9040   7
  -4 -13   0 255.435 16.7307  13
  -4 -13   0 250.640 16.7025  28
   4 -13   0 236.890 15.8301   8
   4  13   0 262.008 17.2679  20
   4  13   0 254.357 17.2294  28
  -4  13   0 261.440 16.5467  38
  -4  13   0 243.524 16.8327  28
   4  13   0 256.493 16.5296  35
  -4  13   0 269.523 16.9576  28
  -4  13   0 269.689 16.5832  12
   5 -13   0 18.2866 1.52059  14
  -5 -13   0 18.4805 2.93595  28
   5 -13   0 18.4876 2.86774  35
  -5 -13   0 17.2593 2.74257  13
  -5  13   0 18.1093 1.76240  38
  -5  13   0 22.3457 2.53802  28
  -5  13   0 21.6098 4.41058   7
   5  13   0 16.7256 2.58521  20
  -5  13   0 17.3926 2.00915  28
   5  13   0 17.9847 2.40945  11
  -6 -13   0 75.8074 5.07771  31
  -6 -13   0 74.1756 6.41578  13
  -6 -13   0 68.3584 5.42832  38
  -6 -13   0 75.6377 6.17420  28
   6 -13   0 62.8112 5.25897  11
   6 -13   0 62.3698 6.45823  35
   6 -13   0 68.8208 5.52941   3
  -6  13   0 79.1031 4.99526  38
  -6  13   0 66.8338 5.26844  28
   6  13   0 76.4284 5.79420  11
   6  13   0 66.0652 5.73467  20
  -6  13   0 70.5105 4.82728  12
   6  13   0 70.7615 5.51145  25
  -6  13   0 78.5025 5.74820  28
   7 -13   0 64.4876 5.05158  11
  -7 -13   0 60.7682 5.01997  38
  -7 -13   0 61.2969 5.69549  28
   7 -13   0 77.4546 6.72965   3
   7 -13   0 58.2222 4.66373  15
   7 -13   0 51.3958 5.84775  35
  -7 -13   0 60.1027 5.93636  13
  -7 -13   0 55.8638 4.58017  31
   7  13   0 66.6168 5.02726  25
  -7  13   0 53.3472 4.13218  38
   7  13   0 67.9322 5.36094  11
   7  13   0 62.7168 5.93972  22
  -7  13   0 56.5904 5.08380  28
   8 -13   0 131.595 9.19317  25
   8 -13   0 148.653 9.29165  30
   8 -13   0 124.051 9.13388  15
  -8 -13   0 133.369 9.54428  38
   8 -13   0 129.664 10.8669  35
   8 -13   0 114.134 10.6105  33
   8 -13   0 131.498 9.57084  11
  -8 -13   0 129.671 9.33559  21
   8 -13   0 139.509 9.55551   3
  -8 -13   0 135.550 9.10236  31
  -8 -13   0 125.105 10.1682  28
   8 -13   0 137.315 9.55317  39
   8  13   0 133.505 9.84048   2
   8  13   0 136.148 9.97645  25
  -8  13   0 142.633 9.04636  31
   8  13   0 138.725 11.0884  22
  -8  13   0 148.886 9.07223  38
  -8  13   0 139.913 10.2687  28
   8  13   0 134.904 10.2062  11
   9 -13   0 28.7190 3.42047  25
  -9 -13   0 34.6641 4.02722  38
   9 -13   0 28.5509 4.18445  33
  -9 -13   0 29.5407 4.54227  28
   9 -13   0 24.1362 3.47316  26
   9 -13   0 34.5811 3.07715  44
   9 -13   0 21.4006 3.64700   3
   9 -13   0 24.7799 3.11547  30
   9 -13   0 33.8366 3.78219  39
  -9 -13   0 25.3058 3.37234  21
   9 -13   0 31.7018 3.11222   2
   9 -13   0 28.8935 3.75444  11
   9 -13   0 31.7523 3.10118  10
   9 -13   0 24.1726 3.51409  37
  -9 -13   0 34.4251 3.47379  31
   9  13   0 30.4635 3.14673  44
   9  13   0 30.1720 4.75809  22
  -9  13   0 32.3721 4.04194  28
   9  13   0 29.9468 3.90380  25
   9  13   0 29.4182 3.56653   2
   9  13   0 30.9125 4.22234  11
   9  13   0 31.5655 3.21586  10
  10 -13   0 235.517 16.5615  11
 -10 -13   0 258.606 16.1946  31
 -10 -13   0 230.547 17.1439  28
 -10 -13   0 225.771 16.4002  18
  10 -13   0 210.580 15.9192  27
  10 -13   0 229.516 15.9915  25
 -10 -13   0 261.285 16.9721  38
 -10 -13   0 243.380 15.9678  21
  10 -13   0 226.909 15.9547  15
  10 -13   0 230.131 15.9107   2
  10 -13   0 234.296 16.0173  30
  10 -13   0 235.569 16.3050  26
  10 -13   0 238.137 15.8090  44
 -10 -13   0 259.070 16.2111  19
  10 -13   0 254.517 16.7185   3
  10 -13   0 240.228 15.8050  10
  10  13   0 238.203 16.4612  25
  10  13   0 237.710 16.2479   2
 -10  13   0 248.861 17.4086  28
 -10  13   0 227.856 15.6179  38
  10  13   0 239.019 15.8746  10
  10  13   0 262.701 17.4356  22
  10  13   0 238.873 15.8826  44
  10  13   0 243.236 16.4913  29
 -10  13   0 227.316 15.3396  21
  10  13   0 233.132 16.8386  11
 -10  13   0 239.976 15.3320  31
  11 -13   0 10.1584 2.04099  44
 -11 -13   0 7.77456 2.43476  21
 -11 -13   0 12.4842 3.31793  38
 -11 -13   0 12.2261 3.15775  18
 -11 -13   0 8.51055 2.43416  31
  11 -13   0 8.42718 3.07457  11
  11 -13   0 6.43124 3.40316  27
  11 -13   0 7.66381 3.03323  39
  11 -13   0 9.05683 2.19064  43
  11 -13   0 7.70717 3.05870  30
 -11 -13   0 10.4830 2.63782  19
  11 -13   0 6.66683 2.05543   2
  11 -13   0 11.1141 2.22520  10
  11 -13   0 7.15947 3.39208   3
  11 -13   0 12.9384 3.13516  25
  11 -13   0 9.01591 2.30124  15
  11  13   0 7.24779 2.56755  25
 -11  13   0 11.2480 4.69558  28
  11  13   0 10.9880 2.25624  43
 -11  13   0 11.0985 1.92984  21
  11  13   0 8.92600 2.34654  29
  11  13   0 9.39402 2.13139  44
  11  13   0 8.36565 2.01509  10
  11  13   0 11.7551 2.77791   2
  11  13   0 5.63940 2.67633  22
  11  13   0 11.6258 3.50644  11
 -11  13   0 8.86726 2.11460  31
 -12 -13   0 76.1591 6.41073  21
  12 -13   0 64.3935 5.58432  44
  12 -13   0 70.8319 5.76439  15
  12 -13   0 70.2212 6.77087  39
 -12 -13   0 65.9992 6.33341  31
  12 -13   0 63.4971 5.69196   2
  12 -13   0 62.3014 6.68590  27
  12 -13   0 58.5783 7.09821   3
  12 -13   0 70.8906 6.78313  11
  12 -13   0 76.7614 6.63287  43
 -12 -13   0 69.4222 6.27194  19
 -12 -13   0 70.2288 6.86600  38
 -12 -13   0 70.1245 6.73426  18
  12  13   0 67.9707 7.08284  11
 -12  13   0 63.9842 5.63161  38
  12  13   0 61.6029 5.94321   2
  12  13   0 65.9258 6.55764  29
 -12  13   0 66.5158 5.37227  21
 -12  13   0 70.9036 5.43791  31
  12  13   0 65.9399 6.13070  43
  12  13   0 60.0708 6.93450  10
  12  13   0 71.5163 6.27256  15
  12  13   0 70.0062 5.54414  44
  12  13   0 59.5413 6.41040  25
  13 -13   0 36.6987 3.90943  10
  13 -13   0 44.7979 5.40654  11
  13 -13   0 30.6805 5.84973   3
  13 -13   0 41.3101 3.95448  43
  13 -13   0 43.2132 4.02950   2
 -13 -13   0 40.0614 5.22584  38
 -13 -13   0 42.1239 4.85792  21
 -13 -13   0 30.3963 4.73663  31
  13 -13   0 44.8901 3.98258  44
  13 -13   0 28.3206 5.28162  27
 -13 -13   0 39.5690 4.87248  19
 -13  13   0 39.6662 4.20572  21
  13  13   0 37.3338 3.55567  29
  13  13   0 40.0387 3.94206  44
 -13  13   0 38.0270 3.91380  31
 -13  13   0 31.2876 4.19272  38
  13  13   0 39.4103 4.44232   2
  13  13   0 41.6372 4.03453  10
  13  13   0 44.9514 4.71668  15
  13  13   0 42.3077 3.98643  43
  13  13   0 27.1496 5.69233  11
 -14 -13   0 39.2710 4.52780  21
  14 -13   0 37.5266 4.98522  11
 -14 -13   0 40.6852 4.90851  18
 -14 -13   0 37.2303 4.54176  31
  14 -13   0 33.5145 4.13852   2
  14 -13   0 40.8182 3.79043  43
  14 -13   0 40.3515 3.81782  10
 -14 -13   0 41.7353 4.73893  19
  14  13   0 37.1460 3.68662  10
 -14  13   0 31.1935 4.00803  38
  14  13   0 40.8555 4.71350  25
  14  13   0 38.9689 4.20194  15
  14  13   0 42.4993 5.18330  11
  14  13   0 40.1413 3.76013  43
  14  13   0 38.5620 4.22611   2
  14  13   0 38.4851 4.21065  44
 -14  13   0 31.5128 3.70138  21
  15 -13   0 4.02956 1.81250  43
 -15 -13   0 3.21500 2.33647  21
 -15 -13   0 3.21380 2.31884  18
  15 -13   0 4.66459 1.50958  10
 -15 -13   0 0.55834 2.26876  31
 -15 -13   0 2.71192 2.72272  19
  15 -13   0 4.08873 1.54630   2
  15 -13   0 6.14098 1.98607  44
  15 -13   0 5.50899 2.32807  11
  15  13   0 2.40630 2.65031  11
  15  13   0 4.98830 2.25892  25
  15  13   0 5.08445 1.87025   2
  15  13   0 4.62189 1.58142  10
  15  13   0 2.32509 1.82803  44
  15  13   0 4.20582 1.98103  43
  15  13   0 2.12507 1.80489  15
 -15  13   0 2.97271 1.84951  21
 -16 -13   0 26.0174 2.96111  19
  16 -13   0 26.7843 2.42812  43
 -16 -13   0 23.6945 3.10307  21
  16 -13   0 24.4517 2.29198  10
  16  13   0 27.9859 3.08787  15
  16  13   0 31.6501 2.67685  43
  16  13   0 29.9623 3.02788   2
  16  13   0 23.5251 2.38657  10
   0 -14   0 91.3062 6.18958  35
   0 -14   0 86.9883 6.41429  13
   0 -14   0 91.2148 6.01137   7
   0 -14   0 85.3906 6.45754  28
   0  14   0 89.9224 6.42353  35
   0  14   0 91.7247 6.76057  20
   0  14   0 90.8009 6.76309  28
   0  14   0 94.0618 6.18701   7
  -1 -14   0 7.36420 1.58514  13
  -1 -14   0 10.1090 1.78888  28
  -1 -14   0 9.92440 1.60003   7
   1 -14   0 13.8135 1.72204  28
   1 -14   0 10.6195 1.67407  35
   1 -14   0 10.0492 1.59852  13
  -1 -14   0 10.0752 1.33550  35
  -1  14   0 10.3695 1.29275   7
   1  14   0 8.85662 1.39658  35
   1  14   0 10.5980 1.60404   7
   1  14   0 9.82234 1.95776  20
  -1  14   0 10.3015 1.82680  20
  -1  14   0 10.9947 1.88268  28
   1  14   0 12.2545 2.16697  28
  -2 -14   0 3731.11 232.130  13
   2 -14   0 3755.65 232.064  35
   2 -14   0 3727.59 231.673  13
  -2 -14   0 3683.86 232.018   7
  -2 -14   0 3628.20 232.176  28
   2  14   0 3793.57 236.985   7
   2  14   0 3965.24 237.246  20
   2  14   0 3754.37 236.625  35
  -2  14   0 3776.34 236.942  28
  -2  14   0 3760.52 236.657   7
   2  14   0 3764.70 237.270  28
  -2  14   0 3687.93 237.079  28
  -3 -14   0 26.7909 3.02172  28
   3 -14   0 20.7631 2.22762  14
  -3 -14   0 24.1291 2.80406   7
   3 -14   0 21.5425 1.85610  13
  -3 -14   0 20.7109 3.20902  13
   3 -14   0 23.6950 2.83281  35
   3  14   0 22.6283 1.86929  35
  -3  14   0 25.5071 2.58464  28
   3  14   0 25.5798 2.93497  20
  -3  14   0 16.3529 2.78418  28
   3  14   0 21.6352 2.73408  28
  -3  14   0 22.9031 2.11530  12
   4 -14   0 1044.30 66.4411  35
  -4 -14   0 1061.49 66.7521   7
   4 -14   0 1040.75 65.5619   8
  -4 -14   0 1043.51 66.4459  28
   4 -14   0 1035.71 65.5609  14
  -4 -14   0 1060.91 66.4207  13
  -4 -14   0 1028.64 65.7787  38
  -4  14   0 1049.02 67.9772  28
  -4  14   0 1062.19 67.6414  38
   4  14   0 1102.10 68.3843  20
   4  14   0 1051.10 68.3600  28
  -4  14   0 1134.53 68.0872  28
  -4  14   0 1104.07 67.6815  12
   4  14   0 1045.70 67.5838  35
  -5 -14   0 115.951 8.49884  13
   5 -14   0 101.111 7.06811  14
  -5 -14   0 126.551 8.48579  28
   5 -14   0 104.567 8.32059  35
  -5 -14   0 101.983 7.55108  38
  -5  14   0 117.535 7.69812  38
  -5  14   0 129.004 8.33287  28
  -5  14   0 110.043 7.60720  12
   5  14   0 122.441 8.23264  11
  -5  14   0 109.828 8.00377  28
   5  14   0 111.366 8.52791  20
  -6 -14   0 1263.32 78.7751  31
   6 -14   0 1255.98 80.3823  35
  -6 -14   0 1313.41 79.8694  28
   6 -14   0 1148.72 79.1394   3
   6 -14   0 1258.83 79.0856  11
  -6 -14   0 1289.16 79.8505  13
   6  14   0 1360.34 83.5626  22
   6  14   0 1281.68 82.6794  11
  -6  14   0 1378.77 82.7699  28
   6  14   0 1278.77 82.5105  25
  -6  14   0 1361.38 82.1136  38
   6  14   0 1258.75 83.2047  20
  -6  14   0 1249.74 82.1059  12
   7 -14   0 144.545 9.73962  15
   7 -14   0 151.466 10.1062  11
  -7 -14   0 136.333 10.7298  28
  -7 -14   0 143.818 10.9880  13
  -7 -14   0 142.638 9.70398  31
   7 -14   0 128.854 11.0373  35
  -7 -14   0 155.374 10.1939  38
  -7  14   0 125.485 9.31597  38
   7  14   0 149.478 10.0816  25
   7  14   0 156.536 10.3726  11
   7  14   0 152.982 11.2339  22
  -7  14   0 142.336 10.2986  28
  -8 -14   0 494.184 32.2202  38
   8 -14   0 487.534 32.5322  33
   8 -14   0 533.993 31.7688  44
   8 -14   0 493.126 32.3780  37
   8 -14   0 478.279 31.7992  30
   8 -14   0 465.535 32.0875   3
   8 -14   0 493.780 34.6726  35
  -8 -14   0 531.649 31.8641  31
   8 -14   0 500.039 32.2208  11
   8 -14   0 482.214 32.1758  26
  -8 -14   0 507.590 32.9372  28
   8 -14   0 479.760 31.8221  25
   8 -14   0 523.909 31.9004  15
  -8 -14   0 490.633 31.7261  21
   8  14   0 516.126 33.3854  25
  -8  14   0 478.264 32.5231  31
   8  14   0 557.899 36.6911  22
   8  14   0 520.998 33.6913  11
  -8  14   0 539.579 33.8716  28
  -8  14   0 471.537 32.5279  38
   8  14   0 539.464 33.0056  44
   8  14   0 526.143 33.2717   2
   9 -14   0 48.6927 4.63102  11
   9 -14   0 44.2039 3.97612   2
  -9 -14   0 45.3038 4.31348  31
   9 -14   0 40.4282 4.16908  30
  -9 -14   0 46.7139 4.75264  38
   9 -14   0 40.1872 4.34388  37
   9 -14   0 42.8769 4.85092  26
   9 -14   0 48.2941 3.93073  10
   9 -14   0 47.3011 4.22387  25
  -9 -14   0 44.7483 5.49513  28
   9 -14   0 39.0615 4.44408  39
   9 -14   0 44.5518 5.28364  33
   9 -14   0 36.4845 4.49343   3
   9 -14   0 51.0274 3.96996  44
  -9 -14   0 54.3522 4.49042  21
   9  14   0 45.5008 5.06360  11
   9  14   0 48.2387 4.49822   2
   9  14   0 48.0475 4.76322  25
   9  14   0 49.2675 5.82499  22
   9  14   0 51.8400 4.08530  10
  -9  14   0 46.4091 5.13190  28
  -9  14   0 41.4023 3.52358  38
   9  14   0 46.9051 4.03310  44
 -10 -14   0 56.5291 5.16644  21
  10 -14   0 57.7236 4.78474  10
  10 -14   0 53.1580 4.75131   2
 -10 -14   0 57.8851 5.07935  31
  10 -14   0 55.7750 5.68945  39
  10 -14   0 59.0291 4.73908  44
 -10 -14   0 53.1530 6.45030  28
  10 -14   0 60.9636 4.92322  15
  10 -14   0 57.7797 5.25005  30
 -10 -14   0 65.8050 6.08744  38
  10 -14   0 48.2233 5.33091  37
  10 -14   0 54.2634 5.62521  11
  10 -14   0 54.0570 5.19543  27
  10 -14   0 60.4154 5.88848  26
  10  14   0 55.1360 5.25105   2
  10  14   0 57.0933 6.45947  22
 -10  14   0 65.9381 6.25018  28
 -10  14   0 56.3741 4.26247  21
 -10  14   0 57.9532 4.71248  38
  10  14   0 53.0471 5.58149  25
  10  14   0 60.6424 4.80069  44
  10  14   0 55.8520 4.86763  10
  10  14   0 51.3642 5.34376  29
 -10  14   0 61.6285 4.22066  31
  10  14   0 58.3771 6.03914  11
  11 -14   0 10.3638 3.55596   3
  11 -14   0 10.1551 3.48173  27
  11 -14   0 17.2158 2.53350  44
  11 -14   0 23.3972 3.89715  11
  11 -14   0 19.8444 2.83936   2
  11 -14   0 12.5572 3.29151  30
  11 -14   0 17.8058 3.83674  39
  11 -14   0 21.9405 2.82215  43
 -11 -14   0 14.4857 2.88625  19
 -11 -14   0 20.9322 3.70875  18
  11 -14   0 20.9818 2.76961  10
 -11 -14   0 18.8877 3.68064  38
 -11 -14   0 13.3962 2.79457  31
  11  14   0 15.9995 3.42040  22
  11  14   0 18.9157 3.42917  25
  11  14   0 18.7344 2.96198  29
  11  14   0 19.8529 2.82360  44
 -11  14   0 19.1144 2.34625  31
  11  14   0 22.7943 4.14108  11
  11  14   0 16.4577 2.82255   2
 -11  14   0 15.6111 3.05746  38
  11  14   0 22.2632 2.78112  10
  11  14   0 16.8201 2.67045  43
 -11  14   0 16.0739 2.41828  21
  12 -14   0 87.9101 7.68671  11
  12 -14   0 101.327 6.88892   2
  12 -14   0 72.0126 7.69076   3
 -12 -14   0 77.5735 7.17718  31
 -12 -14   0 84.3401 7.78780  38
 -12 -14   0 82.6506 7.70389  18
  12 -14   0 88.2209 6.56897  44
 -12 -14   0 85.6945 6.95861  21
  12 -14   0 77.9295 7.45025  27
  12 -14   0 90.1482 7.43689  39
  12 -14   0 81.5934 6.72188  10
 -12 -14   0 85.2864 7.25462  19
  12  14   0 87.6099 7.14244   2
  12  14   0 83.8999 6.82276  10
 -12  14   0 84.1249 6.46135  31
  12  14   0 88.7067 7.62751  25
 -12  14   0 86.3143 6.42922  21
  12  14   0 89.7973 6.68774  44
  12  14   0 87.9298 7.39466  15
  12  14   0 92.6952 8.19620  11
 -12  14   0 80.7933 6.75869  38
 -13 -14   0 22.1406 4.22971  38
  13 -14   0 20.4710 2.79288   2
 -13 -14   0 19.9641 3.47741  21
  13 -14   0 11.4955 4.66943  27
 -13 -14   0 15.6055 3.44594  19
  13 -14   0 19.7586 2.77138  10
 -13 -14   0 16.2645 3.51361  31
  13 -14   0 17.3113 2.86355  43
  13 -14   0 15.8222 4.40307   3
 -13 -14   0 35.0408 6.01556  18
  13 -14   0 19.0083 3.85251  11
  13 -14   0 21.4349 2.88222  44
  13  14   0 11.0737 3.46076  25
 -13  14   0 16.3774 3.05477  38
  13  14   0 22.6713 2.96152  44
  13  14   0 23.7523 3.69905  15
  13  14   0 18.3542 4.06082  11
  13  14   0 15.5457 2.57541  29
 -13  14   0 17.8457 2.72418  31
  13  14   0 18.0697 2.99894  43
  13  14   0 20.3876 2.74551  10
  13  14   0 17.4105 3.01425   2
 -13  14   0 15.0996 2.73207  21
  14 -14   0 55.6902 5.78490  11
 -14 -14   0 67.4755 5.83650  19
  14 -14   0 47.4244 6.54966  27
  14 -14   0 62.9782 4.84464  43
 -14 -14   0 72.8019 6.07731  18
  14 -14   0 54.5631 5.08628  44
 -14 -14   0 48.8361 6.27620  31
 -14 -14   0 59.9513 6.02530  38
  14 -14   0 59.2067 4.79024   2
  14 -14   0 55.6746 4.90641  10
 -14 -14   0 65.8174 5.74094  21
  14  14   0 64.4186 5.31844   2
 -14  14   0 50.7748 5.51390  31
  14  14   0 63.8702 5.10057  44
 -14  14   0 46.7784 5.56983  38
  14  14   0 66.3859 5.58227  15
  14  14   0 62.3643 4.91328  43
  14  14   0 70.4791 5.37316  10
 -14  14   0 53.5290 4.99185  21
  14  14   0 61.8478 6.25322  11
  14  14   0 60.8508 5.80726  25
  15 -14   0 41.4772 3.70690  44
  15 -14   0 41.8945 3.50348  43
 -15 -14   0 43.6226 4.42962  31
  15 -14   0 38.2137 3.15376   2
 -15 -14   0 34.5816 4.25817  21
 -15 -14   0 37.7303 4.38308  18
  15 -14   0 33.2587 4.32869  11
  15 -14   0 38.1098 3.39822  10
  15  14   0 41.2537 3.63547  44
  15  14   0 40.6193 3.64227   2
 -15  14   0 26.2865 3.23676  21
  15  14   0 35.3270 3.14426  10
 -15  14   0 25.5552 3.86125  19
  15  14   0 39.8221 3.82278  15
 -15  14   0 28.9226 3.44054  31
  15  14   0 37.7718 3.25004  43
  15  14   0 45.6937 4.80655  11
  16 -14   0 17.4153 1.88424  43
 -16 -14   0 18.5074 2.74043  19
  16 -14   0 16.5514 1.90605  10
 -16 -14   0 17.6793 2.67100  21
  16  14   0 19.9835 2.10374  43
  16  14   0 19.6301 2.31419  10
  16  14   0 22.2374 2.75614   2
  16  14   0 24.9134 2.86821  15
   0 -15   0 0.56361 0.73694   7
   0 -15   0 1.46187 1.29736  13
   0 -15   0 0.76726 0.97601  28
   0 -15   0 0.21633 0.85148  35
   0  15   0 -0.6272 1.17248  28
   0  15   0 0.84848 0.69101   7
   0  15   0 1.32239 1.45181  20
   0  15   0 0.17718 0.86349  35
  -1 -15   0 17.4704 1.87431  35
  -1 -15   0 19.1302 2.53381  28
  -1 -15   0 16.9509 2.70178  13
   1 -15   0 18.8196 2.27030  13
  -1 -15   0 19.8891 2.41942   7
   1 -15   0 19.0410 2.28607  35
   1 -15   0 21.1808 2.14662  28
   1  15   0 20.5283 2.12785   7
   1  15   0 18.6532 2.69379  28
  -1  15   0 20.5269 2.63886  20
  -1  15   0 20.7040 1.80948   7
  -1  15   0 18.7685 2.52784  28
   1  15   0 19.7206 2.79197  20
  -2 -15   0 74.9011 5.53358   7
   2 -15   0 71.1683 5.61669  35
   2 -15   0 71.8829 5.17025  13
  -2 -15   0 72.5766 5.78239  28
   2  15   0 77.5492 5.57423   7
  -2  15   0 76.3734 5.18500   7
   2  15   0 69.7218 5.10323  35
  -2  15   0 72.6852 5.70657  28
   2  15   0 79.1412 5.97077  20
   2  15   0 72.2976 5.92470  28
  -3 -15   0 29.8896 3.72705  13
  -3 -15   0 32.5313 3.48986  28
   3 -15   0 29.3824 3.31782  35
  -3 -15   0 33.1090 3.41953   7
  -3 -15   0 32.7602 2.82435  38
   3 -15   0 30.1144 2.80670  14
   3 -15   0 34.4743 2.53030  13
  -3  15   0 31.1477 3.04920  28
  -3  15   0 31.9340 3.10330  28
   3  15   0 31.4455 3.33316  28
  -3  15   0 29.7290 2.50115  38
   3  15   0 28.0764 3.37556  20
  -3  15   0 35.0370 3.02715   7
  -3  15   0 30.2389 2.60830  12
   3  15   0 27.6527 2.32154  35
  -4 -15   0 738.197 47.3420  28
   4 -15   0 756.334 47.3643  35
   4 -15   0 739.892 46.4303  14
  -4 -15   0 721.144 47.5394   7
  -4 -15   0 739.677 46.6492  38
   4 -15   0 728.168 46.3927   8
  -4 -15   0 739.242 47.3060  13
  -4  15   0 747.731 48.4796  28
   4  15   0 753.345 47.9953  35
  -4  15   0 797.168 48.5793  28
   4  15   0 742.398 48.8573  28
   4  15   0 774.407 49.4588  20
  -4  15   0 771.976 48.1318  12
   5 -15   0 54.5665 5.07404   3
   5 -15   0 67.2395 5.74678  35
  -5 -15   0 70.4268 5.01676  38
  -5 -15   0 70.2407 6.00363  13
  -5  15   0 72.4628 4.93717  38
  -5  15   0 78.9045 5.65820  28
   5  15   0 76.7153 5.49657  11
  -5  15   0 65.3155 5.26192  28
  -5  15   0 69.4002 4.84628  12
   5  15   0 63.3207 5.75904  20
  -6 -15   0 106.666 7.47950  38
  -6 -15   0 95.2593 8.27248  28
   6 -15   0 101.585 8.44925  35
   6 -15   0 96.2271 7.59113   3
  -6 -15   0 110.219 8.54749  13
   6 -15   0 109.727 7.42333  11
  -6  15   0 110.409 7.32462  38
   6  15   0 107.070 7.98388  11
   6  15   0 110.762 8.91095  22
   6  15   0 110.279 7.84230  25
  -6  15   0 107.611 7.17379  12
   6  15   0 113.556 8.21438  20
   7 -15   0 0.97609 1.37539  11
   7 -15   0 3.04130 2.01511  35
   7 -15   0 4.75373 1.29959  15
  -7 -15   0 2.27737 2.10790  28
  -7 -15   0 1.25740 2.31103  13
  -7 -15   0 3.27739 1.54616  21
   7 -15   0 1.01493 1.77309   3
   7 -15   0 -1.3027 1.29813  30
  -7 -15   0 2.14350 1.44713  31
   7 -15   0 0.46736 2.04927  33
   7 -15   0 0.34975 1.74060  26
  -7 -15   0 1.80486 1.53361  38
  -7  15   0 1.92564 0.89763  38
  -7  15   0 2.46942 1.72580  28
   7  15   0 1.27719 1.55853  25
  -7  15   0 1.70330 0.87253  31
   7  15   0 1.66069 2.28777  22
   7  15   0 2.63167 1.71266  11
   7  15   0 0.32432 0.94333  20
   8 -15   0 100.230 7.78166   3
   8 -15   0 97.1822 7.35999  30
   8 -15   0 102.959 9.32012  35
   8 -15   0 109.424 7.23515  10
   8 -15   0 102.511 7.94413  26
  -8 -15   0 101.389 7.35700  21
   8 -15   0 88.4635 7.74007  39
  -8 -15   0 108.375 8.67577  28
   8 -15   0 107.421 7.22531  44
   8 -15   0 102.067 8.41218  33
  -8 -15   0 106.153 7.85543  38
   8 -15   0 104.064 7.29840  15
   8 -15   0 101.297 7.75963  11
   8 -15   0 102.083 7.25173  37
   8  15   0 109.675 9.93423  22
   8  15   0 108.635 8.16171  25
  -8  15   0 99.9706 7.04136  31
   8  15   0 112.475 8.41320  11
   8  15   0 110.961 7.50667  10
   8  15   0 107.590 7.85664   2
  -8  15   0 101.456 7.05617  38
  -8  15   0 110.849 8.48133  28
   8  15   0 107.909 7.51795  44
  -9 -15   0 52.2522 5.66779  38
   9 -15   0 58.9142 6.23437  33
  -9 -15   0 69.4204 6.58002  28
  -9 -15   0 69.1536 5.25977  31
   9 -15   0 51.5841 5.53349   3
   9 -15   0 69.5302 5.72362  11
   9 -15   0 56.8449 5.31624  37
  -9 -15   0 58.9843 5.26827  21
   9 -15   0 71.1218 5.08199   2
   9 -15   0 55.3014 5.75401  26
   9 -15   0 54.0489 5.41605  39
   9 -15   0 57.7393 5.19519  30
   9 -15   0 71.0338 4.94313  10
   9 -15   0 73.5291 5.01580  44
   9  15   0 69.6170 5.10779  10
  -9  15   0 56.2979 4.57106  38
   9  15   0 74.0901 5.19095  44
   9  15   0 65.3494 6.97827  22
  -9  15   0 54.6169 4.42305  31
   9  15   0 71.2277 5.57362   2
   9  15   0 69.2727 6.18489  11
   9  15   0 64.5129 5.80835  25
  -9  15   0 76.4423 6.36922  28
 -10 -15   0 217.855 14.3702  38
  10 -15   0 196.424 13.7517  11
 -10 -15   0 195.946 13.1404  19
 -10 -15   0 179.878 13.2926  31
  10 -15   0 183.382 13.3862  39
  10 -15   0 201.299 13.8330  43
 -10 -15   0 212.563 13.3291  21
  10 -15   0 184.134 13.2156  30
  10 -15   0 163.768 13.2933  37
  10 -15   0 184.387 13.6233  26
  10 -15   0 202.912 12.9539  10
  10 -15   0 188.723 13.6481   3
 -10 -15   0 198.971 14.6233  28
  10 -15   0 172.998 13.1425   2
  10 -15   0 204.855 13.0080  44
 -10 -15   0 193.695 13.9725  18
  10  15   0 188.446 13.9622  29
  10  15   0 174.212 14.9417  11
  10  15   0 222.786 14.3536  43
  10  15   0 212.411 13.4943  44
 -10  15   0 197.848 12.8991  21
  10  15   0 209.657 13.4443  10
  10  15   0 199.030 13.8252   2
  10  15   0 210.579 15.1797  22
 -10  15   0 190.594 12.8229  31
 -10  15   0 195.418 14.7105  28
 -10  15   0 195.146 13.1655  38
  10  15   0 199.771 14.0604  25
  11 -15   0 39.3934 3.74733  43
  11 -15   0 34.8718 3.77214   2
  11 -15   0 37.1875 3.72691  10
 -11 -15   0 35.1476 4.54925  31
 -11 -15   0 40.1767 4.45885  21
  11 -15   0 32.1560 4.48817  39
  11 -15   0 31.3245 4.56917  30
  11 -15   0 27.5375 4.58517  27
  11 -15   0 30.1560 5.18738   3
 -11 -15   0 40.1669 5.18942  38
  11 -15   0 40.7577 4.93422  11
 -11 -15   0 35.2631 4.28558  19
  11 -15   0 42.9088 3.80245  44
 -11 -15   0 41.7236 5.15395  18
  11  15   0 42.9006 4.56229   2
  11  15   0 29.8458 4.99785  22
  11  15   0 39.4447 3.86230  44
 -11  15   0 36.8497 3.95363  38
  11  15   0 42.7163 3.81721  43
 -11  15   0 35.1942 3.48489  31
  11  15   0 43.7370 4.30180  29
  11  15   0 39.2255 3.91041  10
  11  15   0 40.1236 5.30245  11
 -11  15   0 34.9087 3.29673  21
  11  15   0 43.6332 5.02346  25
  12 -15   0 139.413 11.0853   3
  12 -15   0 137.069 10.8768  11
 -12 -15   0 144.545 10.5354  31
 -12 -15   0 143.140 10.3902  19
  12 -15   0 141.665 10.0802  43
  12 -15   0 139.763 9.96009  10
 -12 -15   0 145.118 11.4777  38
  12 -15   0 138.784 10.0036  44
 -12 -15   0 145.758 11.0978  18
 -12 -15   0 139.787 10.3958  21
  12 -15   0 129.396 11.0979  27
  12 -15   0 164.118 10.7068  39
  12  15   0 132.947 9.90097  43
 -12  15   0 152.552 9.75017  21
  12  15   0 132.745 10.5774  25
  12  15   0 146.800 10.2034  29
  12  15   0 128.048 10.3075   2
  12  15   0 141.362 11.2143  11
  12  15   0 145.016 9.83874  10
  12  15   0 143.188 10.5124  15
 -12  15   0 145.527 9.65308  31
  12  15   0 137.413 9.89175  44
 -12  15   0 131.529 9.91137  38
  13 -15   0 4.53557 1.81744  10
 -13 -15   0 3.12583 2.76301  31
  13 -15   0 3.48197 2.78181  11
 -13 -15   0 2.13572 2.79752  19
 -13 -15   0 1.78148 3.11742  38
  13 -15   0 5.68944 1.69949   2
  13 -15   0 4.96499 1.85028  43
  13 -15   0 1.54859 3.71946   3
 -13 -15   0 6.02211 2.52583  21
  13 -15   0 4.43282 1.85251  44
  13 -15   0 2.77501 3.90068  27
 -13 -15   0 3.95658 4.00774  18
 -13  15   0 6.56417 2.20367  31
  13  15   0 5.49177 1.85984  10
  13  15   0 7.12149 2.65158  15
  13  15   0 4.03584 2.32318   2
  13  15   0 4.97540 1.84494  43
 -13  15   0 4.70436 2.17153  21
  13  15   0 3.26106 1.64384  29
  13  15   0 3.90715 1.84288  44
  13  15   0 5.33839 2.75447  25
  13  15   0 5.22602 3.18356  11
 -13  15   0 0.93267 2.19969  38
 -14 -15   0 106.542 8.96064  38
 -14 -15   0 104.398 8.30851  19
  14 -15   0 107.170 8.63812  11
 -14 -15   0 103.666 8.17587  21
 -14 -15   0 109.313 8.66988  18
  14 -15   0 112.984 7.69302  43
  14 -15   0 109.777 7.76491  44
  14  15   0 111.342 7.98021  15
  14  15   0 121.031 8.89845  11
  14  15   0 107.205 7.35458  43
  14  15   0 86.3630 7.64626  10
 -14  15   0 93.1668 7.37434  31
 -14  15   0 87.7501 7.32207  21
  14  15   0 109.546 7.91399   2
  14  15   0 103.221 7.41916  44
  14  15   0 106.046 8.13953  25
 -15 -15   0 19.9637 3.37219  19
 -15 -15   0 22.0408 3.43468  21
  15 -15   0 21.6771 2.47922  10
 -15 -15   0 24.2139 3.63184  18
  15 -15   0 20.8487 2.45762  43
  15 -15   0 23.8525 3.64266  11
  15  15   0 22.7673 2.53767  43
  15  15   0 25.5756 3.38567  25
  15  15   0 21.3625 2.40124  10
 -15  15   0 23.9521 3.18836  31
 -15  15   0 20.1968 2.65592  21
 -15  15   0 16.5658 2.67966  19
  15  15   0 25.9184 3.13749  15
  15  15   0 19.6088 2.94987   2
  15  15   0 18.7403 3.54312  11
  16 -15   0 10.1231 1.42518  43
  16 -15   0 10.0801 1.87678  10
 -16 -15   0 6.70221 2.22986  19
 -16 -15   0 5.31121 2.20476  21
  16  15   0 8.59339 2.24446  15
  16  15   0 7.24958 1.53095   2
  16  15   0 10.5058 1.49381  10
  16  15   0 9.92582 1.54807  43
   0 -16   0 20.9946 2.03741   7
   0 -16   0 19.9017 2.22449  35
   0 -16   0 25.3705 2.74599  13
   0 -16   0 22.3859 2.54448  28
   0  16   0 20.0228 1.95027   7
   0  16   0 22.3766 2.81447  28
   0  16   0 23.3660 2.89361  20
  -1 -16   0 66.1261 4.57661   7
   1 -16   0 58.1189 4.64389  13
   1 -16   0 60.5173 4.61808  28
  -1 -16   0 60.4609 4.93650  28
  -1 -16   0 55.6436 4.28054  35
   1 -16   0 58.5402 4.65281  35
  -1 -16   0 56.5593 4.97073  13
   1  16   0 58.1541 4.55290  35
  -1  16   0 59.1562 4.57974  38
   1  16   0 66.3282 4.63057   7
  -1  16   0 64.1757 5.98030  28
  -1  16   0 64.9502 4.33896   7
  -1  16   0 60.0772 4.98513  20
   1  16   0 62.7441 5.20808  20
   1  16   0 62.3169 5.25119  28
  -2 -16   0 1531.03 95.4348  28
   2 -16   0 1522.22 94.8512  13
  -2 -16   0 1542.67 95.3633  13
  -2 -16   0 1518.32 95.1723   7
   2 -16   0 1439.56 95.6065  35
   2  16   0 1607.43 100.404  28
  -2  16   0 1597.00 99.6489  38
   2  16   0 1554.02 99.6425  35
   2  16   0 1567.32 99.9756   7
  -2  16   0 1563.34 99.6132   7
  -2  16   0 1601.00 100.088  28
   2  16   0 1638.24 100.319  20
  -3 -16   0 96.9028 7.40385  13
   3 -16   0 83.5112 6.53330  14
  -3 -16   0 97.3967 6.58041  38
   3 -16   0 89.6905 7.10269  35
  -3 -16   0 101.612 7.26888   7
   3 -16   0 97.0399 6.33705  13
  -3 -16   0 94.6987 7.27513  28
  -3  16   0 97.4660 6.57264  12
   3  16   0 85.6127 6.30471  35
  -3  16   0 96.1433 7.01871  28
   3  16   0 91.4498 7.26833  28
  -3  16   0 96.0683 6.98292  28
  -3  16   0 104.720 6.75078   7
  -3  16   0 96.5135 6.47108  38
  -4 -16   0 276.693 18.5291  38
   4 -16   0 294.184 18.3429  14
   4 -16   0 304.115 19.3411  35
   4 -16   0 283.366 18.2676   8
  -4 -16   0 287.717 19.2903  13
  -4 -16   0 271.900 19.2246  28
  -4  16   0 302.132 18.8985  38
  -4  16   0 294.546 19.3763  28
   4  16   0 299.814 19.7569  28
   4  16   0 280.384 18.7032  35
  -4  16   0 301.556 19.4217  28
  -4  16   0 308.587 18.9434  12
   4  16   0 281.808 19.6722  20
  -5 -16   0 19.4136 2.47099  38
  -5 -16   0 18.0474 3.12975  28
   5 -16   0 19.2316 3.08600  35
  -5 -16   0 23.5171 3.56190  13
   5 -16   0 14.5921 2.50548   3
   5  16   0 11.9637 2.37719  20
   5  16   0 19.8701 2.46746  11
  -5  16   0 20.9209 2.71098  28
   5  16   0 19.8015 3.24121  22
  -5  16   0 18.5913 1.79359  12
  -5  16   0 18.4600 1.88101  38
  -5  16   0 16.3449 2.24367  28
  -5  16   0 20.4890 2.59676   7
   6 -16   0 903.801 63.4881   3
  -6 -16   0 985.161 64.2367  13
   6 -16   0 997.830 64.4830  35
  -6 -16   0 1046.39 63.1500  31
  -6 -16   0 1056.14 63.5047  38
   6 -16   0 1024.81 63.3873  11
  -6  16   0 1102.74 67.1353  28
  -6  16   0 1048.06 66.3790  38
   6  16   0 1053.01 66.9721  11
   6  16   0 1035.99 67.9555  22
   6  16   0 1112.10 67.0543  25
   6  16   0 1033.89 67.2360  20
  -6  16   0 1014.56 66.2470  12
  -7 -16   0 157.698 11.2352  28
   7 -16   0 149.421 11.5861  35
  -7 -16   0 162.090 10.3966  38
   7 -16   0 142.148 10.7351  33
   7 -16   0 155.686 10.2951  11
   7 -16   0 128.831 10.2908   3
   7 -16   0 154.669 9.90527  15
  -7 -16   0 147.856 9.95174  31
   7 -16   0 126.196 9.91482  30
  -7 -16   0 143.464 11.2980  13
   7 -16   0 134.490 10.3008  26
   7 -16   0 134.150 10.1833  39
   7 -16   0 163.108 9.90083  44
  -7 -16   0 155.045 10.0154  21
   7  16   0 159.750 10.8949  25
  -7  16   0 137.818 10.1787  38
   7  16   0 169.817 12.2818  22
  -7  16   0 152.123 10.1814  31
  -7  16   0 163.534 11.3312  28
   7  16   0 164.852 11.1894  11
  -8 -16   0 64.0127 6.43656  28
   8 -16   0 68.5167 6.68473  35
   8 -16   0 64.7547 5.83903  26
   8 -16   0 58.6747 5.12441  30
  -8 -16   0 66.9924 5.68328  38
   8 -16   0 63.2911 5.01912  37
   8 -16   0 65.5273 5.49991  11
   8 -16   0 66.7356 5.76594   3
   8 -16   0 64.8246 5.62971  39
  -8 -16   0 68.7792 5.34331  21
   8 -16   0 67.9676 4.93668  10
   8 -16   0 62.7930 6.22519  33
   8 -16   0 68.7231 4.96769  44
  -8  16   0 60.8519 4.57679  38
   8  16   0 69.0840 6.01154  11
   8  16   0 70.0590 5.05980  44
   8  16   0 69.3774 5.43590   2
   8  16   0 65.6300 4.95353  10
  -8  16   0 64.1835 4.57651  31
   8  16   0 64.6631 6.89699  22
  -8  16   0 69.3932 6.09314  28
  -9 -16   0 26.6472 4.31089  28
   9 -16   0 36.2864 3.20330  44
   9 -16   0 26.2296 3.66192  37
   9 -16   0 33.5080 3.12069  10
   9 -16   0 29.7031 3.16311   2
  -9 -16   0 35.3864 4.33804  38
   9 -16   0 26.3946 3.93974  39
  -9 -16   0 33.1211 3.75255  21
  -9 -16   0 40.5013 3.86495  31
   9 -16   0 29.3631 4.50398  33
   9 -16   0 27.2300 3.58318  30
   9 -16   0 25.5640 4.10760   3
   9 -16   0 30.2192 4.17648  26
   9 -16   0 33.6422 3.93848  11
   9  16   0 34.8190 3.66002   2
   9  16   0 31.1944 4.05974  25
  -9  16   0 32.4919 4.32590  28
   9  16   0 37.3882 4.50427  11
   9  16   0 35.1000 3.19555  10
   9  16   0 31.9594 5.16665  22
  -9  16   0 26.9442 2.60427  38
   9  16   0 32.5789 3.20578  44
  -9  16   0 27.7774 2.50303  31
 -10 -16   0 186.659 14.1840  28
  10 -16   0 187.858 12.0622  44
  10 -16   0 164.920 12.6104  26
 -10 -16   0 187.248 13.1910  38
  10 -16   0 166.480 12.4199  39
 -10 -16   0 155.395 11.9795  19
  10 -16   0 198.689 13.1128   2
  10 -16   0 180.694 12.0368  43
  10 -16   0 156.752 12.6144   3
  10 -16   0 180.447 11.9725  10
 -10 -16   0 174.822 12.2888  21
 -10 -16   0 176.774 12.8618  18
  10 -16   0 170.606 12.3008  30
 -10 -16   0 195.300 12.5109  31
  10 -16   0 179.433 12.8490  11
  10  16   0 182.412 12.0259  43
 -10  16   0 165.059 11.3485  31
  10  16   0 170.427 12.5923  25
  10  16   0 183.922 12.0105  44
 -10  16   0 170.388 11.6602  38
  10  16   0 184.511 12.4131   2
 -10  16   0 173.718 11.5481  21
  10  16   0 182.861 13.8165  22
  10  16   0 174.500 12.5035  29
 -10  16   0 168.605 13.1499  28
  10  16   0 183.475 11.9685  10
 -11 -16   0 30.1028 3.95550  19
  11 -16   0 31.1219 4.48009  11
 -11 -16   0 28.6433 4.17417  21
  11 -16   0 33.0208 3.43175  44
  11 -16   0 24.8292 4.04053  30
  11 -16   0 27.6911 4.28651  39
  11 -16   0 26.7790 5.03853   3
  11 -16   0 32.1103 3.43662  10
  11 -16   0 27.2481 4.43510  27
 -11 -16   0 38.4974 5.12265  38
 -11 -16   0 38.4789 4.31952  31
  11 -16   0 34.9772 3.44991  43
 -11 -16   0 33.4269 4.56205  18
  11  16   0 31.8969 4.91755  11
  11  16   0 34.7419 3.54507  10
  11  16   0 36.6651 4.55258  25
 -11  16   0 29.1704 3.59292  38
  11  16   0 34.1330 3.49983  44
  11  16   0 26.6137 4.84481  22
 -11  16   0 25.9395 2.94508  21
  11  16   0 33.0227 3.41991  43
 -11  16   0 28.8015 3.01797  31
  11  16   0 32.4262 3.89983  29
  11  16   0 32.4266 3.92276   2
  12 -16   0 77.9840 7.12646  39
 -12 -16   0 85.9020 8.26716  38
 -12 -16   0 81.7855 7.09430  19
 -12 -16   0 85.1355 7.51770  18
 -12 -16   0 87.3272 7.41990  31
  12 -16   0 92.4089 8.06630   3
 -12 -16   0 89.4054 7.16049  21
  12 -16   0 89.6695 6.58233  44
  12 -16   0 88.4873 6.55962  10
  12 -16   0 85.8506 6.54054  43
  12 -16   0 79.6099 7.53797  11
  12 -16   0 78.1673 7.66862  27
  12  16   0 86.0304 7.54316  25
  12  16   0 87.2667 6.59231  10
 -12  16   0 79.2825 6.41596  31
 -12  16   0 87.9745 6.41006  21
  12  16   0 88.8276 6.66973  44
  12  16   0 84.7733 6.61026  43
  12  16   0 94.0004 7.51449  15
  12  16   0 108.589 8.33323   2
  12  16   0 84.3619 6.78469  29
 -12  16   0 80.0672 6.73191  38
  12  16   0 81.9773 8.07697  11
  13 -16   0 0.03484 0.87025   2
 -13 -16   0 1.72400 2.77341  31
  13 -16   0 3.44577 1.78737  43
 -13 -16   0 6.77933 3.32425  19
 -13 -16   0 3.43312 2.49080  21
  13 -16   0 3.22064 2.76605  11
  13 -16   0 9.41036 3.92131   3
 -13 -16   0 1.54317 3.89204  18
  13 -16   0 5.63398 1.80672  44
 -13 -16   0 2.25178 2.99706  38
  13 -16   0 7.90095 2.59247  39
  13 -16   0 2.06709 1.40043  15
  13 -16   0 4.37296 1.77543  10
  13  16   0 1.16791 2.01250   2
 -13  16   0 1.27793 2.06205  31
  13  16   0 1.95642 1.60524  29
  13  16   0 1.85715 1.69138  43
 -13  16   0 3.51454 2.29153  38
  13  16   0 3.65224 1.73012  10
  13  16   0 3.21937 2.98389  11
  13  16   0 1.06671 2.39722  25
  13  16   0 1.51000 1.63432  44
  13  16   0 5.45412 2.35878  15
 -13  16   0 0.65585 2.45147  21
  14 -16   0 73.3103 6.73418  11
 -14 -16   0 75.7059 7.11680  31
 -14 -16   0 69.3771 6.30753  21
  14 -16   0 76.1482 5.78663  44
 -14 -16   0 77.9227 7.09819  18
 -14 -16   0 74.4224 6.48544  19
  14 -16   0 75.1967 5.84867  10
  14 -16   0 79.6647 5.69385  43
 -14 -16   0 83.1354 7.74006  38
  14 -16   0 68.6589 7.45057  27
 -14  16   0 70.9561 5.93532  21
  14  16   0 79.7892 6.49194  15
  14  16   0 83.6239 6.08680  44
  14  16   0 79.9322 5.87808  10
 -14  16   0 73.8990 5.99054  31
  14  16   0 78.3147 6.72967  25
  14  16   0 80.7591 6.45567   2
  14  16   0 90.0664 6.00567  43
  14  16   0 76.4640 7.27355  11
  15 -16   0 44.1192 3.59489  10
  15 -16   0 48.7869 3.61544  43
 -15 -16   0 36.7704 4.31209  31
 -15 -16   0 52.4825 5.34876  21
 -15 -16   0 43.8243 4.40949  18
  15 -16   0 30.7624 4.73468  11
 -15 -16   0 45.3028 4.40899  19
  15  16   0 49.2083 4.99703  11
 -15  16   0 34.6736 3.70668  19
  15  16   0 43.5446 4.31337  25
 -15  16   0 37.9098 3.67656  21
  15  16   0 46.3264 3.59477  43
  15  16   0 44.3801 4.03037   2
  15  16   0 48.9504 3.65762  10
  16 -16   0 38.3604 3.04515  43
 -16 -16   0 28.9482 3.30480  21
  16  16   0 37.0952 3.12219   2
  16  16   0 36.7230 3.31931  15
  16  16   0 33.6863 2.98651  43
   0 -17   0 1.47066 1.40215  13
   0 -17   0 0.95639 0.77341   7
   0 -17   0 1.20029 1.08436  28
   0 -17   0 0.20791 0.91076  35
   0  17   0 -0.9587 2.36676  20
   0  17   0 0.41721 0.83372  38
   0  17   0 -0.2086 1.45657  28
   0  17   0 0.40016 0.68550   7
   1 -17   0 72.4931 5.66228  35
   1 -17   0 74.5476 5.63955  28
  -1 -17   0 78.4646 5.47575   7
   1 -17   0 74.4010 5.65910  13
  -1 -17   0 76.6203 5.93945  28
   1  17   0 80.3694 5.45064   7
  -1  17   0 78.1935 5.16331   7
   1  17   0 74.3151 5.43050  38
  -1  17   0 76.8427 5.93436  28
  -1  17   0 72.3371 5.30799  38
   1  17   0 69.6527 5.39532  35
   1  17   0 75.5481 6.10677  28
  -2 -17   0 834.610 53.2944  28
  -2 -17   0 828.912 53.2051  13
  -2 -17   0 829.066 52.9952   7
   2 -17   0 850.027 52.7210  13
   2 -17   0 830.131 53.0573  35
   2  17   0 863.966 55.0364  35
   2  17   0 895.273 55.7624  20
   2  17   0 865.127 55.8072  28
   2  17   0 860.976 55.3471   7
  -2  17   0 851.332 54.9499   7
  -2  17   0 875.525 55.5146  28
  -2  17   0 904.374 55.0454  38
  -3 -17   0 190.325 12.4774   7
  -3 -17   0 192.671 12.5684  28
  -3 -17   0 175.260 12.4907  13
   3 -17   0 179.913 11.5624  13
  -3 -17   0 165.398 11.7088  38
   3 -17   0 175.909 11.5124   8
   3 -17   0 167.028 12.3128  35
  -3  17   0 191.963 12.5844  28
  -3  17   0 184.691 12.4250  28
   3  17   0 157.061 11.7022  35
   3  17   0 187.423 12.6912  20
  -3  17   0 201.264 12.0801   7
   3  17   0 172.565 12.6484  28
  -3  17   0 182.668 11.8912  38
  -3  17   0 180.388 11.9515  12
  -4 -17   0 1520.86 96.2095  28
   4 -17   0 1550.25 96.2363  35
  -4 -17   0 1487.71 96.1511  13
   4 -17   0 1551.60 95.4712  14
   4 -17   0 1523.57 95.2025   8
  -4 -17   0 1478.78 95.4506  38
   4  17   0 1534.29 99.6372  28
   4  17   0 1573.93 99.6113  20
  -4  17   0 1589.88 98.8222  12
  -4  17   0 1589.00 98.7835  38
  -4  17   0 1564.81 99.3182  28
  -4  17   0 1600.82 99.3157  28
   5 -17   0 33.3792 3.98430  35
  -5 -17   0 37.4031 4.01431  28
   5 -17   0 27.6604 3.17289   3
  -5 -17   0 32.3196 4.26124  13
   5 -17   0 23.7138 3.46671  11
  -5 -17   0 36.5838 3.29802  38
  -5 -17   0 36.0477 2.90190  31
  -5  17   0 41.2042 3.80444  28
  -5  17   0 36.4183 2.98322  38
  -5  17   0 31.9791 2.85633  12
   5  17   0 32.2860 3.85882  20
   5  17   0 39.4523 3.54662  11
  -5  17   0 38.2999 3.68877   7
   5  17   0 50.3354 5.98623  22
  -6 -17   0 998.525 62.1703  31
   6 -17   0 1030.01 63.6893  35
  -6 -17   0 1000.15 63.3846  13
   6 -17   0 932.932 62.5910   3
   6 -17   0 958.033 62.3712  11
  -6 -17   0 990.547 62.5112  38
  -6 -17   0 1001.05 63.4230  28
  -6  17   0 1071.36 65.5904  12
   6  17   0 1034.25 67.3905  22
   6  17   0 1000.97 66.2454  11
  -6  17   0 1083.96 66.5422  28
   6  17   0 1036.54 66.6361  20
   7 -17   0 21.8357 2.31481  10
   7 -17   0 17.7279 2.48209  37
  -7 -17   0 23.0823 2.82456  31
   7 -17   0 20.0154 2.95091  26
  -7 -17   0 19.0255 3.94013  13
   7 -17   0 18.1591 2.99397  39
   7 -17   0 18.4051 3.21844   3
   7 -17   0 27.7026 5.02192  33
   7 -17   0 22.2377 2.27513  44
  -7 -17   0 22.0930 3.07577  38
  -7 -17   0 23.8982 3.86406  28
   7 -17   0 22.8779 2.78130  11
   7 -17   0 18.9351 2.55923  30
  -7 -17   0 27.0176 3.04818  21
   7 -17   0 20.5191 3.73268  35
   7  17   0 23.6909 3.07196  25
  -7  17   0 18.8439 2.14665  38
   7  17   0 28.0661 4.46688  22
   7  17   0 22.4500 2.35230  44
   7  17   0 25.3530 3.38076  11
   7  17   0 22.4219 2.80897   2
  -7  17   0 24.8923 3.30483  28
   8 -17   0 447.945 29.5091  11
   8 -17   0 448.192 29.5120  39
   8 -17   0 452.236 29.6095   3
  -8 -17   0 452.441 29.1891  31
   8 -17   0 451.714 29.2310  30
   8 -17   0 472.539 29.0777  44
   8 -17   0 438.426 31.0320  35
   8 -17   0 444.043 29.1545  37
   8 -17   0 460.371 29.0378  10
   8 -17   0 446.257 29.9664  33
  -8 -17   0 463.133 29.2088  21
   8 -17   0 454.710 29.6217  26
  -8 -17   0 473.102 30.5531  28
   8  17   0 478.960 30.5372  44
  -8  17   0 500.058 31.6010  28
   8  17   0 493.303 32.3075  22
   8  17   0 491.007 31.3948  11
   8  17   0 463.277 30.7888   2
  -8  17   0 470.268 30.1892  38
  -8  17   0 469.253 30.1553  31
   8  17   0 459.216 30.4638  10
  -9 -17   0 57.0801 5.20036  19
  -9 -17   0 66.2497 5.80149  38
  -9 -17   0 64.5501 5.22872  21
   9 -17   0 62.0069 4.62945  10
  -9 -17   0 41.2780 7.29062  18
  -9 -17   0 59.5151 6.58040  28
   9 -17   0 54.1771 5.48935   3
   9 -17   0 53.5821 5.51755  26
  -9 -17   0 63.7163 5.16203  31
   9 -17   0 50.4376 5.26032  39
   9 -17   0 48.3516 4.95590  37
   9 -17   0 62.3917 5.36668  11
   9 -17   0 61.0534 4.61581  44
   9 -17   0 51.1684 4.93441  30
   9 -17   0 61.4484 6.76305  33
  -9  17   0 50.7244 4.22809  38
  -9  17   0 68.4603 6.06640  28
  -9  17   0 52.9847 4.16202  31
   9  17   0 63.0076 5.20862   2
   9  17   0 59.4100 5.56557  25
   9  17   0 62.3172 4.76559  10
   9  17   0 65.1141 6.86443  22
   9  17   0 61.9992 4.79499  44
   9  17   0 65.5770 5.92416  11
  10 -17   0 131.851 9.64252  10
 -10 -17   0 148.987 10.2540  21
  10 -17   0 132.000 10.2046  37
 -10 -17   0 130.248 10.3406  31
  10 -17   0 155.873 10.6596  26
 -10 -17   0 117.056 13.6257  28
  10 -17   0 175.652 12.7733  11
  10 -17   0 137.974 9.70885  44
 -10 -17   0 125.744 10.3728  18
  10 -17   0 128.682 10.0391  27
  10 -17   0 168.661 10.6493  39
 -10 -17   0 135.299 9.97806  19
  10 -17   0 151.833 10.1963  30
 -10 -17   0 135.027 10.7917  38
  10 -17   0 135.201 9.70763  43
  10  17   0 138.430 10.0209  43
  10  17   0 136.329 9.94901  10
 -10  17   0 152.712 9.43588  31
  10  17   0 138.174 9.99530  44
 -10  17   0 153.543 9.77832  38
  10  17   0 148.351 12.1771  22
  10  17   0 131.292 11.2817  29
  10  17   0 165.116 12.2449  11
  10  17   0 142.116 10.4497   2
 -10  17   0 159.135 12.3535  28
  10  17   0 134.996 10.6558  25
 -11 -17   0 48.2432 5.03318  31
 -11 -17   0 55.2381 6.07743  38
  11 -17   0 42.7342 5.46138  39
  11 -17   0 47.4425 4.39365  10
  11 -17   0 50.7159 5.27558  27
 -11 -17   0 40.6793 5.13235  21
  11 -17   0 39.6257 5.20257  30
 -11 -17   0 63.4909 6.16274  18
  11 -17   0 50.4376 4.37358  44
  11 -17   0 53.6201 4.42170  43
  11 -17   0 44.2230 5.82591   3
 -11 -17   0 49.3358 4.93723  19
  11 -17   0 49.0706 5.41515  11
 -11  17   0 43.9708 3.66118  21
  11  17   0 47.2765 4.31383  10
  11  17   0 46.5275 4.75679  29
  11  17   0 43.4455 5.91930  22
  11  17   0 49.1890 4.30713  44
  11  17   0 53.5328 5.96734  11
  11  17   0 51.4725 4.33026  43
  11  17   0 50.4679 4.84528   2
  11  17   0 47.9752 5.23365  25
 -11  17   0 46.8785 3.92576  31
 -11  17   0 46.4628 4.40049  38
 -12 -17   0 208.569 15.7851  38
 -12 -17   0 207.956 14.7724  21
  12 -17   0 205.650 14.5511  44
  12 -17   0 219.082 15.6457   3
 -12 -17   0 213.655 14.8365  19
  12 -17   0 229.005 14.9985  39
 -12 -17   0 227.534 15.5884  18
 -12 -17   0 216.466 15.0066  31
  12 -17   0 210.398 15.2914  27
  12 -17   0 213.148 14.3568  10
  12 -17   0 216.539 15.3440  11
  12 -17   0 210.165 14.3971  43
  12  17   0 196.728 14.2239  44
 -12  17   0 207.147 14.0933  31
  12  17   0 203.596 14.0972  10
  12  17   0 208.294 15.4849  11
  12  17   0 214.788 15.0926  25
 -12  17   0 198.001 14.2118  38
  12  17   0 212.075 14.8120   2
 -12  17   0 231.668 14.0309  21
  12  17   0 213.525 14.2132  43
  12  17   0 213.552 14.4182  29
  12  17   0 224.357 14.8625  15
  13 -17   0 5.68446 3.76459   3
  13 -17   0 7.14675 1.91808  10
 -13 -17   0 3.81992 2.89641  31
  13 -17   0 8.14230 2.69127  11
  13 -17   0 7.33066 1.81829  44
  13 -17   0 5.56673 4.67320  27
 -13 -17   0 7.53086 3.25465  38
 -13 -17   0 7.29857 2.99084  18
 -13 -17   0 6.30418 2.59345  21
  13 -17   0 4.57875 2.63452  39
  13 -17   0 7.20350 1.97688  43
  13  17   0 7.30873 1.81430  10
 -13  17   0 5.17737 2.22932  31
  13  17   0 7.70476 1.92268  44
  13  17   0 4.87842 1.72240  29
  13  17   0 1.38859 2.40382  25
  13  17   0 7.69454 2.28160   2
  13  17   0 1.73463 2.71114  11
  13  17   0 5.08599 2.35435  15
 -13  17   0 6.59683 2.42445  38
  13  17   0 9.33858 2.03336  43
 -14 -17   0 47.1777 4.93950  19
  14 -17   0 38.6272 3.86726  44
  14 -17   0 38.9852 5.31502  11
  14 -17   0 42.6291 3.85595  43
 -14 -17   0 48.0860 5.13906  18
  14 -17   0 36.9195 6.02632  27
  14 -17   0 46.4221 3.80295  10
 -14 -17   0 48.0038 4.86315  31
 -14 -17   0 44.0471 4.66662  21
 -14  17   0 41.0848 4.05433  31
  14  17   0 42.3704 5.19332  11
  14  17   0 47.7506 4.39391   2
  14  17   0 41.9014 3.84876  43
 -14  17   0 43.5281 4.09399  21
  14  17   0 48.2131 4.81481  25
  14  17   0 47.1850 3.83042  10
  14  17   0 47.1013 4.51333  15
  14  17   0 42.4349 3.96907  44
  15 -17   0 40.4203 3.33037  43
 -15 -17   0 39.9747 4.11156  18
 -15 -17   0 43.4517 4.37779  31
  15 -17   0 42.4319 3.54615  10
 -15 -17   0 36.3207 4.30365  19
 -15  17   0 34.1673 3.49836  19
  15  17   0 42.7492 3.81231   2
  15  17   0 40.2210 3.28713  43
 -15  17   0 38.9216 3.50562  21
  15  17   0 39.4148 4.63211  11
  15  17   0 38.5062 4.05547  25
 -16 -17   0 16.3355 2.26762  19
  16  17   0 20.6700 2.29530   2
  16  17   0 21.5608 2.69306  15
   0 -18   0 2326.01 151.908  28
   0 -18   0 2451.79 151.635  35
   0 -18   0 2461.38 151.855  13
   0 -18   0 2433.87 151.388   7
   0  18   0 2512.98 160.493  20
   0  18   0 2625.60 160.023  38
   0  18   0 2591.99 160.594  28
   0  18   0 2487.32 159.885   7
  -1 -18   0 11.7213 1.82656   7
  -1 -18   0 13.9320 2.28729  28
  -1 -18   0 11.6019 2.27823  13
   1 -18   0 12.0305 1.97383  35
   1 -18   0 17.8344 2.33793  13
   1 -18   0 14.5620 1.91125  28
  -1  18   0 10.8361 2.17241  20
   1  18   0 12.2023 2.72840  28
  -1  18   0 11.8376 1.41721   7
  -1  18   0 13.3815 2.24126  28
   1  18   0 11.9125 1.71452  35
   1  18   0 12.9321 1.73679   7
   1  18   0 14.8390 2.48634  20
  -1  18   0 11.2081 1.73611  38
   1  18   0 12.6837 1.77210  38
   2 -18   0 371.735 23.0485  13
   2 -18   0 337.191 22.7395   8
  -2 -18   0 359.016 23.2981   7
  -2 -18   0 371.040 23.5996  13
  -2 -18   0 342.844 23.1552  23
  -2 -18   0 351.619 23.5941  28
   2 -18   0 371.841 23.4279  35
  -2  18   0 393.192 25.5897  20
  -2  18   0 360.657 24.9426   7
   2  18   0 387.933 25.2761  38
  -2  18   0 405.140 25.1291  38
  -2  18   0 401.343 25.6802  28
   2  18   0 402.601 25.9796  28
   2  18   0 404.225 25.8554  20
  -3 -18   0 359.598 22.8822  13
  -3 -18   0 351.703 22.1279  38
   3 -18   0 351.175 21.9636  13
  -3 -18   0 316.031 24.4621   7
   3 -18   0 341.607 22.7359  35
   3 -18   0 330.694 22.1043  14
   3 -18   0 351.435 21.8835   8
  -3  18   0 391.413 23.2523   7
  -3  18   0 357.265 23.1039  38
   3  18   0 336.232 23.9195  28
   3  18   0 364.715 23.9249  20
  -3  18   0 368.146 23.8610  28
  -3  18   0 368.354 23.2008  12
   3  18   0 331.257 22.9667  35
  -3  18   0 377.255 23.7155  28
   4 -18   0 1673.82 103.893  14
   4 -18   0 1719.52 104.913  35
  -4 -18   0 1501.55 104.268  38
   4 -18   0 1590.36 103.891   8
  -4 -18   0 1728.22 104.932  28
  -4 -18   0 1729.00 104.897  13
  -4  18   0 1831.32 113.072  28
  -4  18   0 1811.33 112.531  12
  -4  18   0 1809.46 112.869   7
   4  18   0 1824.52 113.876  22
  -4  18   0 1792.23 113.122  28
   4  18   0 1702.06 113.355  28
  -4  18   0 1836.38 112.491  38
   4  18   0 1747.89 113.328  20
  -5 -18   0 61.3476 5.80271  13
  -5 -18   0 62.8983 4.75855  38
  -5 -18   0 62.4890 5.58603  28
   5 -18   0 57.2579 4.69734  11
   5 -18   0 48.5148 4.71644   3
   5 -18   0 42.3505 6.11489  35
  -5 -18   0 62.2262 4.36612  31
  -5  18   0 64.6992 5.17277   7
  -5  18   0 56.9639 4.34936  12
  -5  18   0 65.4382 5.25584  28
   5  18   0 57.7299 5.39435  20
   5  18   0 63.9962 6.00823  22
  -5  18   0 58.4725 4.42698  38
  -6 -18   0 105.377 8.41909  28
   6 -18   0 100.044 7.27762  11
  -6 -18   0 101.679 7.13862  31
  -6 -18   0 105.009 7.58744  38
  -6 -18   0 103.656 8.61444  13
   6 -18   0 94.9085 8.41900  35
  -6  18   0 105.855 6.86947  12
   6  18   0 107.473 8.05812  20
  -6  18   0 102.589 7.00853  38
   6  18   0 104.306 7.68719  11
   6  18   0 96.8819 8.64497  22
  -6  18   0 112.160 8.00592  28
   6  18   0 89.7727 7.59112  25
   7 -18   0 16.3471 2.06172  10
   7 -18   0 16.6378 3.38780  35
  -7 -18   0 20.6288 3.21876  21
   7 -18   0 20.0813 2.60537  11
   7 -18   0 17.4579 3.16843   3
  -7 -18   0 18.5201 2.71969  38
   7 -18   0 18.2963 3.11182  39
  -7 -18   0 13.5637 3.36234  13
   7 -18   0 14.1420 2.34922  30
   7 -18   0 19.6439 2.11598  44
  -7 -18   0 17.7931 3.27959  28
   7 -18   0 13.5049 2.30186  37
   7 -18   0 16.2716 3.35211  33
  -7 -18   0 20.5633 2.46528  31
   7  18   0 24.2692 3.67175  11
   7  18   0 20.4090 2.23155  44
  -7  18   0 21.4995 3.23626  28
  -7  18   0 17.0791 2.06928  38
  -7  18   0 16.9042 1.88398  31
   7  18   0 18.4964 2.65903   2
   7  18   0 24.0306 4.23848  22
   7  18   0 19.8854 3.01143  25
   8 -18   0 66.4160 6.64109  33
   8 -18   0 72.6513 5.74103  11
  -8 -18   0 75.7020 5.61268  21
   8 -18   0 64.9631 5.83377  39
   8 -18   0 60.7758 5.36106  37
   8 -18   0 59.9020 5.26607  30
   8 -18   0 82.8120 9.37225  35
   8 -18   0 73.8137 5.17241  10
  -8 -18   0 82.6904 7.10998  28
   8 -18   0 75.1686 5.20075  44
   8 -18   0 60.1417 5.93407   3
   8 -18   0 64.6002 5.94862  26
  -8  18   0 67.3736 5.08090  38
   8  18   0 76.3445 7.46120  22
  -8  18   0 88.5152 6.94293  28
   8  18   0 72.9166 5.74922   2
   8  18   0 75.4463 5.43253  10
   8  18   0 78.9256 5.48788  44
  -8  18   0 65.7744 5.04074  31
   8  18   0 62.1151 6.09236  25
   8  18   0 79.6536 6.50061  11
  -9 -18   0 10.3263 2.88084  38
  -9 -18   0 14.0541 2.57217  19
  -9 -18   0 11.3143 2.87700  18
   9 -18   0 11.4966 3.15082  23
   9 -18   0 15.3272 2.09903  10
   9 -18   0 11.0437 2.92876  39
   9 -18   0 18.3543 4.58432  26
  -9 -18   0 16.8127 2.78870  31
   9 -18   0 10.3093 2.81547   3
   9 -18   0 13.8153 2.04801  44
   9 -18   0 14.1150 2.65251  11
  -9 -18   0 16.2130 3.75449  28
  -9  18   0 9.34440 1.52495  38
  -9  18   0 13.2464 3.05309  28
   9  18   0 12.6129 1.95429  10
   9  18   0 15.2563 2.12266  44
   9  18   0 12.8431 2.49389   2
  -9  18   0 12.3244 1.54216  31
   9  18   0 13.9911 2.93662  11
   9  18   0 16.9827 3.11663  25
   9  18   0 10.8830 3.45345  22
 -10 -18   0 138.920 10.1362  19
  10 -18   0 147.441 10.1576  30
  10 -18   0 140.533 10.0241  27
  10 -18   0 146.791 10.5638   3
  10 -18   0 135.244 9.65391  10
  10 -18   0 143.578 10.4472  39
  10 -18   0 142.085 9.76887  43
  10 -18   0 146.610 9.78454  44
 -10 -18   0 141.791 10.0847  21
  10 -18   0 143.578 10.6168  26
 -10 -18   0 139.045 10.9000  38
  10 -18   0 131.530 10.3124  37
 -10 -18   0 134.767 11.6464  28
  10 -18   0 124.471 11.9073  11
 -10 -18   0 139.066 10.5591  18
 -10  18   0 144.764 9.45839  31
  10  18   0 146.006 10.5053   2
  10  18   0 160.163 11.3938  29
  10  18   0 139.871 10.0471  44
  10  18   0 152.313 10.0998  43
  10  18   0 138.766 9.96594  10
  10  18   0 136.291 11.1356  11
 -10  18   0 149.798 9.78296  38
  10  18   0 138.379 10.7468  25
 -10  18   0 145.749 9.58021  21
  11 -18   0 35.8606 3.73815  10
 -11 -18   0 45.1347 4.67571  21
  11 -18   0 31.3947 5.02171  39
  11 -18   0 38.8627 3.70227  43
  11 -18   0 27.4517 5.34046   3
 -11 -18   0 32.4547 4.40219  31
 -11 -18   0 44.3680 5.63595  38
  11 -18   0 37.7353 3.65572  44
  11 -18   0 32.1548 4.57543  30
  11 -18   0 39.2466 4.72655  11
  11 -18   0 32.9358 5.16203  27
  11  18   0 32.6312 5.10799  11
  11  18   0 39.9404 4.76035  25
  11  18   0 37.2269 3.70432  44
 -11  18   0 33.0085 3.18488  21
  11  18   0 35.2857 4.23876  29
  11  18   0 37.9174 3.73721  43
 -11  18   0 33.8268 3.88378  38
 -11  18   0 35.9613 3.33069  31
  11  18   0 43.0342 4.40355   2
  11  18   0 46.4800 3.83112  10
  11  18   0 38.0868 5.49331  22
  12 -18   0 219.117 14.5999   3
 -12 -18   0 210.526 14.6349  18
 -12 -18   0 184.808 13.5548  19
  12 -18   0 197.208 13.3607  43
  12 -18   0 202.350 14.6030  27
 -12 -18   0 205.427 14.3223  31
  12 -18   0 197.824 14.2812  11
  12 -18   0 188.538 13.2937  10
  12 -18   0 190.781 14.2266  44
 -12 -18   0 187.362 14.6966  38
 -12 -18   0 199.933 13.8627  21
  12  18   0 182.493 13.1248  10
  12  18   0 191.749 13.6606   2
  12  18   0 215.898 14.4915  44
  12  18   0 201.151 13.5508  29
  12  18   0 193.734 14.2509  25
 -12  18   0 192.787 13.4010  38
  12  18   0 187.570 14.5285  11
 -12  18   0 212.462 13.0591  21
  12  18   0 200.822 13.3051  43
  12  18   0 187.024 13.8263  15
 -13 -18   0 31.4838 4.86063  38
  13 -18   0 29.6371 5.15643  27
 -13 -18   0 39.4412 5.05943  18
  13 -18   0 29.2882 3.67214  43
  13 -18   0 29.0811 3.20762  44
  13 -18   0 29.0097 3.30860  10
 -13 -18   0 33.3309 4.42655  21
  13 -18   0 28.7587 4.44699  39
  13 -18   0 31.2573 4.30616  11
 -13 -18   0 23.3517 5.26651  19
 -13 -18   0 26.9518 4.25025  31
  13  18   0 35.3643 4.12559   2
 -13  18   0 29.7941 3.79262  21
  13  18   0 35.1680 4.66121  25
  13  18   0 34.4299 3.39906  10
  13  18   0 39.7644 4.35337  43
  13  18   0 36.2475 4.51141  15
 -13  18   0 29.7000 3.66922  38
  13  18   0 33.8078 3.42362  44
  13  18   0 33.5169 4.88298  11
 -13  18   0 28.4277 3.55401  31
  13  18   0 33.9915 3.48675  29
  14 -18   0 28.6310 3.86222  11
  14 -18   0 27.1886 4.68154  27
 -14 -18   0 37.4277 4.70909  18
  14 -18   0 28.2762 3.25676  44
 -14 -18   0 37.6747 4.26806  31
  14 -18   0 31.8415 3.10956  10
  14 -18   0 32.0150 3.12315  43
 -14 -18   0 37.8463 4.01353  19
 -14 -18   0 37.7127 4.17664  21
  14 -18   0 23.0754 6.24242   3
  14  18   0 29.4425 3.51918   2
  14  18   0 29.1036 4.46193  11
 -14  18   0 32.6223 3.45019  21
  14  18   0 31.1618 3.25295  44
  14  18   0 28.8713 3.72243  15
  14  18   0 32.7246 4.45344  25
  14  18   0 32.6065 3.23728  43
  14  18   0 35.7331 3.12370  10
 -14  18   0 35.0336 3.40523  31
 -15 -18   0 20.0877 3.26992  19
 -15 -18   0 22.0696 3.37257  21
  15 -18   0 19.5475 2.23314  43
 -15 -18   0 16.9789 2.92418  18
  15 -18   0 20.8801 2.35756  10
  15  18   0 19.2938 2.14419  10
  15  18   0 24.4282 3.60753  11
  15  18   0 21.1210 2.94122  15
  15  18   0 18.8435 2.87483  25
  15  18   0 19.9288 2.72942   2
 -15  18   0 15.6451 2.72419  19
  15  18   0 18.8874 2.24739  43
 -16 -18   0 9.80880 1.79329  19
  16  18   0 10.5884 1.56009   2
   0 -19   0 -0.2635 0.96557  28
   0 -19   0 -0.0275 0.80740   7
   0 -19   0 0.02190 0.97859  35
   0  19   0 0.43661 1.52476  20
   0  19   0 0.20225 1.41030  28
   0  19   0 -0.0621 0.68012   7
   0  19   0 1.14279 1.07487  38
  -1 -19   0 22.2002 3.15602  13
  -1 -19   0 23.1602 2.33538   7
   1 -19   0 19.2346 2.63971  13
   1 -19   0 23.3015 2.43404  28
   1 -19   0 17.3010 2.73471  35
  -1 -19   0 19.4034 2.63500  28
  -1  19   0 17.9267 2.82945  28
  -1  19   0 20.3195 2.89961  20
  -1  19   0 23.1807 1.92650   7
   1  19   0 21.0914 3.07324  20
   1  19   0 19.3919 3.04305  28
   1  19   0 20.7590 2.20227   7
   1  19   0 18.3694 2.41608  38
  -2 -19   0 1256.04 79.9563  13
   2 -19   0 1265.85 79.1568   8
  -2 -19   0 1199.09 79.6141  23
  -2 -19   0 1248.53 80.0491  28
   2 -19   0 1366.15 79.9405  35
  -2 -19   0 1212.73 79.6789   7
   2 -19   0 1284.99 79.4726  13
   2  19   0 1416.98 84.1514  38
  -2  19   0 1318.70 84.4282  20
   2  19   0 1379.17 84.7105  20
   2  19   0 1356.99 83.9683  35
  -2  19   0 1330.53 84.5007  28
   2  19   0 1203.45 86.4729  28
  -2  19   0 1404.24 83.9539  38
  -2  19   0 1266.65 83.7591   7
  -3 -19   0 7.62021 2.11351  28
   3 -19   0 9.84472 1.32066   8
   3 -19   0 7.21143 1.93147  35
  -3 -19   0 7.19016 2.06436  13
  -3 -19   0 10.0285 2.00456   7
  -3 -19   0 6.85389 1.45672  38
   3 -19   0 8.16425 1.59594  14
   3 -19   0 7.40866 1.27333  13
   3  19   0 4.05054 1.51734  38
  -3  19   0 9.28181 1.42205   7
   3  19   0 9.25694 1.17012  35
  -3  19   0 7.33008 1.52056  12
   3  19   0 7.09841 1.85035  28
  -3  19   0 6.22781 1.27488  38
   3  19   0 6.74252 2.04302  20
  -3  19   0 9.73143 2.04835  28
   4 -19   0 413.138 27.0632  35
  -4 -19   0 401.128 27.1013  13
   4 -19   0 408.450 26.0965  14
  -4 -19   0 424.105 27.1741  28
   4 -19   0 397.592 25.9589   8
  -4  19   0 447.374 28.3846  28
   4  19   0 423.389 28.6474  28
  -4  19   0 427.323 27.9799   7
   4  19   0 435.837 29.0538  22
   4  19   0 440.495 28.6452  20
  -4  19   0 434.618 27.6961  38
  -4  19   0 435.083 27.7372  12
   5 -19   0 13.6283 2.03725  11
   5 -19   0 11.6239 2.21524   3
   5 -19   0 13.1179 2.65039  35
  -5 -19   0 20.5942 3.56219  13
  -5 -19   0 16.8330 2.99750  28
  -5 -19   0 17.7056 2.52413  38
  -5 -19   0 16.7581 2.13144  31
  -5  19   0 12.3521 1.77364  38
   5  19   0 11.2289 2.82019  22
  -5  19   0 17.3191 2.93020   7
  -5  19   0 13.4243 1.69676  12
  -5  19   0 13.7353 3.02594  28
   5  19   0 7.77607 2.22453  20
  -5  19   0 15.6820 2.30410   7
   6 -19   0 327.318 21.6224  11
  -6 -19   0 331.116 21.4922  21
  -6 -19   0 351.310 21.9499  38
   6 -19   0 308.281 21.9457   3
   6 -19   0 328.193 22.9054  35
   6 -19   0 320.431 22.1640  33
  -6 -19   0 344.840 21.4863  31
  -6 -19   0 351.891 22.8465  28
  -6 -19   0 334.685 22.8106  13
   6  19   0 362.702 23.6851  11
  -6  19   0 358.145 22.9562  12
   6  19   0 358.250 24.1117  20
  -6  19   0 354.367 23.0695  38
  -6  19   0 358.677 22.9375  31
  -6  19   0 374.865 24.0171  28
   6  19   0 385.043 25.0714  22
   6  19   0 340.546 23.4109  25
  -7 -19   0 102.331 8.58181  28
  -7 -19   0 104.256 7.27814  21
   7 -19   0 116.016 10.4949  35
   7 -19   0 87.2748 8.10468  33
  -7 -19   0 100.360 7.80166  38
   7 -19   0 92.3047 7.16407  37
  -7 -19   0 113.479 7.38745  31
   7 -19   0 107.542 7.00104  44
   7 -19   0 104.727 7.44297  11
  -7 -19   0 104.035 8.95144  13
   7 -19   0 108.935 6.98974  10
   7 -19   0 93.2297 7.61890  26
   7 -19   0 81.1486 7.57103   3
   7  19   0 109.016 7.07398  44
   7  19   0 103.545 7.43016   2
  -7  19   0 111.915 8.24742  28
  -7  19   0 93.4864 6.95396  38
  -7  19   0 94.9573 6.82207  31
   7  19   0 105.022 7.62589  25
   8 -19   0 124.835 9.93618   3
   8 -19   0 138.413 10.0526  26
   8 -19   0 134.041 9.14394  10
  -8 -19   0 134.013 9.43564  21
   8 -19   0 130.086 9.44183  30
  -8 -19   0 133.939 9.48427  31
   8 -19   0 134.065 9.86609  39
  -8 -19   0 130.443 10.0226  38
   8 -19   0 134.050 9.70736  11
   8 -19   0 132.428 10.4179  33
   8 -19   0 141.319 9.51388  37
   8 -19   0 147.075 9.30577  44
  -8  19   0 139.005 9.22869  31
   8  19   0 138.193 10.4219  11
   8  19   0 138.725 9.49153  10
   8  19   0 147.357 10.3702  25
  -8  19   0 139.382 12.0300  28
   8  19   0 140.107 11.6097  22
   8  19   0 133.856 9.80028   2
   8  19   0 144.826 9.57133  44
  -9 -19   0 30.2240 3.78971  31
   9 -19   0 33.8069 3.11419  44
  -9 -19   0 28.6867 4.03775  18
   9 -19   0 31.8771 3.58654  27
   9 -19   0 28.5965 3.67456  11
   9 -19   0 34.7616 5.14236  23
   9 -19   0 29.8120 4.53126  33
   9 -19   0 25.5135 3.83367  30
   9 -19   0 29.4404 4.59322  26
  -9 -19   0 30.2190 3.69666  19
  -9 -19   0 35.1841 4.24719  21
  -9 -19   0 34.0093 4.61314  38
   9 -19   0 24.3178 4.23695   3
  -9 -19   0 33.5953 5.32171  28
  -9  19   0 29.0819 4.19558  28
  -9  19   0 25.4843 2.54813  31
   9  19   0 31.4129 4.33369  11
  -9  19   0 25.0218 2.56024  38
   9  19   0 36.4801 4.40219  25
   9  19   0 32.5455 5.26332  22
   9  19   0 31.2600 3.01221  10
   9  19   0 34.2621 3.10659  44
   9  19   0 35.0786 3.65004   2
  10 -19   0 93.1672 7.80492  11
  10 -19   0 97.7777 8.01398  26
  10 -19   0 102.896 8.05139   3
  10 -19   0 95.6459 7.43671  30
  10 -19   0 101.434 7.39140  27
  10 -19   0 96.9594 7.91318  39
 -10 -19   0 95.0448 8.34366  38
 -10 -19   0 96.2975 7.31263  19
  10 -19   0 77.8836 6.89356  44
 -10 -19   0 94.1972 9.00834  28
  10 -19   0 90.4221 7.60722  37
  10 -19   0 89.2449 6.83036  10
 -10 -19   0 98.7146 8.13801  18
 -10 -19   0 101.548 7.58769  21
 -10 -19   0 88.8339 7.76300  31
  10  19   0 100.821 9.63566  22
  10  19   0 91.3230 7.12502  44
  10  19   0 94.8863 7.52929   2
  10  19   0 95.7626 8.45005  11
 -10  19   0 96.2475 6.50448  21
  10  19   0 97.0281 7.81828  29
 -10  19   0 94.9496 8.25263  28
  10  19   0 98.3734 7.04367  10
 -10  19   0 102.111 6.91586  38
  11 -19   0 7.38626 3.73610  27
  11 -19   0 8.69158 3.79389   3
 -11 -19   0 12.6471 3.04033  31
 -11 -19   0 15.4190 3.02269  21
  11 -19   0 14.6448 3.10153  11
  11 -19   0 11.0033 4.34333  39
  11 -19   0 9.82841 4.67841  30
  11 -19   0 20.9114 2.65292  44
 -11 -19   0 18.4158 4.02861  38
  11 -19   0 11.9733 2.27968  43
 -11 -19   0 16.6721 3.40491  19
  11 -19   0 14.9593 2.29259  10
 -11 -19   0 13.1843 4.76287  18
  11  19   0 18.9105 3.95265  11
  11  19   0 15.5214 2.37663  44
  11  19   0 17.2440 3.04564  29
  11  19   0 12.7470 3.77325  22
  11  19   0 17.8909 2.59268  43
 -11  19   0 16.9205 2.65153  38
  11  19   0 12.9542 2.52473   2
 -11  19   0 11.7616 1.97418  31
  11  19   0 19.5444 3.52795  25
 -11  19   0 12.7080 1.81252  21
  12 -19   0 121.800 8.92027  10
  12 -19   0 135.126 10.2145   3
  12 -19   0 135.047 9.82234  39
  12 -19   0 137.032 10.1873  11
 -12 -19   0 124.663 9.37332  19
  12 -19   0 111.167 9.12487  44
  12 -19   0 125.704 9.00536  43
 -12 -19   0 128.097 9.57203  21
 -12 -19   0 134.867 11.2641  38
 -12 -19   0 126.003 10.0337  18
 -12  19   0 142.474 8.95341  21
  12  19   0 120.164 8.85436  10
  12  19   0 111.878 9.41155  44
  12  19   0 128.127 9.33391  29
  12  19   0 124.761 10.3839  11
  12  19   0 123.814 10.0674  25
  12  19   0 130.834 9.00689  43
  12  19   0 126.116 9.48414   2
  12  19   0 127.490 9.69966  15
  13 -19   0 4.45566 1.71630  43
 -13 -19   0 5.43287 2.71354  21
  13 -19   0 3.88426 1.66093  10
 -13 -19   0 4.07444 3.01492  38
  13 -19   0 5.91328 1.85734  44
  13 -19   0 2.41877 1.51490   2
  13 -19   0 3.70595 3.60548  27
 -13 -19   0 3.08223 2.82659  19
  13 -19   0 1.18430 2.58602  39
 -13 -19   0 7.29055 2.94173  31
 -13 -19   0 4.84217 2.87905  18
  13 -19   0 2.40836 3.57441   3
  13 -19   0 7.99447 2.66259  11
  13  19   0 1.60914 2.92367  15
  13  19   0 8.96379 1.89897  10
  13  19   0 4.75294 1.80878  44
 -13  19   0 4.53427 2.19944  38
  13  19   0 8.96943 2.92471  11
 -13  19   0 5.27265 2.08075  31
 -13  19   0 4.97938 2.17054  21
  13  19   0 4.06820 1.98650  43
  13  19   0 7.62599 2.35884   2
  13  19   0 3.99843 1.95074  29
  13  19   0 4.76470 2.61778  25
 -14 -19   0 38.6462 4.53959  18
 -14 -19   0 31.6280 4.16358  31
  14 -19   0 34.7090 3.68838  44
 -14 -19   0 33.0771 4.16718  21
  14 -19   0 24.9007 5.37288   3
  14 -19   0 36.7903 3.54382  43
  14 -19   0 35.3272 3.21664  10
 -14 -19   0 36.3079 4.05994  19
  14 -19   0 32.2653 3.90048  11
  14  19   0 36.2850 3.96246  15
  14  19   0 34.2261 3.24187  10
 -14  19   0 34.1167 4.06857  21
  14  19   0 48.1897 5.51522  11
  14  19   0 39.5536 3.49317  43
 -14  19   0 37.1947 3.58225  31
  14  19   0 31.2915 4.29327   2
  14  19   0 34.7034 3.52424  44
  14  19   0 46.3368 6.08085  25
 -15 -19   0 13.1618 2.53641  19
  15 -19   0 12.3512 1.71751  10
  15 -19   0 11.2024 1.79288  43
 -15 -19   0 11.9966 2.41784  18
 -15 -19   0 11.5757 2.48777  21
  15  19   0 14.2403 2.49357  15
  15  19   0 13.0079 2.12212   2
  15  19   0 14.4813 3.17794  25
  15  19   0 12.0435 3.33997  11
  15  19   0 15.0674 2.11431  43
  15  19   0 16.3257 1.88514  10
 -16 -19   0 6.99639 1.57444  19
  16  19   0 8.06918 1.47899   2
   0 -20   0 279.697 18.1792  35
   0 -20   0 271.326 18.5126  28
   0 -20   0 282.347 18.4996  13
   0  20   0 285.961 19.4224  20
   0  20   0 299.337 19.5778  28
   0  20   0 296.193 18.8462  38
   0  20   0 279.936 18.6237   7
   1 -20   0 214.528 14.6324  28
  -1 -20   0 214.247 14.8651  28
   1 -20   0 216.503 14.5649  13
  -1 -20   0 228.146 14.3665   7
  -1 -20   0 219.565 14.8579  13
   1 -20   0 210.271 14.5914  35
  -1  20   0 219.205 15.3850  28
   1  20   0 216.288 15.5532  28
  -1  20   0 235.285 14.4847   7
   1  20   0 228.548 15.4662  20
   1  20   0 235.447 14.7946   7
   1  20   0 209.860 14.7692  38
  -1  20   0 228.155 15.3646  20
  -2 -20   0 710.561 45.9638   7
  -2 -20   0 719.738 46.3648  28
   2 -20   0 708.232 45.7289  13
   2 -20   0 729.954 46.1611  35
  -2 -20   0 734.005 46.3009  13
  -2  20   0 752.025 48.6626  28
   2  20   0 808.087 48.5336  38
   2  20   0 766.998 48.9788  28
   2  20   0 743.526 48.7910  20
   2  20   0 711.247 48.0160  35
  -2  20   0 767.016 48.6180  20
  -2  20   0 741.783 47.8253   7
  -2  20   0 788.187 48.0545  38
  -3 -20   0 51.9575 5.39354  13
   3 -20   0 52.2114 4.49360  14
   3 -20   0 61.0303 4.33329   8
  -3 -20   0 54.3521 5.07306  28
  -3 -20   0 56.2268 5.02745  23
  -3 -20   0 58.5390 5.02955   7
  -3 -20   0 63.5161 4.77995  38
   3 -20   0 51.7265 4.92761  35
   3 -20   0 57.0210 4.19632  13
  -3  20   0 52.3545 4.01200  38
  -3  20   0 56.4194 4.85362  28
   3  20   0 48.9240 4.25048  38
   3  20   0 55.6002 5.09468  20
   3  20   0 52.2076 4.96668  28
  -3  20   0 39.2729 4.58477  12
  -3  20   0 59.1330 4.02707   7
   4 -20   0 311.006 21.9568  35
  -4 -20   0 336.826 22.1877  13
  -4 -20   0 339.504 22.1729  28
   4 -20   0 318.662 21.0567  14
   4 -20   0 330.410 20.8905   8
  -4  20   0 302.444 21.8200  12
  -4  20   0 335.300 21.6064  38
  -4  20   0 361.589 22.4170  28
   4  20   0 339.901 21.9744  38
   4  20   0 307.006 22.5234  28
   4  20   0 318.161 22.9243  22
   4  20   0 359.441 22.6766  20
  -4  20   0 367.419 21.9204   7
   5 -20   0 24.5404 2.42492  11
  -5 -20   0 23.5280 3.59204  28
   5 -20   0 16.1959 2.78809   3
  -5 -20   0 25.2768 2.85996  38
   5 -20   0 21.8903 3.59554  35
  -5 -20   0 21.6373 2.45272  31
  -5 -20   0 16.4415 3.22223  13
   5  20   0 22.8611 3.53042  20
  -5  20   0 23.5432 2.73545   7
  -5  20   0 23.3443 3.16522  28
   5  20   0 21.3271 2.79599  25
   5  20   0 24.5164 2.82665  11
   5  20   0 24.1182 3.94235  22
   6 -20   0 635.154 41.8764  39
  -6 -20   0 650.422 41.4135  21
  -6 -20   0 657.422 41.8784  38
   6 -20   0 648.739 41.5924  11
  -6 -20   0 691.105 42.8986  28
  -6 -20   0 662.000 43.1472  13
   6 -20   0 672.748 43.1115  35
   6 -20   0 611.721 41.9264   3
  -6 -20   0 659.875 41.4417  31
   6 -20   0 663.015 42.2003  33
   6 -20   0 639.620 41.8669  26
  -6  20   0 718.412 45.6763  28
   6  20   0 662.315 45.7441  20
   6  20   0 710.261 45.3301  11
  -6  20   0 704.688 44.7381  38
   6  20   0 685.946 45.0714  25
   6  20   0 720.968 46.6115  22
  -6  20   0 714.856 44.7131  12
  -6  20   0 745.111 44.8695  31
  -7 -20   0 17.3762 3.80952  13
  -7 -20   0 29.6484 3.08604  31
   7 -20   0 27.7850 2.42985  44
   7 -20   0 26.0569 2.47277  10
   7 -20   0 22.2518 3.36343  26
   7 -20   0 24.0675 4.13738  35
   7 -20   0 17.0536 2.80602  30
   7 -20   0 20.4302 3.11765  39
   7 -20   0 21.1933 3.53986   3
  -7 -20   0 26.3097 4.15290  28
   7 -20   0 20.4854 3.53781  33
  -7 -20   0 30.9361 3.19838  21
  -7 -20   0 29.6780 3.62358  38
   7 -20   0 22.9450 2.82734  11
  -7  20   0 25.1688 3.67542  28
   7  20   0 27.8661 3.54933  25
   7  20   0 26.4526 2.78829  10
   7  20   0 26.1635 2.84673   2
   7  20   0 25.4021 3.61454  11
  -7  20   0 23.5744 2.36464  31
   7  20   0 29.7198 4.94457  22
  -7  20   0 24.8604 2.56419  38
   7  20   0 31.5607 2.65093  44
  -8 -20   0 93.7326 8.54599  28
   8 -20   0 112.607 7.08253  37
   8 -20   0 84.6211 6.63837  10
   8 -20   0 106.213 7.17979  30
  -8 -20   0 80.9594 7.06661  31
   8 -20   0 84.8029 8.11064  33
   8 -20   0 87.3500 6.68070  44
  -8 -20   0 94.3640 7.14878  21
   8 -20   0 100.542 7.76613  26
   8 -20   0 97.6647 7.59135  39
  -8 -20   0 100.418 7.91238  38
   8 -20   0 84.5023 7.15293  11
   8 -20   0 102.826 7.77979   3
   8  20   0 93.2449 7.39795  25
   8  20   0 81.9043 6.60773  10
  -8  20   0 100.197 8.04666  28
   8  20   0 90.6474 7.04563   2
   8  20   0 102.050 9.22192  22
   8  20   0 95.3171 7.75297  11
   8  20   0 91.3419 6.75574  44
  -8  20   0 104.402 6.64634  38
   9 -20   0 10.8191 2.99096  26
   9 -20   0 7.02834 3.06445  23
   9 -20   0 7.72867 2.77061  39
   9 -20   0 7.65069 3.47010   3
  -9 -20   0 7.91969 3.46419  28
   9 -20   0 9.99314 2.24836  11
  -9 -20   0 10.4846 2.90498  38
  -9 -20   0 9.58159 2.44697  21
   9 -20   0 10.6236 1.84772  44
  -9 -20   0 8.87319 2.23587  14
   9 -20   0 2.75829 2.32851  27
  -9 -20   0 13.2733 2.62641  31
   9 -20   0 7.26774 3.41163  33
   9 -20   0 5.93727 2.22524  30
   9  20   0 6.48352 3.28309  22
  -9  20   0 9.44829 1.41293  31
   9  20   0 7.72580 2.42094  25
   9  20   0 10.4757 2.97453  11
   9  20   0 10.7179 1.89502  10
   9  20   0 13.6669 2.61716   2
  -9  20   0 11.2843 2.87386  28
  -9  20   0 6.38429 1.38887  38
   9  20   0 13.5994 2.02791  44
  10 -20   0 153.115 12.7565  43
  10 -20   0 147.051 12.3896  37
  10 -20   0 169.447 12.0547  27
  10 -20   0 178.827 12.6702  11
 -10 -20   0 195.600 12.4245  21
  10 -20   0 183.920 12.7546   3
  10 -20   0 189.989 12.6457  39
 -10 -20   0 176.920 12.7789  18
 -10 -20   0 175.290 12.3894  31
 -10 -20   0 180.785 14.0129  28
  10 -20   0 175.812 11.8533  10
 -10 -20   0 182.825 12.3054  19
  10 -20   0 174.444 12.7219  26
 -10 -20   0 188.815 13.9009  38
  10 -20   0 167.102 12.2522  30
 -10  20   0 171.125 13.4717  28
  10  20   0 199.043 14.6384  22
  10  20   0 181.305 12.1179  10
 -10  20   0 171.365 11.6638  21
 -10  20   0 177.415 11.8955  38
  10  20   0 179.160 12.8755  29
  10  20   0 179.907 13.3828  11
  10  20   0 187.389 12.6124   2
 -11 -20   0 54.0307 5.68407  21
  11 -20   0 50.6500 4.27189  44
  11 -20   0 49.7114 4.32898  10
  11 -20   0 43.5104 4.26448  43
  11 -20   0 36.3650 5.67325   3
 -11 -20   0 50.6724 5.16432  31
 -11 -20   0 43.8554 4.98400  19
 -11 -20   0 50.8863 6.10858  38
 -11 -20   0 46.5538 5.39955  18
  11 -20   0 47.1288 5.13711  11
  11  20   0 52.0990 4.37329  43
  11  20   0 50.7598 5.06948  29
  11  20   0 48.3495 4.79531   2
  11  20   0 51.2421 5.53172  25
  11  20   0 52.3568 4.29007  44
 -11  20   0 41.8769 4.37087  38
  11  20   0 47.4811 5.70760  11
 -11  20   0 41.0582 3.80054  31
  11  20   0 44.2442 4.18559  10
  11  20   0 36.3210 6.08063  22
 -11  20   0 58.4944 4.21482  21
 -12 -20   0 173.703 12.5802  18
 -12 -20   0 174.334 11.8969  21
  12 -20   0 164.448 11.9403  39
  12 -20   0 149.707 11.7238  27
  12 -20   0 184.279 13.7666   3
 -12 -20   0 154.259 11.9130  31
 -12 -20   0 156.144 11.5293  19
  12 -20   0 154.373 11.1352  10
  12 -20   0 174.220 11.2567  43
  12 -20   0 162.779 11.2276  44
  12  20   0 163.319 11.7773  29
  12  20   0 163.207 12.0217  15
  12  20   0 164.609 11.4062  44
  12  20   0 163.182 12.4278  22
  12  20   0 171.205 11.4510  43
  12  20   0 183.811 13.0660  11
 -12  20   0 174.135 11.2517  21
 -12  20   0 160.279 11.2266  31
  12  20   0 153.788 11.2359  10
  12  20   0 165.060 12.2862  25
  12  20   0 176.425 11.9105   2
  13 -20   0 2.69363 3.30797   3
  13 -20   0 7.09903 2.77971  39
  13 -20   0 4.99204 3.63480  27
 -13 -20   0 5.36536 2.68232  21
 -13 -20   0 4.07617 2.87133  31
 -13 -20   0 7.51299 2.91414  19
  13 -20   0 4.69329 2.39488  44
 -13 -20   0 6.09455 2.92881  18
  13 -20   0 6.25430 1.69966  43
 -13 -20   0 2.56027 2.92917  38
  13 -20   0 5.78840 1.76793  10
  13 -20   0 5.27786 2.45610  11
  13  20   0 8.33058 3.13000  11
  13  20   0 7.86087 2.35017  44
 -13  20   0 4.22468 1.96776  31
  13  20   0 8.52524 2.49137  15
  13  20   0 7.25586 2.73705  25
 -13  20   0 5.29040 2.27471  38
  13  20   0 9.98639 2.49248   2
  13  20   0 6.12547 1.70550  10
 -13  20   0 4.46224 2.17306  21
  13  20   0 6.79146 1.76365  43
 -14 -20   0 13.4319 2.91472  31
  14 -20   0 8.02070 3.93338  27
 -14 -20   0 16.5465 2.84609  21
  14 -20   0 11.8022 2.64903  11
  14 -20   0 9.87227 3.75041   3
 -14 -20   0 15.0119 3.25785  18
  14 -20   0 19.3463 2.44438  43
  14 -20   0 17.4647 2.17146  10
 -14 -20   0 17.8996 3.03536  19
 -14  20   0 14.2440 2.29976  31
  14  20   0 15.7500 2.52694   2
  14  20   0 17.8290 4.16603  11
  14  20   0 16.4718 2.63064  43
  14  20   0 14.8228 2.53090  15
  14  20   0 15.4489 2.63031  44
  14  20   0 19.6807 3.95626  25
  14  20   0 14.5893 1.96682  10
 -15 -20   0 48.8469 4.50422  21
  15 -20   0 54.6992 3.81975  43
 -15 -20   0 48.0275 4.46462  19
 -15 -20   0 51.7553 4.56338  18
  15 -20   0 53.5916 3.80517  10
  15  20   0 60.6351 4.70638   2
  15  20   0 69.5532 5.65256  11
  15  20   0 56.0927 4.21712  43
  15  20   0 58.5137 4.80478  15
  15  20   0 55.4946 4.71220  10
  15  20   0 47.8524 5.53091  25
 -16 -20   0 7.42550 1.58877  19
  16  20   0 9.27079 1.43344   2
   0 -21   0 1.23161 1.02969  28
   0 -21   0 0.15174 0.97951  35
   0 -21   0 0.11508 1.35814  13
   0  21   0 0.39390 1.34726  28
   0  21   0 0.68451 1.57240  20
   0  21   0 0.95079 0.91714  38
   0  21   0 -0.2712 0.65486   7
  -1 -21   0 88.8643 6.84888  13
  -1 -21   0 89.8242 6.17012   7
  -1 -21   0 80.4796 6.61977  28
   1 -21   0 78.7319 6.37513  35
  -1  21   0 86.6130 7.09560  28
   1  21   0 91.0828 7.30272  28
  -1  21   0 90.9282 6.02556   7
   1  21   0 90.3083 6.37463   7
  -1  21   0 89.7242 7.04881  20
   1  21   0 83.2036 6.39951  38
   1  21   0 94.3146 7.22936  20
   2 -21   0 724.852 45.6895   8
  -2 -21   0 676.606 46.1882  23
  -2 -21   0 726.964 46.2642   7
   2 -21   0 744.610 46.4846  35
   2 -21   0 735.276 46.0493  13
  -2 -21   0 740.233 46.6042  13
  -2 -21   0 723.697 46.6444  28
  -2  21   0 744.733 48.3533   7
   2  21   0 760.642 49.6035  28
  -2  21   0 764.127 49.3088  28
   2  21   0 803.206 48.8335  38
   2  21   0 767.873 49.4415  20
  -2  21   0 783.056 49.2464  20
   2  21   0 734.911 48.6421  35
  -2  21   0 789.509 48.6321  38
  -3 -21   0 123.910 9.20867  28
  -3 -21   0 120.675 9.30498  13
  -3 -21   0 111.799 8.43889  23
   3 -21   0 125.734 8.08300   8
  -3 -21   0 128.970 9.12132   7
   3 -21   0 117.721 9.00843  35
   3 -21   0 117.691 8.44600  14
  -3  21   0 131.658 8.62844   7
  -3  21   0 121.546 8.68510  38
  -3  21   0 133.082 9.54254  28
   3  21   0 138.485 9.18366  38
  -3  21   0 124.493 8.80188  12
   3  21   0 122.938 9.69618  28
   3  21   0 125.126 9.65827  20
  -3  21   0 131.162 9.40391  20
   4 -21   0 902.969 62.3568  35
   4 -21   0 978.187 60.4630  14
   4 -21   0 980.811 60.2538   8
  -4 -21   0 953.469 61.4554  13
  -4 -21   0 969.138 61.5336  28
  -4  21   0 1023.62 63.5696   7
  -4  21   0 1057.58 64.2921  28
   4  21   0 1017.10 64.3886  20
  -4  21   0 990.345 63.3658  38
   4  21   0 946.475 64.3949  28
   4  21   0 1009.71 63.6923  38
  -4  21   0 985.991 63.3968  12
  -4  21   0 1014.05 63.6260   7
  -5 -21   0 49.6242 5.04980  28
  -5 -21   0 49.1945 5.35030  13
   5 -21   0 46.7435 3.71756  11
   5 -21   0 37.6821 4.11475   3
   5 -21   0 42.8872 4.80553  35
   5  21   0 49.3976 5.11706  20
   5  21   0 55.3788 5.64715  22
  -5  21   0 45.2142 3.80458  12
  -5  21   0 52.3527 4.37396   7
  -5  21   0 49.8053 5.30197   7
  -5  21   0 44.9674 3.86740  38
   5  21   0 50.2933 4.30589  11
  -5  21   0 49.8879 4.78899  28
  -5  21   0 58.3498 4.01048   4
  -5  21   0 45.5325 3.65824  31
   5  21   0 48.3668 4.14699  25
  -6 -21   0 136.716 10.1462  28
   6 -21   0 112.869 9.54021  33
  -6 -21   0 129.860 10.3716  13
   6 -21   0 123.525 9.06879  26
   6 -21   0 118.241 9.98083  35
  -6 -21   0 133.968 8.67033  31
  -6 -21   0 136.736 8.69919  21
   6 -21   0 121.324 9.07915  39
   6 -21   0 126.585 8.63884  11
   6 -21   0 107.433 8.63709  37
  -6 -21   0 128.334 9.13212  38
   6 -21   0 118.973 9.17572   3
  -6  21   0 133.096 9.17433  38
   6  21   0 145.942 9.70004  25
   6  21   0 132.590 11.2154  22
  -6  21   0 132.465 9.00395  31
   6  21   0 134.866 10.3749  20
  -6  21   0 140.116 10.3172  28
  -6  21   0 142.719 10.3595   7
  -6  21   0 128.345 9.03681  12
   6  21   0 138.858 9.83850  11
  -7 -21   0 161.329 10.4674  21
  -7 -21   0 161.772 10.4968  31
   7 -21   0 147.209 11.3257  33
   7 -21   0 140.438 10.3997  30
   7 -21   0 145.673 10.8340  26
   7 -21   0 128.268 10.1963  37
  -7 -21   0 165.112 11.9826  28
  -7 -21   0 163.597 11.0622  38
   7 -21   0 168.159 10.1722  10
   7 -21   0 164.866 10.5812  11
  -7 -21   0 152.029 12.0122  13
   7 -21   0 128.157 10.8132   3
   7 -21   0 171.981 10.2281  44
   7 -21   0 140.153 12.0563  35
   7 -21   0 141.915 10.7936  39
   7  21   0 178.033 11.9487  11
  -7  21   0 168.572 12.6553   7
  -7  21   0 148.884 10.9357  38
  -7  21   0 150.742 10.7986  31
  -7  21   0 170.131 12.1823  28
   7  21   0 174.903 11.0779  44
   7  21   0 168.100 13.3341  22
   7  21   0 157.616 11.0427  10
   7  21   0 185.127 11.5162   2
   7  21   0 163.096 11.5429  25
  -8 -21   0 288.304 18.4272  38
   8 -21   0 250.074 17.4460  37
   8 -21   0 256.078 17.8389  39
  -8 -21   0 294.951 17.7817  31
   8 -21   0 255.502 17.9677  26
   8 -21   0 249.632 17.4856  30
   8 -21   0 260.416 18.5469  33
   8 -21   0 264.960 17.7277  11
  -8 -21   0 268.106 17.4966  21
   8 -21   0 285.132 17.3242  44
   8 -21   0 265.998 17.2091  10
   8 -21   0 242.430 17.9724   3
  -8 -21   0 266.151 19.0347  28
   8  21   0 271.728 18.7876  11
   8  21   0 295.411 18.0189  44
  -8  21   0 267.093 17.6157  31
   8  21   0 262.041 18.4235  25
   8  21   0 280.495 20.2446  22
  -8  21   0 296.491 19.3728  28
   8  21   0 270.281 17.8099  10
  -8  21   0 257.644 17.6370  38
   8  21   0 275.655 18.2166   2
   9 -21   0 0.59800 1.50285  11
  -9 -21   0 2.58503 2.06747  31
   9 -21   0 0.58901 1.32229  44
  -9 -21   0 4.42628 2.61946  38
   9 -21   0 3.52164 3.11383   3
  -9 -21   0 1.44331 3.16525  28
  -9 -21   0 -0.2056 1.72905  14
  -9 -21   0 1.01777 2.36261  18
   9 -21   0 2.46959 2.19421  27
   9 -21   0 2.39844 2.49257  26
  -9 -21   0 5.11117 2.31659  19
   9 -21   0 0.99993 2.78551  23
   9 -21   0 -0.8026 2.93663  33
  -9 -21   0 3.71474 2.31054  21
   9 -21   0 1.22686 2.57929  39
   9 -21   0 2.57695 1.38196  10
   9 -21   0 2.26515 2.05663  37
   9 -21   0 1.90158 2.12204  30
   9  21   0 3.35722 3.01575  22
   9  21   0 2.81536 2.23900  29
  -9  21   0 4.08981 2.51641  28
   9  21   0 3.41678 2.40705  11
   9  21   0 2.32667 2.83831   2
   9  21   0 4.67401 2.26203  25
  -9  21   0 2.61998 1.15017  31
  -9  21   0 2.04146 1.15758  38
  -9  21   0 4.05254 1.86389  21
   9  21   0 3.01009 1.38167  44
  10 -21   0 126.506 9.42903  11
 -10 -21   0 140.522 12.8518  28
  10 -21   0 129.837 9.35329  37
 -10 -21   0 141.216 9.55098  31
  10 -21   0 130.673 9.30484  30
 -10 -21   0 121.726 9.18278  19
 -10 -21   0 117.648 9.15097  21
  10 -21   0 127.154 9.49292  39
  10 -21   0 102.497 8.98545  27
  10 -21   0 120.950 8.74113  43
  10 -21   0 123.331 8.59800  10
  10 -21   0 119.365 9.60218  26
  10 -21   0 119.233 9.64340   3
 -10 -21   0 125.078 9.97566  18
  10 -21   0 111.323 9.05942  44
  10  21   0 121.479 8.65793  10
 -10  21   0 125.738 8.27645  21
  10  21   0 134.109 11.1827  22
  10  21   0 128.294 10.0403  11
  10  21   0 120.686 8.84621  43
  10  21   0 118.404 9.13567   2
  10  21   0 145.921 10.2669  25
  10  21   0 101.283 9.49592  44
  10  21   0 126.642 9.54406  29
 -10  21   0 128.012 8.21831  31
 -11 -21   0 46.1699 4.91376  19
 -11 -21   0 53.0550 6.09705  18
 -11 -21   0 48.1246 5.25151  31
  11 -21   0 41.8562 5.23015  30
  11 -21   0 50.7478 4.33386  44
  11 -21   0 52.5613 5.11709  11
 -11 -21   0 31.9996 6.06248  21
 -11 -21   0 48.5312 6.12162  38
  11 -21   0 61.3422 4.88384  43
  11 -21   0 43.5017 5.81378   3
  11 -21   0 45.4654 5.45195  39
  11  21   0 51.7657 4.43552  44
 -11  21   0 43.3366 4.52013  38
  11  21   0 67.1191 5.39685  10
  11  21   0 52.8864 5.94058  25
  11  21   0 46.7659 6.51495  22
  11  21   0 60.6687 4.94040  43
  11  21   0 52.1570 5.26423  29
 -11  21   0 43.5237 3.99671  31
  11  21   0 51.4660 4.95989   2
  11  21   0 53.4096 6.01250  11
  12 -21   0 42.1305 3.92813  44
  12 -21   0 44.8584 7.21474   3
 -12 -21   0 42.5455 5.31672  31
  12 -21   0 46.7183 4.02926  10
 -12 -21   0 46.7877 5.04159  19
  12 -21   0 47.2152 5.01676  11
 -12 -21   0 46.5620 5.32299  18
 -12 -21   0 38.1244 6.18693  38
  12 -21   0 38.9814 3.91432  43
 -12 -21   0 45.7142 4.99926  21
  12 -21   0 35.4010 5.75028  27
  12 -21   0 50.9527 5.36457  39
  12  21   0 48.6903 4.77829  29
  12  21   0 44.2757 4.08663  44
 -12  21   0 49.5658 4.32846  31
  12  21   0 46.1794 4.15916  43
  12  21   0 48.7686 5.49307  22
  12  21   0 48.9237 5.13602  15
  12  21   0 47.4261 6.26568  25
 -12  21   0 46.3885 4.47552  38
  12  21   0 46.7244 4.11086  10
  12  21   0 48.2468 4.78497   2
  12  21   0 43.9315 6.69451  11
 -12  21   0 53.4410 4.29671  21
 -13 -21   0 18.3212 3.34600  19
  13 -21   0 21.5506 3.32515  11
  13 -21   0 18.1981 2.56563  43
 -13 -21   0 15.7940 3.47201  21
 -13 -21   0 20.6380 3.55192  31
  13 -21   0 15.3912 4.06808   3
  13 -21   0 11.3331 4.32692  27
 -13 -21   0 24.8734 4.36635  38
 -13 -21   0 25.7490 4.08058  18
  13 -21   0 19.0138 2.83712  44
  13 -21   0 22.2631 2.95070  10
 -13  21   0 19.1019 2.76832  21
  13  21   0 17.1240 2.58927  43
  13  21   0 18.1025 3.53157  11
  13  21   0 21.3448 3.20019  10
  13  21   0 17.4104 2.70496  44
  13  21   0 22.7146 3.55482  25
 -13  21   0 19.3692 2.79628  31
  13  21   0 26.6379 3.41422   2
  13  21   0 21.0096 3.17888  15
 -14 -21   0 20.2533 3.10173  19
  14 -21   0 12.0608 4.00829  27
  14 -21   0 17.5297 2.11871  10
 -14 -21   0 25.9226 4.62759  18
 -14 -21   0 15.8045 2.98481  31
  14 -21   0 16.5831 3.90914  11
  14 -21   0 17.6048 2.10024  43
  14 -21   0 14.8482 3.86188   3
 -14 -21   0 20.7747 3.09258  21
  14  21   0 19.6812 2.26625  43
  14  21   0 21.5770 2.89186   2
  14  21   0 23.6178 2.32926  10
  14  21   0 20.0161 2.96441  15
  14  21   0 12.6697 3.15610  11
 -14  21   0 14.1458 2.42516  31
 -14  21   0 15.8250 2.44281  21
  14  21   0 20.0746 3.14179  25
 -15 -21   0 18.8081 3.09288  18
 -15 -21   0 17.0317 2.87833  19
 -15 -21   0 15.7185 2.61878  21
  15  21   0 17.3539 2.76404  15
  15  21   0 17.8400 2.77991  25
  15  21   0 18.0632 2.38704  43
  15  21   0 19.6522 2.42436   2
 -16 -21   0 15.2803 1.85322  19
   0 -22   0 5.69481 1.44565  28
   0  22   0 29.8297 2.52646   7
   0  22   0 29.7846 3.70366  28
   0  22   0 31.1887 3.70958  20
  -1 -22   0 217.401 13.7202   7
   1 -22   0 194.864 13.9012  35
  -1 -22   0 207.420 14.2685  13
   1 -22   0 208.060 13.9806  13
  -1 -22   0 200.100 14.2483  28
  -1  22   0 226.980 14.0362   7
  -1  22   0 220.406 15.0909  20
   1  22   0 214.629 15.1459  20
  -1  22   0 207.502 15.1006  28
  -2 -22   0 322.743 21.4676  13
   2 -22   0 308.562 20.8718  13
  -2 -22   0 315.741 21.4649  28
   2 -22   0 333.361 20.4901   8
   2 -22   0 312.791 20.8486  14
   2 -22   0 335.167 21.3011  35
  -2 -22   0 298.344 21.0101  23
  -2 -22   0 330.752 21.1137   7
  -2  22   0 350.401 23.2129  20
   2  22   0 371.632 22.7862  38
   2  22   0 335.670 23.5462  28
  -2  22   0 327.515 22.1825   7
  -2  22   0 363.697 22.5747  38
   2  22   0 352.023 23.4502  20
  -2  22   0 347.954 23.3269  28
  -3 -22   0 15.1281 2.27600  38
   3 -22   0 13.2487 1.75625   8
  -3 -22   0 17.3749 2.61895   7
  -3 -22   0 13.7188 2.38714  28
   3 -22   0 11.7552 1.93316  14
   3 -22   0 13.7950 2.58765  35
  -3 -22   0 19.1912 3.39642  13
   3  22   0 15.6929 2.80299  28
  -3  22   0 15.2856 2.20907  12
  -3  22   0 17.3588 2.75185  20
  -3  22   0 15.7942 1.71530   7
  -3  22   0 16.3102 2.01955  38
   3  22   0 19.5538 3.16336  20
   3  22   0 16.1110 2.26532  38
   3  22   0 18.8311 3.38777  22
  -3  22   0 20.7048 3.08662  28
   4 -22   0 174.840 13.4496  35
  -4 -22   0 184.622 12.5298  38
  -4 -22   0 191.368 13.5960  13
   4 -22   0 194.493 12.4100  14
  -4 -22   0 184.007 13.4704  28
   4 -22   0 185.371 12.1335   8
   4  22   0 202.383 13.8174  20
  -4  22   0 179.060 12.7242   7
  -4  22   0 182.479 12.6999   7
  -4  22   0 203.487 13.5823  28
   4  22   0 179.063 14.0873  22
  -4  22   0 204.723 12.7321  12
   5 -22   0 2.37037 2.64594   3
  -5 -22   0 7.15962 1.92586  38
  -5 -22   0 5.25568 1.47576  31
  -5 -22   0 3.75836 2.24997  28
   5 -22   0 3.59404 2.01637  35
  -5 -22   0 -0.8301 2.32014  13
  -5  22   0 4.65880 1.29828  38
   5  22   0 4.57071 2.16310  20
  -5  22   0 4.88853 1.54863   7
  -5  22   0 3.45424 0.93327   4
   5  22   0 5.49625 2.53379  22
   5  22   0 4.72978 1.53006  11
  -5  22   0 3.45254 1.19013  12
   5  22   0 1.38460 1.27845  28
  -5  22   0 3.70752 1.81288  28
  -5  22   0 4.51437 1.10928  31
  -5  22   0 4.96673 1.60852   7
   5  22   0 5.64405 1.53133  25
  -6 -22   0 281.283 19.3364  38
  -6 -22   0 287.339 20.3638  13
  -6 -22   0 312.672 19.0020  31
   6 -22   0 322.845 20.4870  26
   6 -22   0 265.194 19.3956   3
   6 -22   0 282.301 20.6035  33
   6 -22   0 295.553 19.0019  30
  -6 -22   0 304.113 20.4014  28
   6 -22   0 254.163 18.8506  37
   6 -22   0 291.141 20.5209  35
   6 -22   0 306.972 21.2424  39
   6  22   0 295.295 19.9444  25
  -6  22   0 313.934 19.4182  31
  -6  22   0 309.555 20.7056  28
   6  22   0 305.321 21.4701  22
  -6  22   0 277.816 20.2972   7
   6  22   0 295.323 20.7789  20
  -6  22   0 317.275 19.4870  12
   6  22   0 301.364 20.1365  11
  -6  22   0 308.335 19.5853  38
   7 -22   0 11.7643 2.36861  37
   7 -22   0 10.7602 2.06708  30
  -7 -22   0 17.1089 3.88495  13
  -7 -22   0 16.0430 2.87725  38
   7 -22   0 14.0414 2.65132  26
   7 -22   0 14.6954 3.20829  33
   7 -22   0 13.2745 2.73989  39
  -7 -22   0 9.92814 2.91410  28
  -7 -22   0 19.0417 2.49244  21
   7 -22   0 12.0351 3.54628  35
   7 -22   0 12.4973 2.84040   3
  -7  22   0 13.8241 3.26133   7
   7  22   0 17.0202 2.05107  44
  -7  22   0 14.4075 3.15479  28
   7  22   0 19.8799 3.05682  11
   7  22   0 14.0357 2.00745  10
  -7  22   0 14.1222 1.94992  31
  -7  22   0 13.3096 1.92745  38
   7  22   0 17.6840 4.02784  22
   7  22   0 15.4597 2.65284  25
   8 -22   0 15.0733 3.15953   3
   8 -22   0 15.7561 3.73356  33
  -8 -22   0 15.4852 3.78223  28
   8 -22   0 19.5504 2.90509  37
   8 -22   0 13.2213 2.43700  30
  -8 -22   0 17.3663 2.71565  31
  -8 -22   0 22.6141 2.95811  21
  -8 -22   0 18.9564 3.47142  18
   8 -22   0 13.5480 2.93108  39
  -8 -22   0 20.5107 2.87483  19
  -8 -22   0 16.9244 3.18507  38
   8 -22   0 17.5535 3.29827  26
   8 -22   0 12.9637 1.92571  10
  -8  22   0 14.0396 2.13090  31
  -8  22   0 15.5026 2.14313  38
   8  22   0 15.7648 2.13799  10
  -8  22   0 17.4323 3.54581  28
   8  22   0 19.4067 2.71864   2
   8  22   0 20.1637 3.39491  11
   8  22   0 19.3056 2.57172  44
   8  22   0 18.3957 4.29188  22
   8  22   0 14.7931 2.91614  25
  -9 -22   0 -0.5330 2.47622  38
   9 -22   0 0.11393 2.38877  26
   9 -22   0 0.14413 1.14256  44
   9 -22   0 0.43453 1.28378  11
   9 -22   0 1.08083 2.30154  37
  -9 -22   0 3.55022 2.41061  18
   9 -22   0 3.78996 1.31484  10
  -9 -22   0 1.97739 2.12629  19
   9 -22   0 0.37798 2.03302  30
   9 -22   0 -0.6401 2.37957   3
  -9 -22   0 3.10897 3.09596  28
   9 -22   0 1.81645 2.83256  23
   9 -22   0 0.28268 2.63211  39
  -9 -22   0 -0.2931 2.04864  31
  -9 -22   0 4.09632 2.13418  14
   9 -22   0 4.33636 3.22556  33
  -9 -22   0 3.68352 2.23134  21
   9  22   0 1.34653 1.64326   2
   9  22   0 1.88105 2.25692  25
   9  22   0 -0.6025 2.65581  22
  -9  22   0 0.80015 1.14188  38
   9  22   0 0.19192 1.76119  29
  -9  22   0 1.97346 2.68456  28
   9  22   0 0.50553 2.08655  11
  -9  22   0 0.73531 1.22889  21
   9  22   0 1.00769 1.61328  10
   9  22   0 1.90195 1.40585  44
  -9  22   0 0.25679 1.13269  31
 -10 -22   0 13.6433 3.52313  38
  10 -22   0 14.7956 3.52527  26
 -10 -22   0 17.7586 3.55270  18
  10 -22   0 13.7754 3.14404  27
 -10 -22   0 21.0422 3.20648  21
  10 -22   0 17.0678 3.53453   3
  10 -22   0 18.2520 3.58551  39
  10 -22   0 22.1328 3.26971  30
 -10 -22   0 21.7112 3.41517  19
  10 -22   0 26.4986 2.70465  10
  10 -22   0 20.5855 2.50071  44
  10 -22   0 14.3769 3.27237  37
  10 -22   0 16.8969 2.56965  43
 -10 -22   0 15.9217 3.08272  31
 -10  22   0 18.7017 2.05249  31
  10  22   0 15.9219 4.24881  22
 -10  22   0 16.3999 2.12224  21
  10  22   0 15.6424 2.66061   2
  10  22   0 22.7079 2.63739  43
 -10  22   0 21.7881 2.53949  38
  10  22   0 21.0876 2.58755  44
  10  22   0 17.9876 3.41019  25
  10  22   0 15.5495 3.36572  11
  10  22   0 14.4961 2.92112  29
  10  22   0 18.3479 2.56737  10
  11 -22   0 53.6975 5.55013  30
  11 -22   0 64.7448 4.81306  44
 -11 -22   0 66.8215 5.59763  21
  11 -22   0 58.8287 5.46603  27
 -11 -22   0 59.3789 5.98773  18
  11 -22   0 48.0457 4.94377  10
  11 -22   0 53.8315 5.69353  43
 -11 -22   0 55.3053 5.67402  31
 -11 -22   0 57.9521 5.40672  19
  11 -22   0 42.7170 6.31868   3
 -11 -22   0 61.0889 6.93371  38
  11 -22   0 51.6192 5.83764  39
  11  22   0 69.5560 6.29310  25
 -11  22   0 56.2307 4.91956  38
  11  22   0 44.9264 5.48382  10
  11  22   0 63.0693 5.31636   2
  11  22   0 63.1190 6.95591  22
  11  22   0 49.2319 6.12235  43
 -11  22   0 56.6329 4.31662  31
  11  22   0 66.1852 6.34070  11
 -11  22   0 49.7914 4.15905  21
 -12 -22   0 62.5124 6.05904  21
  12 -22   0 59.9678 4.98774  44
  12 -22   0 64.9515 5.01921  43
 -12 -22   0 65.9873 6.88535  38
 -12 -22   0 72.2615 6.94327  18
  12 -22   0 61.9566 4.97452  10
 -12 -22   0 68.9776 6.25645  19
  12 -22   0 54.9651 6.20181  39
  12 -22   0 59.4691 6.81178   3
 -12 -22   0 66.6930 6.09831  31
  12 -22   0 51.8196 5.94429  27
  12  22   0 69.7009 5.61674   2
  12  22   0 61.0918 6.52752  22
 -12  22   0 64.7217 5.02724  21
  12  22   0 66.2960 5.09755  43
 -12  22   0 60.9663 5.05067  31
  12  22   0 55.3136 7.74247  25
  12  22   0 68.9714 5.94072  15
  12  22   0 61.9166 5.53501  29
  12  22   0 64.3895 5.07202  10
 -12  22   0 58.8868 5.26711  38
  12  22   0 63.7934 6.63019  11
  12  22   0 61.2729 4.99544  44
  13 -22   0 2.30227 1.41058  43
 -13 -22   0 3.03401 2.57273  19
  13 -22   0 6.71024 1.73319  10
 -13 -22   0 2.45931 3.45941  21
  13 -22   0 3.61015 1.72821  44
 -13 -22   0 -3.0105 3.25060  38
 -13 -22   0 3.77683 2.64268  31
  13 -22   0 -0.1898 3.38031  27
  13 -22   0 0.89773 3.38191   3
 -13 -22   0 2.50759 2.78123  18
  13 -22   0 1.56069 1.67904  11
  13 -22   0 2.77162 2.58079  39
  13  22   0 1.37306 1.64782  29
 -13  22   0 4.14644 2.04314  21
 -13  22   0 3.40732 1.98927  38
  13  22   0 5.37546 2.04019   2
  13  22   0 5.25116 2.56347  25
  13  22   0 4.41440 1.61922  44
  13  22   0 0.20644 2.02777  15
  13  22   0 4.82734 1.67591  43
  13  22   0 3.62221 2.70778  11
  13  22   0 1.94649 1.49611  10
 -14 -22   0 26.2244 3.68575  21
 -14 -22   0 32.1286 3.97347  19
  14 -22   0 25.6645 4.50127  27
 -14 -22   0 36.3665 5.81071  18
  14 -22   0 27.4095 2.56435  43
  14 -22   0 26.7301 2.59054  10
 -14 -22   0 26.0406 3.84378  31
  14  22   0 31.9515 3.35111   2
  14  22   0 30.3511 2.81120  43
 -14  22   0 24.8988 3.14736  21
  14  22   0 31.6089 3.79213  25
  14  22   0 30.1459 3.42860  15
  14  22   0 25.0487 4.16830  11
  14  22   0 34.5301 3.26198  10
 -15 -22   0 20.5347 2.61168  21
 -15 -22   0 22.3791 3.94110  18
 -15 -22   0 14.8517 2.56921  19
  15  22   0 18.1852 2.61447   2
  15  22   0 19.9703 2.74516  15
 -16 -22   0 10.5409 1.65258  19
   0 -23   0 0.54203 1.53632  13
   0 -23   0 -0.0236 1.08122  35
   0 -23   0 -0.0828 0.93993  28
   0  23   0 -0.0236 1.47018  20
   0  23   0 0.40892 1.31630  28
   0  23   0 1.55721 1.03584  38
   0  23   0 0.31405 0.62727   7
  -1 -23   0 4.89063 1.86278  13
   1 -23   0 7.23753 1.95394  13
   1 -23   0 5.77437 1.59537  35
  -1 -23   0 7.55907 1.41886   7
  -1  23   0 5.76128 2.07874  20
  -1  23   0 4.39626 1.79733  28
  -1  23   0 6.21038 0.94338   7
   1  23   0 5.17029 1.96287  20
  -2 -23   0 700.563 46.1923  28
   2 -23   0 719.945 46.0056  35
   2 -23   0 749.208 45.1699   8
   2 -23   0 720.465 45.5396  14
  -2 -23   0 708.377 45.7666   7
  -2 -23   0 716.851 46.1662  13
  -2 -23   0 688.379 45.7527  23
  -2  23   0 785.108 49.9475  20
  -2  23   0 800.391 49.2339  38
   2  23   0 754.723 50.0833  20
  -2  23   0 780.805 50.0552  28
   2  23   0 786.166 50.3239  28
  -2  23   0 753.220 48.7746   7
   3 -23   0 223.619 13.9676   8
  -3 -23   0 215.158 15.2338  13
  -3 -23   0 239.585 15.3237   7
   3 -23   0 204.355 14.9586  35
   3 -23   0 203.092 14.3156  14
  -3 -23   0 221.803 15.2157  28
  -3 -23   0 216.454 14.2733  38
  -3 -23   0 197.526 14.3938  23
  -3  23   0 220.928 15.1241  12
  -3  23   0 228.698 16.0300  28
   3  23   0 217.862 16.1337  28
   3  23   0 231.444 16.4373  22
  -3  23   0 244.807 14.8112   7
   3  23   0 228.543 16.0674  20
  -3  23   0 226.192 15.1069  38
  -3  23   0 231.513 15.8143  20
  -4 -23   0 112.806 7.83438  38
   4 -23   0 103.964 7.23994   8
   4 -23   0 108.478 8.60397  35
  -4 -23   0 101.267 8.75644  13
   4 -23   0 106.011 7.54271  14
  -4 -23   0 109.198 8.61583  28
   4  23   0 110.531 8.11129  38
  -4  23   0 119.060 8.86229  28
  -4  23   0 115.583 8.65001  20
  -4  23   0 111.768 7.82860  38
  -4  23   0 117.188 7.63090  31
   4  23   0 116.237 9.02472  20
  -4  23   0 109.165 7.80511   7
  -4  23   0 110.039 7.78216   7
   4  23   0 107.891 9.29272  22
  -4  23   0 114.215 7.88212  12
  -5 -23   0 90.5336 6.65191  38
   5 -23   0 75.7437 6.68624   3
   5 -23   0 78.9801 6.50005  39
  -5 -23   0 86.2629 6.19839  31
   5 -23   0 85.6098 7.53057  35
   5 -23   0 81.0631 7.68088  26
   5 -23   0 82.5169 7.02208  33
  -5 -23   0 98.9857 6.42251  21
   5  23   0 85.1284 8.08925  20
  -5  23   0 89.1730 6.69231  31
   5  23   0 92.4309 8.63002  22
  -5  23   0 86.7012 6.81472  12
  -5  23   0 96.3678 7.94184  28
  -5  23   0 112.097 7.80767   7
  -5  23   0 94.2687 6.89058  38
   5  23   0 106.402 7.30791  11
  -5  23   0 116.415 7.49501   4
  -5  23   0 100.929 7.26093   7
   5  23   0 99.8571 7.14608  25
   6 -23   0 142.307 10.8989  30
  -6 -23   0 162.105 12.5351  13
   6 -23   0 150.980 13.1565  35
  -6 -23   0 164.267 10.8705  21
   6 -23   0 178.444 11.6546  26
  -6 -23   0 169.430 12.4956  28
   6 -23   0 160.971 11.9501  33
   6 -23   0 158.614 11.4879   3
  -6 -23   0 165.740 10.9027  31
   6 -23   0 136.032 10.7980  37
   6 -23   0 162.391 11.3106  39
  -6 -23   0 175.894 11.4767  38
  -6  23   0 182.485 12.4385   7
  -6  23   0 171.720 11.3484  31
   6  23   0 177.798 12.1337  11
   6  23   0 155.402 15.5567  22
  -6  23   0 173.557 12.6762  28
   6  23   0 173.914 11.8926  25
  -6  23   0 174.625 11.5532  38
  -6  23   0 168.554 11.4151  12
   7 -23   0 22.3380 3.76359  33
   7 -23   0 17.7440 2.73463  37
  -7 -23   0 24.8377 3.11217  31
   7 -23   0 19.9309 3.66417   3
  -7 -23   0 26.7527 3.26280  21
   7 -23   0 21.7466 2.83854  30
   7 -23   0 22.5960 3.46650  26
  -7 -23   0 26.7306 3.76847  38
   7 -23   0 20.8361 3.43497  39
  -7 -23   0 23.3254 4.07325  28
  -7  23   0 26.5917 4.12115   7
   7  23   0 29.5498 3.56749  25
   7  23   0 28.0042 4.86288  22
  -7  23   0 25.0512 2.82636  38
   7  23   0 26.8452 3.64095  11
  -7  23   0 19.8927 2.46918  31
   7  23   0 28.7294 2.96034   2
   8 -23   0 134.639 9.53199  37
   8 -23   0 117.288 9.54835  30
   8 -23   0 130.639 9.99660  39
   8 -23   0 166.217 11.8392  26
  -8 -23   0 122.116 9.94689  18
  -8 -23   0 161.419 10.0331  31
  -8 -23   0 137.189 10.4408  38
  -8 -23   0 129.790 9.58810  19
  -8 -23   0 152.037 10.0902  21
  -8 -23   0 134.717 11.3446  28
   8 -23   0 124.762 10.1997   3
   8  23   0 159.888 12.5517  22
   8  23   0 149.959 10.0635   2
  -8  23   0 128.728 9.47568  38
  -8  23   0 137.576 9.43859  31
   8  23   0 137.415 10.3686  25
  -8  23   0 146.605 11.2320  28
   8  23   0 146.075 10.6886  11
   8  23   0 139.742 9.57966  10
   9 -23   0 33.8411 4.08800  37
   9 -23   0 33.3824 3.99027  27
  -9 -23   0 39.4402 4.68664  18
  -9 -23   0 45.0588 5.12062  38
  -9 -23   0 41.6425 4.38242  21
  -9 -23   0 37.1137 4.25603  19
   9 -23   0 32.9534 4.87586   3
  -9 -23   0 37.2478 4.49222  14
   9 -23   0 34.0585 4.08412  30
   9 -23   0 41.5874 6.33885  23
   9 -23   0 35.8791 5.01487  26
  -9 -23   0 43.8554 6.40661  28
   9 -23   0 34.2398 4.66639  39
  -9 -23   0 42.4360 4.49085  31
   9  23   0 42.6655 4.83834  25
   9  23   0 45.1633 4.89823  11
   9  23   0 44.2774 4.11594   2
  -9  23   0 35.7694 3.27516  31
  -9  23   0 33.0953 3.28572  38
  -9  23   0 45.6324 5.74690  28
   9  23   0 47.5528 3.84767  44
   9  23   0 42.3363 3.62717  10
   9  23   0 40.5610 4.78575  29
 -10 -23   0 82.2026 8.23090  38
 -10 -23   0 82.9965 7.15310  19
  10 -23   0 89.8375 7.94000  26
  10 -23   0 97.9408 7.39867  30
  10 -23   0 102.749 7.97559  39
 -10 -23   0 87.4746 7.48929  31
 -10 -23   0 83.0909 7.16855  21
  10 -23   0 95.8686 7.97152   3
 -10 -23   0 84.7284 7.92091  18
  10 -23   0 98.5972 7.42391  37
  10 -23   0 83.2096 7.08874  27
 -10  23   0 96.2810 6.11315  21
  10  23   0 82.9953 9.17575  22
  10  23   0 77.9706 7.75347  11
  10  23   0 83.9278 7.62387  25
  10  23   0 80.8053 6.53019  44
 -10  23   0 100.635 6.05043  31
 -10  23   0 99.0931 6.30945  38
  10  23   0 85.8638 7.35224  29
  10  23   0 81.9830 6.88760   2
  10  23   0 74.4068 6.32553  10
  11 -23   0 21.4900 3.54929  30
 -11 -23   0 25.8394 4.96480  38
 -11 -23   0 25.6968 4.61502  18
  11 -23   0 16.2823 3.68680  27
  11 -23   0 21.9063 4.24904   3
  11 -23   0 18.8388 3.86563  39
 -11 -23   0 30.1261 4.04375  31
 -11 -23   0 21.7215 3.43912  21
 -11 -23   0 29.2428 3.93226  19
  11 -23   0 24.9006 2.73059  10
  11  23   0 24.7796 4.05805  29
  11  23   0 29.3060 4.41159  25
  11  23   0 23.7851 4.63168  22
  11  23   0 34.8199 4.95457  11
  11  23   0 25.1089 2.79372  10
  11  23   0 26.1579 3.07076  44
  11  23   0 26.3636 3.98373  15
 -11  23   0 27.5698 2.48797  21
  11  23   0 27.3009 3.19039  43
  11  23   0 29.3676 3.69471   2
 -11  23   0 19.3813 2.61008  31
 -11  23   0 20.0010 3.33184  38
  12 -23   0 40.5424 3.63048  10
  12 -23   0 34.5283 5.29401  27
 -12 -23   0 43.2244 5.48751  18
 -12 -23   0 36.1441 4.88774  31
 -12 -23   0 38.1569 5.46080  38
  12 -23   0 43.2246 5.27131  39
 -12 -23   0 42.3019 4.98929  19
 -12 -23   0 42.4539 4.70795  21
  12 -23   0 34.6222 5.53407   3
  12  23   0 37.7047 4.27701  29
  12  23   0 40.6544 4.17970   2
 -12  23   0 40.9144 3.79046  31
 -12  23   0 39.3095 4.02685  38
  12  23   0 37.9413 3.69763  10
  12  23   0 50.6277 5.54548  22
  12  23   0 43.4331 3.89194  44
  12  23   0 33.2088 3.71437  43
  12  23   0 40.2572 5.28171  11
  12  23   0 41.2853 4.60434  15
  12  23   0 39.0899 5.14979  25
 -12  23   0 44.1215 3.87942  21
 -13 -23   0 21.1647 3.16822  21
  13 -23   0 16.8119 3.12330  39
 -13 -23   0 26.9470 3.93458  18
  13 -23   0 15.6181 2.03655  43
 -13 -23   0 19.8003 3.21517  19
  13 -23   0 17.4530 4.07215  27
  13 -23   0 11.4857 3.64786   3
  13 -23   0 19.6771 2.29277  10
 -13 -23   0 20.3516 3.81365  38
  13  23   0 21.0445 3.60151  25
 -13  23   0 17.3144 2.77372  21
  13  23   0 20.1025 2.40565  10
  13  23   0 21.9651 3.30619  15
  13  23   0 20.3045 2.83624   2
  13  23   0 21.4572 2.75248  43
  13  23   0 20.6122 2.97342  29
 -13  23   0 18.8125 2.76365  31
 -13  23   0 21.6709 3.47891  38
  13  23   0 27.4720 4.24924  11
  14 -23   0 14.7264 2.07390  43
  14 -23   0 7.51575 3.79580  27
 -14 -23   0 11.4681 2.73417  19
 -14 -23   0 12.3213 2.99781  18
  14 -23   0 6.66092 3.24948   3
 -14 -23   0 14.2489 2.66572  21
  14 -23   0 12.6977 1.81484  10
  14  23   0 19.1211 2.51464   2
  14  23   0 13.0098 2.22597  43
 -14  23   0 12.6597 2.30347  21
  14  23   0 15.7346 1.78545  10
  14  23   0 13.7078 2.92567  11
  14  23   0 12.6504 2.75895  25
 -14  23   0 14.1838 2.26842  31
  14  23   0 13.1644 2.38231  15
 -15 -23   0 11.6948 2.31944  21
 -15 -23   0 14.4017 2.23172  19
  15  23   0 12.6619 2.01748   2
  15  23   0 17.4313 2.48588  15
   0 -24   0 337.593 22.4434  13
   0 -24   0 337.310 22.0781  35
   0  24   0 372.151 24.0086  38
   0  24   0 374.672 24.7767  20
   0  24   0 364.256 24.9009  28
  -1 -24   0 0.60160 1.48173  13
   1 -24   0 1.57354 1.31682  35
   1 -24   0 1.61369 1.50135  13
  -1 -24   0 -0.2576 0.81230  28
  -1  24   0 2.76113 0.63334   7
  -1  24   0 2.84208 1.22099  38
  -1  24   0 1.83454 1.70837  20
   1  24   0 2.20456 1.29772  38
  -1  24   0 2.38346 1.72910  28
   1  24   0 2.12702 1.87703  20
   2 -24   0 472.556 29.9785  35
   2 -24   0 462.545 29.0379   8
   2 -24   0 463.641 29.4857  14
   2 -24   0 444.904 29.5529  13
  -2 -24   0 435.584 29.6617  23
  -2 -24   0 452.223 29.6669   7
  -2 -24   0 462.638 30.1612  13
  -2  24   0 499.821 31.4564  31
  -2  24   0 482.833 32.4674  20
  -2  24   0 500.013 32.6282  28
   2  24   0 504.533 32.7159  20
  -2  24   0 494.080 31.7069  38
   2  24   0 500.367 33.2786  22
   2  24   0 502.081 31.8974  38
  -2  24   0 487.543 31.7789  12
   2  24   0 486.016 32.8555  28
  -3 -24   0 27.8420 3.24037  23
   3 -24   0 30.0019 3.35771  14
  -3 -24   0 34.5611 3.15002  38
   3 -24   0 31.3159 2.74674   8
  -3 -24   0 35.9699 3.90794  28
  -3 -24   0 32.7798 4.43689  13
   3 -24   0 36.6838 4.69025  35
  -3  24   0 33.6199 3.23711  12
  -3  24   0 35.2650 3.91674  20
   3  24   0 33.4418 4.17792  28
  -3  24   0 34.3330 3.11111  38
  -3  24   0 33.1334 4.01327  28
  -3  24   0 34.8271 2.54390   7
  -3  24   0 30.5051 2.80340  31
   3  24   0 33.7635 4.15169  20
  -4 -24   0 399.500 26.6550  13
   4 -24   0 396.098 25.5113  14
  -4 -24   0 401.076 25.7170  38
   4 -24   0 397.544 26.6499  35
  -4 -24   0 410.058 26.7512  28
   4 -24   0 398.316 25.2175   8
  -4 -24   0 369.671 25.2927  31
  -4  24   0 408.362 27.1390  12
   4  24   0 433.140 27.3089  11
  -4  24   0 436.024 28.1741  28
  -4  24   0 416.423 27.1199  38
   4  24   0 412.593 28.6340  22
   4  24   0 429.585 27.8187  38
  -4  24   0 417.674 26.9988   7
   4  24   0 434.557 28.3267  20
  -4  24   0 416.215 28.0290  20
  -5 -24   0 30.3022 3.02008  21
   5 -24   0 29.8664 3.99175  33
   5 -24   0 24.2070 3.54197   3
   5 -24   0 25.3784 3.41386  39
  -5 -24   0 35.7581 3.10707  31
  -5 -24   0 22.4879 4.07956  13
   5 -24   0 34.9906 4.41917  35
   5 -24   0 38.2576 3.67255  26
  -5 -24   0 22.3471 4.05504  28
  -5 -24   0 35.3419 3.65998  38
  -5  24   0 29.8809 2.63046   4
  -5  24   0 31.3608 3.02161  38
  -5  24   0 37.3380 3.23128   7
   5  24   0 25.9452 4.50664  20
  -5  24   0 30.7135 2.95182  12
  -5  24   0 34.0625 4.28268  20
   5  24   0 27.4092 4.67648  22
   5  24   0 35.4089 3.33901  11
  -5  24   0 30.3487 4.00151  28
  -5  24   0 29.3582 2.73613  31
  -6 -24   0 526.228 34.7436  21
   6 -24   0 508.603 35.3764   3
   6 -24   0 577.153 37.4501  35
  -6 -24   0 558.510 36.4407  28
   6 -24   0 538.697 35.6792  33
   6 -24   0 516.896 35.2171  26
  -6 -24   0 511.860 36.2461  13
  -6 -24   0 615.696 35.7277  38
   6 -24   0 626.889 36.4277  30
  -6 -24   0 512.271 34.7726  31
   6 -24   0 520.256 35.2217  39
  -6  24   0 552.690 35.4162  38
  -6  24   0 571.205 35.2446  31
  -6  24   0 558.475 36.6259  20
  -6  24   0 561.336 35.3146  12
   6  24   0 544.329 37.3994  22
  -6  24   0 526.978 36.0040   7
   6  24   0 542.218 36.7149  20
   6  24   0 587.982 36.0492  11
   6  24   0 542.990 35.7298  25
  -6  24   0 571.940 36.6895  28
  -7 -24   0 49.0158 4.16431  21
   7 -24   0 37.9422 4.21507  39
  -7 -24   0 46.6004 4.13047  31
  -7 -24   0 40.8084 5.84759  13
  -7 -24   0 42.4520 5.37050  28
   7 -24   0 39.7375 3.85874  30
   7 -24   0 35.2942 4.34107  26
   7 -24   0 38.0615 3.80477  37
   7 -24   0 38.2704 5.10427  33
   7 -24   0 38.2848 4.60123   3
   7  24   0 48.5387 4.08510   2
  -7  24   0 49.4353 4.01258  21
  -7  24   0 47.5246 5.05591  20
  -7  24   0 46.0629 5.20651  28
   7  24   0 47.8572 6.33166  22
   7  24   0 50.3406 4.85337  11
  -7  24   0 41.1715 3.91629  38
   8 -24   0 139.650 9.23700  37
  -8 -24   0 126.655 10.8791  28
  -8 -24   0 120.960 9.81098  21
  -8 -24   0 126.001 9.93760  38
   8 -24   0 121.713 9.72979   3
  -8 -24   0 116.576 9.14296  31
   8 -24   0 118.225 10.4037  33
   8 -24   0 142.596 10.1493  27
  -8 -24   0 110.170 9.74454  18
   8  24   0 143.610 11.8143  22
  -8  24   0 134.849 8.83430  38
   8  24   0 112.561 8.74940  10
  -8  24   0 137.932 8.75435  31
  -8  24   0 132.144 10.5080  28
   8  24   0 117.326 9.11953   2
  -8  24   0 126.554 10.3126  20
  -8  24   0 137.577 8.77005  21
   8  24   0 122.500 9.83180  11
   8  24   0 131.225 9.95527  25
  -9 -24   0 38.3075 4.38557  21
  -9 -24   0 43.3636 5.05631  18
  -9 -24   0 37.4057 4.44829  19
   9 -24   0 32.4381 3.99818  27
   9 -24   0 36.5504 4.13648  37
  -9 -24   0 42.1079 4.84907  14
  -9 -24   0 27.5824 6.95133  28
   9 -24   0 32.0406 4.69164  26
   9 -24   0 32.6083 4.85912   3
   9 -24   0 35.4885 4.70459  39
   9 -24   0 33.2605 4.07001  30
  -9 -24   0 43.5295 5.22751  38
   9  24   0 35.8777 6.54276  22
   9  24   0 38.9587 3.91879   2
  -9  24   0 33.2179 5.65591  28
   9  24   0 44.5937 3.50954  44
   9  24   0 39.1182 3.42195  10
   9  24   0 23.2094 5.74939  29
  -9  24   0 32.7577 3.14264  38
   9  24   0 44.2891 5.13681  25
  -9  24   0 34.7076 3.22374  21
  -9  24   0 35.7662 3.09347  31
  10 -24   0 178.562 11.6227  27
 -10 -24   0 188.701 13.0768  19
 -10 -24   0 158.190 12.8198  38
 -10 -24   0 161.447 11.7951  21
  10 -24   0 164.881 11.9404  37
  10 -24   0 165.580 11.8277  30
  10 -24   0 164.094 12.2472  39
  10 -24   0 166.504 12.3424   3
 -10 -24   0 177.688 13.5589  18
  10 -24   0 166.486 12.3496  26
  10 -24   0 140.082 13.4912  23
  10  24   0 173.126 12.6435  29
 -10  24   0 173.448 11.1904  31
  10  24   0 185.326 14.4844  22
  10  24   0 171.999 11.7652  44
 -10  24   0 170.997 11.2503  21
 -10  24   0 170.998 11.3762  38
  10  24   0 168.850 12.0066   2
  10  24   0 200.272 13.0619  25
  10  24   0 163.738 12.8982  11
  10  24   0 154.009 11.4705  10
  11 -24   0 4.43081 4.83416  23
 -11 -24   0 22.9835 4.76948  38
 -11 -24   0 16.7236 3.26137  21
  11 -24   0 13.2118 3.55719  39
  11 -24   0 13.1545 3.19968  30
  11 -24   0 14.9120 3.92695   3
 -11 -24   0 19.3259 3.62547  18
 -11 -24   0 24.3580 3.95300  31
 -11 -24   0 16.1490 3.16998  19
  11 -24   0 16.8958 3.46527  27
  11  24   0 22.2364 4.70714  22
 -11  24   0 18.0842 2.14817  21
  11  24   0 25.7967 3.85584  25
  11  24   0 24.3393 3.65651   2
  11  24   0 17.8415 3.21101  44
 -11  24   0 15.1710 2.28967  31
 -11  24   0 18.5284 2.73694  38
  11  24   0 15.9771 3.04892  29
  11  24   0 17.1406 2.38833  10
  11  24   0 16.8358 3.12457  15
  11  24   0 16.5464 3.57907  43
  11  24   0 23.5476 4.05407  11
 -12 -24   0 153.703 12.3403  38
 -12 -24   0 172.463 12.9477  18
 -12 -24   0 166.329 11.5007  19
  12 -24   0 161.706 12.1388  39
  12 -24   0 137.062 12.0888   3
 -12 -24   0 151.600 11.5908  31
  12 -24   0 185.572 13.1551  27
 -12 -24   0 159.066 11.5053  21
 -12  24   0 148.582 10.4730  31
  12  24   0 164.523 11.7743  25
  12  24   0 162.718 11.2441  29
 -12  24   0 148.424 10.7149  38
  12  24   0 153.637 10.5216  10
  12  24   0 160.712 11.0881   2
  12  24   0 159.349 11.3100  15
  12  24   0 144.080 11.8411  22
  12  24   0 165.017 11.2139  43
 -12  24   0 163.179 10.7859  21
  12  24   0 153.023 11.8990  11
  13 -24   0 3.90351 3.08863  27
  13 -24   0 2.61588 1.19773  43
 -13 -24   0 8.34641 2.66373  19
  13 -24   0 1.92231 2.47507  39
 -13 -24   0 8.23336 2.72496  21
 -13 -24   0 5.73576 2.69214  31
  13 -24   0 -0.4425 0.96399  10
  13 -24   0 2.52251 3.05610   3
  13  24   0 8.35516 2.17798   2
 -13  24   0 7.49156 2.12603  21
 -13  24   0 6.75468 1.99096  31
  13  24   0 5.25039 1.88342  29
  13  24   0 9.89201 3.15894  11
  13  24   0 8.20626 2.21732  15
  13  24   0 12.0257 1.68290  10
  13  24   0 6.79612 2.66624  25
  13  24   0 9.37461 2.04510  43
 -14 -24   0 38.7889 3.95844  21
  14 -24   0 26.7963 4.40924   3
 -14 -24   0 30.0372 4.04349  31
  14 -24   0 40.6503 5.17433  27
  14 -24   0 26.8842 2.56383  10
  14 -24   0 30.9976 4.72108  39
  14  24   0 31.4068 4.54878  11
 -14  24   0 43.5232 3.71226  21
  14  24   0 40.6765 4.26589  25
  14  24   0 56.0209 4.92019  15
  14  24   0 43.6975 3.74142   2
  14  24   0 40.0543 3.43559  16
 -15 -24   0 6.76697 2.30737  21
 -15 -24   0 9.71886 1.87838  19
 -15 -24   0 7.04568 2.15426  18
  15  24   0 11.3197 1.70238   2
   0 -25   0 -1.2505 1.45181  13
   0 -25   0 0.24994 1.19919  28
   0 -25   0 -0.3053 1.03016  35
   0  25   0 0.52919 1.10588  38
   0  25   0 0.26411 0.97543  31
   0  25   0 1.01768 1.68463  20
   0  25   0 -0.2466 1.26202  28
   1 -25   0 66.1704 5.46343  13
  -1 -25   0 64.3204 5.93048  13
  -1 -25   0 58.7348 5.43190  23
   1 -25   0 65.5893 5.34183  35
   1  25   0 72.6480 6.38750  20
  -1  25   0 63.1948 5.62505  38
   1  25   0 68.2717 5.06933  31
   1  25   0 71.4735 5.47126  38
  -1  25   0 69.4972 6.32017  28
  -1  25   0 71.8807 6.26102  20
  -1  25   0 72.0106 5.04905  31
   2 -25   0 1666.34 106.605  35
  -2 -25   0 1590.85 106.410  23
   2 -25   0 1729.32 105.762   8
   2 -25   0 1656.26 106.162  14
   2 -25   0 1730.39 106.270  13
  -2 -25   0 1740.65 106.912  13
  -2  25   0 1830.67 114.371  38
   2  25   0 1843.75 114.189  31
  -2  25   0 1832.95 114.100  31
  -2  25   0 1816.00 115.179  20
   2  25   0 1730.26 115.534  22
   2  25   0 1853.80 115.620  28
  -2  25   0 1779.08 116.062  28
   2  25   0 1856.09 114.559  38
  -2  25   0 1817.22 114.451  12
   2  25   0 1833.68 115.376  20
  -3 -25   0 133.852 8.78651  38
  -3 -25   0 123.628 9.80018  13
   3 -25   0 130.332 8.38850   8
   3 -25   0 118.011 9.42061  35
   3 -25   0 117.563 8.81840  14
  -3 -25   0 118.183 8.90980  23
  -3  25   0 124.921 8.94536  38
   3  25   0 131.858 10.0857  20
  -3  25   0 135.851 9.10335  12
  -3  25   0 138.086 9.90506  20
  -3  25   0 132.031 9.99403  28
   3  25   0 133.533 9.23204  38
   3  25   0 118.455 10.2918  22
   3  25   0 121.307 10.0681  28
  -4 -25   0 39.0634 5.57289  13
   4 -25   0 48.5662 3.98252  14
  -4 -25   0 47.1540 4.16346  38
  -4 -25   0 41.6283 3.75207  31
  -4 -25   0 40.4472 4.87500  28
   4 -25   0 51.3235 5.03963  35
  -4  25   0 50.1327 4.07372  12
  -4  25   0 48.5814 5.06502  28
  -4  25   0 46.3952 3.53244   7
  -4  25   0 49.3225 3.52707   7
   4  25   0 45.0446 5.62160  22
   4  25   0 51.8929 4.09573  11
   4  25   0 48.2463 5.56385  20
  -4  25   0 43.7501 3.70427  31
  -4  25   0 45.6473 3.94619  38
   5 -25   0 46.5024 4.13877  30
  -5 -25   0 53.9031 4.87078  38
   5 -25   0 51.5770 4.72114  26
   5 -25   0 52.9876 4.95595  39
  -5 -25   0 55.7912 6.13897  13
   5 -25   0 42.4660 4.26129  37
   5 -25   0 50.3271 5.51917  35
  -5 -25   0 60.4443 4.33086  31
  -5 -25   0 58.2024 5.66286  28
   5 -25   0 45.6454 4.82467   3
  -5  25   0 60.3553 5.61580  20
  -5  25   0 57.0482 5.74260  28
  -5  25   0 54.7139 4.56777  12
  -5  25   0 56.9722 4.32428   4
   5  25   0 55.9109 6.17256  20
  -5  25   0 58.3563 4.65504  38
   5  25   0 62.8895 4.95687  11
   5  25   0 65.5516 6.74319  22
  -5  25   0 61.1570 4.62711   7
  -5  25   0 59.4544 4.42124  31
   6 -25   0 184.485 12.8077  26
   6 -25   0 184.901 14.2089  35
   6 -25   0 180.005 12.3896  30
  -6 -25   0 195.296 12.3387  21
  -6 -25   0 196.869 14.1035  28
   6 -25   0 170.898 12.9377   3
  -6 -25   0 190.147 12.9946  38
  -6 -25   0 172.035 13.9766  13
   6 -25   0 157.165 12.2642  37
  -6 -25   0 192.096 12.3605  31
   6 -25   0 193.519 12.8977  39
   6 -25   0 180.471 13.2539  33
  -6  25   0 194.921 13.1295  12
  -6  25   0 199.769 13.2705  38
   6  25   0 202.607 13.7583  11
  -6  25   0 203.457 14.5446  28
   6  25   0 191.462 14.6268  20
   6  25   0 194.074 13.6436  25
   6  25   0 207.428 15.6130  22
  -6  25   0 208.773 13.0748  31
  -6  25   0 198.016 14.4553  20
  -6  25   0 191.594 15.1269   7
  -7 -25   0 102.891 7.11368  21
   7 -25   0 82.6691 6.83759  37
  -7 -25   0 93.0775 8.92588  13
   7 -25   0 90.3465 6.98023  30
   7 -25   0 100.174 7.48685  39
   7 -25   0 81.5537 7.58033   3
   7 -25   0 97.0825 8.09703  33
   7 -25   0 91.0988 7.55005  26
  -7 -25   0 124.189 10.9355  28
  -7 -25   0 93.9123 8.24134  38
   7  25   0 111.327 9.95497  22
   7  25   0 127.667 8.56757  11
  -7  25   0 93.8875 7.42441  38
  -7  25   0 110.150 8.94799  28
  -7  25   0 111.998 8.91705  20
  -7  25   0 99.6027 7.28237  31
   7  25   0 120.177 8.37269  25
  -7  25   0 87.9561 7.76938  21
   7  25   0 106.409 7.64260   2
   8 -25   0 90.6286 9.38365  23
  -8 -25   0 92.8685 8.97422  28
   8 -25   0 79.0131 7.08908  30
  -8 -25   0 104.220 7.37463  21
   8 -25   0 91.0768 7.61738  39
  -8 -25   0 108.085 7.61225  19
   8 -25   0 91.7388 7.08045  27
  -8 -25   0 100.264 9.53145  18
   8 -25   0 92.6397 8.43436  33
   8 -25   0 99.6070 8.12334  37
   8 -25   0 88.6796 7.74515  26
   8  25   0 105.068 8.33871  11
  -8  25   0 99.5765 8.78849  20
  -8  25   0 96.7349 7.13338  21
  -8  25   0 99.2350 7.12589  31
   8  25   0 114.561 10.4757  22
  -8  25   0 107.019 9.05936  28
  -8  25   0 90.5884 7.16982  38
   8  25   0 108.574 7.64300   2
   8  25   0 122.208 8.61944  25
  -9 -25   0 7.33194 3.52234  28
  -9 -25   0 6.16182 2.51864  19
   9 -25   0 5.12921 2.74752   3
   9 -25   0 4.85662 2.33324  37
   9 -25   0 6.63872 3.04175  39
  -9 -25   0 9.02509 2.99121  18
  -9 -25   0 5.78567 2.90872  31
  -9 -25   0 7.97285 3.09521  38
  -9 -25   0 6.22992 2.57964  14
   9 -25   0 5.11666 2.51702  27
   9 -25   0 4.20201 3.48175  23
   9 -25   0 4.32160 2.26855  30
   9 -25   0 4.27395 2.78382  26
  -9 -25   0 8.43187 2.58738  21
   9  25   0 8.29308 3.59610  22
   9  25   0 11.2098 2.64630  29
   9  25   0 5.80175 1.93008   2
  -9  25   0 5.01338 1.58265  21
   9  25   0 10.8371 2.98762  11
  -9  25   0 5.93124 1.53662  38
  -9  25   0 9.49791 3.09597  28
   9  25   0 10.2612 1.68597  10
   9  25   0 10.0338 2.90183  25
  10 -25   0 105.680 8.32265  27
 -10 -25   0 127.082 8.68073  21
 -10 -25   0 114.725 8.83307  31
 -10 -25   0 133.390 9.32840  19
  10 -25   0 109.923 9.03982   3
  10 -25   0 94.7187 9.66308  30
  10 -25   0 84.0796 10.5814  26
 -10 -25   0 108.011 9.63471  38
 -10 -25   0 132.318 10.8442  18
  10 -25   0 90.5692 10.0435  39
  10 -25   0 122.716 11.0016  23
  10  25   0 110.672 9.48869  11
 -10  25   0 109.590 7.83113  21
 -10  25   0 111.530 7.94511  38
  10  25   0 115.742 8.04869  10
 -10  25   0 115.824 7.76761  31
  10  25   0 118.308 8.63697   2
  10  25   0 124.088 9.43308  25
  10  25   0 138.803 11.4111  22
  10  25   0 115.642 9.23881  29
 -11 -25   0 73.4280 6.02694  21
 -11 -25   0 59.2474 5.73887  19
  11 -25   0 55.6948 6.38284  39
 -11 -25   0 63.7629 7.28739  38
 -11 -25   0 78.0466 7.15465  18
  11 -25   0 62.6499 5.90251  30
  11 -25   0 57.4802 5.76127  27
  11 -25   0 55.8871 6.58173   3
 -11 -25   0 83.9894 7.77092  31
  11  25   0 72.1809 8.19833  22
  11  25   0 70.1001 6.16121  15
  11  25   0 73.8948 5.80299   2
  11  25   0 73.2689 6.67564  25
  11  25   0 70.4268 6.78142  11
  11  25   0 64.8817 5.14556  10
 -11  25   0 66.0105 5.45642  38
 -11  25   0 61.3970 4.86894  21
  11  25   0 70.3417 6.21588  29
 -12 -25   0 55.8976 5.71925  21
 -12 -25   0 39.0694 7.09747  18
  12 -25   0 67.7667 6.53176   3
 -12 -25   0 51.9846 5.68354  31
  12 -25   0 65.7885 6.90796  39
 -12 -25   0 51.9849 6.49320  19
 -12  25   0 58.0801 4.92337  38
  12  25   0 62.0878 6.10702  25
  12  25   0 57.5521 6.21119  22
  12  25   0 59.6237 5.23804  29
  12  25   0 55.2986 5.09278   2
  12  25   0 60.6297 5.91914  15
 -12  25   0 60.5236 4.66967  31
  12  25   0 41.5137 5.51723  10
  12  25   0 58.4425 6.17270  11
 -13 -25   0 15.3128 3.31560  18
  13 -25   0 4.75985 3.55892  27
 -13 -25   0 15.1706 2.95989  19
 -13 -25   0 16.8501 3.16454  31
  13 -25   0 9.98457 3.49789   3
 -13 -25   0 13.3652 2.81910  21
 -13  25   0 13.1059 2.23316  31
  13  25   0 10.8180 2.17276  29
 -13  25   0 10.0680 2.32270  21
  13  25   0 10.4031 3.97258  11
  13  25   0 15.2299 2.97547   2
  13  25   0 19.2041 2.22238  10
  13  25   0 12.5299 2.52998  15
  13  25   0 20.2636 3.60290  25
  14 -25   0 43.0845 5.65448  27
 -14 -25   0 43.5914 4.38155  18
 -14 -25   0 30.8854 4.08329  21
  14 -25   0 36.9957 4.71253   3
 -14 -25   0 50.4822 4.68402  19
  14  25   0 44.1630 4.18061  25
 -14  25   0 39.9145 3.66507  21
  14  25   0 44.2397 3.72539   2
  14  25   0 39.9345 4.74283  11
  14  25   0 45.6913 3.93418  15
  14  25   0 37.1017 3.31231  16
 -15 -25   0 5.14051 1.87422  18
 -15 -25   0 5.19041 1.83677  19
  15  25   0 5.16228 1.42334   2
   0 -26   0 0.23240 1.58466  13
   0 -26   0 0.87900 1.12258  35
   0  26   0 1.38874 1.74494  20
   0  26   0 0.47769 1.42207  28
   0  26   0 1.40379 0.94130  31
   1 -26   0 191.419 13.2809  35
  -1 -26   0 173.409 13.3710  23
   1 -26   0 200.584 13.3774  13
  -1 -26   0 202.725 13.7578  13
   1  26   0 215.719 14.9916  20
   1  26   0 202.551 14.1390  38
   1  26   0 205.752 13.7200  31
  -1  26   0 214.423 14.8668  20
  -1  26   0 208.601 13.9934  38
   2 -26   0 858.386 53.8600  35
  -2 -26   0 861.863 54.1120  13
   2 -26   0 840.416 53.4246  14
  -2 -26   0 795.204 53.6566  23
   2 -26   0 834.936 53.4012  13
   2  26   0 974.856 59.0449  31
  -2  26   0 958.192 60.3043  28
  -2  26   0 938.599 60.1313  20
   2  26   0 897.068 60.3291  20
  -2  26   0 946.880 59.2359  38
   2  26   0 922.161 60.5012  28
   2  26   0 896.964 60.3776  22
   2  26   0 920.728 59.4290  38
  -2  26   0 935.273 59.3102  12
  -2  26   0 955.830 59.2824  31
   3 -26   0 79.7703 6.04529  14
  -3 -26   0 72.5323 6.01512  23
   3 -26   0 77.3394 6.74920  35
  -3 -26   0 74.3324 7.02577  13
  -3  26   0 87.6133 7.25467  28
   3  26   0 74.8171 7.26588  28
   3  26   0 86.6161 7.57863  22
  -3  26   0 76.0054 6.04409  38
   3  26   0 83.8235 5.90602  31
   3  26   0 85.6625 9.60397  20
  -3  26   0 83.4607 5.82757  31
   3  26   0 78.1714 6.27690  38
  -3  26   0 83.4811 6.20669  12
   4 -26   0 275.939 18.9789  35
  -4 -26   0 246.831 17.5125  31
   4 -26   0 289.492 17.8610  14
   4 -26   0 270.933 18.5184  33
  -4 -26   0 274.174 18.0150  38
  -4 -26   0 271.282 19.1185  13
   4 -26   0 262.883 18.0558  39
  -4  26   0 302.980 19.1308  12
   4  26   0 281.068 19.2935  38
  -4  26   0 283.422 20.0035  20
   4  26   0 274.238 19.0802  11
  -4  26   0 304.558 20.2751  28
  -4  26   0 299.295 19.0873  38
  -4  26   0 300.608 18.8315  31
   4  26   0 291.811 20.3426  20
   4  26   0 287.060 20.6484  22
  -5 -26   0 58.7443 6.32969  13
   5 -26   0 45.0409 4.22395  30
  -5 -26   0 64.0235 5.00023  21
   5 -26   0 49.8537 4.72498  39
   5 -26   0 47.6721 5.31138  33
  -5 -26   0 56.6842 5.03713  38
  -5 -26   0 60.9268 5.85015  28
  -5 -26   0 59.9911 4.49823  31
   5 -26   0 53.7062 5.69368  35
   5 -26   0 40.5752 4.87906   3
   5  26   0 63.6045 4.97625  11
  -5  26   0 61.2869 5.86081  28
  -5  26   0 59.3698 4.40678  31
   5  26   0 59.7706 4.76136  25
  -5  26   0 55.6240 4.56487  12
   5  26   0 65.6827 7.19575  22
  -5  26   0 55.4632 4.62370  38
  -5  26   0 52.9900 5.54217  20
  -5  26   0 57.3604 4.31387   4
   5  26   0 47.3383 6.07836  20
  -6 -26   0 204.524 14.9821  38
   6 -26   0 197.220 14.4525  37
   6 -26   0 221.585 14.9278  26
   6 -26   0 225.098 15.0213  39
  -6 -26   0 212.026 16.0720  28
  -6 -26   0 216.453 16.2001  13
   6 -26   0 211.689 15.1475   3
   6 -26   0 228.010 14.5729  30
   6 -26   0 220.365 15.4204  33
  -6 -26   0 223.638 14.5413  31
   6 -26   0 230.684 16.7247  35
  -6 -26   0 214.086 14.4196  21
  -6  26   0 244.324 15.5562  12
   6  26   0 258.008 18.3886  22
   6  26   0 212.137 15.9939  11
  -6  26   0 232.540 15.4397  21
   6  26   0 217.773 16.1224  25
  -6  26   0 270.264 16.1863  38
  -6  26   0 246.436 15.5088  31
  -6  26   0 222.437 16.9470  20
   6  26   0 232.888 17.0744  20
  -7 -26   0 10.7055 2.37009  31
  -7 -26   0 15.9463 3.97233  28
   7 -26   0 10.0688 2.18886  30
   7 -26   0 10.0412 2.67677  26
   7 -26   0 13.3685 2.49528  37
  -7 -26   0 15.5479 4.02240  13
  -7 -26   0 16.5139 2.62397  19
   7 -26   0 10.9080 2.79929  39
  -7 -26   0 13.3300 2.39649  21
   7 -26   0 9.30922 3.18005  33
   7 -26   0 9.69199 2.89773   3
  -7 -26   0 18.7858 3.21815  38
  -7 -26   0 12.6930 2.82902  18
  -7  26   0 13.8078 1.88013  21
   7  26   0 16.5657 2.82810  25
  -7  26   0 13.5814 3.17377  28
   7  26   0 10.3963 3.40611  22
  -7  26   0 11.2054 2.02405  38
   7  26   0 13.7305 2.08764   2
   7  26   0 12.4271 2.56953  11
  -7  26   0 12.4548 1.88301  31
  -7  26   0 14.2766 3.27524  20
   7  26   0 15.0018 2.53544  12
  -8 -26   0 149.627 11.3123  31
  -8 -26   0 148.175 11.1346  19
  -8 -26   0 150.073 11.7120  18
  -8 -26   0 151.588 11.2032  21
   8 -26   0 164.216 11.9269  26
   8 -26   0 169.843 12.7462  33
   8 -26   0 166.582 11.2953  30
   8 -26   0 165.405 11.0599  27
  -8 -26   0 148.441 12.2401  38
   8 -26   0 168.198 11.8619  39
   8 -26   0 165.419 12.0272   3
  -8 -26   0 163.269 13.1918  28
   8 -26   0 159.503 13.6770  23
   8 -26   0 180.911 11.2615  37
   8  26   0 157.965 11.7145  18
  -8  26   0 172.041 13.1870  28
  -8  26   0 171.097 11.2110  21
   8  26   0 160.806 11.5936   2
   8  26   0 169.042 12.2071  25
   8  26   0 167.668 14.2053  22
  -8  26   0 171.959 11.2891  38
  -8  26   0 179.823 11.2147  31
   8  26   0 164.849 12.3240  11
   9 -26   0 78.9017 6.39541  27
   9 -26   0 73.4403 8.90850  23
  -9 -26   0 88.9191 8.88645  28
   9 -26   0 74.1516 6.98939  39
  -9 -26   0 80.5869 6.67761  31
   9 -26   0 72.9370 7.23237  26
  -9 -26   0 93.2903 7.21718  18
   9 -26   0 68.4256 6.32615  37
   9 -26   0 79.4161 6.45821  30
  -9 -26   0 77.6836 6.83051  14
  -9 -26   0 84.8737 6.59482  19
   9 -26   0 73.1543 7.20869   3
  -9 -26   0 94.9543 8.29549  38
  -9 -26   0 82.4375 6.63027  21
   9  26   0 86.8524 8.98009  22
   9  26   0 91.8280 6.62029   2
   9  26   0 89.1916 7.48645  11
   9  26   0 88.3711 7.17706  29
  -9  26   0 89.7451 8.22655  28
  -9  26   0 75.5911 5.89142  31
  -9  26   0 75.6263 5.94444  21
 -10 -26   0 226.130 15.8607  19
 -10 -26   0 224.402 16.5754  18
 -10 -26   0 227.478 16.9522  38
 -10 -26   0 222.480 15.9360  31
  10 -26   0 209.702 17.9535  23
  10 -26   0 265.788 16.6442  27
  10 -26   0 251.563 16.4443   3
  10  26   0 218.887 15.7362  11
  10  26   0 232.332 17.2398  22
  10  26   0 235.455 15.6516  25
  10  26   0 193.522 14.2028  10
  10  26   0 211.927 14.7392   2
 -10  26   0 222.645 13.9830  31
 -10  26   0 226.097 14.1595  38
  10  26   0 200.683 15.3326  29
  11 -26   0 4.17574 2.91323  27
  11 -26   0 1.78567 3.05129   3
  11 -26   0 2.99443 2.72333  30
 -11 -26   0 6.62559 3.11763  31
  11 -26   0 1.78255 2.10303  11
  11 -26   0 0.50975 3.21775  23
 -11 -26   0 5.71385 2.96924  18
  11 -26   0 0.86487 0.89338  10
 -11 -26   0 4.69790 2.58283  21
 -11 -26   0 7.29640 2.72736  19
  11 -26   0 1.33836 3.06179  39
  11  26   0 7.06752 2.45501  15
  11  26   0 5.44847 2.39192  29
 -11  26   0 4.26931 1.42264  21
  11  26   0 5.03284 1.58514  10
  11  26   0 8.64825 3.38430  11
 -11  26   0 3.98677 1.80631  31
  11  26   0 10.8869 3.12223  25
  11  26   0 8.02174 2.18975   2
 -12 -26   0 32.4265 5.26326  19
 -12 -26   0 35.0283 4.46357  21
 -12 -26   0 35.8998 4.58198  31
  12 -26   0 26.3139 4.91068  27
 -12 -26   0 34.2394 5.07859  38
  12 -26   0 37.1919 5.30672   3
  12 -26   0 29.4813 5.11727  39
 -12 -26   0 43.1459 5.20938  18
  12  26   0 35.0674 4.65976  11
  12  26   0 36.7217 4.69649  25
  12  26   0 37.8887 4.17970  15
  12  26   0 35.2277 5.25713  22
 -12  26   0 34.1474 3.28260  21
  12  26   0 42.6377 3.63158  10
  12  26   0 35.3169 3.76485   2
 -12  26   0 33.5395 3.47563  31
  12  26   0 34.4001 4.29718  29
 -12  26   0 36.3746 3.72575  38
 -13 -26   0 13.3997 3.17196  18
  13 -26   0 7.47310 2.73930  39
  13 -26   0 9.69861 3.43153   3
 -13 -26   0 11.7167 2.76453  31
  13 -26   0 7.24040 3.20098  27
 -13 -26   0 14.7634 2.68946  21
 -13 -26   0 8.98250 2.72785  19
  13  26   0 11.3850 2.14114  29
 -13  26   0 12.2038 2.14361  31
  13  26   0 15.4526 3.21988  11
  13  26   0 8.98787 3.90047  25
  13  26   0 15.9400 2.56152  15
 -13  26   0 13.1294 2.50895  21
  13  26   0 14.5595 2.37018   2
  14 -26   0 9.17290 3.25733   3
 -14 -26   0 15.0145 2.70492  18
 -14 -26   0 12.5629 2.32791  21
 -14 -26   0 11.4967 2.45719  19
  14 -26   0 8.36523 3.22954  27
  14  26   0 13.6283 3.46491  25
  14  26   0 13.7163 2.24049  15
  14  26   0 12.2227 1.83403  16
  14  26   0 13.8411 2.02706   2
 -15 -26   0 17.9006 2.08626  19
 -15 -26   0 17.3576 2.40022  18
   0 -27   0 0.11767 1.64419  13
   0 -27   0 1.47464 1.18922  35
   0  27   0 0.57929 2.11548  28
   0  27   0 1.44521 0.98438  31
   0  27   0 1.73676 1.14860  38
   0  27   0 -0.4731 1.68676  20
  -1 -27   0 39.6433 4.35593  23
   1 -27   0 41.6472 4.16278  35
  -1 -27   0 46.9904 4.95596  13
   1 -27   0 48.1597 4.50917  13
  -1  27   0 47.2429 3.93046  31
  -1  27   0 50.1983 4.29781  38
   1  27   0 52.4381 4.16406  31
   1  27   0 51.1039 4.38416  38
   1  27   0 56.4353 6.56109  20
  -1  27   0 58.3126 6.79347  20
  -1  27   0 49.8148 5.33704  28
   1  27   0 49.2868 5.40471  22
  -2  27   0 1995.02 123.457  28
   2  27   0 1854.13 123.772  22
   2  27   0 1926.04 124.999  20
  -2  27   0 1933.16 122.389  12
  -2  27   0 1930.93 122.304  38
   2  27   0 1976.15 123.717  28
  -2  27   0 1999.08 122.019  31
   3 -27   0 17.8025 2.05889   8
   3  27   0 50.0569 5.59865  28
   3  27   0 54.8119 4.30651  31
  -3  27   0 49.3865 3.99285  31
   3  27   0 51.5670 5.51578  20
  -3  27   0 56.6296 4.38165  38
   3  27   0 45.8203 4.45250  38
  -3  27   0 49.1579 5.31994  28
  -3  27   0 51.0056 5.21545  20
   3  27   0 54.6677 5.85830  22
  -3  27   0 51.9136 4.45941  12
  -4 -27   0 6.03296 1.52702  31
   4 -27   0 5.32606 2.32142  39
   4 -27   0 8.12385 2.55917  33
   4 -27   0 4.14770 2.12954  35
   4 -27   0 7.88092 2.09180  26
  -4 -27   0 5.75850 1.71947  38
  -4 -27   0 8.70737 3.28941  13
  -4  27   0 4.94259 2.17454  20
  -4  27   0 9.40487 2.50904  28
   4  27   0 8.10672 1.81536  38
  -4  27   0 10.5255 1.97912  12
  -4  27   0 8.45810 1.53053  31
   4  27   0 6.18985 1.50435  31
   4  27   0 8.43496 2.98222  22
  -4  27   0 10.5258 1.81555  38
   4  27   0 5.80970 2.52481  20
  -5 -27   0 28.5019 4.56215  13
   5 -27   0 19.3088 4.06649  35
  -5 -27   0 31.6711 3.03850  31
   5 -27   0 26.6556 2.91344  30
  -5 -27   0 36.5522 3.92982  38
   5 -27   0 20.4745 3.15599  37
   5 -27   0 25.6293 3.61293  39
   5 -27   0 27.5601 4.17114  33
   5 -27   0 25.4586 3.72766   3
  -5 -27   0 27.4302 3.14984  21
   5 -27   0 27.1217 3.43550  26
  -5  27   0 31.7216 3.28622  21
   5  27   0 31.2222 3.59229  25
  -5  27   0 31.6282 4.19785  20
  -5  27   0 29.7046 2.74719   4
  -5  27   0 28.6181 3.01922  12
   5  27   0 26.4203 3.24046  11
   5  27   0 27.7525 4.78810  20
  -5  27   0 28.3512 2.81614  31
  -5  27   0 32.4022 4.25105  28
   5  27   0 32.6697 5.30851  22
  -5  27   0 29.0805 3.06151  38
   6 -27   0 32.2497 3.38545  37
  -6 -27   0 45.7415 4.59452  38
   6 -27   0 31.3603 4.00588  26
  -6 -27   0 34.6875 3.60183  31
   6 -27   0 32.5478 4.85785  33
   6 -27   0 34.8363 3.92447  39
  -6 -27   0 38.9932 5.59858  13
   6 -27   0 28.2416 4.21802   3
  -6 -27   0 27.8109 4.84975  28
   6 -27   0 33.2590 3.42634  30
  -6 -27   0 32.0785 3.53729  21
  -6  27   0 33.6159 3.33697  12
   6  27   0 41.3079 3.99873  11
  -6  27   0 37.0233 3.57468  38
   6  27   0 42.9729 5.38449  20
   6  27   0 38.6235 4.64651  25
  -6  27   0 39.4439 3.40546  31
   6  27   0 35.8559 5.85681  22
  -6  27   0 36.0097 4.74626  28
  -6  27   0 37.7723 4.80770  20
   7 -27   0 8.96802 2.88249   3
   7 -27   0 10.7206 3.90023  39
  -7 -27   0 12.7593 2.40697  21
  -7 -27   0 8.11080 2.73542  38
   7 -27   0 11.3300 4.08403  26
   7 -27   0 6.79799 2.16168  37
  -7 -27   0 8.17727 2.27767  19
  -7 -27   0 4.54567 2.91251  28
   7 -27   0 7.52727 2.02512  30
  -7 -27   0 6.14316 2.28666  18
  -7 -27   0 10.0900 2.33974  31
  -7  27   0 7.64490 2.79756  28
  -7  27   0 7.67835 1.65238  31
  -7  27   0 6.43226 1.77127  38
   7  27   0 9.91509 2.52307  11
   7  27   0 12.1858 2.00361   2
  -7  27   0 9.01287 1.58659  21
  -7  27   0 8.86264 2.92574  20
   7  27   0 6.49471 2.19459  25
   7  27   0 6.63605 1.92126  12
   7  27   0 5.77660 3.28148  22
  -8 -27   0 43.9306 4.49346  21
  -8 -27   0 29.0855 4.94563  38
   8 -27   0 36.9000 3.98081  37
  -8 -27   0 35.0930 4.33636  31
   8 -27   0 34.4266 4.79455  26
  -8 -27   0 34.1598 4.42339  18
   8 -27   0 37.5119 4.07377  30
  -8 -27   0 30.7391 5.62713  28
   8 -27   0 32.5603 6.57646  23
   8 -27   0 39.7910 4.89419  39
   8 -27   0 34.5127 5.83223  33
   8 -27   0 35.9470 4.93103   3
  -8 -27   0 35.1072 4.23445  19
   8  27   0 34.3149 4.19684  25
  -8  27   0 26.1926 4.51960  20
  -8  27   0 37.0476 3.33958  38
  -8  27   0 32.7224 4.98271  28
   8  27   0 29.5160 4.21840  11
   8  27   0 35.7137 4.26935  29
   8  27   0 26.2546 3.70381   2
  -8  27   0 37.3880 3.24126  31
   8  27   0 31.6353 6.64921  22
   9 -27   0 -1.2693 1.22350  10
   9 -27   0 0.18955 2.52319  27
   9 -27   0 1.64959 2.81354  39
   9 -27   0 0.50957 2.85404   3
  -9 -27   0 1.84886 2.66330  18
   9 -27   0 2.14399 3.22586  23
  -9 -27   0 3.72400 2.15922  14
   9 -27   0 -1.7019 1.44121  11
  -9 -27   0 1.48969 2.36400  19
  -9 -27   0 -0.6036 2.23984  31
  -9 -27   0 3.53886 2.48738  21
   9 -27   0 0.64181 2.23467  37
   9 -27   0 2.15612 2.67315  26
   9 -27   0 8.24442 2.51307  30
  -9 -27   0 -1.4711 4.31929  38
  -9  27   0 0.55133 1.33620  38
   9  27   0 -0.4883 3.04998  22
  -9  27   0 -0.9640 1.28961  31
   9  27   0 1.49420 2.15973  25
   9  27   0 1.11118 2.16957  11
   9  27   0 0.27129 1.91426  29
  -9  27   0 1.71427 1.34518  21
   9  27   0 1.43503 1.59632   2
 -10 -27   0 146.248 11.8284  19
  10 -27   0 181.481 12.1344  37
  10 -27   0 174.312 11.9750  30
 -10 -27   0 181.404 12.5758  21
  10 -27   0 167.940 12.4136  39
  10 -27   0 174.988 11.7530  27
  10 -27   0 156.401 14.3741  23
 -10 -27   0 140.995 12.2653  18
 -10 -27   0 169.405 13.4633  38
  10 -27   0 189.412 12.6844   3
  10  27   0 153.334 11.9964  29
  10  27   0 164.379 14.0656  22
  10  27   0 156.348 12.3001  25
 -10  27   0 172.305 10.8876  38
 -10  27   0 176.690 11.1433  21
  10  27   0 146.407 12.1337  11
 -10  27   0 178.881 10.7519  31
  10  27   0 151.922 11.3785   2
 -11 -27   0 14.5326 3.88314  38
  11 -27   0 14.1627 4.39613   3
  11 -27   0 15.2130 3.20757  30
 -11 -27   0 20.0316 3.81598  18
 -11 -27   0 27.9885 3.63220  21
 -11 -27   0 20.3072 3.56727  31
  11 -27   0 18.1825 3.43464  27
  11 -27   0 9.42784 3.43040  39
 -11 -27   0 15.2244 3.20623  19
  11  27   0 25.4745 4.27134  11
  11  27   0 26.7796 3.53083  15
  11  27   0 18.8993 2.79245   2
  11  27   0 16.3265 3.02921  29
 -11  27   0 13.1038 2.19314  21
 -11  27   0 18.4436 2.70236  38
  11  27   0 19.7401 4.36166  22
 -11  27   0 13.6855 2.22569  31
 -12 -27   0 47.9766 5.05378  31
  12 -27   0 42.6305 5.67759   3
 -12 -27   0 51.5904 5.64840  18
 -12 -27   0 47.3102 4.91887  19
  12 -27   0 35.5576 5.22517  27
  12 -27   0 40.9829 5.16329  39
 -12 -27   0 49.8914 6.58009  38
 -12 -27   0 51.3893 5.07350  21
 -12  27   0 49.8316 4.02177  21
  12  27   0 51.6338 5.51320  25
 -12  27   0 50.5504 4.75865  38
  12  27   0 55.1198 5.75851  11
  12  27   0 47.8860 5.84185  22
  12  27   0 51.6645 4.78002  15
  12  27   0 45.5146 4.38885   2
 -12  27   0 48.6952 4.16357  31
  12  27   0 49.2890 5.33579  29
 -13 -27   0 29.8141 3.93086  31
 -13 -27   0 31.7985 4.02677  19
  13 -27   0 34.0287 5.49053  39
 -13 -27   0 31.1136 4.54530  18
  13 -27   0 35.9987 5.25675   3
 -13 -27   0 25.2340 3.71253  21
  13 -27   0 32.4725 5.63497  27
  13  27   0 31.8530 3.53287  29
  13  27   0 30.7921 4.05115  11
  13  27   0 35.2187 3.54010  15
 -13  27   0 26.3336 3.13444  31
  13  27   0 36.0912 3.36351   2
  13  27   0 37.0648 4.23642  25
 -14 -27   0 14.8960 2.45431  21
  14 -27   0 18.1527 4.70464   3
 -14 -27   0 15.0398 2.62763  18
 -14 -27   0 15.5987 2.41640  19
  14  27   0 16.7983 2.77807  25
  14  27   0 16.2472 2.06915  16
  14  27   0 14.2673 2.11518   2
  14  27   0 18.6764 2.53951  15
 -14  27   0 17.6359 2.42544  21
 -15 -27   0 0.90500 1.33607  19
 -15 -27   0 1.75805 1.50494  18
   0 -28   0 47.6518 4.31371  35
   0 -28   0 47.3534 5.03216  13
   0  28   0 55.6510 5.76628  28
   0  28   0 52.5265 5.50336  20
   0  28   0 53.4326 4.58272  38
   0  28   0 56.6607 4.28647  31
   1 -28   0 167.730 11.2958  13
  -1 -28   0 138.042 11.1799  23
  -1 -28   0 162.447 11.5765  13
   1 -28   0 150.127 11.0705  35
  -1  28   0 187.046 12.8976  20
  -1  28   0 170.534 11.4071  31
   1  28   0 168.158 11.4337  31
   1  28   0 175.700 11.8831  38
   1  28   0 168.575 12.7760  20
   1  28   0 167.287 13.0169  28
   1  28   0 170.069 12.9659  22
  -1  28   0 173.969 12.9415  28
  -1  28   0 163.650 11.7280  38
  -2 -28   0 121.904 9.32090  23
  -2 -28   0 124.083 9.87403  13
   2 -28   0 124.832 8.43914   8
   2  28   0 135.539 11.0049  22
   2  28   0 139.486 9.72436  21
  -2  28   0 135.922 9.78218  12
   2  28   0 139.656 10.8647  20
   2  28   0 139.780 9.44106  31
   2  28   0 142.545 9.88511  38
  -2  28   0 130.662 10.7389  28
  -2  28   0 141.657 9.37972  31
  -2  28   0 138.362 10.6786  20
  -2  28   0 138.004 9.69408  38
   3 -28   0 49.1907 4.35525  39
   3 -28   0 50.5378 4.60969  14
  -3 -28   0 48.2635 4.55781  23
   3 -28   0 44.5131 3.61477   8
   3 -28   0 50.7258 5.13777  35
  -3 -28   0 52.9637 5.82946  13
   3  28   0 55.8925 4.86363  38
  -3  28   0 56.6350 4.31431  31
   3  28   0 56.7264 5.88580  20
   3  28   0 59.2145 6.14820  28
  -3  28   0 56.5704 5.74663  28
   3  28   0 55.5693 6.11196  22
  -3  28   0 53.6523 4.58723  38
   3  28   0 54.8960 4.34874  31
  -3  28   0 57.0064 5.61961  20
   3  28   0 55.7014 4.37921  21
  -3  28   0 56.9526 4.78202  12
   4 -28   0 199.279 12.9130  14
  -4 -28   0 195.382 14.4079  13
   4 -28   0 199.118 13.0738  30
   4 -28   0 195.231 14.1730  35
   4 -28   0 175.421 12.9276  26
  -4 -28   0 179.591 12.4724  21
  -4 -28   0 184.443 12.5235  31
   4  28   0 202.809 13.7887  21
  -4  28   0 211.169 15.1569  20
  -4  28   0 212.994 15.4775  28
   4  28   0 199.547 15.8378  22
   4  28   0 219.376 15.5463  20
   4  28   0 225.292 14.4191  31
  -4  28   0 209.141 13.8298  31
  -4  28   0 198.362 14.0831  12
  -4  28   0 221.280 14.4426  21
  -4  28   0 205.802 14.0876  38
  -5 -28   0 18.9177 3.86771  13
   5 -28   0 31.3125 3.64227  26
   5 -28   0 23.4421 3.15893  37
   5 -28   0 24.7132 3.38308  39
   5 -28   0 28.3914 3.04943  30
   5 -28   0 24.4163 3.71634   3
  -5 -28   0 32.4108 3.65194  38
  -5 -28   0 29.8343 3.08716  21
   5 -28   0 24.6844 4.12778  33
   5 -28   0 30.3389 4.50181  35
  -5 -28   0 30.0397 3.20852  31
   5  28   0 27.3038 4.75820  20
  -5  28   0 30.5058 2.98311  31
  -5  28   0 32.2280 4.25366  20
  -5  28   0 27.7452 3.15708  38
  -5  28   0 31.7865 2.91318  21
  -5  28   0 33.7301 4.43539  28
   5  28   0 26.9233 4.99129  22
   5  28   0 33.9799 3.33135  25
  -5  28   0 29.8949 2.87115   4
   5  28   0 33.5027 3.48512  11
  -5  28   0 28.8269 3.12609  12
   6 -28   0 136.437 11.1497  33
  -6 -28   0 141.770 10.8530  38
   6 -28   0 149.554 10.7046  39
  -6 -28   0 151.742 12.1379  13
   6 -28   0 142.084 10.8622   3
   6 -28   0 154.753 10.8276  26
  -6 -28   0 144.722 10.0561  21
   6 -28   0 151.745 10.2184  30
   6 -28   0 135.399 10.1327  37
   6  28   0 150.939 11.1214  25
  -6  28   0 166.121 12.3465  28
  -6  28   0 163.259 10.5381  31
  -6  28   0 160.133 10.7792  38
  -6  28   0 155.196 10.5087  21
  -6  28   0 155.233 10.6038  12
   6  28   0 153.437 13.1108  22
  -6  28   0 152.476 12.1658  20
   6  28   0 151.490 12.3771  20
   7 -28   0 17.4221 3.48095  37
   7 -28   0 18.8400 3.69980  26
  -7 -28   0 21.2094 3.17687  31
   7 -28   0 13.8809 2.62560  27
   7 -28   0 14.2499 3.79413  33
   7 -28   0 13.3583 3.13018  39
  -7 -28   0 23.4742 4.50418  28
   7 -28   0 12.2443 3.32773   3
  -7 -28   0 15.5355 3.29557  38
   7 -28   0 18.2072 3.56112  30
  -7  28   0 19.9285 3.65553  20
   7  28   0 20.3318 3.17089  25
  -7  28   0 17.5522 2.68495  38
  -7  28   0 16.2723 2.14896  21
   7  28   0 18.4615 2.99837  18
  -7  28   0 21.9093 4.17460  28
  -7  28   0 15.2605 2.44024  31
   7  28   0 20.0096 3.24106  11
   7  28   0 17.8784 4.63638  22
   7  28   0 21.1477 2.71898   2
   7  28   0 18.1291 2.75682  12
   8 -28   0 250.583 17.3202  26
  -8 -28   0 245.989 17.6902  38
   8 -28   0 250.240 16.5647  27
  -8 -28   0 251.682 16.7001  21
   8 -28   0 240.932 17.8734  33
  -8 -28   0 257.149 16.9786  31
   8 -28   0 243.147 17.4173   3
   8 -28   0 254.473 16.6702  37
   8 -28   0 243.879 17.2083  39
  -8 -28   0 253.326 16.5755  19
  -8 -28   0 228.207 17.2939  14
  -8 -28   0 255.562 18.9815  28
   8 -28   0 241.972 16.6491  30
  -8 -28   0 253.995 17.2213  18
   8 -28   0 262.885 23.5452  23
   8  28   0 325.242 23.0314  22
   8  28   0 293.685 18.7468  25
  -8  28   0 268.945 21.4546  28
   8  28   0 253.156 18.0263  18
  -8  28   0 255.645 17.5702  38
  -8  28   0 261.813 17.5033  21
   8  28   0 289.098 18.3872   2
  -8  28   0 257.219 17.4854  31
  -8  28   0 273.007 19.2015  20
   8  28   0 278.619 18.6856  11
   8  28   0 242.188 18.4827  29
  -9 -28   0 3.87461 2.44435  14
  -9 -28   0 5.07027 2.41253  21
   9 -28   0 4.91730 2.45746  37
   9 -28   0 7.71885 3.93074  23
  -9 -28   0 5.14181 2.77580  18
  -9 -28   0 3.77913 2.50059  31
   9 -28   0 3.40927 2.89693  39
  -9 -28   0 7.93825 2.68109  19
  -9 -28   0 5.12475 3.09158  38
   9 -28   0 1.94087 2.17998  30
   9 -28   0 3.05869 2.86186  26
   9 -28   0 5.67155 3.26252   3
   9  28   0 7.45738 1.86801   2
   9  28   0 6.91017 2.68507  25
   9  28   0 2.69655 3.34369  22
  -9  28   0 4.95463 1.50401  21
  -9  28   0 6.40777 1.56324  31
   9  28   0 4.06959 2.12258  29
  -9  28   0 6.10322 1.61347  38
   9  28   0 11.2021 2.90091  11
  10 -28   0 110.989 9.02961   3
 -10 -28   0 111.171 8.15390  19
 -10 -28   0 118.838 9.22784  18
  10 -28   0 106.132 8.34358  37
  10 -28   0 106.777 8.18847  30
 -10 -28   0 98.8145 8.48595  31
  10 -28   0 111.768 10.9149  23
 -10 -28   0 103.712 8.36710  21
  10 -28   0 110.344 8.75086  39
  10 -28   0 91.1111 8.02789  27
 -10 -28   0 112.218 9.30698  38
  10  28   0 121.648 8.52453   2
 -10  28   0 100.530 7.50488  38
  10  28   0 115.793 11.2962  22
 -10  28   0 102.737 7.42086  21
  10  28   0 114.273 9.17517  29
 -10  28   0 100.170 7.33854  31
  10  28   0 117.432 8.49947  15
  10  28   0 116.225 8.91457  25
  10  28   0 108.237 9.13966  11
 -11 -28   0 49.8944 5.02920  31
 -11 -28   0 43.6437 5.12106  18
  11 -28   0 39.1626 4.60356  27
  11 -28   0 33.9738 5.35422   3
 -11 -28   0 41.5998 4.88954  21
 -11 -28   0 51.0148 5.80489  38
 -11 -28   0 45.9245 4.59800  19
  11 -28   0 31.8156 5.19322  39
  11 -28   0 38.4591 4.87125  30
  11  28   0 39.3336 5.21932  11
 -11  28   0 36.4545 3.22156  21
 -11  28   0 37.8842 3.83073  38
 -11  28   0 39.0489 3.36354  31
  11  28   0 40.0188 5.28701  25
  11  28   0 47.9403 4.11783   2
  11  28   0 47.8177 6.39266  22
  11  28   0 47.2301 4.80883  29
 -12 -28   0 53.6788 6.98677  31
  12 -28   0 63.9390 5.73406  39
  12 -28   0 48.0085 5.58484  27
 -12 -28   0 52.6800 5.33980  19
 -12 -28   0 54.7061 5.82854  21
  12 -28   0 68.1732 6.30006   3
 -12 -28   0 56.7930 6.31483  38
 -12 -28   0 53.4520 5.95441  18
 -12  28   0 62.8249 4.45606  21
  12  28   0 51.0096 4.68853   2
  12  28   0 50.1227 4.95327  15
  12  28   0 45.9419 5.79168  29
  12  28   0 52.2284 5.41415  25
  12  28   0 63.9730 7.53801  22
 -12  28   0 62.4391 4.61974  31
  12  28   0 58.4561 5.64410  11
 -13 -28   0 10.3257 2.54890  19
 -13 -28   0 8.71699 2.74364  18
 -13 -28   0 11.0634 2.53274  21
  13 -28   0 7.96004 3.39560   3
  13 -28   0 6.17591 2.72027  39
  13 -28   0 4.70976 3.11392  27
  13  28   0 12.5088 2.18903  15
  13  28   0 8.59970 3.15240  11
  13  28   0 7.29685 1.92199  29
 -13  28   0 7.04624 1.91699  31
  13  28   0 12.3826 2.03679   2
  13  28   0 11.4743 2.55955  25
 -13  28   0 11.9213 2.13011  21
 -14 -28   0 36.8643 3.61125  19
 -14 -28   0 36.7300 3.72051  21
 -14 -28   0 42.6175 3.93172  18
  14 -28   0 45.8777 4.73384  27
  14  28   0 36.0189 3.22397  15
  14  28   0 33.1996 2.89710   2
  14  28   0 31.5612 2.81534  16
 -15 -28   0 21.1788 2.53571  18
 -15 -28   0 29.0091 2.56108  19
   0 -29   0 0.22323 1.92519  13
   0 -29   0 0.77579 1.55801  23
   0  29   0 0.18020 0.98993  31
   0  29   0 1.59519 1.82162  22
   0  29   0 0.58257 1.85356  20
   0  29   0 0.16380 1.22612  38
   0  29   0 1.00514 1.20619  21
   1 -29   0 39.9838 4.09936  35
  -1 -29   0 38.1836 4.31185  23
   1 -29   0 41.0068 4.36871  13
  -1 -29   0 40.6400 4.90205  13
   1 -29   0 38.0440 4.37979  14
  -1  29   0 44.7466 3.62766  31
   1  29   0 43.8013 5.23933  28
  -1  29   0 45.5960 5.12648  28
   1  29   0 43.2747 3.62263  31
  -1  29   0 43.1987 4.92440  20
   1  29   0 43.2080 3.70629  21
  -1  29   0 42.3730 4.09763  12
  -1  29   0 40.3473 4.25886  21
   1  29   0 45.6999 5.21680  22
   1  29   0 46.6344 5.26104  20
  -1  29   0 43.4176 3.97850  38
   1  29   0 42.9632 4.05735  38
   2 -29   0 87.5255 7.11828  14
  -2 -29   0 82.1964 7.14985  23
   2 -29   0 96.6878 6.66435   8
   2 -29   0 91.1212 7.39120  35
   2  29   0 93.0177 8.43399  28
   2  29   0 97.1570 6.85578  21
   2  29   0 89.8547 8.57397  22
   2  29   0 99.2971 6.85968  31
  -2  29   0 92.7426 7.20368  12
  -2  29   0 90.9354 7.11255  38
   2  29   0 94.9801 8.23909  20
  -2  29   0 96.9115 8.15748  20
   2  29   0 94.1167 7.27156  38
  -2  29   0 97.9621 8.37301  28
  -2  29   0 107.458 7.17515  21
  -2  29   0 97.6304 6.80683  31
   3 -29   0 1.91614 1.98090  33
  -3 -29   0 4.44953 2.80797  13
   3 -29   0 2.70329 1.57075  39
   3 -29   0 5.66218 2.02182  35
  -3 -29   0 4.25103 2.21891  23
   3 -29   0 3.38488 1.75805  14
  -3 -29   0 1.53894 1.68446  28
   3  29   0 2.70596 1.45286  38
   3  29   0 1.76413 1.87099  28
  -3  29   0 4.09621 1.36749  21
   3  29   0 3.19392 2.25550  20
  -3  29   0 2.84241 1.48904  12
  -3  29   0 3.51082 1.31853  31
   3  29   0 4.74798 1.33594  31
  -3  29   0 3.28832 1.94672  20
  -3  29   0 5.96294 1.52236  38
   3  29   0 3.46821 2.42446  22
  -3  29   0 5.29005 2.10015  28
   3  29   0 5.50756 1.39812  21
   4 -29   0 87.7683 6.60963  30
  -4 -29   0 89.6138 8.39391  13
   4 -29   0 88.5135 7.36809  33
  -4 -29   0 87.5755 6.40247  21
   4 -29   0 94.2480 8.08796  35
   4 -29   0 86.3595 7.28897   3
   4 -29   0 90.7779 7.19055  39
   4 -29   0 94.5816 6.84792  14
  -4  29   0 96.3852 6.97494  21
  -4  29   0 102.249 7.34391  12
  -4  29   0 96.7200 8.46964  20
  -4  29   0 98.2758 8.58205  28
   4  29   0 102.257 6.97892  31
  -4  29   0 98.7178 7.28108  38
   4  29   0 97.7137 6.95073  21
   4  29   0 102.644 8.80364  20
  -4  29   0 97.5771 6.99704  31
   5 -29   0 51.9745 5.78257  33
   5 -29   0 56.7166 5.13637  26
  -5 -29   0 58.8701 4.51130  21
   5 -29   0 53.8709 6.76219  35
  -5 -29   0 60.9012 6.69373  13
  -5 -29   0 63.6175 4.66319  31
   5 -29   0 51.3315 5.34558   3
   5 -29   0 51.0015 4.49785  30
   5 -29   0 45.9785 4.67925  37
   5 -29   0 55.7878 5.25083  39
   5  29   0 59.2146 6.86277  22
  -5  29   0 60.4181 4.56534  21
  -5  29   0 55.4040 4.70063  31
  -5  29   0 60.4489 4.70741   4
   5  29   0 58.9954 6.54080  20
  -5  29   0 61.1343 6.46322  28
   5  29   0 54.8980 5.17080  25
   5  29   0 55.7624 4.28054  21
  -5  29   0 60.5543 6.10281  20
  -5  29   0 52.6997 5.04165  38
   6 -29   0 161.599 11.5071  26
   6 -29   0 143.077 10.9157  37
  -6 -29   0 148.213 12.7448  13
  -6 -29   0 159.910 10.8427  19
   6 -29   0 142.464 12.1568  33
   6 -29   0 158.001 11.4481  39
  -6 -29   0 141.276 11.1895  18
  -6 -29   0 182.183 11.1345  31
  -6 -29   0 173.900 11.8213  38
   6 -29   0 150.560 11.6424   3
   6 -29   0 157.867 10.9282  30
  -6 -29   0 167.286 10.8451  21
  -6  29   0 168.713 11.6905  38
   6  29   0 174.339 14.2271  22
  -6  29   0 172.861 11.8569  12
  -6  29   0 167.618 11.4499  31
  -6  29   0 171.456 13.2300  20
  -6  29   0 184.586 13.5074  28
  -6  29   0 167.027 11.4447  21
   6  29   0 171.402 13.4545  20
   6  29   0 165.195 12.3304  25
   6  29   0 176.481 12.2253  11
   7 -29   0 20.0690 3.26544  30
   7 -29   0 24.7167 5.24102  23
  -7 -29   0 28.4517 4.25020  38
   7 -29   0 20.7452 3.45288  26
   7 -29   0 19.4136 3.39130  37
  -7 -29   0 20.3691 3.59999  18
  -7 -29   0 29.5979 3.43515  31
   7 -29   0 27.3094 4.59081  33
  -7 -29   0 24.8660 3.47796  21
  -7 -29   0 25.7077 3.49890  19
  -7 -29   0 31.0874 5.55977  17
  -7 -29   0 12.8566 4.12311  28
   7 -29   0 20.1854 3.24226  27
   7 -29   0 18.0030 3.43956  39
   7  29   0 23.7700 3.48056  25
   7  29   0 25.0135 3.59615  11
  -7  29   0 25.6037 4.41280  28
   7  29   0 28.2120 5.74582  22
  -7  29   0 21.0122 2.77571  21
  -7  29   0 26.1905 2.86480  31
   7  29   0 22.6306 2.76979   2
  -7  29   0 24.6576 5.53789  20
  -7  29   0 21.1392 2.96386  38
   7  29   0 24.5880 3.40629  18
   7  29   0 24.7559 3.38577  12
   8 -29   0 252.196 19.6222  23
  -8 -29   0 229.835 16.7427  21
   8 -29   0 285.264 16.9162  37
  -8 -29   0 238.537 18.0979  31
  -8 -29   0 230.843 17.5112  14
  -8 -29   0 236.257 16.7215  19
   8 -29   0 260.103 17.6907   3
  -8 -29   0 263.808 20.8402  28
   8 -29   0 253.232 17.4836  26
  -8 -29   0 254.343 17.9511  38
   8 -29   0 272.729 17.5137  39
   8 -29   0 274.659 16.9131  30
  -8 -29   0 220.649 17.2108  18
   8 -29   0 241.860 16.6953  27
  -8  29   0 275.984 16.7742  21
  -8  29   0 262.576 19.0052  28
  -8  29   0 281.544 16.9166  38
   8  29   0 228.411 17.6953  11
   8  29   0 236.158 17.8606  29
   8  29   0 255.449 17.2889  18
   8  29   0 274.076 17.9268  25
   8  29   0 262.190 19.8380  22
   8  29   0 234.528 16.9757   2
   9 -29   0 38.6632 5.38443  39
  -9 -29   0 46.4021 4.67453  21
   9 -29   0 38.1004 4.53721  27
  -9 -29   0 46.7014 5.50274  38
   9 -29   0 41.3567 4.45847  37
   9 -29   0 36.8552 5.37408   3
   9 -29   0 43.4304 5.42210  26
   9 -29   0 45.1654 7.30553  23
   9 -29   0 35.6807 4.47874  30
  -9 -29   0 38.2584 4.95792  14
  -9 -29   0 49.2836 5.00724  31
   9  29   0 39.2752 4.77658  11
  -9  29   0 47.2473 3.64438  21
   9  29   0 50.5585 5.13350  29
  -9  29   0 37.5720 3.62367  38
  -9  29   0 36.6022 3.55423  31
   9  29   0 38.4239 6.50615  22
   9  29   0 55.9697 5.66117  25
   9  29   0 39.4823 3.94038   2
  10 -29   0 138.635 10.1391  37
 -10 -29   0 136.677 9.96682  19
 -10 -29   0 144.097 10.8531  18
 -10 -29   0 138.719 10.0656  21
 -10 -29   0 131.857 10.9805  38
  10 -29   0 147.192 10.7628   3
  10 -29   0 123.495 16.5208  23
  10 -29   0 140.658 9.95713  30
  10 -29   0 138.684 9.96991  27
 -10 -29   0 118.619 10.2595  31
  10 -29   0 136.101 10.4267  39
  10  29   0 145.771 10.5233  15
  10  29   0 144.443 12.8880  22
 -10  29   0 138.767 9.71987  38
 -10  29   0 140.359 9.56728  31
  10  29   0 157.818 10.4104   2
  10  29   0 144.807 11.0010  29
  10  29   0 162.292 11.5714  25
  10  29   0 142.762 11.2710  11
 -10  29   0 139.827 9.63108  21
 -11 -29   0 28.5269 4.22992  19
 -11 -29   0 33.1092 4.43840  31
  11 -29   0 20.7255 3.50841  30
 -11 -29   0 28.3660 4.12996  21
  11 -29   0 21.3398 4.05199   3
  11 -29   0 19.1129 3.76395  39
 -11 -29   0 28.1270 4.64386  18
 -11 -29   0 35.6188 4.93702  38
  11 -29   0 24.7822 3.97991  27
  11  29   0 31.2688 4.01623  29
  11  29   0 27.2571 3.53752  15
 -11  29   0 24.3256 2.62457  31
  11  29   0 30.1902 5.08207  22
 -11  29   0 25.7231 3.10029  38
  11  29   0 36.1258 4.26187  11
 -11  29   0 22.7119 2.46854  21
  11  29   0 28.2793 4.28022  25
  11  29   0 26.1348 3.16472   2
 -12 -29   0 45.1506 4.83662  19
 -12 -29   0 39.8002 4.67824  31
 -12 -29   0 47.7547 5.09672  18
  12 -29   0 49.0486 5.57058   3
 -12 -29   0 39.2310 4.82973  21
  12 -29   0 44.6621 5.05710  27
  12 -29   0 47.0866 5.13393  39
  12  29   0 41.2997 4.55296   2
  12  29   0 43.4116 5.07690  25
  12  29   0 36.2418 5.56048  11
  12  29   0 45.1806 4.40435  29
  12  29   0 46.2203 4.27584  15
 -12  29   0 40.2353 4.00726  38
 -12  29   0 47.1393 3.74639  21
 -13 -29   0 16.9290 3.13020  18
  13 -29   0 11.7727 3.33491   3
  13 -29   0 12.6772 2.62871  39
 -13 -29   0 17.9020 2.85334  21
  13 -29   0 13.5182 3.71326  27
 -13 -29   0 20.0721 2.86208  19
  13  29   0 23.1366 3.25319  15
  13  29   0 17.2420 2.78719  25
 -13  29   0 13.0943 2.26391  21
  13  29   0 15.5317 2.22608   2
  13  29   0 10.0990 2.18307  29
 -14 -29   0 14.8852 2.65003  18
 -14 -29   0 9.61053 2.62900  21
  14 -29   0 11.7931 3.12414   3
 -14 -29   0 13.6141 2.12287  19
  14 -29   0 12.7026 2.82581  27
  14  29   0 14.5521 2.32077  15
  14  29   0 16.9065 2.15382  16
  14  29   0 13.2513 2.10691   2
 -15 -29   0 3.41677 2.00397  18
   0 -30   0 231.843 15.6242  13
   0 -30   0 206.004 15.5209  23
   0  30   0 249.679 15.8940  21
   0  30   0 252.634 15.9162  31
   0  30   0 219.677 17.2501  22
   0  30   0 247.567 16.3084  38
   0  30   0 236.503 17.3276  20
   1 -30   0 7.72650 1.99041  35
   1 -30   0 12.3089 1.81777   8
   1 -30   0 9.90982 2.48921  13
  -1 -30   0 10.3568 2.47595  23
  -1 -30   0 9.42432 2.90639  13
   1 -30   0 12.3654 2.61181  14
   1  30   0 9.36698 1.96368  38
  -1  30   0 10.9719 2.90336  20
  -1  30   0 12.3915 1.88458  31
  -1  30   0 10.6526 1.74173  21
  -1  30   0 7.36846 1.90040  12
  -1  30   0 12.3610 2.18174  38
   1  30   0 9.70691 2.72648  28
   1  30   0 10.9513 2.98044  22
   1  30   0 11.2884 1.86845  21
   1  30   0 9.62618 1.65934  31
   1  30   0 11.1905 2.85061  20
  -1  30   0 13.0498 3.00138  28
  -2 -30   0 133.300 10.5467  23
   2 -30   0 131.570 10.1724  39
   2 -30   0 140.118 10.4095  14
  -2 -30   0 151.736 11.4097  13
   2 -30   0 147.584 9.70389   8
   2 -30   0 159.485 11.0410  35
   2  30   0 147.889 12.4470  22
  -2  30   0 159.609 10.7624  31
   2  30   0 180.655 11.2655  21
   2  30   0 164.742 11.3289  38
  -2  30   0 148.179 11.4206  12
  -2  30   0 156.555 10.7089  21
  -2  30   0 159.435 11.1053  38
  -2  30   0 162.991 12.4417  28
   2  30   0 162.423 12.6171  28
   2  30   0 149.168 12.1715  20
   2  30   0 159.118 10.7676  31
  -2  30   0 158.725 12.1473  20
   3 -30   0 19.1154 3.35020  35
  -3 -30   0 17.1143 2.99614  23
   3 -30   0 16.0763 2.60670  14
   3 -30   0 20.9060 3.38037  33
   3 -30   0 17.0644 2.68408  26
  -3 -30   0 22.2374 4.20811  13
  -3  30   0 20.9173 2.50388  21
   3  30   0 20.1540 3.81975  20
  -3  30   0 17.6609 2.54488  38
   3  30   0 24.7259 4.52390  22
  -3  30   0 23.5162 3.99593  20
  -3  30   0 19.3897 2.35450  31
   3  30   0 21.5242 4.16751  28
   3  30   0 18.5609 2.72249  38
  -3  30   0 22.0407 3.75560  28
   3  30   0 17.2710 2.22937  31
   4 -30   0 240.493 17.4387  35
   4 -30   0 232.855 16.0946  39
  -4 -30   0 225.954 15.3514  21
   4 -30   0 260.390 16.3843  30
   4 -30   0 226.763 16.3496  33
   4 -30   0 241.023 15.7760  14
  -4 -30   0 241.756 17.3202  13
   4 -30   0 235.040 15.8554  26
   4 -30   0 210.646 16.1564   3
   4  30   0 266.552 19.9533  22
  -4  30   0 290.279 18.0377  38
  -4  30   0 266.666 19.2263  28
   4  30   0 262.223 19.1989  20
  -4  30   0 251.447 18.9152  20
  -4  30   0 274.564 17.5077  21
   4  30   0 270.377 17.5628  21
  -4  30   0 270.134 18.0350  12
   4  30   0 246.522 17.3396  31
   5 -30   0 188.979 13.8114  33
   5 -30   0 180.899 13.6509   3
  -5 -30   0 203.234 12.8284  21
   5 -30   0 199.677 13.4774  26
  -5 -30   0 224.536 15.1554  13
   5 -30   0 176.420 12.9933  37
   5 -30   0 183.974 13.4344  39
   5 -30   0 181.473 12.9191  30
  -5  30   0 218.202 15.7030  20
   5  30   0 198.004 15.6970  20
  -5  30   0 200.122 14.0113  12
  -5  30   0 212.526 13.8061  21
  -5  30   0 240.286 16.0127  28
  -5  30   0 207.280 14.1010  38
   5  30   0 171.623 14.3839  25
  -5  30   0 210.195 13.8098  31
   5  30   0 233.948 17.0522  22
  -5  30   0 208.487 13.7449   4
  -6 -30   0 100.535 7.35175  19
  -6 -30   0 107.893 7.47316  21
   6 -30   0 101.878 9.01905  39
  -6 -30   0 97.6227 9.51473  13
   6 -30   0 86.4796 7.44268  37
  -6 -30   0 112.858 7.59556  31
   6 -30   0 93.2392 8.26373   3
   6 -30   0 122.701 8.30158  26
   6 -30   0 89.6312 7.34311  30
  -6 -30   0 91.7771 7.74835  18
  -6  30   0 103.224 7.67640  38
   6  30   0 90.5975 9.62674  20
   6  30   0 107.304 8.17369  11
  -6  30   0 104.115 7.40122  31
  -6  30   0 109.200 9.41010  28
  -6  30   0 104.533 7.41305  21
  -6  30   0 101.899 7.51446  12
   6  30   0 116.653 10.4708  22
  -6  30   0 109.344 9.41934  20
   6  30   0 103.777 8.13262  18
   6  30   0 106.163 8.16949  12
   7 -30   0 36.4159 4.77162  39
  -7 -30   0 41.2633 4.17077  31
   7 -30   0 34.2521 4.14033  37
  -7 -30   0 41.6030 4.22005  21
   7 -30   0 37.6240 6.43374  23
   7 -30   0 34.3744 4.86612  26
   7 -30   0 31.7112 3.78846  30
  -7 -30   0 38.9347 4.18461  19
   7 -30   0 33.7732 4.88549   3
  -7 -30   0 40.8870 4.49157  18
   7 -30   0 42.4426 5.72389  33
  -7 -30   0 38.0277 7.05839  17
  -7  30   0 37.2086 3.54333  31
   7  30   0 40.5833 4.41134  11
  -7  30   0 44.3317 5.53117  28
   7  30   0 43.2833 6.75103  22
  -7  30   0 35.6040 3.75926  38
   7  30   0 37.0088 4.22909  18
  -7  30   0 30.0844 5.30325  20
   7  30   0 45.3214 4.57835  25
   7  30   0 38.6670 4.25391  12
  -8 -30   0 236.151 17.4888  14
   8 -30   0 236.776 19.3928  23
  -8 -30   0 264.410 16.7201  19
   8 -30   0 243.479 17.2304  39
   8 -30   0 249.963 16.6420  37
   8 -30   0 240.741 17.4632   3
  -8 -30   0 228.910 20.3540  17
   8 -30   0 238.950 17.1936  26
  -8 -30   0 261.137 19.2063  28
   8 -30   0 234.356 16.6505  30
  -8 -30   0 284.744 18.1246  38
  -8 -30   0 254.158 17.2585  18
   8 -30   0 251.864 16.5280  27
  -8  30   0 262.350 17.0110  31
   8  30   0 295.628 19.3578  25
   8  30   0 262.723 18.1357  29
   8  30   0 246.466 17.5808  18
   8  30   0 271.347 17.3570   2
  -8  30   0 253.402 17.0077  21
   8  30   0 280.185 20.4133  22
  -8  30   0 254.323 19.9109  28
   8  30   0 236.898 18.4817  11
  -9 -30   0 6.98444 2.61107  31
  -9 -30   0 7.54420 2.66205  19
   9 -30   0 2.65909 2.81303  27
   9 -30   0 0.37399 3.43871  23
  -9 -30   0 2.60558 2.87271  18
  -9 -30   0 1.61827 2.32712  14
  -9 -30   0 4.55753 2.48390  21
  -9 -30   0 8.40496 3.62676  38
   9 -30   0 4.17513 3.17150   3
   9  30   0 5.06604 3.61594  22
   9  30   0 5.90820 2.76772  25
  -9  30   0 3.10549 1.49208  21
   9  30   0 5.25543 1.67961   2
   9  30   0 0.44314 2.31379  11
   9  30   0 5.81863 2.54200  29
  -9  30   0 3.60775 1.53759  31
  -9  30   0 4.71576 1.62562  38
  10 -30   0 47.5294 5.65469   3
 -10 -30   0 25.6571 6.18863  38
  10 -30   0 43.2349 5.25299  39
  10 -30   0 42.8823 4.77740  30
 -10 -30   0 40.6880 4.57039  19
  10 -30   0 40.3076 7.51483  23
 -10 -30   0 35.1343 5.04562  18
  10 -30   0 39.6070 4.83528  27
  10 -30   0 48.4125 4.94882  37
 -10 -30   0 40.2875 4.64360  21
  10  30   0 40.4186 5.22975  25
 -10  30   0 45.1088 3.56933  38
  10  30   0 38.4573 4.21351  15
 -10  30   0 43.0860 3.39420  21
  10  30   0 35.8046 3.75048   2
  10  30   0 32.5077 4.63839  11
  10  30   0 34.8852 6.52332  22
  10  30   0 36.5350 4.60280  29
 -11 -30   0 0.26397 2.90327  38
  11 -30   0 5.00692 4.65078  23
  11 -30   0 -0.3336 2.93139   3
  11 -30   0 1.15120 2.85905  39
 -11 -30   0 3.60607 2.53778  31
 -11 -30   0 2.61841 2.44073  19
  11 -30   0 1.94753 2.57746  30
 -11 -30   0 2.63080 2.43041  21
 -11 -30   0 3.69229 3.03425  18
  11  30   0 2.42269 2.71876  15
 -11  30   0 1.52053 1.40902  21
 -11  30   0 4.17398 1.46551  31
  11  30   0 3.11008 2.58009  11
  11  30   0 2.72566 2.88278  22
  11  30   0 2.21451 2.19542  29
 -11  30   0 1.87682 1.74787  38
  11  30   0 3.39928 2.47184  25
  11  30   0 2.63978 1.71807   2
  12 -30   0 28.7074 4.49345  27
  12 -30   0 39.0096 5.10405   3
 -12 -30   0 39.1245 4.31438  21
 -12 -30   0 35.5647 4.12261  19
 -12 -30   0 31.5917 4.32593  31
 -12 -30   0 38.8257 5.15282  18
  12 -30   0 31.4184 4.56508  39
  12  30   0 30.6279 4.11902  11
 -12  30   0 33.4232 3.35443  31
  12  30   0 32.7011 5.13785  22
  12  30   0 39.4238 5.89805  25
  12  30   0 36.1716 3.49178   2
  12  30   0 39.5623 3.75867  15
 -12  30   0 33.5349 3.19159  21
  12  30   0 38.8060 3.99061  29
  13 -30   0 11.2288 2.49998  39
  13 -30   0 12.0247 3.09697  27
  13 -30   0 11.1403 3.14048   3
 -13 -30   0 17.1522 3.28154  19
 -13 -30   0 20.3194 3.64938  18
 -13 -30   0 15.6152 3.04696  21
  13  30   0 19.9052 2.85588  29
  13  30   0 19.6992 2.67136   2
 -13  30   0 14.5663 2.35534  21
  13  30   0 18.6461 2.50186  15
 -13  30   0 16.6097 2.38734  31
  13  30   0 18.0589 2.94949  25
  14 -30   0 34.8849 3.77849  27
 -14 -30   0 36.6731 3.72641  18
 -14 -30   0 35.3753 3.20176  19
  14  30   0 39.9681 3.62797  16
 -15 -30   0 10.6574 2.07576  18
   0 -31   0 -1.0257 1.83321  13
   0 -31   0 -0.4694 1.58798  23
   0  31   0 -1.5684 1.49082  22
   0  31   0 2.25564 2.12056  20
   0  31   0 0.34134 1.53082  21
   0  31   0 0.21515 1.24561  38
   0  31   0 -0.0526 1.05005  31
   1 -31   0 2.71723 1.98891  14
  -1 -31   0 1.88344 1.72538  23
   1 -31   0 2.59956 1.64611  35
   1 -31   0 0.92114 1.12593   8
   1 -31   0 1.01136 1.64812  13
  -1 -31   0 0.18732 2.32053  13
  -1  31   0 0.76153 1.23942  38
   1  31   0 0.66056 1.90560  22
  -1  31   0 0.71798 1.39577  12
  -1  31   0 0.16875 1.82007  20
  -1  31   0 0.98976 1.72530  28
   1  31   0 0.71986 2.09080  28
   1  31   0 1.63695 1.32329  21
  -1  31   0 2.44113 2.09156  22
  -1  31   0 0.85529 1.13519  31
   1  31   0 0.58472 1.81821  20
   1  31   0 1.52085 1.16997  31
   1  31   0 0.66106 1.37144  38
   2 -31   0 48.9829 4.95055  35
  -2 -31   0 56.5361 5.98010  13
   2 -31   0 50.0781 4.91681  14
   2 -31   0 49.8004 3.79071   8
   2 -31   0 36.7820 4.37158  39
  -2 -31   0 46.7591 4.81164  23
   2  31   0 56.3906 6.40299  22
  -2  31   0 58.2843 5.94008  20
  -2  31   0 59.1792 5.30956  21
   2  31   0 56.2117 5.96545  20
  -2  31   0 56.9262 4.77602  38
  -2  31   0 57.7515 6.10802  28
   2  31   0 53.5122 4.43807  21
  -2  31   0 51.3394 4.41659  31
   2  31   0 56.0429 4.92038  38
   2  31   0 52.4003 6.04261  28
   2  31   0 54.8820 4.41437  31
  -2  31   0 55.9441 4.90491  12
   3 -31   0 12.2350 1.97975  30
   3 -31   0 11.9196 2.27778  26
  -3 -31   0 13.4950 3.62821  13
   3 -31   0 12.0903 2.73469  35
  -3 -31   0 12.9541 2.78573  23
   3 -31   0 14.5393 2.67316  14
   3 -31   0 15.1573 2.76787  39
   3  31   0 13.3280 2.13531  21
  -3  31   0 12.6154 2.18664  38
   3  31   0 17.8265 3.81759  20
  -3  31   0 17.7098 2.72548  12
   3  31   0 13.1828 1.97691  31
   3  31   0 10.3247 2.68931  28
   3  31   0 14.6102 2.47546  38
  -3  31   0 17.4473 3.63899  28
  -3  31   0 19.2189 2.26394  21
  -3  31   0 21.2859 3.74960  20
   3  31   0 14.1110 3.69226  22
   4 -31   0 287.431 18.2721  14
   4 -31   0 250.440 18.6702   3
  -4 -31   0 293.478 19.9272  13
  -4 -31   0 270.996 17.7972  21
   4 -31   0 273.430 18.4809  39
   4 -31   0 269.638 18.9195  33
   4 -31   0 276.381 18.1379  30
   4 -31   0 271.961 19.8644  35
   4 -31   0 274.222 18.4141  26
   4  31   0 292.240 22.4095  22
  -4  31   0 312.203 21.8861  20
   4  31   0 305.492 19.9376  21
  -4  31   0 308.973 19.9695  21
   4  31   0 306.423 21.9217  20
  -4  31   0 295.996 19.9721  31
  -4  31   0 338.393 22.2627  28
  -4  31   0 303.935 20.3098  12
  -4  31   0 310.811 20.3416  38
  -5 -31   0 17.3518 4.39841  13
   5 -31   0 15.4523 2.74327  37
   5 -31   0 13.1805 2.71692  26
  -5 -31   0 11.2363 2.08034  21
   5 -31   0 12.8468 2.22584  30
   5 -31   0 12.3448 2.85865  39
   5 -31   0 11.9843 3.03350   3
   5 -31   0 12.0185 3.26517  33
   5  31   0 19.5423 4.80652  22
  -5  31   0 12.3895 3.41325  20
  -5  31   0 14.2526 2.00152  21
  -5  31   0 11.3461 2.11967  12
   5  31   0 6.86555 3.21522  20
  -5  31   0 15.2724 2.08997   4
  -5  31   0 13.1379 2.31020  38
  -5  31   0 15.6989 2.22552  31
  -5  31   0 13.6933 3.40741  28
   6 -31   0 371.213 23.9025  30
   6 -31   0 333.004 24.5833   3
   6 -31   0 356.348 24.9702  33
   6 -31   0 376.799 24.4982  39
  -6 -31   0 367.304 24.2807  19
   6 -31   0 368.676 23.7574  27
   6 -31   0 393.319 26.1951  26
  -6 -31   0 346.708 26.0947  17
   6 -31   0 361.363 24.8086  37
  -6 -31   0 371.086 25.9618  13
  -6 -31   0 378.344 23.7620  21
  -6  31   0 391.023 25.5298  12
   6  31   0 393.552 26.1786  12
   6  31   0 393.010 26.1312  18
   6  31   0 417.564 28.7835  22
  -6  31   0 396.459 25.4098  31
  -6  31   0 394.073 25.6787  38
   6  31   0 376.360 26.0810  25
  -6  31   0 392.604 25.4236  21
  -6  31   0 407.282 27.6063  28
   7 -31   0 68.2779 6.54272  26
   7 -31   0 70.1694 6.64373  39
  -7 -31   0 83.7050 6.06914  21
   7 -31   0 64.2473 5.83829  30
   7 -31   0 69.8992 6.92556   3
  -7 -31   0 82.2167 6.05226  19
   7 -31   0 58.1426 10.5862  23
  -7 -31   0 81.0814 7.05460  18
   7 -31   0 68.8312 6.03137  37
   7 -31   0 65.9740 7.44745  33
   7 -31   0 66.1015 5.67711  27
  -7 -31   0 72.5819 8.36687  17
   7  31   0 77.4851 6.67210  12
  -7  31   0 80.6074 7.83526  20
  -7  31   0 77.5235 5.93374  21
   7  31   0 79.0997 6.85887  29
   7  31   0 89.2813 7.36009  25
  -7  31   0 75.7234 6.14612  38
   7  31   0 95.0550 6.92734  11
   7  31   0 69.7461 6.36450  18
  -7  31   0 78.9484 5.92003  31
   8 -31   0 144.212 13.0832  23
   8 -31   0 142.548 10.1589  37
   8 -31   0 137.038 10.7723  39
  -8 -31   0 140.899 10.1515  21
   8 -31   0 148.264 10.0568  27
  -8 -31   0 154.767 11.3653  18
   8 -31   0 137.847 11.0510   3
  -8 -31   0 130.877 11.0297  14
   8 -31   0 146.282 10.9576  26
  -8 -31   0 137.878 10.3775  31
   8 -31   0 134.465 10.0857  30
  -8 -31   0 142.017 12.7934  17
  -8 -31   0 146.367 10.2172  19
   8  31   0 148.513 10.9105  11
   8  31   0 154.642 10.2380   2
   8  31   0 154.971 11.2494  29
   8  31   0 135.355 10.4579  18
  -8  31   0 146.938 9.94170  31
   8  31   0 142.396 13.1681  22
  -8  31   0 148.650 9.99225  21
  -8  31   0 142.056 10.0602  38
   9 -31   0 25.8685 3.77100  30
   9 -31   0 26.0590 4.76309   3
   9 -31   0 16.7078 3.65572  26
  -9 -31   0 28.3303 4.86384  38
   9 -31   0 20.4935 5.03585  23
  -9 -31   0 27.5440 4.07088  19
  -9 -31   0 30.1373 4.26609  14
  -9 -31   0 25.9457 3.92907  31
   9 -31   0 25.3413 3.70316  37
  -9 -31   0 28.4995 4.35332  18
  -9 -31   0 14.9616 4.75883  21
   9 -31   0 26.4552 4.70371  27
   9 -31   0 27.3648 4.57160  39
   9  31   0 35.1292 3.78505  15
   9  31   0 32.6654 4.72799  25
  -9  31   0 26.5278 2.96272  31
  -9  31   0 25.8866 2.99914  38
   9  31   0 31.8558 3.22488   2
   9  31   0 33.3154 4.38737  29
   9  31   0 24.9667 5.44384  22
   9  31   0 28.6077 4.29783  11
 -10 -31   0 90.2851 7.60489  31
  10 -31   0 94.5656 7.56637  37
  10 -31   0 90.0317 7.47820  30
 -10 -31   0 101.024 8.41966  18
  10 -31   0 107.877 7.60877  27
  10 -31   0 93.9296 8.30716   3
 -10 -31   0 98.7256 7.66535  21
 -10 -31   0 83.7541 8.76057  38
  10 -31   0 87.0853 10.0878  23
 -10 -31   0 96.1955 7.48042  19
  10 -31   0 94.3618 8.14239  39
 -10  31   0 92.0189 6.58342  21
  10  31   0 101.376 7.45339  15
 -10  31   0 95.9778 6.60770  31
  10  31   0 90.4613 6.99989   2
  10  31   0 96.3716 8.14717  11
  10  31   0 101.589 7.93562  29
  11 -31   0 28.6689 8.70148  23
 -11 -31   0 18.5907 4.43320  19
 -11 -31   0 33.5154 6.69168  38
 -11 -31   0 22.2230 3.58161  31
  11 -31   0 15.3581 3.53867   3
 -11 -31   0 31.7573 5.71972  18
 -11 -31   0 23.0967 3.29087  21
  11 -31   0 13.3416 4.85665  27
  11 -31   0 9.26161 3.62765  30
  11 -31   0 27.9102 5.67644  39
  11  31   0 24.4797 3.03693   2
  11  31   0 28.7084 5.22362  22
  11  31   0 23.3643 3.66820  25
  11  31   0 23.7425 3.27949  15
 -11  31   0 21.1152 2.91868  38
  11  31   0 24.8296 3.82319  29
  11  31   0 28.6402 4.07255  11
 -11  31   0 25.5897 2.55044  31
 -12 -31   0 30.6713 3.62864  21
  12 -31   0 24.8610 4.24358  27
  12 -31   0 29.2753 4.74074   3
  12 -31   0 29.9572 4.10599  39
 -12 -31   0 31.1702 4.60938  18
 -12 -31   0 30.5564 4.16404  19
 -12 -31   0 29.9869 4.00715  31
 -12  31   0 28.4456 3.05405  31
 -12  31   0 28.5755 2.94076  21
  12  31   0 31.9837 3.33384  15
  12  31   0 28.8346 4.86924  22
  12  31   0 32.7657 3.13038   2
  12  31   0 29.2507 3.62513  29
  12  31   0 34.4420 3.99649  25
 -13 -31   0 4.40147 2.14270  19
 -13 -31   0 2.68004 2.84372  18
 -13 -31   0 4.88116 1.91060  21
  13 -31   0 2.63201 2.72224   3
  13 -31   0 3.29376 2.62160  27
  13 -31   0 2.98086 2.07528  39
  13  31   0 5.74595 1.35743   2
  13  31   0 3.01391 2.12862  25
  13  31   0 4.74376 1.63048  15
 -13  31   0 3.07727 1.76490  21
 -14 -31   0 21.1696 2.75111  18
 -14 -31   0 18.1173 2.35017  19
   0 -32   0 69.3059 6.55310  23
   0  32   0 82.8437 6.57204  12
   0  32   0 74.6744 7.34704  22
   0  32   0 79.6230 6.42572  38
   0  32   0 85.4135 6.04361  31
   0  32   0 83.4289 6.01850  21
   0  32   0 77.3868 7.51394  20
   1 -32   0 95.4959 7.42236  39
   1 -32   0 91.9720 7.75257  35
   1 -32   0 87.9060 8.31321  23
  -1 -32   0 107.076 8.67406  13
   1 -32   0 103.089 7.01657   8
   1 -32   0 96.4742 7.84334  14
  -1 -32   0 87.6569 8.00230  23
   1 -32   0 108.270 7.98051  13
   1  32   0 102.716 9.42866  28
  -1  32   0 105.892 9.12579  20
   1  32   0 105.369 7.99063  38
   1  32   0 108.113 9.24753  22
   1  32   0 100.697 7.50100  31
  -1  32   0 102.354 7.99127  12
  -1  32   0 100.355 7.91866  38
  -1  32   0 109.250 9.45206  28
   1  32   0 108.769 7.53930  21
  -1  32   0 104.889 7.51722  31
  -1  32   0 111.131 7.54606  21
   1  32   0 114.294 9.31410  20
   2 -32   0 399.204 27.8914  33
   2 -32   0 423.507 27.6758  14
  -2 -32   0 437.026 28.7298  13
   2 -32   0 437.878 28.3856  35
  -2 -32   0 405.344 27.9786  23
  -2  32   0 469.119 31.4389  20
  -2  32   0 460.540 30.2732  12
   2  32   0 480.061 29.8357  31
   2  32   0 473.264 29.7796  21
  -2  32   0 476.754 31.7824  28
   2  32   0 449.383 31.4364  20
   2  32   0 457.897 31.8513  28
  -2  32   0 462.775 30.1898  38
   2  32   0 463.419 30.3196  38
   2  32   0 451.166 31.6569  22
  -2  32   0 460.180 29.7984  21
   3 -32   0 35.4596 4.46866  33
   3 -32   0 28.6921 3.06774  30
   3 -32   0 32.5928 3.87252  39
  -3 -32   0 28.3532 3.85626  23
  -3 -32   0 36.6312 5.22461  13
   3 -32   0 32.8716 3.91024  14
   3  32   0 39.0717 5.08788  28
   3  32   0 33.6940 3.95466  38
  -3  32   0 37.1972 4.82866  20
   3  32   0 35.3120 3.30041  31
   3  32   0 35.3382 3.30438  21
   3  32   0 36.3860 5.29807  22
  -3  32   0 35.9125 3.77998  12
   3  32   0 36.1295 5.22792  20
  -3  32   0 35.7195 3.30142  31
  -3  32   0 34.6777 3.34389  21
  -3  32   0 32.7301 4.46108  38
   4 -32   0 155.419 11.4532  39
   4 -32   0 174.481 12.3653  33
   4 -32   0 151.327 11.6993   3
   4 -32   0 154.303 10.9686  30
  -4 -32   0 166.971 12.9533  13
   4 -32   0 149.911 11.2653  26
   4 -32   0 165.016 11.1725  14
  -4  32   0 179.586 12.2122  12
  -4  32   0 181.536 12.2574  38
   4  32   0 171.501 14.3236  22
  -4  32   0 181.443 13.9618  28
  -4  32   0 176.878 11.8459  31
   4  32   0 170.374 13.7672  20
  -4  32   0 169.928 11.8076  21
  -4  32   0 177.134 13.7405  20
   4  32   0 175.488 11.7473  21
   5 -32   0 11.3756 3.43508  33
   5 -32   0 12.9748 2.76326  37
   5 -32   0 9.49168 2.78448   3
   5 -32   0 14.3602 3.15585  39
   5 -32   0 11.9119 2.63988  26
   5 -32   0 14.0285 2.24468  30
  -5 -32   0 2.70797 3.54738  28
  -5 -32   0 12.3578 2.54308  18
  -5 -32   0 16.6736 2.37125  19
  -5 -32   0 16.4709 4.18487  13
  -5 -32   0 17.8109 2.64374  21
  -5  32   0 14.5656 3.77687  20
  -5  32   0 15.3776 2.20631  31
   5  32   0 20.2162 4.36516  20
   5  32   0 11.7855 3.80927  22
  -5  32   0 18.3770 3.99430  28
   5  32   0 13.9081 2.79392  18
  -5  32   0 17.8438 2.32162   4
  -5  32   0 16.2028 2.39183  21
  -5  32   0 15.1392 2.47778  12
  -5  32   0 13.6256 2.41255  38
  -6 -32   0 116.787 12.8095  17
   6 -32   0 141.357 10.6169  39
  -6 -32   0 146.109 9.76874  19
   6 -32   0 129.529 10.0597  37
   6 -32   0 138.991 11.1405  33
   6 -32   0 138.686 11.7729   3
  -6 -32   0 136.870 10.3526  18
   6 -32   0 148.314 9.88983  17
   6 -32   0 150.322 13.3354  23
   6 -32   0 135.277 10.3959  26
   6 -32   0 142.681 9.87124  27
   6  32   0 178.198 14.8346  22
   6  32   0 154.157 12.0679  25
   6  32   0 151.023 11.5414  18
   6  32   0 155.755 12.9830  20
   6  32   0 149.625 11.4120  12
  -6  32   0 161.262 10.6724  31
  -6  32   0 171.959 13.1051  28
  -6  32   0 152.519 10.9432  38
  -6  32   0 164.442 12.6359  20
  -6  32   0 144.390 10.7355  12
   7 -32   0 151.817 12.2630   3
   7 -32   0 166.195 14.4832  23
   7 -32   0 152.357 11.8513  26
   7 -32   0 162.702 12.1158  39
   7 -32   0 161.621 11.2501  27
  -7 -32   0 166.653 12.5033  14
   7 -32   0 158.681 11.4314  37
   7 -32   0 147.572 11.2751  30
  -7 -32   0 177.540 12.0097  18
  -7 -32   0 164.949 15.1408  17
  -7 -32   0 184.842 11.4077  19
  -7  32   0 172.066 12.3332  21
  -7  32   0 176.305 12.5675  38
   7  32   0 175.407 12.9903  18
  -7  32   0 198.994 14.5657  20
   7  32   0 188.746 13.3671  29
   7  32   0 186.254 15.4682  22
   7  32   0 195.108 13.4376  25
  -7  32   0 190.701 14.6678  28
   7  32   0 190.732 13.2354  12
  -8 -32   0 132.992 10.9149  14
   8 -32   0 142.485 10.6856  39
  -8 -32   0 127.358 10.4529  18
  -8 -32   0 158.669 10.0020  19
   8 -32   0 140.870 10.7763  26
  -8 -32   0 128.209 9.79900  21
  -8 -32   0 124.325 13.7557  17
   8 -32   0 136.291 9.79213  27
   8 -32   0 134.561 9.92265  30
   8 -32   0 146.402 10.0049  37
   8 -32   0 138.270 10.9509   3
   8 -32   0 134.804 12.8462  23
  -8  32   0 143.465 9.81401  38
   8  32   0 140.928 11.2083  11
   8  32   0 132.301 10.6701  29
  -8  32   0 145.432 9.66819  31
   8  32   0 132.217 10.2010  18
  -8  32   0 150.349 9.71298  21
   8  32   0 145.041 12.9690  22
   8  32   0 144.603 11.2400  25
   9 -32   0 7.34699 3.09583  26
   9 -32   0 3.54780 2.99678   3
  -9 -32   0 9.15495 2.58269  19
  -9 -32   0 10.3127 2.64698  31
   9 -32   0 5.96916 3.97243  23
   9 -32   0 4.35458 2.70830  27
  -9 -32   0 2.83758 3.28106  38
   9 -32   0 7.04334 2.44853  30
  -9 -32   0 6.25514 2.70822  14
  -9 -32   0 8.06104 2.96593  18
  -9 -32   0 8.45794 2.50782  21
   9 -32   0 9.54538 2.65741  37
   9 -32   0 6.58766 3.11981  39
  -9  32   0 5.68277 1.66017  21
   9  32   0 11.4453 2.30804  15
   9  32   0 7.67042 3.88090  22
   9  32   0 11.5127 2.64836   2
   9  32   0 10.7649 2.97349  11
   9  32   0 9.68501 3.13810  25
  -9  32   0 9.60612 1.84068  38
  -9  32   0 6.25306 1.67365  31
   9  32   0 6.76177 3.18035  29
 -10 -32   0 55.4964 5.28147  19
  10 -32   0 54.6235 5.45665  27
  10 -32   0 53.3550 5.33124  30
  10 -32   0 57.0977 5.56836  37
 -10 -32   0 52.7591 6.63968  38
 -10 -32   0 64.0648 6.36178  18
  10 -32   0 54.4268 5.87310  39
 -10 -32   0 57.3639 5.45814  31
  10 -32   0 54.5834 8.12866  23
 -10 -32   0 54.6311 5.36169  21
 -10  32   0 59.3102 4.29581  31
  10  32   0 53.1464 6.54568  11
  10  32   0 61.5947 5.64163  29
 -10  32   0 54.8359 4.33197  21
 -10  32   0 54.5289 4.46080  38
  10  32   0 56.6134 4.83016   2
  10  32   0 61.8703 7.59710  22
  10  32   0 55.1023 5.99585  25
  10  32   0 59.0188 5.10679  15
 -11 -32   0 27.8446 3.92566  19
 -11 -32   0 25.2097 4.57745  18
  11 -32   0 22.2558 3.98256  27
  11 -32   0 15.0111 3.89387  39
  11 -32   0 37.3111 7.25986  23
 -11 -32   0 24.4072 4.60235  21
  11 -32   0 24.3796 4.59438   3
 -11 -32   0 22.4526 4.54960  38
  11 -32   0 27.3791 3.99703  30
 -11 -32   0 23.0032 4.81517  31
 -11  32   0 26.5222 2.63714  31
  11  32   0 30.6469 3.55585   2
 -11  32   0 24.7269 3.01032  38
  11  32   0 32.2954 4.25447  25
 -11  32   0 23.1519 2.43572  21
  11  32   0 22.4734 4.54581  22
  11  32   0 26.4849 3.27240  15
  11  32   0 38.5667 4.78828  29
 -12 -32   0 50.6573 4.59308  21
  12 -32   0 46.0489 5.37997   3
  12 -32   0 52.0630 5.13658  39
 -12 -32   0 50.1128 4.71717  19
 -12 -32   0 52.5942 5.18333  18
  12 -32   0 48.2832 5.06148  27
 -12  32   0 50.9264 4.15674  21
  12  32   0 52.3585 4.48087  15
  12  32   0 57.1151 6.48734  22
 -12  32   0 54.3018 4.20917  31
  12  32   0 53.4925 4.91777  25
  12  32   0 55.7002 4.28230   2
  12  32   0 55.2262 4.82095  29
 -13 -32   0 27.7869 3.73789  18
  13 -32   0 22.0276 3.82142   3
  13 -32   0 23.2249 3.75809  27
  13 -32   0 24.6405 3.22185  39
 -13 -32   0 27.6403 3.06007  21
 -13 -32   0 25.1509 3.00822  19
  13  32   0 22.2957 2.95183  29
 -14 -32   0 2.66490 1.51534  19
 -14 -32   0 1.58147 1.98602  18
   0 -33   0 -0.5239 1.82824  23
   0 -33   0 1.24982 1.87517  14
   0 -33   0 0.90648 1.29605  39
   0 -33   0 -3.1886 1.64664  13
   0  33   0 0.62263 1.30437  38
   0  33   0 -0.4225 1.09299  21
   0  33   0 0.72359 1.77124  22
   0  33   0 1.08934 1.63444  12
   0  33   0 0.58428 1.85779  28
   0  33   0 -1.1111 1.73356  20
  -1 -33   0 30.0112 4.36740  23
   1 -33   0 33.8443 3.70007  39
   1 -33   0 39.8881 4.16437  35
  -1 -33   0 34.0719 4.95125  13
   1 -33   0 32.5155 4.63187  23
   1 -33   0 36.7066 3.27576   8
   1 -33   0 34.4580 4.36988  14
   1  33   0 41.1936 3.70130  31
  -1  33   0 39.6259 4.04716  12
   1  33   0 38.1638 3.46215  21
  -1  33   0 32.0032 4.72229  20
  -1  33   0 38.5001 3.67971  31
  -1  33   0 38.6068 3.83033  38
   1  33   0 33.8180 4.91884  22
   1  33   0 35.0357 5.16464  28
  -1  33   0 34.8749 3.49812  21
   1  33   0 40.2210 5.05597  20
  -1  33   0 36.9249 5.97736  22
   1  33   0 34.6239 3.81974  38
  -2 -33   0 97.6753 8.41502  13
   2 -33   0 81.2799 6.72554  26
   2 -33   0 91.1224 7.30365  14
   2 -33   0 80.9931 8.18939  23
   2 -33   0 81.5331 6.98075  39
   2 -33   0 79.1860 6.52668  30
   2 -33   0 106.106 7.45343  33
  -2 -33   0 85.1600 7.45913  23
   2 -33   0 89.4614 7.60651  35
   2  33   0 96.4324 8.95969  20
   2  33   0 93.9596 9.08813  28
   2  33   0 97.7618 7.70123  38
  -2  33   0 100.439 7.22956  31
   2  33   0 99.3759 7.26267  21
  -2  33   0 102.087 8.90586  20
  -2  33   0 117.927 9.41218  38
   2  33   0 95.3108 9.78847  22
  -2  33   0 109.169 10.1034  28
  -2  33   0 100.134 7.76042  12
   2  33   0 99.3846 7.21149  31
  -2  33   0 98.2456 7.19554  21
   3 -33   0 181.112 12.5351  33
  -3 -33   0 188.643 13.5632  13
   3 -33   0 150.864 11.6751  30
   3 -33   0 177.068 13.3428  35
   3 -33   0 169.872 11.9929  26
   3 -33   0 157.880 12.0372  39
   3 -33   0 174.167 12.1503  14
   3  33   0 206.003 15.6857  22
   3  33   0 195.954 13.7027  38
  -3  33   0 202.463 15.0192  20
  -3  33   0 204.433 15.1938  28
  -3  33   0 197.795 13.0837  31
   3  33   0 200.759 13.1198  31
   3  33   0 201.348 13.0755  21
  -3  33   0 198.034 13.0732  21
  -3  33   0 187.738 13.4702  12
   3  33   0 182.274 15.0572  28
   3  33   0 189.628 14.9921  20
  -3  33   0 180.201 13.4800  38
   4 -33   0 338.863 21.6695  26
   4 -33   0 324.784 21.9548  33
   4 -33   0 321.256 21.0877  30
   4 -33   0 303.651 21.7721   3
   4 -33   0 318.337 21.6197  39
   4 -33   0 305.962 21.1868  14
  -4 -33   0 335.993 22.9932  13
  -4  33   0 380.028 25.6278  28
   4  33   0 353.494 23.1376  21
  -4  33   0 339.748 23.2169  21
   4  33   0 369.830 26.1561  22
   4  33   0 358.054 25.2864  20
  -4  33   0 361.626 23.6522  12
  -4  33   0 354.546 25.1049  20
  -4  33   0 363.215 23.6864  38
   4  33   0 366.723 24.1740  18
  -4  33   0 349.256 23.2217  31
   5 -33   0 40.9378 4.29288  30
  -5 -33   0 56.6631 4.18432  21
  -5 -33   0 58.0599 6.98972  13
   5 -33   0 46.2727 4.62484  17
   5 -33   0 46.8805 5.50161   3
  -5 -33   0 53.5581 5.08531  18
   5 -33   0 46.2039 6.92150  23
  -5 -33   0 52.1595 6.95148  17
  -5 -33   0 52.7962 4.25965  19
   5 -33   0 42.2383 4.70775  37
   5 -33   0 57.2793 5.98465  26
   5 -33   0 48.0863 4.49039  27
   5  33   0 52.6244 4.37335  19
   5  33   0 60.0415 7.32201  22
   5  33   0 58.9949 5.36688  12
  -5  33   0 56.6312 4.50838  31
  -5  33   0 54.8825 4.60254  21
   5  33   0 56.8910 7.01839  20
   5  33   0 52.8081 5.41212  18
  -5  33   0 56.5095 6.46773  20
  -5  33   0 51.2743 4.34385   4
  -5  33   0 56.2805 6.49889  28
  -5  33   0 55.4996 4.88142  38
  -5  33   0 52.5493 4.78657  12
  -6 -33   0 45.9487 8.10730  17
  -6 -33   0 54.0978 5.28368  18
  -6 -33   0 55.8627 4.74284  21
  -6 -33   0 54.5391 4.75286  19
   6 -33   0 46.2743 5.78462   3
   6 -33   0 53.1006 5.48450  39
   6 -33   0 48.8103 4.98785  37
   6 -33   0 54.6736 5.53676  26
   6 -33   0 54.6543 5.91805  27
   6 -33   0 51.5975 4.70256  30
   6 -33   0 55.2857 3.84277  29
   6 -33   0 56.1537 6.42783  33
   6  33   0 56.6692 5.54222  12
  -6  33   0 56.4932 4.75417  21
  -6  33   0 58.0120 4.91828  12
  -6  33   0 59.5364 4.72366  31
   6  33   0 60.1453 5.43164  18
  -6  33   0 54.4245 5.01260  38
   6  33   0 57.8318 7.62898  22
  -6  33   0 58.2851 7.03890  28
  -6  33   0 58.3790 6.52949  20
   6  33   0 62.9633 7.54477  20
  -7 -33   0 23.9421 5.33180  17
   7 -33   0 23.8799 3.61195  27
  -7 -33   0 18.6642 3.78351  14
   7 -33   0 25.7762 4.40651   3
   7 -33   0 21.6252 3.80486  39
  -7 -33   0 33.9766 3.76017  19
   7 -33   0 20.8261 3.30200  30
   7 -33   0 23.6420 3.86573  26
  -7 -33   0 32.8413 3.66609  21
   7 -33   0 22.0581 3.51263  37
  -7 -33   0 29.3088 4.16041  18
   7 -33   0 22.9695 5.28026  23
   7  33   0 24.0509 3.94979  29
   7  33   0 25.8672 3.66910  18
  -7  33   0 39.3807 6.33338  28
   7  33   0 26.6700 3.74070  12
  -7  33   0 18.5186 3.09025  31
   7  33   0 28.1803 4.25364  25
  -7  33   0 25.1050 3.07006  21
   7  33   0 21.8065 5.00009  22
  -7  33   0 34.4125 5.11875  20
   8 -33   0 288.338 21.7203  23
  -8 -33   0 259.535 18.9319  14
   8 -33   0 293.636 18.9587  26
   8 -33   0 256.960 17.8767  27
  -8 -33   0 248.741 17.8037  21
   8 -33   0 277.577 18.9362  39
   8 -33   0 282.129 18.1545  30
   8 -33   0 308.457 18.1926  37
  -8 -33   0 221.932 18.4035  19
   8 -33   0 264.126 18.9199   3
  -8  33   0 302.268 19.4158  38
   8  33   0 303.705 20.6731  25
  -8  33   0 298.628 19.2586  31
  -8  33   0 296.760 19.2810  21
   8  33   0 317.561 23.1234  22
   8  33   0 268.670 20.1891  29
   9 -33   0 37.8868 5.29011  39
   9 -33   0 34.2951 5.33601   3
   9 -33   0 41.8606 4.41009  37
   9 -33   0 58.5501 10.1641  23
   9 -33   0 36.6633 4.35920  30
  -9 -33   0 50.0974 5.90805  18
  -9 -33   0 38.5238 5.40602  14
   9 -33   0 35.5693 4.54674  27
  -9 -33   0 41.3187 4.41970  21
   9 -33   0 40.8302 5.32301  26
  -9 -33   0 42.4228 4.50827  19
  -9 -33   0 28.5324 6.25274  17
   9  33   0 46.2445 5.01367  29
  -9  33   0 39.0863 3.60151  21
   9  33   0 35.3083 4.07184   2
  -9  33   0 40.4770 3.65598  38
  -9  33   0 35.4840 3.54888  31
   9  33   0 49.5215 7.26111  22
   9  33   0 51.9851 5.13119  25
   9  33   0 47.2229 4.30445  15
 -10 -33   0 14.0423 2.96051  19
 -10 -33   0 14.0396 3.23493  18
  10 -33   0 18.8856 3.60442   3
  10 -33   0 15.2060 3.39962  39
 -10 -33   0 9.97677 2.55436  21
  10 -33   0 11.4169 2.72880  30
  10 -33   0 14.0599 2.97900  27
 -10 -33   0 6.42100 3.94894  38
  10 -33   0 5.35786 3.93756  23
 -10 -33   0 12.2081 2.67641  31
  10 -33   0 12.7999 2.97231  37
  10  33   0 9.12858 1.80671   2
  10  33   0 7.57855 2.87424  25
  10  33   0 12.4580 2.77410  29
  10  33   0 7.73716 3.66115  22
  10  33   0 4.74222 2.35257  15
 -10  33   0 14.8911 2.23206  38
 -11 -33   0 27.0619 4.46904  18
  11 -33   0 16.1036 3.26484  27
  11 -33   0 17.1921 3.80246   3
  11 -33   0 14.1130 2.97607  30
 -11 -33   0 23.5875 3.09653  19
 -11 -33   0 26.7761 3.64817  31
 -11 -33   0 19.9753 2.91962  21
  11 -33   0 17.6476 3.43610  39
  11  33   0 20.9401 3.63701  29
 -11  33   0 19.5455 2.37280  31
  11  33   0 27.0414 3.56513  25
  11  33   0 20.4028 2.76903  15
  11  33   0 17.6383 4.03293  22
  11  33   0 22.5185 2.60668   2
 -11  33   0 16.9150 2.04822  21
  12 -33   0 10.0009 3.69601  27
  12 -33   0 9.12662 4.52691   3
 -12 -33   0 11.5033 2.26070  21
  12  33   0 26.8213 3.59337  25
  12  33   0 25.2191 3.38820  29
 -12  33   0 21.9376 2.71811  31
  12  33   0 30.6888 3.00185  15
  13 -33   0 6.91316 2.63823   3
 -13 -33   0 10.7009 2.12416  19
  13 -33   0 7.76612 2.78630  27
 -13 -33   0 6.23933 1.96675  21
 -13 -33   0 11.9160 2.66612  18
  13 -33   0 3.94378 2.20302  39
  13  33   0 8.08756 1.74945  29
  13  33   0 14.2135 2.37642  15
 -13  33   0 4.96651 1.84752  21
 -14 -33   0 16.9828 2.38887  18
   0 -34   0 -0.3149 2.01523  13
   0 -34   0 2.83366 2.05996  23
   0 -34   0 4.15957 1.60201  39
   0 -34   0 0.13221 1.93554  14
   0  34   0 2.94476 2.26566  20
   0  34   0 3.16547 1.43013  21
   0  34   0 3.39693 2.02385  12
   0  34   0 2.83151 2.12433  22
   0  34   0 3.41111 2.34372  38
   0  34   0 1.73927 2.09003  28
   0  34   0 3.87529 1.37509  31
  -1 -34   0 14.7808 3.58409  13
   1 -34   0 11.5156 3.22182  23
   1 -34   0 13.5821 2.93933  14
   1 -34   0 13.6868 2.46857  39
  -1 -34   0 11.6287 3.36751  23
   1 -34   0 14.7313 2.10453   8
  -1  34   0 13.6196 2.58323  38
  -1  34   0 12.5168 1.99015  31
   1  34   0 15.8582 3.75415  22
  -1  34   0 11.7696 2.43477  12
   1  34   0 15.7503 2.74984  12
   1  34   0 11.3748 2.31384  38
   1  34   0 13.9696 3.41922  20
   1  34   0 17.5307 2.28752  31
   1  34   0 15.3978 2.14190  21
  -1  34   0 10.4232 3.10878  20
   1  34   0 12.4278 3.47232  28
  -1  34   0 16.0779 2.15857  21
   2 -34   0 754.906 45.8785  14
  -2 -34   0 771.957 46.9273  13
   2 -34   0 702.271 47.2041  23
  -2 -34   0 739.028 46.3417  23
   2 -34   0 604.825 46.0807  30
   2 -34   0 643.435 45.9246  26
   2 -34   0 749.630 45.7476  39
  -2  34   0 820.154 52.8396  21
   2  34   0 846.700 53.5115  38
  -2  34   0 835.221 54.8443  20
   2  34   0 821.718 55.1904  28
   2  34   0 826.530 54.7961  20
   2  34   0 832.626 52.8490  21
  -2  34   0 834.588 53.4039  12
   2  34   0 838.807 55.3969  22
  -2  34   0 810.699 53.3049  38
  -2  34   0 844.232 52.8614  31
  -2  34   0 878.784 55.3367  28
   2  34   0 818.067 52.8724  31
  -3 -34   0 5.11933 2.90704  13
   3 -34   0 5.52527 2.87156  23
   3 -34   0 2.64574 1.84839  14
   3 -34   0 7.76414 1.67208  30
   3 -34   0 4.79456 2.63489  33
   3 -34   0 7.69847 2.39472  39
   3 -34   0 6.14438 3.33152  35
   3 -34   0 6.00874 1.96967  26
  -3  34   0 8.60802 1.77833  21
   3  34   0 7.37794 1.67293  21
  -3  34   0 5.00845 2.72360  20
   3  34   0 2.55435 1.79203  28
  -3  34   0 5.13502 1.85127  38
  -3  34   0 9.35368 3.24747  28
   3  34   0 6.86555 2.08492  38
  -3  34   0 2.46122 1.67820  12
   3  34   0 7.66081 1.78027  31
   3  34   0 7.94175 3.16591  22
   3  34   0 7.67828 3.29760  20
  -3  34   0 5.20941 1.56190  31
   4 -34   0 108.475 7.96511  26
   4 -34   0 99.6033 9.82778  23
  -4 -34   0 88.5497 7.38097  18
   4 -34   0 95.7339 8.36762  33
   4 -34   0 94.6082 7.25157  30
   4 -34   0 96.9764 8.05272  17
  -4 -34   0 81.8120 9.43925  17
   4 -34   0 111.554 8.42860   3
  -4 -34   0 103.094 9.45234  13
   4 -34   0 95.4751 7.97902  39
   4  34   0 105.996 8.48538  12
  -4  34   0 109.169 9.86282  28
  -4  34   0 112.553 7.76184  31
  -4  34   0 108.601 8.12684  12
   4  34   0 109.510 12.4128  20
   4  34   0 104.289 7.66625  19
   4  34   0 102.395 8.41244  18
  -4  34   0 110.641 8.19703  38
  -4  34   0 102.456 7.69775  21
   4  34   0 112.360 10.6781  22
  -4  34   0 118.901 11.7396  20
   4  34   0 107.104 7.60905  21
  -5 -34   0 10.1886 2.51351  18
   5 -34   0 6.31075 3.00991  26
   5 -34   0 8.36917 2.68575  37
  -5 -34   0 4.75982 3.25746  13
   5 -34   0 7.53647 3.79339  23
   5 -34   0 10.4952 2.35885  17
   5 -34   0 6.97060 1.97651  30
   5 -34   0 7.54659 2.40957  39
  -5 -34   0 10.8437 2.18884  19
   5 -34   0 9.55624 1.65380  29
   5 -34   0 12.5730 3.36442  33
   5 -34   0 8.32196 2.16720  27
  -5  34   0 10.0788 3.16908  28
   5  34   0 9.80875 2.37017  12
   5  34   0 9.65229 1.88685  19
  -5  34   0 10.4598 1.98302  31
  -5  34   0 9.60756 3.36019  20
  -5  34   0 11.6643 2.31506  12
   5  34   0 11.8719 3.91569  20
  -5  34   0 10.2442 1.82574   4
   5  34   0 10.7371 4.16943  22
  -5  34   0 11.5322 2.33706  38
   5  34   0 11.0439 2.91224  18
  -6 -34   0 82.3588 7.43966  18
   6 -34   0 96.6481 7.04307  17
   6 -34   0 93.1472 8.19680   3
   6 -34   0 96.2522 7.13239  27
   6 -34   0 94.6379 7.15255  30
   6 -34   0 81.9568 7.22458  37
  -6 -34   0 97.3873 9.91896  17
   6 -34   0 97.0690 6.49727  29
  -6 -34   0 88.3610 6.84031  19
   6 -34   0 98.1484 10.2616  23
   6 -34   0 85.0398 7.69733  39
  -6 -34   0 98.0046 6.90936  21
   6 -34   0 90.2353 7.70024  26
  -6  34   0 101.811 9.57067  28
  -6  34   0 105.277 7.60576  12
   6  34   0 95.7498 7.97244  18
   6  34   0 96.8065 8.16655  12
   6  34   0 100.656 10.0492  20
  -6  34   0 102.680 7.41409  21
  -6  34   0 98.5695 9.47618  20
  -6  34   0 105.712 7.94511  31
   6  34   0 101.332 8.68196  29
   6  34   0 121.410 13.0353  22
  -6  34   0 101.909 7.69548  38
  -7 -34   0 118.846 10.2877  14
  -7 -34   0 136.474 9.72733  18
   7 -34   0 113.794 9.74498  39
   7 -34   0 125.395 9.08348  27
   7 -34   0 117.278 9.91522  26
  -7 -34   0 148.122 13.0518  17
   7 -34   0 116.403 8.98085  30
   7 -34   0 113.758 10.0483   3
  -7 -34   0 136.422 9.00629  19
   7 -34   0 125.135 9.19717  37
   7 -34   0 120.440 12.0446  23
  -7  34   0 135.509 9.12150  31
  -7  34   0 128.890 9.34110  38
  -7  34   0 125.569 9.08105  21
  -7  34   0 147.488 11.7139  20
   7  34   0 144.998 13.2880  22
   7  34   0 126.936 9.99876  29
   7  34   0 131.797 9.75618  18
   7  34   0 107.628 11.1796  12
   8 -34   0 321.940 23.9611  23
  -8 -34   0 302.626 21.0183  21
   8 -34   0 266.558 21.2182  30
  -8 -34   0 324.371 21.1060  18
  -8 -34   0 298.045 21.1089  14
   8 -34   0 302.387 21.2022  26
  -8 -34   0 299.317 19.9683  19
   8 -34   0 312.998 21.1393   3
   8 -34   0 285.845 20.9320  39
  -8 -34   0 333.485 23.7231  17
   8  34   0 315.813 21.3468  15
   8  34   0 368.075 22.7480  25
  -8  34   0 337.072 21.0428  31
   8  34   0 297.583 21.4735  18
   8  34   0 325.932 24.3969  22
   8  34   0 316.048 21.9484  29
  -8  34   0 324.654 21.1623  38
   9 -34   0 67.2578 6.13364  37
   9 -34   0 71.7616 6.09156  30
   9 -34   0 62.0189 6.26632  27
   9 -34   0 56.5888 10.1353  23
  -9 -34   0 78.7778 6.85174  14
   9 -34   0 73.7393 7.08416  39
  -9 -34   0 78.8932 9.36765  17
  -9 -34   0 78.2074 6.11471  21
  -9 -34   0 80.6484 6.15161  19
   9 -34   0 70.8936 7.07362   3
  -9  34   0 69.8136 5.89999  21
  -9  34   0 96.6937 6.83654  31
   9  34   0 100.618 8.04095  25
   9  34   0 84.9874 7.18387  29
   9  34   0 94.0054 9.78438  22
   9  34   0 87.0698 6.53701  15
  -9  34   0 67.7344 5.91904  38
  10 -34   0 115.306 8.49575  30
  10 -34   0 117.711 9.15063   3
 -10 -34   0 115.679 8.45581  19
 -10 -34   0 106.517 8.20648  21
  10 -34   0 97.1088 8.39246  27
  10 -34   0 110.366 8.96656  39
  10 -34   0 113.207 11.3638  23
 -10 -34   0 113.971 9.21507  18
  10 -34   0 112.141 9.06092  37
 -10  34   0 114.898 7.81300  31
  10  34   0 129.810 9.24323  25
  10  34   0 115.416 9.02349  29
  10  34   0 116.176 8.53674  15
  10  34   0 120.873 11.2470  22
 -10  34   0 115.480 7.89147  21
 -10  34   0 111.497 7.98147  38
  11 -34   0 7.43465 2.93595  39
 -11 -34   0 13.0457 2.45599  21
  11 -34   0 14.1795 3.47775   3
 -11 -34   0 13.1372 3.07617  18
  11 -34   0 13.2034 3.01566  27
 -11 -34   0 18.0814 2.88892  19
  11  34   0 14.8421 3.59902  25
  11  34   0 17.1632 2.45782  15
 -11  34   0 11.9711 2.11413  38
  11  34   0 15.0720 3.83494  22
 -11  34   0 11.6582 1.84537  21
  11  34   0 15.4086 2.76783  29
 -12 -34   0 90.8220 7.54225  19
  12 -34   0 114.536 8.17623  39
 -12 -34   0 84.7963 6.70770  21
  12 -34   0 80.4759 7.57795  27
 -12 -34   0 90.0559 7.70421  18
  12 -34   0 103.590 7.75909   3
  12  34   0 92.2997 6.84142  29
  12  34   0 84.5052 7.72638  25
 -12  34   0 92.8935 6.29744  21
 -12  34   0 99.2707 6.49027  31
  12  34   0 82.2897 6.52067  15
 -13 -34   0 16.5670 2.25432  19
  13 -34   0 10.9714 3.17887  27
 -13 -34   0 14.0977 2.62933  18
  13  34   0 12.1100 2.21310  29
 -14 -34   0 10.6660 1.92138  18
   0 -35   0 0.23510 2.04290  23
   0 -35   0 -0.1968 2.04044  14
   0 -35   0 0.76235 2.11375  13
   0  35   0 1.92738 2.26436  22
   0  35   0 -0.7914 2.34018  20
   0  35   0 0.32686 2.82160  28
   0  35   0 2.47197 1.63094  38
   0  35   0 0.17552 1.18903  31
   0  35   0 1.52325 1.29620  21
   0  35   0 0.32919 1.77274  12
   1 -35   0 41.6275 4.97380  14
   1 -35   0 42.1055 4.37684  39
  -1 -35   0 43.0510 5.64063  13
   1 -35   0 44.8072 5.88759  23
  -1 -35   0 41.2934 5.24255  14
  -1 -35   0 43.9103 5.04221  23
  -1  35   0 45.2215 4.00360  31
   1  35   0 51.7406 6.07101  20
   1  35   0 49.3367 4.10545  21
   1  35   0 47.5447 4.69827  12
   1  35   0 41.0704 4.52288  38
   1  35   0 44.9841 4.01364  31
  -1  35   0 42.3887 4.38661  38
  -1  35   0 45.4792 4.12222  21
   1  35   0 43.8528 6.62348  28
  -1  35   0 50.6528 5.89075  20
  -1  35   0 51.2580 4.72622  12
   2 -35   0 108.429 8.91236  14
   2 -35   0 120.261 10.6085  23
   2 -35   0 118.329 8.69595  39
  -2 -35   0 113.957 9.41147  23
   2 -35   0 98.1888 8.12743  30
   2 -35   0 121.682 9.51277  35
  -2 -35   0 105.248 9.83083  13
   2 -35   0 116.349 8.41146  26
   2  35   0 116.799 9.30677  12
  -2  35   0 121.635 8.68637  31
  -2  35   0 123.583 8.70347  21
  -2  35   0 125.826 9.31888  12
   2  35   0 128.824 8.70953  21
   2  35   0 117.886 10.7938  22
   2  35   0 124.902 8.72420  31
   2  35   0 117.463 10.8865  20
   2  35   0 131.005 10.0158  38
  -2  35   0 117.546 9.18203  38
   2  35   0 135.826 12.2623  28
  -2  35   0 123.746 10.5761  20
   3 -35   0 85.8994 6.73859  30
   3 -35   0 96.3405 7.45788  14
   3 -35   0 81.4652 7.22195  39
   3 -35   0 90.7546 8.94896  23
  -3 -35   0 95.8462 8.37527  17
   3 -35   0 86.3433 7.27579  17
   3 -35   0 82.3134 7.12427  26
  -3 -35   0 102.334 9.03866  13
   3  35   0 87.5020 10.9908  20
   3  35   0 100.404 8.17461  12
   3  35   0 96.3432 7.36074  31
   3  35   0 102.917 9.80297  22
   3  35   0 102.154 7.37274  21
   3  35   0 105.209 7.41535  19
  -3  35   0 102.754 7.93496  12
  -3  35   0 102.768 7.42765  21
  -3  35   0 114.688 11.4364  20
  -3  35   0 104.344 7.43666  31
   3  35   0 105.237 8.12174  18
  -3  35   0 105.501 9.67925  28
  -3  35   0 101.882 7.88085  38
   4 -35   0 472.408 31.6925  17
   4 -35   0 476.800 31.5656  27
   4 -35   0 492.445 31.7238  30
  -4 -35   0 499.126 33.6387  13
   4 -35   0 482.942 32.5437   3
  -4 -35   0 492.044 31.9685  18
   4 -35   0 493.660 32.2253  26
  -4 -35   0 518.033 33.6557  17
   4 -35   0 490.823 34.1829  23
  -4  35   0 569.802 35.2041  31
  -4  35   0 541.469 35.5444  12
  -4  35   0 602.148 36.1772  21
   4  35   0 532.263 35.0711  21
  -4  35   0 551.654 35.6514  38
   4  35   0 473.930 37.4800  22
   4  35   0 528.776 35.9581  12
  -4  35   0 571.421 37.6949  28
   4  35   0 549.521 35.2040  19
   4  35   0 560.424 37.4716  20
  -4  35   0 569.458 37.3332  20
   5 -35   0 99.3026 8.23846  27
  -5 -35   0 103.482 7.56341  18
   5 -35   0 98.1492 8.03544  26
  -5 -35   0 93.3405 6.96305  19
   5 -35   0 81.5635 7.37535  37
   5 -35   0 111.072 13.1016  23
   5 -35   0 89.2079 8.21066   3
   5 -35   0 85.4844 7.10801  30
   5 -35   0 90.5671 7.75236  39
   5 -35   0 100.118 6.51666  29
   5 -35   0 103.017 7.91811  17
  -5 -35   0 75.9480 10.3297  17
   5  35   0 109.546 8.59101  12
  -5  35   0 113.564 10.1051  20
  -5  35   0 104.861 7.66410  21
  -5  35   0 105.796 7.91280  18
   5  35   0 107.440 8.32611  18
  -5  35   0 102.992 7.47810   4
   5  35   0 102.166 7.40974  19
  -5  35   0 99.8905 7.95016  38
  -5  35   0 107.136 7.64158  31
   5  35   0 118.038 10.8222  22
   5  35   0 110.694 10.2636  20
  -5  35   0 101.644 7.86497  12
  -5  35   0 112.804 9.99274  28
  -5  35   0 101.122 7.65615  19
  -6 -35   0 225.264 17.9129  17
   6 -35   0 221.397 14.9016  30
   6 -35   0 222.319 14.5782  17
   6 -35   0 217.163 14.0007  29
   6 -35   0 221.202 15.8543   3
   6 -35   0 230.513 14.7980  27
   6 -35   0 213.106 15.5738  39
  -6 -35   0 209.877 15.1878  18
  -6 -35   0 222.449 14.5625  19
   6 -35   0 212.793 15.3886  26
   6 -35   0 209.454 15.0234  37
   6 -35   0 223.278 18.0519  23
  -6 -35   0 226.500 16.0644  14
   6  35   0 237.941 16.6361  18
   6  35   0 259.463 19.2628  22
  -6  35   0 250.195 16.4106  38
   6  35   0 231.015 16.8113  12
  -6  35   0 254.457 18.7474  28
   6  35   0 241.952 18.5265  20
   6  35   0 216.564 18.0310  29
  -6  35   0 244.048 15.9990  31
  -6  35   0 240.556 18.3885  20
  -6  35   0 239.002 15.9964  21
  -6  35   0 247.053 16.1908  12
   7 -35   0 155.585 12.6292  26
   7 -35   0 165.604 12.6604  39
   7 -35   0 181.584 11.9776  27
  -7 -35   0 184.501 11.7441  19
   7 -35   0 159.958 12.0083  37
  -7 -35   0 188.174 11.7654  21
   7 -35   0 160.381 12.8803   3
   7 -35   0 167.840 15.2156  23
  -7 -35   0 154.773 13.0068  14
  -7 -35   0 195.758 12.7187  18
   7 -35   0 154.523 11.8297  30
  -7 -35   0 183.544 16.3763  17
  -7  35   0 172.534 12.2820  21
   7  35   0 211.878 16.9273  22
   7  35   0 184.830 12.9666  18
  -7  35   0 174.569 12.2785  31
  -7  35   0 172.028 16.0198  20
   7  35   0 203.373 13.4285  29
  -7  35   0 169.350 12.5111  38
   7  35   0 188.988 13.2926  12
   8 -35   0 208.455 13.5943  37
   8 -35   0 187.997 13.4680  27
   8 -35   0 203.204 14.1812  39
   8 -35   0 200.948 14.5033   3
  -8 -35   0 192.344 13.3619  21
  -8 -35   0 188.078 14.4375  14
  -8 -35   0 179.370 17.1626  17
   8 -35   0 202.777 16.9940  23
  -8 -35   0 193.707 13.4604  19
  -8 -35   0 209.471 14.6128  18
   8 -35   0 194.446 13.4717  30
   8 -35   0 189.085 14.0673  26
   8  35   0 203.535 14.4123  18
  -8  35   0 212.586 13.9074  21
   8  35   0 208.486 17.2378  22
  -8  35   0 214.611 13.8946  31
  -8  35   0 213.681 14.0574  38
   8  35   0 205.492 15.4322  15
   9 -35   0 19.4629 4.02416   3
   9 -35   0 16.2768 2.82892  30
   9 -35   0 12.0178 3.10274  27
  -9 -35   0 20.9346 4.87229  17
  -9 -35   0 16.8326 3.22339  14
   9 -35   0 18.1728 3.79704  39
  -9 -35   0 23.0773 3.68621  19
   9 -35   0 14.3847 2.98767  37
   9 -35   0 20.9799 5.52722  23
  -9 -35   0 25.9493 3.35342  21
  -9 -35   0 25.6359 4.20904  18
  -9  35   0 19.8035 2.56856  31
  -9  35   0 18.2135 2.58360  21
   9  35   0 25.4174 3.00941  15
   9  35   0 28.3488 5.05702  25
   9  35   0 27.1530 3.73146  29
  10 -35   0 153.750 13.8906  23
  10 -35   0 146.161 11.0423  39
  10 -35   0 124.985 11.1815  37
 -10 -35   0 139.341 10.7950  19
  10 -35   0 162.724 11.1848   3
  10  35   0 151.639 11.1975  25
 -10  35   0 142.955 9.74388  38
  10  35   0 146.030 10.7133  29
 -10  35   0 147.821 9.59391  31
  10  35   0 147.680 12.4011  22
  10  35   0 140.397 10.1434  15
  11 -35   0 12.3149 2.95855  39
  11 -35   0 5.62609 2.98908   3
 -11 -35   0 16.4728 2.60335  19
 -11 -35   0 13.3097 2.91906  18
  11 -35   0 13.0892 2.88987  27
 -11 -35   0 9.62500 2.27521  21
  11  35   0 15.3965 2.57139  29
 -11  35   0 13.9539 1.85415  31
  11  35   0 16.3667 2.88638  25
  11  35   0 17.5328 2.52829  15
 -11  35   0 12.1389 1.68251  21
 -12 -35   0 8.80464 2.23721  21
 -12 -35   0 12.4668 2.79392  18
 -12 -35   0 14.3690 2.46923  19
  12 -35   0 9.22639 2.85165   3
  12 -35   0 11.8178 2.60510  39
  12 -35   0 8.17635 2.65514  27
  12  35   0 15.7699 2.69432  29
 -12  35   0 14.8591 2.08277  21
  12  35   0 12.6723 2.49491  15
 -12  35   0 13.9586 2.54336  31
  13 -35   0 -2.2343 2.04625  27
 -13 -35   0 -0.4140 1.74336  18
 -13 -35   0 0.60742 1.57629  19
  13 -35   0 -0.4459 2.06110   3
  13  35   0 0.66310 1.41992  29
 -14 -35   0 48.6166 3.80939  18
   0 -36   0 408.756 25.3869  39
   0 -36   0 379.369 26.6504  17
   0 -36   0 362.138 26.4820  23
   0 -36   0 375.384 25.6554  14
   0  36   0 422.570 28.9417  28
   0  36   0 404.599 26.9434  38
   0  36   0 405.350 26.3074  21
   0  36   0 397.193 26.9172  12
   0  36   0 402.888 26.2624  31
  -1 -36   0 3.95547 2.31065  23
   1 -36   0 9.05800 2.75072  14
   1 -36   0 6.03916 2.82403  23
  -1 -36   0 6.77216 2.77283  17
  -1 -36   0 6.15485 2.53420  14
   1 -36   0 7.23891 2.19895  39
   1 -36   0 7.44970 2.50788  17
  -1 -36   0 10.3138 3.27072  13
  -1  36   0 7.94151 1.77496  31
  -1  36   0 9.28089 2.30639  38
  -1  36   0 5.08270 2.03000  12
   1  36   0 7.76542 1.70496  21
   1  36   0 5.95721 1.79433  19
   1  36   0 7.55146 2.11287  38
   1  36   0 6.76186 2.92533  28
   1  36   0 4.08820 3.93590  20
   1  36   0 6.42151 2.87047  22
   1  36   0 9.48040 1.91190  31
  -1  36   0 10.2656 3.49864  28
   1  36   0 7.36216 2.91900  18
   1  36   0 8.94680 2.26445  12
  -1  36   0 8.40126 4.27802  20
  -1  36   0 8.74576 1.86379  21
   2 -36   0 105.677 7.59867  30
  -2 -36   0 109.018 8.80882  23
  -2 -36   0 103.546 8.80872  14
   2 -36   0 110.114 8.30768  17
  -2 -36   0 89.4112 9.30798  17
   2 -36   0 98.0977 8.30249  14
   2 -36   0 96.4888 7.85011  39
   2 -36   0 98.3976 7.92905  26
   2 -36   0 96.8203 9.59038  23
  -2 -36   0 108.142 9.43787  13
  -2  36   0 116.923 8.21965  31
   2  36   0 116.217 8.23035  19
   2  36   0 115.781 8.26667  21
  -2  36   0 113.519 8.83128  12
   2  36   0 104.868 8.74433  38
   2  36   0 114.247 10.3332  22
   2  36   0 114.959 8.77208  18
  -2  36   0 122.359 8.84491  38
   2  36   0 114.756 8.95214  12
   2  36   0 112.933 10.3812  20
   2  36   0 131.139 10.9415  28
  -2  36   0 112.347 10.4573  20
   2  36   0 114.645 8.21721  31
  -2  36   0 110.413 8.17266  21
  -3 -36   0 19.5257 2.71149  18
   3 -36   0 21.2814 4.76558  23
  -3 -36   0 17.1431 3.96416  17
  -3 -36   0 20.8060 4.54349  13
   3 -36   0 20.7148 3.16483  17
   3 -36   0 19.3449 3.39651  39
   3 -36   0 17.2159 2.61309  30
   3 -36   0 15.6713 2.88098  26
   3 -36   0 19.8655 3.12780  14
  -3  36   0 23.5340 4.46047  20
   3  36   0 16.0972 3.97236  20
   3  36   0 18.3228 2.51126  31
   3  36   0 15.7253 2.92941  12
   3  36   0 21.3633 3.22414  38
   3  36   0 17.5607 2.60529  21
  -3  36   0 19.8397 2.59614  31
  -3  36   0 17.9259 2.99026  38
   3  36   0 19.7543 2.89258  19
  -3  36   0 18.2669 4.10249  18
  -3  36   0 16.1269 3.04924  19
  -3  36   0 17.9348 4.04250  28
   3  36   0 19.6603 4.46483  22
  -3  36   0 16.1328 2.78248  12
  -4 -36   0 132.229 9.63922  18
   4 -36   0 126.426 12.0379  23
  -4 -36   0 129.158 12.2572  17
   4 -36   0 128.917 10.4648  27
   4 -36   0 132.005 9.43127  30
   4 -36   0 138.227 8.93397  29
   4 -36   0 118.260 10.0321  39
  -4 -36   0 144.165 11.7005  13
  -4  36   0 148.133 10.7192  12
  -4  36   0 160.724 12.8548  28
   4  36   0 145.556 11.0034  18
  -4  36   0 150.312 10.7841  38
   4  36   0 150.238 11.2436  12
   4  36   0 146.452 12.9783  22
  -4  36   0 151.624 10.3395  19
  -4  36   0 164.799 12.9640  20
  -4  36   0 148.686 10.3298  31
  -4  36   0 150.671 10.3686  21
   4  36   0 151.492 10.2082  19
  -4  36   0 147.438 10.3040   4
  -4  36   0 137.468 10.4932  18
   4  36   0 144.082 12.5930  20
   5 -36   0 96.5292 7.36171  17
  -5 -36   0 106.297 6.97331  19
  -5 -36   0 95.9997 8.61530  14
   5 -36   0 104.941 10.9278  23
   5 -36   0 88.9053 7.27228  30
   5 -36   0 94.3637 7.35556  27
  -5 -36   0 104.172 9.47134  17
   5 -36   0 86.5210 7.72577  37
   5 -36   0 92.6594 8.36612   3
  -5 -36   0 114.272 8.28303  18
   5 -36   0 92.5146 7.91282  26
   5 -36   0 88.2143 8.01897  39
   5  36   0 100.311 7.17420  19
  -5  36   0 98.8147 7.67172  12
  -5  36   0 107.981 9.86800  28
  -5  36   0 98.3910 7.75924  38
  -5  36   0 104.882 7.42993  21
   5  36   0 105.096 8.30913  12
  -5  36   0 87.0445 8.58897  18
  -5  36   0 106.203 10.0170  20
  -5  36   0 111.054 8.27091  31
  -5  36   0 96.8772 7.42185  19
   5  36   0 102.503 9.96271  20
   5  36   0 102.078 8.26365  18
  -6 -36   0 460.225 33.5468  17
   6 -36   0 464.570 34.4512  23
   6 -36   0 513.827 31.1186  27
   6 -36   0 471.922 31.2907  37
  -6 -36   0 473.010 30.7664  19
   6 -36   0 483.574 31.7323  39
   6 -36   0 481.875 31.6067  26
   6 -36   0 478.700 30.2761  29
   6 -36   0 492.674 31.1776  30
  -6 -36   0 510.215 32.0709  18
  -6 -36   0 459.558 32.2153  14
   6 -36   0 479.875 32.0965   3
  -6  36   0 526.947 34.4698  21
   6  36   0 523.960 37.2547  20
   6  36   0 518.458 35.2373  18
  -6  36   0 530.268 37.1232  20
  -6  36   0 549.847 35.0072  38
  -6  36   0 516.248 34.4982  19
  -6  36   0 543.635 34.7193  12
  -6  36   0 540.439 34.5362  31
   6  36   0 629.624 37.1474  29
   6  36   0 523.138 38.1651  22
  -7 -36   0 75.5174 7.37788  18
   7 -36   0 67.0650 8.92957  23
   7 -36   0 54.6360 6.57851   3
   7 -36   0 63.9489 6.17469  37
   7 -36   0 66.4695 8.47091  26
  -7 -36   0 64.4803 6.93643  14
   7 -36   0 62.4907 5.70257  27
   7 -36   0 55.4443 7.77560  39
   7 -36   0 69.6298 5.83381  30
   7  36   0 62.7630 5.99852  12
   7  36   0 68.3843 6.29957  29
   7  36   0 74.6817 8.94151  22
  -7  36   0 66.0542 5.31020  31
  -7  36   0 67.4364 5.32959  21
  -7  36   0 62.9465 5.53723  38
  -8 -36   0 126.049 11.7277  17
   8 -36   0 126.973 12.8429  23
   8 -36   0 130.483 9.30305  27
   8 -36   0 117.254 9.81189  26
  -8 -36   0 110.199 8.89842  21
   8 -36   0 135.363 9.32068  37
   8 -36   0 128.406 9.16231  30
   8 -36   0 125.194 10.0427  39
  -8 -36   0 126.396 9.22830  19
  -8 -36   0 131.420 10.0182  18
   8 -36   0 125.164 10.2684   3
   8  36   0 138.356 12.5612  22
   8  36   0 130.643 9.24230  15
  -8  36   0 134.081 9.14353  38
   8  36   0 132.316 9.56360  18
   8  36   0 120.495 9.91208  29
  -8  36   0 129.174 8.95321  31
  -8  36   0 127.679 8.95432  21
  -9 -36   0 13.3175 3.07322  18
   9 -36   0 10.7760 2.97497  27
  -9 -36   0 14.1147 2.47323  21
   9 -36   0 5.22297 3.05847   3
   9 -36   0 10.9049 5.00830  23
  -9 -36   0 7.12072 2.61622  14
   9 -36   0 10.0348 2.47126  30
   9 -36   0 12.2305 2.76180  37
  -9 -36   0 14.4975 2.65926  19
   9 -36   0 8.16461 3.15735  39
   9  36   0 14.1913 3.09541  15
  -9  36   0 11.6123 1.93918  21
  -9  36   0 11.1680 1.88685  31
   9  36   0 14.3933 4.46093  22
  -9  36   0 13.3559 2.04981  38
   9  36   0 11.8663 2.68190  29
 -10 -36   0 22.9381 3.66952  18
 -10 -36   0 23.3532 3.58555  19
  10 -36   0 16.6236 6.78074  23
  10 -36   0 23.5631 3.38801  27
  10 -36   0 18.4406 3.25665  37
  10 -36   0 24.1375 4.52542  39
 -10 -36   0 22.4913 3.25287  21
  10 -36   0 13.2698 3.44310   3
  10 -36   0 21.6691 3.12202  30
  10  36   0 12.7848 4.04378  29
 -10  36   0 20.3668 2.29969  21
  10  36   0 18.3962 2.52673  15
 -10  36   0 23.4284 2.54092  38
  10  36   0 19.4704 4.56564  22
 -10  36   0 21.0219 2.22689  31
 -11 -36   0 1.61539 2.08256  19
  11 -36   0 -0.9048 2.49299  39
  11 -36   0 0.47532 2.42577  27
  11 -36   0 1.04170 2.76417   3
 -11 -36   0 2.51455 2.46774  18
 -11  36   0 1.30049 1.29983  31
 -11  36   0 0.68792 1.14822  21
  11  36   0 2.13518 2.31258  29
  11  36   0 0.46425 2.62025  22
  11  36   0 0.03768 1.31333  15
  12 -36   0 80.2084 6.62532   3
  12 -36   0 82.0444 6.33347  39
  12 -36   0 84.3955 6.33597  27
 -12 -36   0 80.3360 7.50091  18
 -12 -36   0 74.7897 5.87482  19
  12  36   0 89.3531 6.55741  29
 -12  36   0 81.7864 5.58039  21
 -12  36   0 67.9976 6.00232  31
 -13 -36   0 7.80332 2.00886  18
  13 -36   0 5.99514 2.09313  27
  13  36   0 6.69406 1.54228  29
 -14 -36   0 5.34718 1.29370  18
   0 -37   0 0.28220 1.98260  17
   0 -37   0 0.62739 2.32728  14
   0 -37   0 0.23721 1.31744   8
   0 -37   0 0.73103 2.15080  23
   0 -37   0 0.52720 1.60257  39
   0  37   0 0.60626 1.50803  21
   0  37   0 1.78976 1.57173  18
   0  37   0 -0.1734 2.11060  22
   0  37   0 1.87835 1.85185  12
   0  37   0 0.10382 2.34640  20
   0  37   0 -0.3690 1.30134  31
   0  37   0 0.19280 1.49197  19
   0  37   0 0.47097 1.55714  38
   0  37   0 -0.7861 2.08857  28
  -1 -37   0 4.99818 2.56031  14
   1 -37   0 6.86939 2.41362  17
  -1 -37   0 5.36098 2.50569  23
  -1 -37   0 4.80573 2.58541  17
   1 -37   0 6.95613 3.00820  23
   1 -37   0 7.17295 2.30633  39
   1 -37   0 7.99649 2.94827  14
   1  37   0 11.3443 2.12836  19
  -1  37   0 7.06331 2.09168  18
   1  37   0 5.05557 2.65017  22
   1  37   0 4.50315 2.78395  20
   1  37   0 7.32121 2.24646  12
  -1  37   0 6.31071 2.07775  38
   1  37   0 6.73370 2.11017  18
  -1  37   0 7.93543 1.93735  31
   1  37   0 8.16960 2.24054  21
   1  37   0 4.22575 2.02358  38
   1  37   0 5.84691 2.75589  28
   1  37   0 6.49480 1.68719  31
  -1  37   0 6.93216 1.86603  19
  -1  37   0 8.71188 3.25466  28
  -1  37   0 6.71217 2.15833  12
  -1  37   0 8.51504 3.09532  20
   2 -37   0 82.7489 8.18072  17
  -2 -37   0 78.6079 10.1245  17
   2 -37   0 86.8162 6.83261  30
  -2 -37   0 101.881 10.8191  14
  -2 -37   0 96.7488 7.01488  18
  -2 -37   0 89.6352 8.08171  23
   2 -37   0 79.9515 7.05874  39
  -2 -37   0 97.7002 8.83555  13
   2 -37   0 83.9927 7.53387  14
   2 -37   0 80.7733 8.67719  23
  -2  37   0 100.434 7.97566  21
   2  37   0 95.3506 7.72699  38
   2  37   0 100.210 9.35629  20
   2  37   0 94.2196 7.86627  12
  -2  37   0 98.5345 7.11878  31
  -2  37   0 95.5693 9.06402  20
  -2  37   0 95.1539 7.69705  12
  -2  37   0 94.0249 7.07418  19
  -2  37   0 97.6880 7.66455  38
   2  37   0 96.4579 9.65560  28
   2  37   0 96.8994 9.55722  22
   2  37   0 99.6289 7.14606  31
  -2  37   0 86.3905 7.32662  18
   3 -37   0 40.8066 5.22457  17
   3 -37   0 32.5896 4.48883  39
   3 -37   0 30.1957 3.58491  30
  -3 -37   0 40.5148 5.94800  13
   3 -37   0 34.3232 4.08999  26
   3 -37   0 32.4431 6.02664  23
  -3 -37   0 39.3450 5.06099  18
   3 -37   0 35.0408 4.40267  14
   3 -37   0 35.5752 3.33589  29
  -3 -37   0 36.6798 5.35289  14
  -3 -37   0 37.2404 6.00780  17
  -3  37   0 41.9125 5.77912  20
  -3  37   0 40.5995 4.36867  12
   3  37   0 38.4956 4.34694  38
   3  37   0 34.5141 3.60895  21
  -3  37   0 39.1136 3.94132  18
   3  37   0 37.2433 5.98646  20
  -3  37   0 39.1233 4.23613  38
   3  37   0 38.4804 4.41759  18
  -3  37   0 38.4574 3.73615  31
   3  37   0 43.5831 4.70041  12
   3  37   0 38.7027 3.64650  31
  -3  37   0 37.8990 3.68831  19
   3  37   0 39.5172 3.77818  19
   3  37   0 41.7233 6.61429  22
  -3  37   0 44.1483 3.89799  21
   4 -37   0 48.7138 5.79082   3
   4 -37   0 53.3716 5.06594  17
   4 -37   0 53.9653 5.45045  39
   4 -37   0 54.4425 4.27373  29
   4 -37   0 51.9028 4.84969  27
  -4 -37   0 56.4626 5.27153  18
   4 -37   0 55.9651 5.45396  26
   4 -37   0 51.0157 5.46905  30
  -4 -37   0 51.2069 6.24480  14
  -4 -37   0 47.3584 7.13255  17
  -4  37   0 61.1553 5.11197   4
  -4  37   0 57.0079 4.89329  31
   4  37   0 53.5962 5.65815  12
   4  37   0 63.5199 8.26703  22
  -4  37   0 55.3376 10.4352  28
  -4  37   0 59.9349 4.97964  21
   4  37   0 55.6721 4.66431  21
   4  37   0 64.7922 7.43299  20
   4  37   0 58.2379 4.79039  19
  -4  37   0 56.3948 5.39379  12
   4  37   0 58.1988 5.57278  18
  -4  37   0 58.7489 4.96236  19
  -4  37   0 64.9022 5.43797  38
  -4  37   0 63.2929 6.98899  20
   5 -37   0 156.445 10.4958  27
   5 -37   0 144.824 10.4955  30
  -5 -37   0 143.496 11.9083  14
  -5 -37   0 145.423 14.0269  17
   5 -37   0 149.315 13.5931  23
   5 -37   0 141.479 11.0267  26
   5 -37   0 145.435 11.5503   3
  -5 -37   0 167.565 10.1076  19
   5 -37   0 149.365 11.3142  39
   5 -37   0 134.648 10.7548  37
   5 -37   0 152.116 9.85949  29
   5 -37   0 150.087 10.4851  17
  -5  37   0 176.273 14.0178  20
  -5  37   0 170.376 12.0401  38
  -5  37   0 153.471 11.1418  19
   5  37   0 169.673 13.7017  20
  -5  37   0 176.727 13.9317  28
   5  37   0 172.930 12.3464  12
   5  37   0 162.386 12.0642  18
  -5  37   0 155.689 11.0472   4
   5  37   0 184.975 14.8295  22
  -5  37   0 154.395 11.2067  31
  -5  37   0 168.446 11.2168  21
  -5  37   0 150.525 11.3241  18
  -5  37   0 155.926 11.4827  12
   6 -37   0 79.7569 7.44861  26
  -6 -37   0 86.0590 8.13876  14
   6 -37   0 89.0047 6.85936  27
   6 -37   0 76.3848 6.54633  30
  -6 -37   0 82.0343 10.7917  17
   6 -37   0 82.2910 7.93065   3
  -6 -37   0 86.7038 6.41562  19
   6 -37   0 85.9641 7.51799  39
   6 -37   0 87.8560 5.66369  29
  -6 -37   0 88.7446 7.76596  18
   6 -37   0 81.0003 6.96757  37
   6 -37   0 90.6478 10.0704  23
  -6  37   0 89.4004 6.75845  21
   6  37   0 98.1063 10.6394  20
  -6  37   0 89.0403 6.76035  31
   6  37   0 89.3850 7.74755  12
  -6  37   0 93.5055 7.19199  38
  -6  37   0 87.3364 6.69764  19
  -6  37   0 101.581 9.75596  20
   6  37   0 91.6226 10.0637  22
  -6  37   0 96.5165 8.46477  12
   6  37   0 81.9707 7.57664  18
   6  37   0 89.4886 8.72624  29
  -7 -37   0 74.0228 9.43165  17
   7 -37   0 56.3783 5.65570  37
   7 -37   0 50.2199 5.53724  30
  -7 -37   0 70.7804 5.31298  19
   7 -37   0 59.4990 6.56990   3
   7 -37   0 57.6652 6.55465  39
  -7 -37   0 65.3123 6.66102  14
   7 -37   0 54.3131 6.51373  26
   7 -37   0 67.1949 8.88261  23
  -7  37   0 69.8216 5.76829  38
   7  37   0 68.4619 8.85401  22
  -7  37   0 70.8339 5.51485  31
   7  37   0 77.0901 6.59855  29
   7  37   0 65.9230 6.15364  18
   7  37   0 65.9376 6.22027  12
   8 -37   0 57.8172 5.28757  30
   8 -37   0 56.2202 5.46317  27
  -8 -37   0 49.5131 6.22789  14
   8 -37   0 56.9270 6.16395  26
  -8 -37   0 63.6784 8.32179  17
   8 -37   0 55.0317 6.09933  39
  -8 -37   0 54.3335 5.12199  19
  -8 -37   0 68.5997 6.02707  18
   8 -37   0 68.3683 5.54628  37
   8 -37   0 63.2034 6.56148   3
  -8  37   0 58.0927 4.79161  21
   8  37   0 58.6383 5.34494  18
   8  37   0 55.8621 8.04597  22
  -8  37   0 64.9940 5.02051  31
  -8  37   0 62.8005 4.95003  38
   8  37   0 50.3977 5.55731  29
  -9 -37   0 28.0746 4.40252  18
  -9 -37   0 18.3079 2.60062  21
   9 -37   0 20.0699 3.33536  27
  -9 -37   0 20.2723 3.29743  14
   9 -37   0 21.9124 5.72299  23
   9 -37   0 23.4608 4.18169   3
  -9 -37   0 29.6203 4.68464  19
  -9 -37   0 17.3033 4.37592  17
   9 -37   0 16.0399 3.00579  37
   9 -37   0 17.8557 2.86919  30
   9 -37   0 13.8625 3.43640  39
  -9  37   0 20.8373 2.47545  31
  -9  37   0 20.7533 2.60566  38
  -9  37   0 18.8231 2.63794  21
   9  37   0 18.5087 4.91557  22
   9  37   0 25.8875 3.84613  29
  10 -37   0 24.2469 3.91044  27
  10 -37   0 32.0878 6.74765  23
  10 -37   0 28.2444 4.55468   3
 -10 -37   0 22.7053 4.27043  18
  10 -37   0 29.5498 3.76968  30
  10 -37   0 30.8313 4.58075  39
 -10 -37   0 25.0005 3.58521  19
  10 -37   0 26.9275 3.92266  37
  10  37   0 23.5255 3.80413  29
 -10  37   0 27.8726 2.56154  31
 -10  37   0 29.2091 2.60272  21
  10  37   0 32.0704 5.48504  22
  11 -37   0 2.33101 2.35829  27
  11 -37   0 1.50620 2.57258   3
  11 -37   0 0.19982 2.41080  39
 -11 -37   0 2.10214 2.52094  19
 -11 -37   0 2.52185 2.39792  18
 -11  37   0 1.68179 1.29127  31
  11  37   0 3.29296 2.04770  29
  11  37   0 0.33584 2.60738  22
 -11  37   0 0.97965 1.15605  21
 -12 -37   0 39.4250 3.93535  18
  12 -37   0 29.7944 3.84865   3
  12 -37   0 31.5353 3.74385  39
  12 -37   0 30.4304 3.73459  27
 -12  37   0 33.7199 3.03326  21
  12  37   0 39.6926 3.65139  29
 -13 -37   0 2.27605 1.84348  18
   0 -38   0 24.1453 3.32397  39
   0 -38   0 21.7583 4.51544  23
   0 -38   0 27.5101 2.92626   8
   0  38   0 25.4007 3.11714  21
   0  38   0 27.0023 4.38420  18
   0  38   0 23.1450 4.61459  28
   0  38   0 26.0170 3.03319  31
   0  38   0 23.8692 4.69044  20
   0  38   0 22.0634 3.48937  38
   0  38   0 29.0375 3.82188  12
   0  38   0 25.4324 4.51614  22
  -1 -38   0 30.6230 5.03980  23
   1 -38   0 33.3120 5.66641  23
   1 -38   0 29.9406 3.89907  39
  -1 -38   0 38.4040 5.82122  14
  -1 -38   0 30.4903 5.51005  17
   1 -38   0 48.8055 7.69619  14
  -1  38   0 36.8141 4.31537  12
  -1  38   0 39.1657 4.25564  38
   1  38   0 41.0709 5.92951  20
   1  38   0 36.7634 3.61875  21
   1  38   0 32.4522 4.09187  38
  -1  38   0 44.6355 6.09518  28
   1  38   0 32.8360 4.28296  12
   1  38   0 40.4227 5.84151  22
  -1  38   0 29.1077 4.57396  18
   1  38   0 32.0623 5.66598  28
   1  38   0 35.7579 3.60730  31
   1  38   0 35.2751 4.43059  19
  -1  38   0 36.6841 3.71195  21
  -1  38   0 33.5267 3.53139  31
  -1  38   0 42.2427 5.69069  20
  -2 -38   0 118.574 8.77794  18
   2 -38   0 122.637 8.73289  29
  -2 -38   0 129.449 10.2296  23
  -2 -38   0 125.434 10.2593  14
   2 -38   0 128.535 11.6565  23
  -2 -38   0 119.489 10.2102  17
   2 -38   0 119.059 9.49205  17
   2  38   0 124.859 9.90747  18
   2  38   0 130.983 11.7418  22
  -2  38   0 139.910 12.0188  28
   2  38   0 129.745 9.25875  21
  -2  38   0 134.119 9.33440  31
   2  38   0 131.969 10.0290  38
   2  38   0 137.850 9.35892  19
   2  38   0 133.418 11.6491  20
  -2  38   0 135.579 9.94160  38
  -2  38   0 139.125 11.9583  20
  -2  38   0 127.758 9.30184  21
   2  38   0 131.172 9.30244  31
   2  38   0 131.747 10.1622  12
   2  38   0 132.564 12.0214  28
  -2  38   0 126.828 9.90684  12
   3 -38   0 108.228 7.88182  29
  -3 -38   0 120.434 10.2921  17
  -3 -38   0 130.667 9.88145  29
   3 -38   0 112.200 9.01427  14
  -3 -38   0 111.637 9.61357  14
   3 -38   0 104.247 8.69844  17
   3 -38   0 102.399 8.71682  39
   3 -38   0 132.053 13.9163  23
   3 -38   0 103.029 9.15456   3
  -3 -38   0 113.128 8.31692  18
  -3  38   0 117.826 8.48236  31
   3  38   0 120.461 8.51345  31
  -3  38   0 111.663 9.00647  38
   3  38   0 123.292 11.2015  22
  -3  38   0 112.317 8.44078  21
  -3  38   0 107.731 8.89765  18
   3  38   0 118.404 9.42267  12
  -3  38   0 122.848 8.54968  19
   3  38   0 121.573 9.18875  38
  -3  38   0 117.546 9.02846  12
   3  38   0 122.351 8.44511  19
   3  38   0 121.207 9.17893  18
   3  38   0 115.102 8.43878  21
   3  38   0 125.377 11.0706  20
  -3  38   0 135.756 11.1584  20
   4 -38   0 203.074 12.8880  29
  -4 -38   0 185.869 13.9702  29
   4 -38   0 186.539 13.3099  30
   4 -38   0 193.234 13.3557  27
   4 -38   0 193.054 16.2249  23
  -4 -38   0 211.398 13.7275  18
   4 -38   0 195.101 14.3681   3
   4 -38   0 196.055 13.8569  26
  -4 -38   0 198.324 14.6503  14
   4 -38   0 175.758 13.8370  39
   4 -38   0 196.055 13.4408  17
  -4 -38   0 206.731 15.6602  17
  -4  38   0 215.566 14.8502  38
  -4  38   0 206.483 14.3042  19
   4  38   0 201.159 14.1139  21
   4  38   0 209.851 15.0769  18
  -4  38   0 212.092 14.2869  21
  -4  38   0 222.671 15.5629  31
  -4  38   0 216.237 14.7962  12
  -4  38   0 227.653 17.0712  20
   4  38   0 224.827 17.0881  20
   4  38   0 226.551 14.2368  19
  -4  38   0 202.049 14.5188  18
   4  38   0 211.774 15.2990  12
  -4  38   0 212.855 14.3289   4
   5 -38   0 16.9073 2.81313  30
   5 -38   0 16.0317 3.27208  26
   5 -38   0 18.3669 5.06945  23
   5 -38   0 16.3942 3.13034  37
   5 -38   0 18.1812 3.27043  27
  -5 -38   0 22.9115 3.72904  18
   5 -38   0 19.6538 3.75153  39
   5 -38   0 21.5298 3.10550  17
  -5 -38   0 16.4779 4.32080  17
   5 -38   0 17.7682 2.34152  29
   5 -38   0 21.8853 4.18365   3
  -5 -38   0 16.5551 3.69907  14
   5  38   0 24.9936 4.09204  12
   5  38   0 18.8626 3.27301  18
   5  38   0 27.8441 5.91573  22
  -5  38   0 22.4304 3.02046  21
  -5  38   0 19.3843 2.63129   4
  -5  38   0 21.4088 3.17688  38
   5  38   0 10.8813 4.97193  20
  -5  38   0 20.5670 2.96137  31
  -5  38   0 27.4253 3.77630  12
  -5  38   0 16.9090 2.77993  19
  -5  38   0 20.7601 3.08383  18
   6 -38   0 377.596 25.0143  26
   6 -38   0 359.008 27.7812  23
   6 -38   0 389.804 24.4164  27
   6 -38   0 359.629 24.4369  30
   6 -38   0 400.771 25.5247  39
  -6 -38   0 368.698 24.6843  19
   6 -38   0 365.566 24.6841  37
   6 -38   0 383.208 23.5474  29
   6 -38   0 380.831 25.5384   3
  -6 -38   0 350.250 25.6257  14
  -6  38   0 413.557 26.1778  31
  -6  38   0 421.318 26.5640  38
   6  38   0 434.573 29.2683  29
  -6  38   0 396.179 26.1046  21
   6  38   0 382.584 29.5005  22
   6  38   0 367.746 29.4700  20
  -6  38   0 379.502 26.2011  19
   6  38   0 404.354 27.1334  12
  -6  38   0 418.390 28.6390  20
  -6  38   0 428.583 26.4089  12
   7 -38   0 73.8711 7.20031  26
  -7 -38   0 103.808 10.0441  17
  -7 -38   0 83.7733 6.10496  19
   7 -38   0 77.2281 7.31344  39
   7 -38   0 77.4132 6.50284  27
  -7 -38   0 72.9214 7.53583  14
   7 -38   0 70.9858 6.27602  30
  -7 -38   0 96.2456 7.45089  18
   7 -38   0 76.5189 9.67983  23
   7 -38   0 75.0181 6.58626  37
   7 -38   0 75.9916 7.51296   3
  -7  38   0 82.7549 6.66680  38
  -7  38   0 83.2749 6.43880  21
   7  38   0 88.0770 7.24524  12
   7  38   0 97.9139 10.4388  22
   7  38   0 84.4515 7.11844  18
  -7  38   0 84.0392 6.39206  31
   8 -38   0 69.2602 5.82531  37
   8 -38   0 64.8432 6.64602  39
  -8 -38   0 60.0701 5.36716  19
   8 -38   0 63.6200 6.84664   3
   8 -38   0 68.1315 9.38239  23
  -8 -38   0 64.9441 8.23062  17
   8 -38   0 67.1582 5.80445  27
  -8 -38   0 64.3843 6.15788  18
   8 -38   0 68.2448 5.57323  30
  -8 -38   0 63.3470 6.49733  14
  -8  38   0 65.5574 5.13687  21
   8  38   0 65.6318 5.66669  18
  -8  38   0 70.5524 5.32248  31
   8  38   0 65.3874 6.12031  29
   9 -38   0 21.4552 3.80700  30
  -9 -38   0 24.6984 3.39791  19
  -9 -38   0 34.3228 5.67491  17
   9 -38   0 16.4548 3.47324   3
  -9 -38   0 21.7749 4.45924  14
   9 -38   0 23.6678 3.91013  39
   9 -38   0 20.2316 4.20422  27
   9 -38   0 27.4942 5.74857  23
  -9  38   0 24.6547 2.74973  21
  -9  38   0 22.9869 2.57944  31
  -9  38   0 22.4161 2.67264  38
   9  38   0 20.8664 2.68328   4
   9  38   0 30.8351 3.81919  29
   9  38   0 34.3572 5.96748  22
  10 -38   0 17.5701 3.39854   3
  10 -38   0 13.6652 3.12800  39
  10 -38   0 14.5193 2.65499  30
  10 -38   0 12.5835 2.82047  27
 -10 -38   0 15.8077 4.82587  17
 -10 -38   0 11.1975 2.33162  19
 -10 -38   0 16.2423 3.06340  18
  10 -38   0 12.5463 2.73343  37
 -10  38   0 14.0314 2.20945  38
  10  38   0 12.6505 2.49217  29
 -10  38   0 14.7050 1.79692  21
  10  38   0 11.8863 3.52298  22
  11 -38   0 7.81591 3.02995   3
 -11 -38   0 6.16412 2.50796  18
  11 -38   0 3.70934 2.50927  39
 -11 -38   0 8.91249 2.20467  19
 -11  38   0 6.73041 1.45050  31
  11  38   0 5.44178 2.13173  29
  11  38   0 2.29012 2.63719  22
  12 -38   0 9.75456 2.40058  27
  12 -38   0 8.25580 2.23698  39
 -12 -38   0 12.0802 2.37432  18
  12 -38   0 7.42699 2.64256   3
  12  38   0 8.59648 1.84759  29
 -13 -38   0 3.20207 1.57921  18
  13  38   0 4.20832 1.44272  16
   0 -39   0 -0.6826 2.10225  17
   0 -39   0 0.37888 1.30853  29
   0 -39   0 -0.3052 2.08807  23
   0 -39   0 1.90900 1.86876  39
   0 -39   0 -1.2075 2.37479  14
   0  39   0 0.46272 2.20284  28
   0  39   0 1.76659 2.72441  20
   0  39   0 1.22585 1.68326  18
   0  39   0 1.34517 2.37109  22
   0  39   0 1.25517 1.54813  21
   0  39   0 1.91988 1.52353  31
   0  39   0 0.55966 1.77045  38
   0  39   0 -0.2321 1.69572  12
   0  39   0 -0.5733 1.57290  19
  -1 -39   0 120.493 9.09575  29
   1 -39   0 114.298 10.9449  23
   1 -39   0 127.250 9.89554  14
   1 -39   0 120.924 9.76555  17
  -1 -39   0 142.947 10.7221  17
   1 -39   0 117.542 8.78795  29
  -1 -39   0 120.782 10.0555  14
  -1 -39   0 114.585 10.2049  23
  -1  39   0 133.391 11.6197  20
  -1  39   0 127.500 9.64750  18
  -1  39   0 126.838 9.24622  19
   1  39   0 128.911 9.94733  38
   1  39   0 139.684 11.6393  22
  -1  39   0 129.291 9.96559  12
   1  39   0 137.304 12.1808  28
  -1  39   0 127.877 9.26947  31
   1  39   0 128.094 9.78152  18
  -1  39   0 129.726 9.24398  21
  -1  39   0 129.714 9.89412  38
  -1  39   0 141.941 12.1342  28
   1  39   0 125.241 9.19488  19
   1  39   0 136.647 11.9048  20
   1  39   0 131.798 9.22612  21
   1  39   0 128.613 9.25021  31
   1  39   0 132.535 10.1076  12
   2 -39   0 51.7986 5.49174  14
   2 -39   0 48.4108 6.70198  23
  -2 -39   0 42.9720 5.50956  23
   2 -39   0 47.7669 4.30879  29
   2 -39   0 52.4235 5.21556  39
   2 -39   0 49.8043 5.52741  17
  -2 -39   0 48.2260 4.79931  29
  -2 -39   0 51.3503 6.20046  14
  -2 -39   0 46.9713 6.06246  17
  -2  39   0 57.0670 4.90286  21
   2  39   0 52.6661 5.65358  12
  -2  39   0 55.6527 5.45674  12
  -2  39   0 56.3587 5.21336  18
   2  39   0 55.4558 4.68976  31
   2  39   0 53.8999 5.33866  18
   2  39   0 57.0526 7.33241  28
   2  39   0 55.7031 4.72180  21
  -2  39   0 54.6104 4.76029  19
   2  39   0 59.3020 7.11855  20
   2  39   0 55.1365 4.75734  19
  -2  39   0 53.4964 6.74486  20
   2  39   0 58.3019 5.47336  38
  -2  39   0 57.2487 5.33675  38
   2  39   0 54.6267 6.88249  22
  -2  39   0 54.3222 4.84494  31
  -2  39   0 54.2177 7.46990  28
  -3 -39   0 26.4122 4.51491  14
   3 -39   0 20.3383 3.47639  26
  -3 -39   0 17.8031 3.95545  17
   3 -39   0 19.9530 4.79624  23
   3 -39   0 24.1294 4.19202   3
   3 -39   0 21.2040 3.42062  14
   3 -39   0 18.7474 3.28677  39
   3 -39   0 22.1121 2.89162  29
   3 -39   0 21.2802 3.70606  17
  -3 -39   0 22.8520 3.07193  18
  -3 -39   0 19.7270 3.09014  29
   3 -39   0 16.2326 2.82874  30
   3  39   0 21.0703 3.53281  18
   3  39   0 20.9267 4.85335  22
   3  39   0 24.4686 4.89987  20
  -3  39   0 19.6559 3.03290  21
   3  39   0 25.5082 4.03927  12
  -3  39   0 25.5789 3.57334  38
  -3  39   0 33.2397 5.49340  20
  -3  39   0 21.7895 3.07191  18
  -3  39   0 22.5724 2.89172  19
   3  39   0 22.0562 2.83247  21
   3  39   0 19.5498 2.88944  19
   3  39   0 19.0427 3.24362  38
   3  39   0 22.2566 2.72135  31
  -3  39   0 24.8805 3.56084  12
   4 -39   0 19.9056 3.43372  17
   4 -39   0 17.7829 3.05712  26
   4 -39   0 18.1307 2.48782  29
  -4 -39   0 17.4917 3.20248  18
   4 -39   0 15.5260 2.71201  27
   4 -39   0 17.7721 3.78674   3
  -4 -39   0 13.8329 4.42593  17
  -4 -39   0 20.7691 3.49603  29
   4 -39   0 13.3250 4.74874  23
  -4 -39   0 24.1643 4.44043  14
   4 -39   0 21.0678 3.73782  39
   4 -39   0 17.5527 2.61795  30
   4  39   0 19.8528 5.10909  12
  -4  39   0 22.2156 2.80462  21
  -4  39   0 21.3693 2.93467  31
  -4  39   0 17.0254 2.99435  18
   4  39   0 20.6275 3.55780  18
   4  39   0 18.8382 4.78277  22
   4  39   0 22.2134 2.77927  19
  -4  39   0 19.1080 2.75603  19
   4  39   0 11.9471 4.26911  20
  -4  39   0 19.1233 4.63314  20
  -4  39   0 19.8343 2.63853   4
   4  39   0 18.3507 2.52161  21
  -4  39   0 11.6517 2.64406  12
   5 -39   0 66.9742 6.28225  37
   5 -39   0 63.3080 6.32819  26
   5 -39   0 64.8108 5.76204  30
  -5 -39   0 74.6997 8.40891  17
   5 -39   0 69.2182 6.69427  39
   5 -39   0 68.9769 5.99912  17
   5 -39   0 75.9287 9.29530  23
   5 -39   0 71.0690 5.97632  27
  -5 -39   0 74.4392 6.63426  29
   5 -39   0 71.3849 5.14635  29
  -5 -39   0 83.0003 6.52600  18
  -5 -39   0 72.2026 7.39006  14
   5 -39   0 71.7782 7.06530   3
   5  39   0 81.1323 6.89318  12
  -5  39   0 74.0707 6.30888  38
  -5  39   0 75.6287 5.69294   4
  -5  39   0 74.6827 5.88022  19
   5  39   0 71.3071 8.81079  20
  -5  39   0 71.9827 6.04536  18
  -5  39   0 76.5739 5.90517  21
   5  39   0 72.8379 8.92422  22
  -5  39   0 71.6434 5.84958  31
  -5  39   0 73.3264 6.11966  12
  -5  39   0 91.8681 8.92752  20
   5  39   0 76.9168 6.67059  18
   6 -39   0 53.7626 8.58481  39
  -6 -39   0 78.2887 6.91299  18
   6 -39   0 62.4796 4.52115  29
   6 -39   0 73.7281 9.60981  23
   6 -39   0 70.8975 7.08295   3
  -6 -39   0 67.3498 7.27739  14
  -6 -39   0 76.2178 8.95287  17
  -6  39   0 77.5448 6.33209  38
  -6  39   0 75.9633 6.16146  12
   6  39   0 76.4885 6.83003  12
  -6  39   0 90.0982 6.94972  21
   6  39   0 65.5734 6.62651  18
   6  39   0 87.6373 10.3513  22
  -6  39   0 75.7006 6.01980  31
  -7 -39   0 16.5208 2.36207  19
   7 -39   0 12.5739 2.39519  30
   7 -39   0 13.6920 3.49290  39
   7 -39   0 12.4576 3.25314  26
  -7 -39   0 12.0914 4.04194  17
   7 -39   0 8.36971 2.68571  27
  -7 -39   0 11.6237 4.18544  14
  -7 -39   0 16.2565 3.38019  18
   7 -39   0 14.8787 2.85446  37
   7 -39   0 12.3895 5.33514  23
   7 -39   0 16.1024 4.06073   3
  -7  39   0 12.8585 2.13224  21
   7  39   0 12.2682 2.73451  18
   7  39   0 14.7450 2.91247  12
   7  39   0 17.8949 5.06033  22
  -7  39   0 13.6569 2.51537  38
   7  39   0 11.7914 2.84910  29
  -7  39   0 13.5022 2.31061  31
  -8 -39   0 78.2362 7.09881  14
   8 -39   0 74.6248 9.58424  23
  -8 -39   0 79.5395 6.76161  18
   8 -39   0 73.2075 8.09367   3
   8 -39   0 78.4833 6.45449  27
   8 -39   0 81.5398 6.40102  37
   8 -39   0 71.7343 6.06340  30
  -8 -39   0 72.4056 8.44512  17
  -8 -39   0 75.5863 5.98150  19
   8 -39   0 74.9819 7.14946  39
  -8  39   0 77.7057 5.80079  31
   8  39   0 79.5643 6.65658  18
   8  39   0 76.0781 9.07078  22
   8  39   0 81.2611 6.98082  29
  -8  39   0 77.9075 6.00123  38
  -8  39   0 77.2361 5.80861  21
   9 -39   0 22.6808 3.27135  30
  -9 -39   0 25.2289 4.83652  17
  -9 -39   0 24.0650 3.24739  19
   9 -39   0 22.5876 4.06938   3
  -9 -39   0 33.8927 4.67308  18
   9 -39   0 19.8958 3.52401  27
   9 -39   0 24.4060 3.52183  37
   9 -39   0 22.6777 5.55349  23
  -9  39   0 20.9061 2.57571  38
   9  39   0 26.4349 2.88807   4
   9  39   0 28.1202 4.07103  29
  -9  39   0 24.1502 2.55778  31
   9  39   0 25.0946 5.07921  22
  10 -39   0 51.7481 5.23553  37
  10 -39   0 65.1583 5.94853   3
  10 -39   0 58.6243 5.86184  39
  10 -39   0 63.2446 5.40857  27
 -10 -39   0 61.1290 5.66389  18
 -10 -39   0 72.8540 6.91751  17
 -10 -39   0 60.7183 5.15432  19
  10 -39   0 57.8760 5.14095  30
 -10  39   0 56.9707 4.19843  21
  10  39   0 55.1020 7.92951  22
  10  39   0 63.1285 5.40254  29
 -10  39   0 59.5249 4.25473  31
 -11 -39   0 61.2560 5.54206  18
  11 -39   0 59.0281 5.02920  27
 -11 -39   0 61.5844 4.54866  19
  11 -39   0 47.3567 5.34856   3
  11  39   0 65.7537 6.53454  22
  11  39   0 62.2003 5.02617  29
 -11  39   0 48.7506 3.99908  21
  12 -39   0 40.9035 4.29251  39
 -12 -39   0 40.3150 3.79368  18
  12 -39   0 32.4282 5.04151   3
  12  39   0 45.5576 3.95970  29
 -13 -39   0 8.18998 1.60258  18
  13  39   0 9.26641 1.68601  16
   0 -40   0 14.5640 3.27735  17
   0 -40   0 10.6699 3.06993  14
   0 -40   0 8.46031 2.07795  29
   0 -40   0 11.3343 3.48393  23
   0  40   0 12.7071 3.87901  22
   0  40   0 15.9950 2.61386  31
   0  40   0 11.9788 2.29019  19
   0  40   0 14.7170 4.00506  20
   0  40   0 11.9627 2.21821  21
   0  40   0 17.0612 3.02726  18
   0  40   0 20.9534 3.42661  38
   0  40   0 13.8320 2.89138  12
   0  40   0 14.8104 4.81004  28
   1 -40   0 93.7410 7.66181  39
  -1 -40   0 94.9148 8.54442  14
   1 -40   0 82.8555 11.4386  23
   1 -40   0 100.167 8.45054  14
  -1 -40   0 97.9323 7.58541  29
  -1 -40   0 90.7896 8.69629  23
  -1 -40   0 97.3990 8.59782  17
   1 -40   0 90.5201 8.40525  17
   1 -40   0 98.5471 8.21489  29
   1  40   0 108.725 8.69508  38
  -1  40   0 105.025 7.86793  19
   1  40   0 105.845 9.96223  22
  -1  40   0 107.317 7.87939  21
   1  40   0 110.486 8.80218  12
  -1  40   0 115.719 8.59416  31
   1  40   0 110.711 8.53735  18
  -1  40   0 117.757 10.7228  20
  -1  40   0 109.112 8.66636  12
   1  40   0 101.787 7.84118  31
  -1  40   0 97.1318 13.2289  28
  -1  40   0 107.178 8.58659  38
   1  40   0 110.868 7.88991  19
   1  40   0 107.518 10.8803  28
   1  40   0 105.337 7.83354  21
   1  40   0 104.834 10.0515  20
  -1  40   0 103.107 8.45133  18
   2 -40   0 482.022 29.0568  29
  -2 -40   0 381.184 30.9997  29
  -2 -40   0 411.299 29.1046  18
  -2 -40   0 450.647 30.9771  17
  -2 -40   0 456.047 30.2733  23
   2 -40   0 480.690 30.0771  14
   2 -40   0 450.798 29.7416  39
   2 -40   0 434.625 31.5462  23
  -2 -40   0 500.188 30.5845  14
   2 -40   0 451.297 29.8953  17
  -2  40   0 575.045 35.1964  31
  -2  40   0 519.485 34.5897  12
   2  40   0 534.936 34.7614  38
  -2  40   0 481.573 34.2099  18
   2  40   0 537.120 34.9156  12
  -2  40   0 538.436 37.2691  28
   2  40   0 512.987 34.5613  18
  -2  40   0 538.344 34.6305  38
  -2  40   0 519.146 33.9352  19
   2  40   0 516.318 33.9509  31
   2  40   0 529.232 33.8930  21
   2  40   0 547.591 36.6907  20
   2  40   0 518.812 36.8383  22
   2  40   0 569.300 39.0680  28
  -2  40   0 515.110 33.9518  21
   2  40   0 530.973 33.8810  19
  -2  40   0 523.661 36.4543  20
   3 -40   0 11.5440 1.92256  29
   3 -40   0 10.3804 4.18702  23
   3 -40   0 8.91090 2.31475  26
   3 -40   0 11.6561 3.41145   3
   3 -40   0 12.1198 2.79842  17
   3 -40   0 9.40745 2.58494  39
  -3 -40   0 10.8742 3.50134  14
  -3 -40   0 8.43898 3.75933  17
  -3 -40   0 9.38210 2.41187  29
   3 -40   0 12.2957 2.74597  14
  -3  40   0 11.7555 3.89786  28
  -3  40   0 9.43379 2.03511  31
  -3  40   0 11.1486 3.54861  20
   3  40   0 14.0512 4.60640  22
  -3  40   0 11.4815 3.56240  38
   3  40   0 4.84885 3.21810  12
  -3  40   0 11.5172 2.39932  18
   3  40   0 10.8983 2.04898  21
  -3  40   0 11.3610 2.14456  21
   3  40   0 6.01996 3.45312  20
  -3  40   0 12.7721 2.98438  12
  -3  40   0 9.70791 2.14258  19
   3  40   0 11.8224 2.22187  19
   3  40   0 12.5454 2.72964  18
  -4 -40   0 436.910 28.3385  18
   4 -40   0 440.705 28.5847  26
   4 -40   0 443.743 28.1043  27
  -4 -40   0 442.674 28.8314  29
   4 -40   0 444.541 27.5665  29
   4 -40   0 417.278 31.1857  23
   4 -40   0 426.289 28.1034  30
   4 -40   0 432.397 29.1497   3
   4 -40   0 439.264 28.1509  17
  -4 -40   0 447.563 29.4344  14
   4 -40   0 431.340 28.7365  39
  -4 -40   0 371.521 30.8537  17
  -4  40   0 456.760 30.7007   4
   4  40   0 459.435 36.6423  20
  -4  40   0 450.537 35.9907  20
  -4  40   0 478.436 30.7569  19
   4  40   0 497.833 31.7154  18
   4  40   0 490.466 34.5894  22
  -4  40   0 474.552 30.9963  18
   4  40   0 483.097 31.7101  12
  -4  40   0 471.363 30.7702  31
   4  40   0 497.232 30.5875  19
  -4  40   0 489.126 31.2758  38
  -4  40   0 472.632 30.7660  21
   4  40   0 472.074 30.5299  21
  -4  40   0 479.679 31.2090  12
   5 -40   0 12.8807 2.92007  26
   5 -40   0 11.0701 2.18976  30
   5 -40   0 9.10707 2.96513   3
   5 -40   0 12.6953 3.41480  39
  -5 -40   0 13.3670 3.71830  14
   5 -40   0 12.0933 4.63202  23
   5 -40   0 14.0578 2.73285  27
   5 -40   0 12.1892 1.76839  29
   5 -40   0 15.3248 3.05141  37
  -5  40   0 14.5532 2.35212  21
  -5  40   0 14.5483 2.75080  12
  -5  40   0 13.7492 2.77103  38
   5  40   0 9.71241 5.62082  20
  -5  40   0 17.1512 2.53779  31
   5  40   0 10.3439 2.67348  12
   5  40   0 16.5103 4.78559  22
  -5  40   0 15.6914 2.28430   4
   6 -40   0 138.566 10.5706  26
  -6 -40   0 115.090 13.3179  17
   6 -40   0 138.426 9.88870  27
   6 -40   0 126.458 9.75371  30
  -6 -40   0 157.876 10.8070  18
   6 -40   0 165.340 15.4094  23
   6 -40   0 142.220 10.8825  39
  -6 -40   0 139.702 11.2952  14
   6 -40   0 133.192 10.2457  37
   6 -40   0 139.764 11.1345   3
   6  40   0 146.264 11.0177  12
   6  40   0 153.717 13.6932  22
   6  40   0 147.578 10.8145  18
  -6  40   0 141.291 10.1095  31
  -6  40   0 144.899 10.0836  21
  -6  40   0 146.702 10.4534  38
  -6  40   0 140.536 10.2100  12
   7 -40   0 2.00490 2.50990  27
  -7 -40   0 2.14048 2.44928  18
   7 -40   0 4.26302 2.82610  39
   7 -40   0 0.27754 1.69964  30
  -7 -40   0 3.13672 2.55662  14
   7 -40   0 1.33075 3.98814  23
  -7 -40   0 2.62630 1.11083  19
  -7 -40   0 1.36470 3.29773  17
   7 -40   0 0.15654 2.75475   3
   7 -40   0 2.44815 2.17321  37
   7  40   0 1.10080 1.92858  12
   7  40   0 3.45183 2.45146  29
  -7  40   0 3.75429 1.88289  38
  -7  40   0 2.03238 1.65354  21
   7  40   0 2.33405 2.06589  18
   7  40   0 2.00840 3.40512  22
   8 -40   0 64.6473 5.75136  30
   8 -40   0 49.1042 5.26508  27
  -8 -40   0 49.8247 5.72553  14
   8 -40   0 55.9962 5.08419  37
   8 -40   0 56.1276 6.27984   3
   8 -40   0 48.0065 8.16278  23
  -8 -40   0 49.0375 5.33313  18
   8 -40   0 55.9796 5.95009  39
   8  40   0 44.2898 5.00317  29
  -8  40   0 55.6514 4.29225  31
  -8  40   0 52.9010 4.27025  21
   8  40   0 48.5241 5.49594  18
  -8  40   0 54.6644 4.45293  38
   8  40   0 51.5022 7.25223  22
  -9 -40   0 1.60633 2.55807  18
  -9 -40   0 3.61996 1.82548  19
   9 -40   0 -1.3818 2.25333  27
   9 -40   0 2.33489 2.84347   3
   9 -40   0 2.09179 2.57210  39
   9 -40   0 1.83264 1.90761  30
   9 -40   0 0.56533 1.99485  37
  -9 -40   0 2.19321 3.02845  17
   9 -40   0 3.53857 5.84935  23
  -9  40   0 2.00651 1.33495  31
  -9  40   0 1.54989 1.55560  38
   9  40   0 0.89100 2.69062  22
   9  40   0 1.71907 1.95039  29
  -9  40   0 0.70385 1.34272  21
   9  40   0 7.82698 2.21943   4
 -10 -40   0 46.2233 4.90382  18
  10 -40   0 53.9411 4.85731  27
  10 -40   0 51.9802 5.18043  39
 -10 -40   0 56.5991 6.30825  17
  10 -40   0 51.0597 5.36455   3
  10 -40   0 49.9764 5.79787  37
  10  40   0 51.4363 4.82823  29
  10  40   0 44.0682 6.23577  22
 -10  40   0 49.7885 3.64016  21
 -10  40   0 50.9405 3.70106  31
  11 -40   0 4.64562 2.20626  39
  11 -40   0 1.85381 2.46744   3
  11 -40   0 3.33869 2.05411  27
 -11 -40   0 4.91719 2.81292  18
  11  40   0 3.92310 2.15675  29
 -11  40   0 3.91806 1.16797  21
 -11  40   0 3.29993 1.34023  31
 -12 -40   0 20.4693 2.73794  18
  12 -40   0 23.1752 3.98627   3
  12 -40   0 19.9597 2.58075  39
  12 -40   0 19.3571 2.77359  27
  12  40   0 26.3805 2.71838  29
 -13 -40   0 0.64961 1.15096  18
   0 -41   0 0.79038 0.74160   8
   0 -41   0 1.17221 2.42638  14
   0 -41   0 4.32689 2.73786  17
   0 -41   0 1.03239 1.58566  29
   0  41   0 0.12196 2.50590  20
   0  41   0 -0.8499 2.30091  22
   0  41   0 2.04782 2.10922  38
   0  41   0 -3.4338 2.77516  28
   0  41   0 0.71336 1.74869  19
   0  41   0 3.85617 1.76753  21
   0  41   0 3.19025 1.96005  18
   0  41   0 1.96924 2.50516  12
   0  41   0 0.95716 1.72957  31
  -1 -41   0 123.628 8.62329   8
   1 -41   0 115.052 8.45492  29
   1 -41   0 112.852 9.60954  14
   1 -41   0 102.680 8.77161  39
  -1 -41   0 116.636 9.83474  14
  -1 -41   0 114.455 8.73122  29
  -1 -41   0 118.680 9.84312  17
   1 -41   0 113.339 10.8372  23
   1 -41   0 120.225 9.38172  17
   1  41   0 121.644 8.84734  19
  -1  41   0 120.174 8.90170  21
  -1  41   0 116.507 8.86297  19
  -1  41   0 115.828 9.26022  18
   1  41   0 120.269 11.8645  28
  -1  41   0 125.597 8.94227  31
  -1  41   0 131.919 11.4206  20
   1  41   0 118.686 11.2508  20
   1  41   0 139.835 10.8447  12
  -1  41   0 124.054 9.60198  38
   1  41   0 123.345 8.87258  21
   1  41   0 134.039 9.47874  31
   1  41   0 119.612 9.46813  18
  -1  41   0 138.209 12.1196  28
  -1  41   0 144.244 10.5500  12
   1  41   0 131.914 12.8459  22
   1  41   0 117.403 9.57457  38
   2 -41   0 111.980 7.94772  29
   2 -41   0 125.991 11.4784  23
   2 -41   0 103.368 8.72606  39
   2 -41   0 111.142 9.09380  14
   2 -41   0 105.543 8.82075  17
  -2 -41   0 105.436 8.46989  29
  -2 -41   0 108.808 9.62250  14
  -2 -41   0 104.883 9.96588  17
   2  41   0 114.090 9.37350  18
   2  41   0 127.387 8.76458  21
   2  41   0 121.487 8.64545  19
  -2  41   0 117.612 9.06622  18
  -2  41   0 121.323 8.75276  31
   2  41   0 123.736 8.80081  31
  -2  41   0 116.708 8.66914  19
   2  41   0 111.159 11.1358  22
   2  41   0 136.917 10.2435  12
   2  41   0 128.096 12.0440  20
   2  41   0 119.515 9.42803  38
   2  41   0 126.521 11.8780  28
  -2  41   0 121.494 8.72389  21
  -2  41   0 126.296 12.0865  28
  -2  41   0 116.676 11.6472  20
   3 -41   0 21.7657 4.23794   3
  -3 -41   0 16.6163 2.89275  18
   3 -41   0 19.7218 3.23472  17
  -3 -41   0 20.1439 3.37761  29
   3 -41   0 13.3084 4.46974  23
   3 -41   0 17.1653 3.44010  39
   3 -41   0 15.7859 2.82404  26
  -3 -41   0 19.7807 4.52904  17
   3 -41   0 16.8699 2.48094  29
  -3 -41   0 13.7550 3.39525  14
   3 -41   0 16.8473 3.11632  14
  -3  41   0 21.2269 3.35444  38
  -3  41   0 18.2129 3.24378  18
   3  41   0 20.7729 3.47700  18
  -3  41   0 14.2550 2.89983  12
  -3  41   0 21.0611 2.77744  31
   3  41   0 27.7625 6.40750  20
  -3  41   0 17.2672 2.57326  21
   3  41   0 18.1113 2.70459  21
   3  41   0 17.2147 3.25177  12
  -3  41   0 19.3990 2.77026  19
  -3  41   0 22.2206 2.94156   4
   3  41   0 16.4335 4.55103  22
   3  41   0 16.9815 2.80786  19
   4 -41   0 180.085 12.6570  30
  -4 -41   0 165.217 13.3567  29
  -4 -41   0 217.386 13.7677  18
   4 -41   0 178.710 15.8628  23
   4 -41   0 180.667 13.9030   3
   4 -41   0 185.452 13.6573  17
   4 -41   0 186.161 12.2180  29
  -4 -41   0 216.478 16.7146  17
   4 -41   0 179.030 13.3246  26
   4 -41   0 179.912 12.7934  27
  -4 -41   0 176.222 14.2008  14
   4 -41   0 182.942 13.5824  39
   4  41   0 195.756 13.0768  21
  -4  41   0 198.422 13.3645  21
  -4  41   0 200.953 13.4187  19
   4  41   0 175.020 16.1367  22
   4  41   0 195.059 16.1980  20
   4  41   0 196.743 14.3369  12
  -4  41   0 203.087 16.5775  20
  -4  41   0 200.571 13.8682  12
  -4  41   0 197.729 13.3416  31
   4  41   0 202.797 13.2814  19
  -4  41   0 189.918 13.4982  18
  -4  41   0 200.526 13.9055  38
  -4  41   0 199.112 13.3688   4
   5 -41   0 9.24889 3.32508  26
  -5 -41   0 9.50274 2.58968  18
   5 -41   0 8.94670 1.57282  29
  -5 -41   0 5.81737 3.57351  17
   5 -41   0 7.40139 2.99697   3
   5 -41   0 7.48664 3.16196  37
   5 -41   0 8.58754 2.62567  17
   5 -41   0 8.31114 4.28297  23
  -5 -41   0 5.55260 2.84184  14
  -5 -41   0 10.9332 3.01872  29
   5 -41   0 7.87406 2.99045  39
   5 -41   0 4.96318 2.42565  30
  -5  41   0 8.16155 2.36838  38
  -5  41   0 7.55195 1.96314  19
  -5  41   0 8.10360 2.01067  31
   5  41   0 6.10475 2.54422  12
  -5  41   0 10.3559 2.53332  12
   5  41   0 6.99704 2.48364  18
   5  41   0 11.6160 4.40480  22
  -5  41   0 6.69978 2.02547  18
  -5  41   0 8.94047 2.00912   4
  -6 -41   0 134.364 12.0187  17
   6 -41   0 126.068 10.0148  39
  -6 -41   0 126.889 9.61306  18
   6 -41   0 124.277 13.2647  23
   6 -41   0 113.345 8.80879  30
  -6 -41   0 122.946 12.2853  14
   6 -41   0 120.064 9.31797  37
   6 -41   0 125.189 9.74439  26
   6 -41   0 125.051 9.06489  27
   6 -41   0 122.104 10.1409   3
  -6  41   0 126.324 8.83378  21
   6  41   0 121.257 12.1534  22
  -6  41   0 127.058 9.24029  38
   6  41   0 126.558 9.57673  18
  -6  41   0 122.067 8.93824  12
  -6  41   0 128.564 8.87090  31
   6  41   0 117.515 9.56379  12
   7 -41   0 35.1167 3.89337  30
   7 -41   0 41.9265 8.17596  23
   7 -41   0 37.8879 4.34267  37
  -7 -41   0 47.6569 5.31235  18
   7 -41   0 34.6810 5.01884  39
  -7 -41   0 43.3378 6.96949  17
   7 -41   0 37.9254 4.58390  27
  -7 -41   0 36.1256 5.11405  14
  -7  41   0 37.1939 4.37485  38
  -7  41   0 39.6669 3.78335  31
   7  41   0 40.5788 7.20681  22
   7  41   0 42.5568 4.43782  18
   7  41   0 46.3210 5.32007  12
  -7  41   0 35.8882 3.81954  21
   7  41   0 45.3928 4.66550  29
   8 -41   0 71.0508 6.75174   3
  -8 -41   0 69.0420 8.29950  17
  -8 -41   0 61.8769 6.42500  14
   8 -41   0 68.6383 7.29977  27
   8 -41   0 67.2134 6.44843  39
   8 -41   0 62.6576 5.42886  30
   8 -41   0 69.2815 9.49080  23
  -8  41   0 73.6376 5.39120  38
  -8  41   0 68.1139 5.17885  21
   8  41   0 64.1776 5.82420  12
   8  41   0 68.9494 5.63104  18
   8  41   0 68.0964 8.65112  22
  -8  41   0 69.0220 5.19285  31
   9 -41   0 15.6082 3.10144  37
   9 -41   0 15.4392 5.21507  23
  -9 -41   0 18.4356 4.48852  17
   9 -41   0 13.2480 2.41561  30
   9 -41   0 11.2387 2.99780  39
   9 -41   0 9.89709 3.00421   3
  -9 -41   0 18.4569 3.36289  18
   9 -41   0 15.3394 2.83610  27
  -9  41   0 13.2216 2.10141  21
   9  41   0 15.5291 4.48602  22
   9  41   0 19.0380 2.32760   4
   9  41   0 16.9349 3.03395  29
  -9  41   0 16.0144 2.37357  31
  -9  41   0 11.1252 2.02623  38
  10 -41   0 60.3911 6.83022   3
  10 -41   0 53.8314 4.88008  27
 -10 -41   0 53.7554 5.27614  18
 -10 -41   0 54.0727 6.27488  17
  10 -41   0 60.2532 5.28279  39
  10 -41   0 52.0282 4.71116  37
 -10  41   0 57.0225 4.04974  21
  10  41   0 58.4757 6.85554  22
 -10  41   0 59.2731 4.12512  31
 -10  41   0 55.5736 4.18969   6
  10  41   0 59.0440 5.14041  29
  11 -41   0 2.85303 1.93030  39
 -11 -41   0 4.27544 2.01118  18
  11 -41   0 1.15042 2.28024   3
  11 -41   0 0.25201 1.94378  27
 -11  41   0 2.14073 1.10860  21
  11  41   0 3.42118 1.98460  29
  12 -41   0 36.0301 3.23337  27
 -12 -41   0 34.3315 3.71623  18
  12  41   0 46.9840 3.72702  29
   0 -42   0 1353.10 81.8942  17
   0 -42   0 1216.83 82.6968  23
   0 -42   0 1246.97 80.7438  29
   0 -42   0 1284.73 81.5886  14
   0  42   0 1557.76 96.7413  28
   0  42   0 1385.48 89.7133  19
   0  42   0 1382.46 89.7437  21
   0  42   0 1468.84 90.5935  18
   0  42   0 1369.39 89.8185  31
   0  42   0 1403.58 90.6356  12
  -1 -42   0 28.4978 5.52386  23
   1 -42   0 37.3077 4.31761  39
   1 -42   0 35.1638 6.00176  23
   1 -42   0 40.7365 3.90744  29
  -1 -42   0 34.7867 3.70284   8
  -1 -42   0 41.0649 5.70593  17
  -1 -42   0 37.5799 5.57781  14
  -1 -42   0 37.7590 4.05220  29
   1 -42   0 39.2872 5.19470  14
   1 -42   0 36.5770 5.17963  17
   1  42   0 40.4569 3.94503  19
   1  42   0 39.6587 3.98296  21
   1  42   0 40.6807 6.07616  22
   1  42   0 40.4295 4.83519  12
   1  42   0 39.2594 3.94709  31
  -1  42   0 37.8682 4.04496  31
  -1  42   0 37.2725 4.65253  38
  -1  42   0 37.8620 4.75894  12
   1  42   0 62.5204 10.6988  28
  -1  42   0 40.4021 4.44539  18
  -1  42   0 42.2105 4.04471  21
   1  42   0 40.9604 4.54729  18
  -1  42   0 40.8718 4.01806  19
  -2 -42   0 151.549 10.8034  29
   2 -42   0 140.540 11.3284   3
   2 -42   0 147.207 10.1371  29
   2 -42   0 130.256 12.6468  23
  -2 -42   0 158.066 11.9589  14
   2 -42   0 140.992 10.7824  39
   2 -42   0 150.437 11.3682  14
  -2 -42   0 145.576 11.8567  17
   2 -42   0 148.671 11.0147  17
   2  42   0 151.002 10.9764  31
   2  42   0 163.193 11.9658  12
   2  42   0 152.096 11.5392  18
   2  42   0 155.774 10.8434  19
  -2  42   0 155.309 11.5942  38
  -2  42   0 163.467 11.5057  18
  -2  42   0 164.214 11.0892  31
  -2  42   0 159.920 11.7282  12
   2  42   0 155.240 10.8968  21
   2  42   0 154.946 13.5066  22
   2  42   0 166.876 13.6482  20
  -2  42   0 158.567 13.5823  20
  -2  42   0 157.588 11.0142  21
   2  42   0 165.212 13.8091  38
  -2  42   0 150.119 10.9447  19
   3 -42   0 40.2848 4.86909  14
   3 -42   0 39.2395 3.70478  29
   3 -42   0 39.6449 4.87477  39
   3 -42   0 38.0738 5.26375   3
   3 -42   0 42.9973 5.11674  17
  -3 -42   0 39.2032 5.70346  14
   3 -42   0 41.0113 7.16093  23
  -3 -42   0 45.0140 4.21336  18
  -3 -42   0 44.2514 7.59948  17
  -3 -42   0 40.5012 4.59141  29
  -3  42   0 41.1126 4.23146  19
  -3  42   0 45.0703 4.31236   4
   3  42   0 45.2408 5.45732  18
   3  42   0 43.0974 3.94738  21
  -3  42   0 46.0431 4.84390  12
   3  42   0 47.0157 7.00938  20
   3  42   0 48.9786 4.61189  19
  -3  42   0 40.4184 4.14850  31
   3  42   0 45.4439 5.16257  12
  -3  42   0 41.3257 4.53423  18
  -3  42   0 44.3019 4.36517  21
   3  42   0 47.2994 6.80435  22
  -3  42   0 39.1445 6.41419  20
  -3  42   0 44.3194 4.71906  38
  -4 -42   0 200.501 15.4572  14
   4 -42   0 197.495 14.1866  17
   4 -42   0 205.177 13.4480  29
  -4 -42   0 205.430 14.7125  29
  -4 -42   0 173.444 15.7488  17
   4 -42   0 201.860 15.1988   3
  -4 -42   0 220.842 14.4089  18
   4 -42   0 246.390 19.4319  23
   4  42   0 192.308 14.0634  21
   4  42   0 224.842 15.5054  12
  -4  42   0 209.441 14.8828  38
   4  42   0 221.722 17.4320  22
   4  42   0 221.608 15.1828  18
  -4  42   0 197.025 14.7184  18
  -4  42   0 220.784 14.4738  31
  -4  42   0 221.050 14.4358   4
  -4  42   0 231.259 14.4905  21
  -4  42   0 205.918 14.3252  19
  -4  42   0 214.641 14.8707  12
  -5 -42   0 120.518 10.3078  14
   5 -42   0 126.350 8.94571  17
   5 -42   0 125.751 9.49877  26
   5 -42   0 119.073 9.72853  39
   5 -42   0 103.680 8.77013  30
   5 -42   0 113.064 9.39231  37
   5 -42   0 123.019 12.2565  23
   5 -42   0 119.614 9.05568  27
  -5 -42   0 132.384 10.2687  29
   5 -42   0 123.256 10.1714   3
  -5 -42   0 145.013 9.65555  18
  -5 -42   0 145.078 12.3656  17
  -5  42   0 117.641 9.25081  18
  -5  42   0 140.111 9.18211   4
  -5  42   0 133.459 9.70874  38
  -5  42   0 120.995 9.09711  19
  -5  42   0 137.951 9.27424  21
   5  42   0 117.227 12.2112  22
   5  42   0 132.201 9.93824  18
   5  42   0 138.776 10.3055  12
  -5  42   0 133.364 9.24388  31
  -5  42   0 130.387 9.56001  12
   6 -42   0 52.9982 6.14827   3
  -6 -42   0 55.8565 5.52125  18
  -6 -42   0 54.4989 5.51306  29
   6 -42   0 52.7478 4.96843  27
  -6 -42   0 43.2855 6.92222  17
   6 -42   0 48.6440 5.13714  37
   6 -42   0 51.4486 5.92098  39
   6 -42   0 47.4024 4.66290  30
  -6 -42   0 48.9612 6.28348  14
   6 -42   0 48.9804 8.52543  23
  -6  42   0 53.2673 5.58493  31
  -6  42   0 48.5848 5.73862  12
  -6  42   0 51.3258 4.88311  38
  -6  42   0 52.4299 4.55792  21
   6  42   0 43.2014 5.22617  12
   6  42   0 56.3004 5.35255  18
   6  42   0 51.7989 8.46430  22
   7 -42   0 22.3291 4.04029  30
  -7 -42   0 32.3106 4.46074  18
   7 -42   0 27.6788 4.19009  39
   7 -42   0 24.7848 4.36676   3
   7 -42   0 27.6697 3.80817  27
   7 -42   0 35.2557 6.84240  23
  -7 -42   0 22.5620 4.66951  17
  -7 -42   0 30.8237 4.61335  14
   7 -42   0 23.1965 3.64091  37
   7  42   0 24.9154 3.66900  12
   7  42   0 27.2919 4.04352  18
  -7  42   0 26.5138 3.07832  31
   7  42   0 30.7093 5.85284  22
  -7  42   0 25.2731 3.05290  21
   7  42   0 29.0651 4.13293  29
  -7  42   0 27.5673 3.25363  38
  -8 -42   0 111.468 9.12945  18
   8 -42   0 125.893 8.65627  37
   8 -42   0 122.821 9.54998   3
  -8 -42   0 112.233 10.6781  17
   8 -42   0 116.028 11.9434  23
  -8 -42   0 110.635 9.32022  14
   8 -42   0 117.565 8.45964  30
   8 -42   0 119.319 8.86462  27
   8 -42   0 137.827 11.0838  39
   8  42   0 119.504 8.25578  18
   8  42   0 113.304 8.25008   4
  -8  42   0 122.077 7.93005  38
   8  42   0 104.731 8.44162  29
   8  42   0 101.971 10.5090  22
  -8  42   0 116.751 7.74130  31
   8  42   0 96.2717 8.99449  12
   9 -42   0 16.3995 3.33704   3
  -9 -42   0 17.8982 3.08974  18
   9 -42   0 14.3599 3.41216  30
  -9 -42   0 11.7663 3.50508  17
   9 -42   0 11.8104 2.96115  39
   9 -42   0 14.9866 3.01275  37
   9 -42   0 10.9749 2.61878  27
  -9  42   0 21.8546 3.24028  38
  -9  42   0 15.1150 2.10849  21
   9  42   0 21.1385 3.20493  29
  -9  42   0 16.0511 2.12439  31
   9  42   0 14.1981 4.16154  22
   9  42   0 17.2200 2.43494   4
  10 -42   0 29.5418 4.20551  39
  10 -42   0 27.5705 3.80739   3
 -10 -42   0 27.9652 4.34258  17
  10 -42   0 20.9603 2.98073  37
 -10 -42   0 23.4413 3.93737  18
  10  42   0 23.4914 3.23360  29
 -10  42   0 28.8280 2.50850   6
 -10  42   0 22.7129 2.25003  31
  10  42   0 20.6663 3.87318  22
  11 -42   0 0.51074 1.98839   3
 -11 -42   0 2.25110 1.90478  18
  11 -42   0 -0.1296 1.86045  27
  11 -42   0 -0.2281 1.77972  39
  11  42   0 2.11634 1.56615  29
 -11  42   0 1.66311 1.13707  21
 -12 -42   0 22.9495 2.56043  18
  12  42   0 25.3461 2.54991  29
   0 -43   0 1.60666 2.76573  23
   0 -43   0 1.41418 1.70699  29
   0 -43   0 -0.1793 2.69680  14
   0 -43   0 2.14833 2.58461  17
   0 -43   0 1.19558 0.76806   8
   0  43   0 -2.5296 3.27964  20
   0  43   0 0.08967 1.66700  31
   0  43   0 0.30054 1.73306  19
   0  43   0 -1.4007 2.01946  18
   0  43   0 0.97261 1.74990  21
   0  43   0 -0.6174 1.97820  22
   0  43   0 -0.2574 2.05379  38
   0  43   0 0.46954 2.14846  12
   1 -43   0 29.9797 4.88832  17
   1 -43   0 30.3367 3.89605  39
  -1 -43   0 34.4767 3.96478  29
   1 -43   0 34.3605 3.67167  29
  -1 -43   0 27.2911 5.17915  17
  -1 -43   0 43.9857 5.50716  14
  -1 -43   0 30.8563 5.21982  23
   1 -43   0 47.9367 5.67572  14
   1 -43   0 31.8852 6.11575  23
   1  43   0 33.8241 3.65490  31
   1  43   0 29.3036 4.32353  18
   1  43   0 34.2016 3.67983  19
  -1  43   0 34.2548 3.74238  21
   1  43   0 37.5794 6.11270  20
   1  43   0 35.4211 4.62112  12
   1  43   0 31.8860 4.10795  38
  -1  43   0 33.7767 3.67075  19
  -1  43   0 39.2466 4.36627  18
   1  43   0 32.8634 5.63725  22
  -1  43   0 43.0755 6.69879  20
  -1  43   0 30.8842 3.64235  31
  -1  43   0 32.1092 4.17708  38
   1  43   0 34.9166 3.71080  21
  -1  43   0 29.2789 4.32445  12
  -2 -43   0 90.1980 8.36856  14
   2 -43   0 89.0314 7.48250  39
  -2 -43   0 88.5584 7.18770  29
   2 -43   0 83.6983 6.50441  29
   2 -43   0 79.2569 7.60450  14
   2 -43   0 79.2087 7.75578   3
   2 -43   0 100.492 10.6326  23
  -2  43   0 94.8736 7.10551  31
  -2  43   0 97.2975 7.78972  38
  -2  43   0 78.4141 8.78907  18
  -2  43   0 97.4390 7.80459  12
   2  43   0 87.8298 9.47581  22
   2  43   0 85.8559 8.04150  12
   2  43   0 92.9917 6.95192  21
  -2  43   0 91.1597 9.60485  20
   2  43   0 93.0461 7.85551  38
   2  43   0 96.5295 7.00687  31
  -2  43   0 97.6474 7.15668  21
  -2  43   0 107.113 8.27933  19
   2  43   0 91.3691 10.2933  20
   3 -43   0 42.6961 4.89879  14
  -3 -43   0 50.0641 6.75752  17
   3 -43   0 43.6913 3.83703  29
   3 -43   0 41.4737 4.97444  17
  -3 -43   0 43.4839 4.67106  29
  -3 -43   0 40.0113 4.73945  18
  -3 -43   0 46.4554 6.01726  14
   3 -43   0 41.3633 5.48028   3
   3 -43   0 41.1924 7.50239  23
  -3  43   0 48.1239 4.92960  12
  -3  43   0 45.5720 4.30332  19
   3  43   0 48.2743 4.02507  21
   3  43   0 44.4456 5.22690  12
  -3  43   0 43.9461 4.25643  21
  -3  43   0 36.6777 4.53250  18
  -3  43   0 46.7885 4.26702  31
   3  43   0 47.0667 4.97013  18
   3  43   0 49.0240 6.83953  22
  -3  43   0 45.1366 4.40301   4
   3  43   0 45.3149 4.12071  19
  -3  43   0 44.5329 4.82257  38
  -4 -43   0 251.718 20.3538  29
   4 -43   0 266.064 19.5429  37
   4 -43   0 277.696 19.1252  17
  -4 -43   0 284.128 19.1436  18
  -4 -43   0 296.843 20.4801  14
  -4 -43   0 307.109 21.5850  17
   4 -43   0 280.743 19.6619  39
   4 -43   0 287.731 19.0635  27
   4 -43   0 305.652 22.9954  23
   4 -43   0 309.379 18.9591  29
   4 -43   0 297.194 20.3146   3
   4  43   0 311.868 23.7423  22
  -4  43   0 312.952 21.0925  38
  -4  43   0 319.022 21.0568  12
  -4  43   0 304.806 20.5018  21
   4  43   0 312.294 21.5167  12
   4  43   0 318.138 21.3562  18
  -4  43   0 318.007 20.8072  18
  -4  43   0 306.289 20.5461  31
  -4  43   0 312.315 20.5801  19
  -4  43   0 321.945 20.6631   4
   5 -43   0 5.76699 2.54276  37
   5 -43   0 8.35824 3.17232   3
   5 -43   0 6.07218 1.35692  29
  -5 -43   0 7.82517 5.25629  14
  -5 -43   0 4.48221 3.18946  17
   5 -43   0 6.66389 1.96313  30
  -5 -43   0 9.27871 2.53245  29
   5 -43   0 1.17161 1.90996  14
   5 -43   0 8.60437 2.44035  17
  -5 -43   0 8.67132 2.66559  18
   5 -43   0 5.01418 2.75512  39
   5 -43   0 5.24691 2.38452  27
   5  43   0 12.1119 2.71814  12
  -5  43   0 5.25864 1.92262  18
  -5  43   0 7.29579 2.05757   4
  -5  43   0 5.71286 1.96421  31
   5  43   0 7.50607 2.52984  18
  -5  43   0 9.89046 2.29402  12
  -5  43   0 8.07929 2.36473  38
   5  43   0 9.31194 4.46826  22
  -5  43   0 6.09005 2.01475  21
  -6 -43   0 180.945 14.9820  17
  -6 -43   0 168.110 12.7320  18
   6 -43   0 181.023 12.5601  37
   6 -43   0 186.187 12.2583  30
   6 -43   0 189.503 13.1884  39
   6 -43   0 182.719 16.6225  23
  -6 -43   0 164.563 12.8350  29
  -6 -43   0 164.759 13.3750  14
   6 -43   0 178.637 12.3273  27
  -6  43   0 184.129 12.1542  21
  -6  43   0 192.473 12.2617  31
  -6  43   0 171.685 13.7263  38
   6  43   0 160.369 15.2385  22
   6  43   0 175.925 13.0459  12
   6  43   0 189.327 12.9334  18
  -7 -43   0 4.45776 2.44123  14
   7 -43   0 8.32212 4.58962  23
   7 -43   0 2.95668 2.38836  27
   7 -43   0 6.98159 1.97109  30
   7 -43   0 8.24920 3.22944   3
   7 -43   0 6.44089 2.83790  39
  -7 -43   0 7.81314 4.75658  17
  -7  43   0 5.66738 1.74258  31
  -7  43   0 6.53165 1.92927  38
   7  43   0 3.65483 1.89186  12
   7  43   0 4.67052 2.30501  18
   7  43   0 4.67725 2.33805  29
  -7  43   0 5.67956 1.78084  21
   7  43   0 8.01552 3.68218  22
   8 -43   0 36.6314 4.82305  39
  -8 -43   0 38.8989 4.78366  18
  -8 -43   0 36.0382 6.43716  17
   8 -43   0 46.1074 8.34427  23
   8 -43   0 32.2278 4.73589   3
   8 -43   0 30.8702 4.27457  27
   8 -43   0 35.1985 3.64247  30
   8 -43   0 36.1341 3.89300  37
  -8  43   0 35.2223 3.20446  21
   8  43   0 36.9689 6.46693  22
  -8  43   0 36.0292 3.61728  38
   8  43   0 37.3556 3.68774  18
  -8  43   0 34.5371 3.19147  31
   8  43   0 29.8490 4.34442  12
   8  43   0 36.5227 3.77614   4
   9 -43   0 20.7174 3.43939  27
   9 -43   0 21.3764 3.66351  39
  -9 -43   0 24.8676 5.13391  17
  -9 -43   0 23.6579 3.43534  18
   9 -43   0 19.4210 3.05423  30
   9 -43   0 21.8711 3.55896   3
   9 -43   0 20.4038 4.03775  37
  -9  43   0 21.1325 2.24867  31
  -9  43   0 20.0982 2.21848  21
   9  43   0 27.4965 3.64153  29
   9  43   0 23.0155 2.79772   4
   9  43   0 16.6852 4.65786  22
  10 -43   0 40.9211 4.39574  39
 -10 -43   0 37.7823 4.73133  18
  10 -43   0 44.2411 3.90220  27
  10 -43   0 40.0243 4.28357   3
 -10  43   0 37.0529 3.07416   6
  10  43   0 40.3577 3.80831  29
  10  43   0 43.7846 5.31815  22
 -10  43   0 38.6316 2.92103  21
 -11 -43   0 22.8512 2.72694  18
  11 -43   0 20.3708 3.01793   3
  11 -43   0 14.6680 2.81813  27
  11 -43   0 17.0829 3.28080  39
 -11  43   0 17.5546 1.86889  21
  11  43   0 23.3482 2.66716  29
 -12 -43   0 33.2382 2.81647  18
  12  43   0 33.3573 2.70380  29
   0 -44   0 284.523 20.8842  23
   0 -44   0 288.548 19.8383  14
   0 -44   0 269.986 18.7216  29
   0 -44   0 281.819 21.9010  17
   0  44   0 298.320 19.7100  38
   0  44   0 292.450 18.8542  21
   0  44   0 253.465 19.4140  19
   0  44   0 315.584 19.9637  12
   0  44   0 268.260 20.9782  18
   0  44   0 282.425 21.0788  22
   0  44   0 291.305 18.9174  31
   1 -44   0 47.3289 5.82348  17
   1 -44   0 43.7841 7.03801  23
  -1 -44   0 49.7599 6.43165  17
  -1 -44   0 49.8776 4.77914  29
   1 -44   0 46.5816 4.36339  29
  -1 -44   0 45.0929 6.07505  23
  -1 -44   0 49.5203 6.08171  14
   1 -44   0 45.8800 5.75764  14
   1 -44   0 44.3896 5.41680  39
  -1  44   0 49.8047 5.54329  18
  -1  44   0 54.1548 5.39224  12
  -1  44   0 46.9566 4.44954  19
  -1  44   0 48.0902 4.54784  21
   1  44   0 47.9554 5.48055  12
   1  44   0 45.9756 5.38727  18
   1  44   0 49.5085 4.50971  31
  -1  44   0 52.1406 5.27835  38
   1  44   0 51.2465 5.27648  38
   1  44   0 47.4338 4.41196  19
   1  44   0 50.3737 4.43984  21
  -1  44   0 49.3331 4.55452  31
   1  44   0 47.7068 6.95142  22
   2 -44   0 311.584 19.4003  29
  -2 -44   0 316.975 20.0796  29
  -2 -44   0 301.123 21.1025  17
  -2 -44   0 314.114 20.9917  14
   2 -44   0 293.892 20.1998  17
   2 -44   0 290.915 20.6808   3
   2 -44   0 281.991 22.2424  23
   2 -44   0 286.660 20.3228  14
   2 -44   0 257.080 21.2309  39
   2  44   0 329.475 22.1144  12
  -2  44   0 299.935 20.9914  19
  -2  44   0 329.747 21.3287  21
   2  44   0 329.904 22.0201  38
   2  44   0 375.169 22.0374  21
  -2  44   0 327.365 21.8039  12
   2  44   0 299.006 23.6472  22
  -2  44   0 325.648 21.7692  38
  -2  44   0 314.225 21.4138  18
   2  44   0 304.322 21.7847  18
   2  44   0 312.362 21.0980  31
   2  44   0 318.880 20.9678  19
  -2  44   0 321.616 21.1193  31
   3 -44   0 18.4505 3.34789  14
  -3 -44   0 13.9324 3.46361  14
   3 -44   0 18.0945 2.95690  27
   3 -44   0 14.5472 3.25748  39
   3 -44   0 16.4650 5.12646  23
   3 -44   0 17.5756 3.13200  29
   3 -44   0 13.9563 3.50340   3
  -3 -44   0 13.6597 3.55242  17
  -3 -44   0 22.5124 3.99487  29
   3 -44   0 17.4976 3.25096  17
   3  44   0 18.3816 3.31163  18
   3  44   0 15.1966 2.42589  21
  -3  44   0 15.4921 2.80747  18
   3  44   0 17.9943 3.47937  12
  -3  44   0 15.8846 2.47864  21
  -3  44   0 17.1724 2.66876  31
   3  44   0 14.7446 4.44134  22
   3  44   0 16.4463 2.48284  19
  -3  44   0 17.1188 3.14919  38
  -3  44   0 13.4059 2.44072   4
  -3  44   0 18.7468 3.20143  12
  -3  44   0 17.2615 2.78383  19
  -4 -44   0 119.435 8.78461  29
   4 -44   0 97.3760 8.60752  37
   4 -44   0 105.245 11.8438  23
   4 -44   0 105.192 8.06885  27
  -4 -44   0 109.625 8.14470  18
   4 -44   0 104.262 7.34063  29
   4 -44   0 100.692 8.63302  39
   4 -44   0 107.759 9.21776   3
  -4 -44   0 111.794 10.2592  14
  -4 -44   0 105.160 9.96155  17
   4 -44   0 109.264 8.41241  17
   4  44   0 118.464 9.34559  12
   4  44   0 119.106 9.08112  18
  -4  44   0 116.878 8.71177  12
   4  44   0 107.835 11.2208  22
  -4  44   0 114.392 8.23417  21
  -4  44   0 116.086 8.56112  18
  -4  44   0 108.323 8.17209  19
  -4  44   0 110.898 8.28969  31
  -4  44   0 118.442 8.87296  38
   5 -44   0 178.359 13.5524   3
   5 -44   0 160.506 12.7059  37
   5 -44   0 169.724 11.5631  29
  -5 -44   0 208.061 12.8014  18
   5 -44   0 164.957 13.0925  39
   5 -44   0 177.104 12.4548  27
   5 -44   0 186.817 16.7232  23
  -5 -44   0 186.018 13.2342  29
   5 -44   0 183.988 12.2114  17
  -5 -44   0 208.021 15.6770  17
  -5 -44   0 173.704 13.7520  14
   5  44   0 174.490 12.6391  18
   5  44   0 157.955 16.9607  22
  -5  44   0 167.748 12.1771  18
  -5  44   0 186.004 12.1019  21
  -5  44   0 193.328 12.6508  12
  -5  44   0 171.951 12.9465  38
   5  44   0 185.677 13.0778  12
   6 -44   0 91.5606 7.01256  27
   6 -44   0 88.9946 7.19046  37
   6 -44   0 83.7435 7.68847  39
  -6 -44   0 80.8549 8.95923  17
  -6 -44   0 89.2867 7.56295  29
  -6 -44   0 103.291 7.80980  18
   6 -44   0 87.1523 8.02924   3
   6 -44   0 89.7187 11.1792  23
  -6 -44   0 88.3266 8.14247  14
   6  44   0 101.303 11.0335  22
  -6  44   0 98.7451 6.94355  31
  -6  44   0 91.1854 6.84422  21
   6  44   0 91.3744 7.89927  12
   6  44   0 95.5178 7.73827  18
  -6  44   0 89.7916 7.25524  38
   7 -44   0 23.2950 3.33260  37
  -7 -44   0 32.9862 4.41243  14
  -7 -44   0 15.1804 4.11999  17
   7 -44   0 13.9479 3.87420  27
  -7 -44   0 29.5067 4.39344  18
   7 -44   0 21.1229 2.97980  30
   7 -44   0 23.9435 4.47011   3
   7 -44   0 16.5150 5.10720  23
  -7  44   0 20.3777 2.87399  38
   7  44   0 29.7785 5.54363  22
   7  44   0 25.7168 3.61491  18
  -7  44   0 20.4664 2.68553  21
  -7  44   0 19.9403 2.72936  31
   7  44   0 25.3197 3.47412  12
   8 -44   0 85.1349 7.16451   3
   8 -44   0 79.7241 6.41710  27
  -8 -44   0 69.9618 8.04941  17
   8 -44   0 83.8841 7.09677  39
   8 -44   0 88.1104 6.38409  37
   8 -44   0 79.3446 10.2448  23
  -8 -44   0 80.6532 7.00383  18
   8  44   0 71.1552 8.33018  22
   8  44   0 87.8670 6.41994  18
  -8  44   0 79.6655 5.78746  21
   8  44   0 85.2794 6.49868   4
  -8  44   0 83.9737 5.91011  38
   8  44   0 74.0624 6.52783  29
  -9 -44   0 18.4586 4.16664  17
   9 -44   0 22.7426 2.97758  37
   9 -44   0 21.2041 3.52793  39
   9 -44   0 20.7946 3.25906  27
  -9 -44   0 25.3390 3.58371  18
   9 -44   0 18.1902 4.47637   3
  -9  44   0 20.8163 2.16462  31
   9  44   0 16.0461 3.18134   4
  -9  44   0 19.7075 2.11785  21
   9  44   0 27.7626 3.35979  29
   9  44   0 25.4558 4.73969  22
  10 -44   0 25.5786 3.49206   3
  10 -44   0 26.7168 2.99507  27
 -10 -44   0 20.3459 3.44961  18
 -10 -44   0 23.2308 3.75819  17
  10 -44   0 28.0019 3.50837  39
  10  44   0 25.7166 3.13561  29
 -10  44   0 25.0758 2.25954   6
 -10  44   0 24.9447 2.47961  31
  10  44   0 30.8461 5.59233  22
 -10  44   0 26.6244 2.15179  21
 -11 -44   0 5.26765 1.83837  18
  11 -44   0 4.06649 1.83146  39
  11 -44   0 7.29096 1.82158  27
  11  44   0 6.92421 1.62685  29
 -12 -44   0 12.8057 1.99478  18
  12  44   0 11.1333 1.64496  16
   0 -45   0 1.79677 2.83661  23
   0 -45   0 -0.2353 1.18615   8
   0 -45   0 -0.3981 2.49230  14
   0 -45   0 -0.4100 2.35960  17
   0 -45   0 0.30661 1.60976  29
   0  45   0 1.10903 2.30850  12
   0  45   0 -1.4718 2.60490  22
   0  45   0 0.61130 2.00133  18
   0  45   0 0.73125 1.81616  19
   0  45   0 1.13718 2.41430  21
   0  45   0 0.32202 1.91785  38
   0  45   0 -0.0208 1.60674  31
   1 -45   0 9.56647 3.05696  14
   1 -45   0 12.8596 2.61213  39
  -1 -45   0 11.3298 3.33289  17
  -1 -45   0 12.4459 2.55339  29
   1 -45   0 19.9134 3.86179   3
   1 -45   0 11.9995 4.03935  23
   1 -45   0 16.1164 3.47720  17
  -1 -45   0 12.9933 3.70923  23
   1 -45   0 11.1763 2.19313  29
  -1 -45   0 9.31917 3.12704  14
  -1  45   0 21.0088 3.65541  12
  -1  45   0 14.7687 2.70721  21
   1  45   0 12.0203 2.97918  12
  -1  45   0 16.2142 3.03615  18
   1  45   0 16.7935 3.17952  18
   1  45   0 15.9386 4.20799  22
   1  45   0 10.0205 2.21646  31
  -1  45   0 15.1453 2.57193  31
  -1  45   0 13.1876 2.95984  38
   1  45   0 12.4957 2.89438  38
  -1  45   0 12.7169 2.43765  19
   1  45   0 17.5802 2.59058  19
   1  45   0 12.2396 2.51541  21
   2 -45   0 104.229 8.24172  39
  -2 -45   0 111.918 8.08741   8
  -2 -45   0 102.816 9.73857  17
   2 -45   0 117.490 11.9230  23
   2 -45   0 101.277 8.93039   3
  -2 -45   0 94.0973 9.13278  14
   2 -45   0 97.9795 8.60400  14
   2 -45   0 99.7871 8.46856  17
   2  45   0 105.755 7.98288  31
   2  45   0 110.594 10.6594  22
   2  45   0 110.732 7.95735  19
   2  45   0 103.365 7.91176  21
  -2  45   0 112.884 8.11767  19
  -2  45   0 101.678 8.67169  38
  -2  45   0 106.316 8.10015  31
   2  45   0 106.518 8.87720  38
  -2  45   0 112.291 8.36501   4
  -2  45   0 125.918 8.75245  18
   2  45   0 115.562 9.10530  12
  -2  45   0 107.287 8.74796  12
  -2  45   0 105.766 8.02117  21
   2  45   0 122.389 9.04996  18
   3 -45   0 22.8275 3.56784  27
   3 -45   0 26.5910 5.87191  23
   3 -45   0 25.8856 3.95781  17
  -3 -45   0 24.1597 4.80698  14
  -3 -45   0 32.2256 5.89826  17
   3 -45   0 21.6281 2.77408  29
   3 -45   0 19.2175 3.42543  39
  -3 -45   0 25.2239 3.72315  29
   3 -45   0 18.2013 3.55105   3
  -3  45   0 27.3321 3.78782  12
   3  45   0 26.1912 5.36123  22
  -3  45   0 23.2025 3.21938   4
   3  45   0 24.2579 2.87397  21
  -3  45   0 22.0973 3.14998  19
  -3  45   0 25.8170 3.64001  18
  -3  45   0 23.1393 3.20203  21
   3  45   0 24.1288 4.19834  18
   3  45   0 20.0675 3.44496  12
  -3  45   0 24.8761 3.71977  38
  -3  45   0 24.3498 3.26633  31
   4 -45   0 80.9171 7.37525  37
  -4 -45   0 77.7757 7.31888  29
   4 -45   0 88.6285 6.89128  27
  -4 -45   0 87.3951 6.95163  18
   4 -45   0 86.8619 6.11901  29
   4 -45   0 94.1692 11.7816  23
  -4 -45   0 88.8922 8.33954  14
   4 -45   0 87.0487 7.94147   3
   4 -45   0 87.3038 7.11309  17
  -4 -45   0 87.0247 9.11542  17
   4 -45   0 92.1748 7.56762  39
  -4  45   0 92.3073 6.93816   4
   4  45   0 91.3852 7.96582  12
  -4  45   0 90.5326 7.50250  38
   4  45   0 102.639 11.3914  22
  -4  45   0 93.2435 8.08558  31
  -4  45   0 93.4043 7.40041  12
   4  45   0 95.3192 7.80575  18
  -4  45   0 89.1548 6.98234  21
  -4  45   0 93.0214 7.13745  18
  -5 -45   0 6.29318 2.92590  14
  -5 -45   0 7.55240 2.37398  29
  -5 -45   0 2.61627 3.01171  17
  -5 -45   0 5.50461 2.08557  18
   5 -45   0 6.13834 3.02568   3
   5 -45   0 4.52407 2.63728  39
   5 -45   0 3.96147 2.33430  37
   5 -45   0 3.92731 2.33147  27
   5 -45   0 0.63125 3.86869  23
   5  45   0 7.37317 3.88908  22
  -5  45   0 2.85908 1.78598  12
  -5  45   0 5.00415 1.90159  31
   5  45   0 5.81206 2.52804  12
  -5  45   0 6.25852 2.22980  38
   5  45   0 5.71231 2.45238  18
  -5  45   0 5.95935 1.90935  21
   6 -45   0 36.7847 4.64650  39
   6 -45   0 37.1639 7.68205  23
  -6 -45   0 37.9705 4.31987  29
   6 -45   0 31.8125 4.92523   3
   6 -45   0 36.0031 4.08902  27
  -6 -45   0 31.1813 4.95285  14
  -6 -45   0 33.3692 4.67407  18
  -6  45   0 33.7542 3.75740  38
  -6  45   0 33.4567 3.44856  21
   6  45   0 38.7623 4.26092  12
   6  45   0 27.6085 5.56421  22
  -6  45   0 34.7391 3.50724  31
   7 -45   0 3.07921 1.98182  37
  -7 -45   0 3.29170 2.36404  18
  -7 -45   0 12.6752 3.96466  17
  -7 -45   0 5.18958 2.52366  14
   7 -45   0 1.99363 2.55124  39
  -7 -45   0 4.87501 2.11356  29
   7 -45   0 3.85207 2.29277  27
   7 -45   0 6.55398 3.01690   3
   7 -45   0 7.45311 6.94722  23
   7  45   0 3.84776 1.83504   4
  -7  45   0 3.39394 2.00952  21
  -7  45   0 4.37642 1.72017  38
   7  45   0 4.12471 3.14850  22
  -7  45   0 5.11684 1.62095  31
   7  45   0 2.52247 1.86421  18
   7  45   0 5.03240 2.23938  29
   7  45   0 5.99126 2.01910  12
  -8 -45   0 13.5488 2.86193  18
   8 -45   0 12.6590 2.59796  27
   8 -45   0 10.4750 2.85173   3
  -8 -45   0 14.2017 3.73902  17
   8 -45   0 10.2203 2.77252  39
   8 -45   0 10.5052 3.02221  37
  -8  45   0 14.0863 1.89117  31
  -8  45   0 13.1427 2.06897  21
   8  45   0 11.2137 2.20134   4
   8  45   0 13.1713 5.37337  22
   8  45   0 13.8225 3.01373  29
  -8  45   0 12.6812 1.79378   9
   9 -45   0 16.1751 3.48303  39
   9 -45   0 15.7310 2.56296  37
  -9 -45   0 15.4371 3.37556  17
   9 -45   0 17.0866 3.02703   3
  -9 -45   0 15.7904 3.47999  18
  -9  45   0 14.1639 1.82316  31
   9  45   0 14.7109 3.66713  22
  -9  45   0 15.3303 1.84086  21
   9  45   0 17.8201 2.83409  29
 -10 -45   0 74.4364 5.99750  18
  10 -45   0 81.5397 6.10477  39
 -10 -45   0 74.8484 7.03844  17
  10 -45   0 81.9144 6.23943   3
  10 -45   0 85.6638 5.84477  27
 -10  45   0 79.5533 5.30339  21
  10  45   0 83.6552 6.09391  29
 -10  45   0 76.6855 5.38424   6
 -11 -45   0 23.7365 2.53062  18
  11 -45   0 19.8678 2.41861  27
  11  45   0 19.8628 2.64058  29
   0 -46   0 17.2921 2.99698  29
   0 -46   0 15.2918 3.78406  17
   0 -46   0 23.7284 4.25527  14
   0 -46   0 14.5111 4.29496  23
   0  46   0 18.6810 3.39080  38
   0  46   0 18.0207 3.00976  19
   0  46   0 20.3776 3.39430  18
   0  46   0 19.2749 2.82295  31
   0  46   0 14.1594 4.11860  22
   0  46   0 22.5974 3.81208  12
   0  46   0 22.4088 2.84078  21
   1 -46   0 239.839 17.2826  17
   1 -46   0 263.205 17.9605  14
   1 -46   0 251.368 17.7728   3
  -1 -46   0 250.498 17.7667  14
   1 -46   0 205.283 17.2719  39
  -1 -46   0 258.906 16.8270  29
   1 -46   0 247.998 19.8342  23
   1 -46   0 262.958 16.5246  29
  -1 -46   0 244.825 18.3083  17
  -1  46   0 275.120 18.4698  12
   1  46   0 289.572 20.5918  22
  -1  46   0 282.076 18.3144  18
  -1  46   0 255.587 18.2443  38
  -1  46   0 260.185 17.5326  19
   1  46   0 264.405 18.4399  38
   1  46   0 258.097 17.4791  19
  -1  46   0 262.548 17.6915  31
   1  46   0 250.575 17.5427  31
   1  46   0 260.836 17.4866  21
   1  46   0 278.064 18.4026  18
   1  46   0 272.505 18.5983  12
  -1  46   0 254.370 17.5347  21
   2 -46   0 53.8989 4.42512  29
  -2 -46   0 52.1459 5.11894  29
  -2 -46   0 50.8789 6.30725  17
   2 -46   0 51.0401 5.20027  39
   2 -46   0 50.7179 5.66524  17
   2 -46   0 48.4234 5.71606   3
   2 -46   0 53.6107 6.24183  14
  -2  46   0 53.7825 4.91671  31
   2  46   0 55.3210 5.63570  38
   2  46   0 54.8652 4.94835  31
  -2  46   0 56.1152 4.84688  19
   2  46   0 56.1341 5.80654  12
  -2  46   0 54.7717 5.25134  18
   2  46   0 57.1472 4.72616  21
  -2  46   0 47.6152 6.03722   4
  -2  46   0 57.2413 4.82628  21
  -2  46   0 62.4405 5.56803  38
   2  46   0 56.9145 4.71450  19
   2  46   0 50.1529 7.21228  22
   2  46   0 51.3506 5.37805  18
  -2  46   0 59.6285 5.59914  12
   3 -46   0 26.7629 4.42183   3
   3 -46   0 23.7913 5.76206  23
   3 -46   0 27.5973 4.36426  17
   3 -46   0 29.2039 4.02314  39
   3 -46   0 25.0464 3.68896  27
   3 -46   0 27.3337 2.97281  29
   3 -46   0 25.7555 3.64168  14
  -3 -46   0 40.9642 5.34910  14
  -3 -46   0 20.2915 4.09529  17
  -3 -46   0 30.2237 3.96352  29
   3  46   0 27.1872 4.07815  18
   3  46   0 19.3575 6.62321  22
  -3  46   0 25.8221 3.57616  18
  -3  46   0 29.4399 3.92880  12
  -3  46   0 28.7103 3.39477   4
   3  46   0 27.8817 2.96079  21
  -3  46   0 28.8492 3.42636  19
   3  46   0 36.7384 4.77184  12
  -3  46   0 28.9789 3.92930  38
  -3  46   0 29.9284 4.50252  31
  -3  46   0 27.2941 3.45701  21
   4 -46   0 114.433 8.79252  17
  -4 -46   0 123.646 10.1948  14
  -4 -46   0 124.873 9.25946  29
   4 -46   0 117.892 7.93543  29
   4 -46   0 111.929 9.09349  37
   4 -46   0 113.541 9.18311  39
  -4 -46   0 120.314 8.73360  18
  -4 -46   0 103.189 10.2401  17
   4 -46   0 115.072 8.65134  27
   4 -46   0 128.467 12.4478  23
   4 -46   0 124.905 10.4362   3
  -4  46   0 126.415 9.59497  38
  -4  46   0 123.738 8.60564  21
  -4  46   0 102.605 10.2589  12
  -4  46   0 120.372 8.82409  18
   4  46   0 117.785 9.19635  18
  -4  46   0 131.391 8.68873   4
   4  46   0 109.408 11.3519  22
  -4  46   0 124.820 8.68176  31
   4  46   0 122.205 9.61808  12
  -5 -46   0 10.7088 4.26337  17
   5 -46   0 6.68157 2.48213  37
  -5 -46   0 8.20338 3.07985  18
   5 -46   0 5.96028 2.67168  39
   5 -46   0 6.91797 4.15516  23
  -5 -46   0 6.85962 2.89314  14
   5 -46   0 8.07581 2.44815  27
  -5 -46   0 7.14849 2.37204  29
   5 -46   0 6.37376 2.79918   3
  -5  46   0 7.62867 2.14347  12
   5  46   0 9.23369 2.37748  18
   5  46   0 6.96307 3.65617  22
  -5  46   0 7.06379 1.95178  21
  -5  46   0 8.74506 2.02084  31
   5  46   0 6.49128 2.36850  12
  -5  46   0 6.80641 2.21091  38
  -6 -46   0 33.4000 4.03054  29
  -6 -46   0 25.5101 4.78351  17
   6 -46   0 32.4509 4.76679   3
   6 -46   0 31.0316 4.68929  27
  -6 -46   0 29.0982 4.54667  14
  -6 -46   0 29.6074 3.92593  18
   6 -46   0 37.5773 5.17172  39
   6 -46   0 26.2285 5.88904  23
   6 -46   0 35.3706 3.99664  37
  -6  46   0 37.0133 3.51912  31
  -6  46   0 33.1854 3.39860  21
   6  46   0 33.4921 3.99483  18
   6  46   0 44.2510 6.01429  29
   6  46   0 27.6366 4.01803  12
  -6  46   0 39.1020 3.82152  38
   6  46   0 45.6143 7.82722  22
   7 -46   0 2.90262 2.24918  27
  -7 -46   0 5.16529 2.04980  29
   7 -46   0 1.64131 2.53281   3
   7 -46   0 2.64738 1.90957  37
   7 -46   0 0.51065 3.93299  23
  -7 -46   0 2.93333 2.87932  17
   7 -46   0 3.38617 2.47211  39
  -7 -46   0 3.15707 2.32604  18
   7  46   0 6.25789 3.32429  22
   7  46   0 2.85428 1.97392  29
  -7  46   0 3.84965 1.53733  31
  -7  46   0 4.05415 1.83685  38
   7  46   0 3.65530 1.78128  18
  -7  46   0 3.44359 1.46719  21
   7  46   0 2.28076 1.85194  12
   7  46   0 4.95276 1.79844   4
   8 -46   0 65.0810 5.51630  37
  -8 -46   0 76.6128 5.99463  18
   8 -46   0 61.9191 5.60668  27
   8 -46   0 59.5347 5.86048  39
   8 -46   0 85.7440 7.25183   3
  -8 -46   0 79.5565 6.92087  29
  -8  46   0 65.2312 4.67689  31
   8  46   0 57.9570 4.99973   4
   8  46   0 73.7283 7.30713  22
  -8  46   0 58.8928 4.55350   9
  -8  46   0 60.8261 4.66910  21
   8  46   0 73.6290 4.94326  18
  -9 -46   0 15.5222 3.68405  17
   9 -46   0 7.94750 2.31303  39
   9 -46   0 10.8145 2.66453  37
   9 -46   0 12.6720 2.60223   3
  -9  46   0 11.7975 2.21823  31
   9  46   0 18.6130 2.89397  29
   9  46   0 13.2134 3.26836  22
  -9  46   0 14.1100 1.67032  21
  10 -46   0 48.0529 4.57928  27
  10 -46   0 37.3715 4.11179   3
  10 -46   0 40.4638 4.47427  39
 -10 -46   0 45.5627 3.82215  18
 -10 -46   0 46.0801 4.60226  17
  10  46   0 48.6905 3.98777  29
 -10  46   0 41.6956 3.34240  21
  11 -46   0 14.3028 2.56755  27
 -11 -46   0 16.5253 1.99596  18
  11  46   0 17.8861 2.15896  29
   0 -47   0 4.54019 2.66152  17
   0 -47   0 2.12805 1.75481  29
   0 -47   0 0.17522 3.00235  23
   0 -47   0 2.94614 2.41309   3
   0 -47   0 2.25615 2.58764  14
   0  47   0 1.02808 1.93190  12
   0  47   0 2.57619 2.30349  31
   0  47   0 1.00309 2.12644  18
   0  47   0 1.15809 1.74497  19
   0  47   0 1.53677 1.73952  21
   0  47   0 0.80310 2.03787  38
   1 -47   0 55.5759 7.59841  23
  -1 -47   0 60.9295 6.51147  17
  -1 -47   0 59.9582 5.34424  29
   1 -47   0 59.0633 6.16016   3
   1 -47   0 62.0709 6.41331  14
   1 -47   0 60.3913 5.08351  29
   1 -47   0 59.6665 6.28697  17
  -1 -47   0 64.7848 6.71432  14
  -1  47   0 62.4490 5.96938  12
  -1  47   0 54.6876 5.77748  38
   1  47   0 60.6965 5.73040  18
  -1  47   0 57.3140 5.50252  18
   1  47   0 64.6708 5.20052  19
  -1  47   0 64.7213 5.20439  19
   1  47   0 57.0090 6.11285  12
  -1  47   0 73.0859 6.47789  31
   1  47   0 72.7622 8.06342  38
  -1  47   0 59.8473 7.11475   4
  -1  47   0 63.7945 5.21960  21
   1  47   0 60.0442 5.05957  21
   2 -47   0 55.1265 7.59657   3
   2 -47   0 46.3315 5.41652  39
   2 -47   0 54.6824 5.67884  17
   2 -47   0 56.4763 8.89713  23
   2 -47   0 48.8664 5.45561  14
  -2 -47   0 52.3111 6.22903  14
  -2 -47   0 56.1742 7.02904  17
   2 -47   0 53.3211 4.45473  29
  -2 -47   0 54.8772 5.10091  29
  -2  47   0 62.2347 6.70228  38
   2  47   0 53.4253 4.60852  21
   2  47   0 59.5019 5.72679  38
  -2  47   0 55.4405 5.46575  12
  -2  47   0 52.7388 4.76410  19
   2  47   0 58.6420 5.62478  18
   2  47   0 54.0004 5.72401  12
  -2  47   0 43.3793 5.71729  31
  -2  47   0 55.1724 5.00225   4
   2  47   0 61.1296 4.65774  31
  -2  47   0 51.9021 4.85365  21
   2  47   0 55.9661 7.48003  22
  -2  47   0 52.7698 5.09601  18
   3 -47   0 25.2135 3.81405  39
   3 -47   0 31.8307 5.25129   3
   3 -47   0 26.8932 3.76102  27
   3 -47   0 34.8907 4.13880  14
  -3 -47   0 30.7264 3.89527  29
   3 -47   0 30.2032 6.12507  23
  -3 -47   0 22.9132 3.97714  14
   3 -47   0 26.5957 4.34610  17
  -3 -47   0 30.8445 5.84047  17
  -3 -47   0 29.6519 3.57980   8
   3 -47   0 26.7821 2.98702  29
   3  47   0 28.6470 3.00013  21
  -3  47   0 30.0976 3.92666  12
  -3  47   0 28.9977 3.81948  18
   3  47   0 35.1223 4.42939  18
   3  47   0 27.2681 4.04468  12
   3  47   0 32.4443 5.81547  22
  -3  47   0 26.7027 3.96586  38
  -3  47   0 32.1650 3.46482  21
  -3  47   0 26.2635 3.22790   4
  -3  47   0 30.7591 3.45672  31
   4 -47   0 156.395 12.5578  39
  -4 -47   0 181.229 12.6574  29
   4 -47   0 186.615 16.1621  23
   4 -47   0 181.190 11.4732  29
   4 -47   0 180.858 13.2224   3
   4 -47   0 179.132 12.2184  27
   4 -47   0 164.996 12.6140  37
  -4 -47   0 181.728 13.5742  14
  -4 -47   0 178.008 14.4236  17
   4  47   0 229.236 16.1192  12
  -4  47   0 182.831 13.1244  38
   4  47   0 176.667 15.1844  22
  -4  47   0 177.900 12.5548  21
  -4  47   0 179.999 12.6079  31
  -4  47   0 190.198 12.6283   4
  -4  47   0 186.968 13.0604  12
   4  47   0 190.704 13.4357  18
   5 -47   0 30.4470 4.76512  37
   5 -47   0 36.4957 7.23464  23
  -5 -47   0 42.8013 5.06155  29
  -5 -47   0 36.8226 4.23434  18
  -5 -47   0 36.0216 7.23563  17
   5 -47   0 33.6556 4.96877   3
  -5 -47   0 37.0867 4.96289  14
   5 -47   0 36.1726 5.41268  27
   5  47   0 35.8096 4.37489  12
  -5  47   0 39.0104 3.66019  21
  -5  47   0 37.4266 3.88696  12
  -5  47   0 37.0947 3.73851  31
   5  47   0 41.4144 7.07803  22
  -5  47   0 38.0754 4.01957  38
   6 -47   0 33.8634 10.3550  23
  -6 -47   0 18.5715 3.44946  14
  -6 -47   0 33.6470 5.61316  17
   6 -47   0 24.3705 3.62419  27
  -6 -47   0 32.5401 4.01152  29
  -6 -47   0 27.9796 3.53839  18
   6 -47   0 25.9783 4.13029  39
   6 -47   0 26.0790 3.43553  37
   6 -47   0 23.9102 4.33195   3
   6  47   0 21.0723 4.66030  22
   6  47   0 22.4883 3.39735  12
  -6  47   0 25.4808 3.46905  21
  -6  47   0 27.1846 2.93082  31
  -6  47   0 26.7473 3.06183  38
   6  47   0 27.8929 3.51334  18
   6  47   0 17.9686 4.49614  29
   6  47   0 25.0594 3.35981   4
   7 -47   0 8.59716 2.35658  37
   7 -47   0 9.06986 2.56940  39
  -7 -47   0 11.1154 2.35440  18
  -7 -47   0 19.5151 4.13307  29
   7 -47   0 13.1257 3.07385   3
  -7 -47   0 11.4834 3.69449  17
   7 -47   0 9.21323 2.45337  27
   7  47   0 10.9526 2.14382  18
  -7  47   0 11.7867 1.83046  31
  -7  47   0 9.91381 1.75263  21
   7  47   0 17.7734 6.54619  22
   7  47   0 16.1598 2.90013  29
   7  47   0 9.88609 2.32162   4
   8 -47   0 45.9797 4.72872  27
   8 -47   0 49.6357 4.22966  37
  -8 -47   0 48.1540 4.88808  18
   8 -47   0 54.7544 5.01547   3
   8 -47   0 52.2326 5.61401  39
  -8 -47   0 46.1548 5.47254  17
  -8 -47   0 45.0693 4.70084  29
   8  47   0 46.2223 6.02838  22
  -8  47   0 51.1991 4.16498   9
  -8  47   0 51.9841 3.64987  21
   8  47   0 44.0648 3.65471  24
   8  47   0 50.9160 4.48525  29
  -8  47   0 50.0140 3.66614  31
   8  47   0 44.6609 4.06934   4
   8  47   0 40.3823 3.84796  18
   9 -47   0 19.1088 2.84383  27
   9 -47   0 18.2441 3.05943  39
  -9 -47   0 28.1004 4.22043  17
   9 -47   0 18.7744 3.06995   3
  -9 -47   0 22.0051 2.91794  18
  -9  47   0 15.6515 1.74972  21
  -9  47   0 19.7174 2.05447  31
   9  47   0 21.9486 3.07599  29
   9  47   0 20.5252 5.18876  22
  10 -47   0 22.8728 2.55024  27
  10 -47   0 21.2324 2.79045  39
 -10 -47   0 25.6979 2.73513  18
 -10 -47   0 19.0235 3.66890  17
  10  47   0 23.0768 3.03278  29
 -10  47   0 20.0127 1.80890  21
  11  47   0 11.1303 1.53816  29
   0 -48   0 944.744 60.9394   3
   0 -48   0 945.543 60.7715  17
   0 -48   0 926.507 59.8444  29
   0 -48   0 951.153 60.8516  14
   0 -48   0 948.106 62.1000  23
   0  48   0 967.264 63.3738  31
   0  48   0 1005.04 64.2600  38
   0  48   0 1001.32 63.3396  21
   0  48   0 1019.49 64.2521  12
   0  48   0 1015.96 63.8153  18
  -1 -48   0 2.30994 2.96687  17
  -1 -48   0 2.87240 1.83647  29
   1 -48   0 4.20791 2.39494   3
   1 -48   0 4.09548 3.66071  23
   1 -48   0 1.00359 2.34521  14
  -1 -48   0 4.68046 2.80096  14
   1 -48   0 2.62263 2.63619  17
   1 -48   0 2.80461 1.62756  29
  -1  48   0 4.29188 1.90739  19
   1  48   0 1.68869 1.54072  31
  -1  48   0 4.21891 2.39339  12
   1  48   0 2.88084 2.10929  18
  -1  48   0 2.68008 1.76270  21
   1  48   0 2.63768 2.04010  38
   1  48   0 4.27839 3.07098  22
   1  48   0 0.03388 1.80606  12
  -1  48   0 2.77752 1.74194  31
  -1  48   0 4.99003 2.25236  38
   1  48   0 2.99800 1.65077  21
  -1  48   0 4.53787 2.12504   4
  -1  48   0 3.02272 2.10283  18
  -2 -48   0 42.2566 4.19189  29
   2 -48   0 34.7546 4.73493  14
  -2 -48   0 33.1048 5.27270  17
  -2 -48   0 37.0862 5.34704  14
   2 -48   0 35.4889 4.70426  17
   2 -48   0 41.5062 6.82624  23
   2 -48   0 34.8589 4.32640  39
   2 -48   0 36.8505 3.51289  29
   2 -48   0 38.4776 4.80998   3
   2 -48   0 34.0463 4.07294  27
  -2  48   0 37.8483 4.50794  38
   2  48   0 38.6569 3.61195  21
   2  48   0 39.5989 4.59548  38
  -2  48   0 38.0988 3.99802   4
  -2  48   0 42.0262 3.91080  21
  -2  48   0 37.3877 3.84047  31
   2  48   0 37.1976 3.56107  31
  -2  48   0 40.9579 4.38190  18
   2  48   0 34.7467 4.32651  18
   2  48   0 35.1365 6.02172  22
   2  48   0 40.4684 4.76393  12
  -2  48   0 40.5431 4.98504  12
   3 -48   0 11.3914 3.08653   3
   3 -48   0 13.5179 2.35496  29
   3 -48   0 15.7044 3.12313  17
   3 -48   0 11.9176 2.75425  14
  -3 -48   0 13.6279 2.68116  29
   3 -48   0 14.9549 4.89260  23
   3 -48   0 15.8380 3.35417  37
   3 -48   0 14.2443 3.22610  39
  -3 -48   0 15.4155 3.73935  14
   3 -48   0 15.1825 2.75766  27
  -3 -48   0 18.4931 2.77449   8
  -3 -48   0 10.8448 3.41309  17
  -3  48   0 11.0704 2.20195   4
   3  48   0 15.5033 2.13073  21
  -3  48   0 12.4468 2.71453  38
   3  48   0 17.0588 2.99125  18
   3  48   0 12.8207 4.17554  12
  -3  48   0 12.5747 2.28471  21
  -3  48   0 17.6085 2.50472  31
  -3  48   0 14.8915 2.64969  18
  -3  48   0 18.4845 3.09866  12
   3  48   0 18.0767 4.43651  22
  -4 -48   0 52.7536 5.97363  14
   4 -48   0 50.2480 4.71614  27
  -4 -48   0 53.8999 5.23910  29
   4 -48   0 49.1842 4.84324  17
   4 -48   0 51.2185 5.68494   3
  -4 -48   0 49.7171 4.90670   8
   4 -48   0 49.5983 3.81016  29
   4 -48   0 49.6632 8.43400  23
   4 -48   0 48.9700 6.07704  39
  -4  48   0 51.1196 4.24169   4
   4  48   0 49.6488 6.15590  18
  -4  48   0 54.3446 4.83112  12
  -4  48   0 49.3087 4.29260  21
   4  48   0 48.2278 6.77569  22
  -4  48   0 46.1606 4.43550  18
   4  48   0 50.7606 5.18069  12
  -4  48   0 43.0204 4.69076  38
  -4  48   0 50.5239 4.37448  31
   5 -48   0 26.8601 3.82021  37
   5 -48   0 28.2230 4.36932   3
  -5 -48   0 33.4653 3.77515  18
   5 -48   0 30.6102 4.17835  39
   5 -48   0 18.9457 6.40104  23
  -5 -48   0 40.3270 5.10678  14
  -5 -48   0 29.5425 3.81713  29
   5 -48   0 27.2728 3.64550  27
  -5 -48   0 31.2826 5.24636  17
  -5  48   0 28.6967 3.17263  21
  -5  48   0 28.7841 3.47967  38
   5  48   0 29.8210 3.78330  18
   5  48   0 29.2174 3.97255  12
  -5  48   0 29.7908 3.22391  31
   5  48   0 33.6491 5.80493  22
  -6 -48   0 36.6456 5.43631  17
  -6 -48   0 43.9120 4.45218  29
   6 -48   0 40.8547 4.99615   3
  -6 -48   0 40.3725 4.03349  18
   6 -48   0 34.3989 4.10655  27
   6 -48   0 40.9722 4.03716  37
  -6 -48   0 36.0400 5.62595  14
   6 -48   0 35.8442 7.41912  23
   6 -48   0 38.2936 4.68463  39
  -6  48   0 36.5274 3.51487  31
  -6  48   0 36.6359 3.32976  21
   6  48   0 36.8920 4.01868  18
   6  48   0 33.2333 5.37947  12
   6  48   0 33.6942 3.80727   4
   6  48   0 37.2572 5.80887  22
  -6  48   0 34.3636 3.59698  38
  -7 -48   0 12.3788 2.60276  29
   7 -48   0 11.1267 2.42976  27
   7 -48   0 10.9846 2.18826  37
   7 -48   0 8.60106 2.54165  39
  -7 -48   0 12.2788 3.84594  17
   7 -48   0 10.6295 3.91001   3
   7  48   0 6.57329 3.06856  22
  -7  48   0 9.00249 1.61942  21
  -7  48   0 9.61228 1.62344  31
   7  48   0 9.23093 2.02033   4
   7  48   0 12.3307 2.45114  29
   8 -48   0 81.4120 6.52529   3
  -8 -48   0 84.3150 6.16026  18
  -8 -48   0 85.4351 7.27754  17
  -8 -48   0 81.5675 7.02731  29
   8 -48   0 86.0060 7.02790  37
   8 -48   0 77.2883 6.34644  39
   8 -48   0 82.9676 6.19777  27
   8  48   0 83.0425 7.88478  22
  -8  48   0 77.7481 5.38227  31
   8  48   0 86.9277 6.20778  29
  -8  48   0 68.2170 5.46810  21
   8  48   0 91.0045 6.00278   4
  -8  48   0 71.7049 5.23509   9
   9 -48   0 0.68251 1.74923  39
  -9 -48   0 1.77922 1.61833  18
  -9 -48   0 2.85559 2.35564  17
   9 -48   0 3.39453 2.77338   3
   9 -48   0 2.55640 1.74310  27
   9  48   0 2.99658 1.71166  29
  -9  48   0 2.78002 1.06828   6
  -9  48   0 2.06565 0.87853  21
 -10 -48   0 45.0524 3.78360  18
  10 -48   0 41.2602 3.37914  27
  10  48   0 47.3171 3.84649  29
   0 -49   0 3.45275 2.57743  17
   0 -49   0 0.73344 2.12646   3
   0 -49   0 0.11795 3.18707  23
   0 -49   0 1.43933 1.64419  29
   0 -49   0 2.77042 2.60588  14
   0  49   0 0.11752 1.60198  21
   0  49   0 1.54762 2.62874  12
   0  49   0 6.06518 2.13328  18
   0  49   0 0.36522 1.82435  38
   0  49   0 4.49358 2.07724   4
   0  49   0 1.99571 1.54074  31
  -1 -49   0 28.6379 4.12100   3
  -1 -49   0 35.4611 5.19343  17
  -1 -49   0 38.4884 5.02186  14
   1 -49   0 31.0264 3.33938  29
   1 -49   0 31.8402 5.91539  23
   1 -49   0 28.7950 4.53909  14
   1 -49   0 29.1510 4.33834   3
   1 -49   0 30.5919 4.52125  17
  -1 -49   0 31.1159 3.58440  29
   1  49   0 30.4129 3.93236  18
  -1  49   0 33.5511 4.04248  38
  -1  49   0 23.0491 4.81048  12
  -1  49   0 30.7511 3.69555   4
   1  49   0 35.9089 5.89743  22
  -1  49   0 30.5441 3.39718  21
   1  49   0 31.1602 3.29008  31
  -1  49   0 27.9575 3.75099  18
   1  49   0 29.9610 3.25453  21
   1  49   0 41.7039 7.04225  12
  -1  49   0 32.2743 3.44257  31
   1  49   0 28.4726 4.04020  38
   2 -49   0 20.5538 3.48440  27
   2 -49   0 26.8316 3.91369  14
   2 -49   0 23.2915 2.79300  29
   2 -49   0 25.4464 3.98067  17
  -2 -49   0 27.3050 4.85415  17
  -2 -49   0 21.7133 3.37270  29
   2 -49   0 22.9404 3.70385  39
  -2 -49   0 32.8225 4.86311  14
   2 -49   0 24.0686 4.07280   3
   2 -49   0 30.4019 5.91839  23
   2  49   0 23.4415 2.79039  21
   2  49   0 31.8754 4.39714  12
  -2  49   0 27.7363 3.73640  12
   2  49   0 29.6443 5.30144  22
  -2  49   0 25.2682 3.32621   4
  -2  49   0 24.6194 4.44189  18
  -2  49   0 25.1487 3.21700  21
  -2  49   0 24.9007 3.17765  31
  -2  49   0 25.9443 3.75731  38
   2  49   0 26.8854 3.91549  18
  -3 -49   0 10.4243 2.83089   8
   3 -49   0 5.01880 2.34831  27
  -3 -49   0 5.67160 2.37081  29
   3 -49   0 4.85056 2.90912  14
   3 -49   0 6.03519 2.43811  17
   3 -49   0 2.46045 3.62731  23
   3 -49   0 4.07462 2.54967   3
   3 -49   0 3.20937 1.95001  39
  -3 -49   0 3.73160 2.46746  14
   3 -49   0 4.64682 1.49308  29
  -3  49   0 5.52259 1.97568  18
  -3  49   0 3.67311 1.67479   4
   3  49   0 7.80296 2.39627  12
  -3  49   0 3.73376 1.74192  21
  -3  49   0 5.29287 2.12382  12
  -3  49   0 6.08365 2.20887  38
  -3  49   0 5.08490 1.81390  31
   3  49   0 3.28613 1.25577  21
   3  49   0 1.96756 2.91290  22
   4 -49   0 29.6044 4.38721   3
   4 -49   0 33.4992 4.08634  27
  -4 -49   0 37.0042 3.75998   8
   4 -49   0 33.6660 4.20669  37
   4 -49   0 29.7661 3.01295  29
   4 -49   0 32.2383 4.05120  39
   4 -49   0 34.0420 3.88397  17
  -4 -49   0 31.4224 4.77708  14
  -4 -49   0 36.6118 5.24937  17
   4 -49   0 43.3882 8.58807  23
  -4 -49   0 35.3798 3.99443  29
  -4  49   0 44.2850 4.01032   4
   4  49   0 33.2660 4.22906  12
  -4  49   0 32.7976 3.53278  31
   4  49   0 32.3594 4.04963  18
  -4  49   0 33.5579 3.88115  38
  -4  49   0 35.6509 3.67048  18
   4  49   0 32.2428 5.79021  22
  -4  49   0 34.0892 3.49168  21
  -4  49   0 34.3326 3.87727  12
  -5 -49   0 8.56263 2.39134  29
   5 -49   0 3.44982 4.28381  23
  -5 -49   0 8.81439 3.10849  17
   5 -49   0 7.08245 2.27759  27
  -5 -49   0 5.82331 2.08071   8
  -5 -49   0 6.88924 2.66169  14
   5 -49   0 6.55707 2.71275   3
   5 -49   0 9.41142 2.32379  37
   5 -49   0 4.08865 2.30075  39
   5  49   0 6.43394 2.10633  18
   5  49   0 8.53084 2.18507   4
   5  49   0 10.1610 2.49455  12
  -5  49   0 7.65940 1.80521  21
  -5  49   0 9.45826 1.86644  31
   5  49   0 9.60914 3.72474  22
  -5  49   0 3.23029 2.61392  38
  -6 -49   0 82.1946 6.55117  29
   6 -49   0 81.2022 6.88993   3
   6 -49   0 75.8068 6.56179  39
   6 -49   0 81.6658 6.17508  27
  -6 -49   0 78.2944 7.67689  17
   6 -49   0 79.7628 6.79733  37
  -6  49   0 79.4740 5.88305  31
   6  49   0 79.8402 6.27317  18
   6  49   0 83.4448 6.78216  12
  -6  49   0 79.8754 5.85239  21
   6  49   0 71.3178 7.23454   4
   6  49   0 91.9371 7.77789  29
   6  49   0 91.2046 9.06276  22
  -7 -49   0 1.65881 1.68458  29
  -7 -49   0 1.89482 1.64187  18
   7 -49   0 1.35451 1.54990  37
   7 -49   0 0.39742 1.88759  27
   7 -49   0 3.85383 3.65956  39
   7 -49   0 1.79859 2.16914   3
   7  49   0 3.12609 1.94525  29
   7  49   0 1.37320 1.31618  18
   7  49   0 1.54668 2.65770  22
  -7  49   0 1.47580 1.22270  31
  -7  49   0 0.68176 1.20350  21
   7  49   0 1.50052 1.42635   4
  -8 -49   0 48.3677 4.08558  18
   8 -49   0 47.3743 4.51482   3
   8 -49   0 49.0876 4.12344  27
  -8 -49   0 51.2829 4.64829  29
   8 -49   0 45.8511 4.38758  39
  -8 -49   0 45.8939 5.40681  17
  -8  49   0 44.0446 3.36585  21
   8  49   0 51.5958 4.32206  29
  -8  49   0 42.8457 3.36896  31
  -9 -49   0 2.64513 2.05685  17
   9 -49   0 3.91561 2.85196   3
   9 -49   0 1.49491 1.61396  39
  -9 -49   0 3.15418 2.07055  29
  -9 -49   0 5.10379 1.39274  18
   9 -49   0 3.04859 2.03884  27
  -9  49   0 3.55122 1.02187   6
   9  49   0 7.31862 2.03580  29
  -9  49   0 5.25995 0.98441  21
  10 -49   0 13.7670 2.30917  27
  10  49   0 12.7403 1.90490  29
   0 -50   0 127.509 9.22593  29
   0 -50   0 123.324 10.2262  14
   0 -50   0 127.802 11.5678  17
   0 -50   0 143.684 10.4405   3
   0  50   0 160.106 11.9993  18
   0  50   0 129.134 10.3154  38
[truncated: 11,140,471 more chars]
