# Supplementary material for: Practical hints and tips for solution of pseudo-merohedric twins: three case studies
Source: Acta Crystallogr E Crystallogr Commun. 2021 Apr 9;77(Pt 5):452–65. doi: 10.1107/S205698902100342X (PMC8100258; doi:10.1107/S205698902100342X)
Supplement: Supplementary file 4 [file e-77-00452-sup4.ins.txt]

TITL WUGLES in P2(1)   
CELL 1.54178  15.5993  49.062  15.6099  90.000 119.896  90.000
ZERR   24.00   0.0008   0.002   0.0008   0.000   0.002   0.000
LATT -1
SYMM -X, 0.5+Y, -Z
SFAC C H N O
UNIT 504 384 48 96
FIND   194
PLOP   259   324   362
MIND 1.0 -0.1
TWIN 0 0 1 0 1 0 -1 0 -1
NTRY 20
WEED 0.3
HKLF 4
END
