# Supplementary material for: Practical hints and tips for solution of pseudo-merohedric twins: three case studies
Source: Acta Crystallogr E Crystallogr Commun. 2021 Apr 9;77(Pt 5):452–65. doi: 10.1107/S205698902100342X (PMC8100258; doi:10.1107/S205698902100342X)
Supplement: Supplementary file 5 [file e-77-00452-sup5.hkl]

  -1   0   0 -3.0016 0.65803   3
  -1   0   0 -2.4067 0.97798   4
  -1   0   0 -4.4024 0.86694   1
   1   0   0 -4.3554 0.84757   2
   1   0   0 -4.3828 0.93205   1
   1   0   0 -4.0914 0.87648   4
  -2   0   0 3500.43 151.753   2
  -2   0   0 3518.90 116.730   3
  -2   0   0 3587.93 150.027   4
  -2   0   0 3599.96 173.877   1
   2   0   0 3547.43 157.747   1
   2   0   0 3583.52 122.242   2
   2   0   0 3520.18 96.2144   3
   2   0   0 3478.18 164.894   4
  -3   0   0 -0.4021 1.93353   3
  -3   0   0 -5.9767 2.77852   2
  -3   0   0 -0.2937 2.30894   1
   3   0   0 -0.9757 2.70487   1
   3   0   0 -3.1389 1.56503   3
   3   0   0 -2.5655 1.44753   4
   3   0   0 1.22366 2.28059   2
  -4   0   0 19.0315 3.16754   2
  -4   0   0 20.6879 2.65687   3
  -4   0   0 23.6223 3.93352   4
  -4   0   0 17.0020 3.78216   1
   4   0   0 18.1882 3.81504   4
   4   0   0 23.2681 4.06449   2
   4   0   0 26.1801 3.88518   1
  -5   0   0 1.36419 3.47600   2
  -5   0   0 -1.5550 3.86501   4
  -5   0   0 -1.9068 3.81853   1
  -5   0   0 -2.6459 2.60062   3
   5   0   0 1.38094 3.77990   2
   5   0   0 10.3208 4.83698   1
   5   0   0 6.49805 4.30622   4
   5   0   0 -5.8135 3.04256   3
  -6   0   0 4.46709 5.23996   1
  -6   0   0 9.21182 5.82223   4
  -6   0   0 -2.3369 3.93413   2
   6   0   0 6.66279 4.55541   4
   6   0   0 4.39362 3.16404   3
   6   0   0 -0.9012 4.22134   2
   6   0   0 3.74161 4.76779   1
  -7   0   0 -3.2197 5.18068   2
   7   0   0 2.50262 4.49623   3
   7   0   0 -9.1776 5.74716   1
  -8   0   0 156.523 13.4220   2
   8   0   0 180.691 15.0647   1
   8   0   0 157.690 13.3500   4
   8   0   0 186.266 11.6595   3
  -9   0   0 -3.9337 8.75303   2
   9   0   0 -3.3899 7.80746   1
   9   0   0 8.21544 7.33696   3
   9   0   0 5.43014 7.83325   4
 -10   0   0 9.44521 8.33303   2
  10   0   0 12.8968 9.12066   4
  10   0   0 3.30325 9.53192   1
 -11   0   0 -1.8429 9.77884   2
  11   0   0 -7.2580 7.58483   1
  11   0   0 4.24063 8.54605   4
 -12   0   0 26.6905 14.6470   2
  12   0   0 12.1854 15.6887   1
  12   0   0 15.8558 13.1821   4
 -13   0   0 -22.313 21.3265   2
  13   0   0 -8.9417 18.0701   4
  13  -1   0 -13.609 14.9889   4
  13  -1   0 5.57346 16.1020   1
 -13   1   0 -15.711 14.8941   2
  12  -1   0 16.4981 13.1531   1
  12  -1   0 20.4802 12.4112   4
 -12   1   0 21.7111 16.5090   2
  11  -1   0 10.7991 11.2337   4
  11  -1   0 14.5419 11.2048   1
 -11   1   0 8.09850 9.65998   2
  10  -1   0 55.8661 10.9399   1
  10  -1   0 41.6075 11.3710   4
 -10   1   0 46.3806 9.61903   2
   9  -1   0 46.6242 10.7761   4
   9  -1   0 27.6647 11.3418   1
   9  -1   0 60.7396 11.3921   3
  -9   1   0 69.3192 9.50267   2
   8  -1   0 25.9286 8.83907   3
   8  -1   0 49.9339 8.38967   4
   8  -1   0 51.6021 6.45345   1
  -8   1   0 42.8390 7.68677   2
   7  -1   0 115.962 16.5914   1
   7  -1   0 141.819 16.4479   4
   7  -1   0 137.089 12.2837   2
   7  -1   0 144.036 10.9594   3
  -7   1   0 145.120 10.5640   2
  -7   1   0 132.638 17.8220   4
   6  -1   0 51.5898 6.64465   1
   6  -1   0 38.7617 5.62389   4
   6  -1   0 51.4746 5.89935   3
   6  -1   0 44.4029 6.83478   2
  -6   1   0 55.2340 5.49782   2
  -6   1   0 36.2791 7.49472   4
  -6   1   0 41.4417 7.09352   1
   5  -1   0 169.869 13.6580   3
   5  -1   0 154.450 12.5782   1
   5  -1   0 176.935 14.0468   4
   5  -1   0 167.881 12.0754   2
  -5   1   0 149.802 14.1599   4
  -5   1   0 164.277 10.5444   2
  -5   1   0 164.180 13.2587   1
   4  -1   0 79.7104 5.30930   1
   4  -1   0 82.9907 4.59490   2
   4  -1   0 96.6553 5.12897   4
   4  -1   0 88.0404 6.32889   3
  -4   1   0 84.9621 5.93875   4
  -4   1   0 83.1775 5.24669   2
  -4   1   0 87.7581 6.06045   1
   3  -1   0 221.991 7.43702   2
   3  -1   0 213.047 13.9426   1
   3  -1   0 216.845 14.5473   4
   3  -1   0 208.821 7.16213   3
  -3   1   0 211.158 10.1761   1
  -3   1   0 216.031 10.3304   2
  -3   1   0 207.021 11.7013   4
   2  -1   0 -3.9841 1.22235   4
   2  -1   0 -3.5370 1.21829   1
   2  -1   0 -1.3867 1.84718   3
   2  -1   0 -3.0132 0.96343   2
  -2   1   0 -1.2662 1.02078   2
  -2   1   0 0.73093 1.06002   4
  -2   1   0 -3.2483 1.54713   1
   1  -1   0 -11.440 0.22967   2
   1  -1   0 -12.017 0.78342   1
  -1   1   0 -10.152 0.98275   1
   0  -1   0 -11.981 0.85639   2
   0   1   0 -9.9834 0.82047   2
  -1  -1   0 -0.2462 1.51538   2
  -1  -1   0 -4.0197 1.22260   4
  -1  -1   0 -1.7013 0.81846   3
   1   1   0 -2.6504 1.56981   4
   1   1   0 -2.1191 1.70480   2
  -2  -1   0 317.158 13.7165   4
  -2  -1   0 314.164 11.3335   3
  -2  -1   0 323.442 13.1767   2
  -2  -1   0 315.092 23.4275   1
   2   1   0 321.412 16.6040   2
   2   1   0 319.156 13.1501   4
   2   1   0 326.138 16.4153   1
   2   1   0 302.025 10.2549   3
  -3  -1   0 59.0183 4.75960   1
  -3  -1   0 53.9562 5.33351   4
  -3  -1   0 48.1985 4.85889   2
  -3  -1   0 52.2467 3.10864   3
   3   1   0 44.1078 4.46910   2
   3   1   0 50.7270 5.26791   4
   3   1   0 49.5314 2.57696   3
   3   1   0 56.4790 4.29331   1
  -4  -1   0 294.525 14.4132   3
  -4  -1   0 294.338 15.2312   4
  -4  -1   0 302.558 16.6084   2
  -4  -1   0 319.615 17.1216   1
   4   1   0 314.641 15.0835   1
   4   1   0 280.092 25.9318   2
   4   1   0 285.441 12.3057   4
   4   1   0 284.138 11.7348   3
  -5  -1   0 41.7481 6.78073   4
  -5  -1   0 30.4283 5.23391   2
  -5  -1   0 28.8301 3.39433   3
  -5  -1   0 30.8429 6.70354   1
   5   1   0 38.9958 5.27219   2
   5   1   0 23.3785 4.53936   3
   5   1   0 27.9421 4.84178   4
   5   1   0 44.8321 6.55536   1
  -6  -1   0 203.812 13.4136   3
  -6  -1   0 216.417 12.9452   2
   6   1   0 228.729 14.0190   3
   6   1   0 218.325 21.9010   4
   6   1   0 206.898 21.3804   1
  -7  -1   0 18.7309 6.77141   2
   7   1   0 17.4495 6.91245   4
   7   1   0 25.6605 4.82108   3
   7   1   0 23.3583 6.73030   1
  -8  -1   0 101.033 12.9368   2
   8   1   0 79.8467 13.7971   4
   8   1   0 68.9991 10.8639   1
   8   1   0 79.7675 10.2496   3
  -9  -1   0 35.6986 10.3510   2
   9   1   0 34.4268 10.1367   1
   9   1   0 14.6830 10.3895   4
 -10  -1   0 9.30884 11.7834   2
  10   1   0 15.7769 8.74234   4
 -11  -1   0 19.4395 12.5212   2
  11   1   0 43.8775 13.2730   4
 -12  -1   0 11.3129 13.8162   2
  12   1   0 8.77913 15.1080   4
  14  -2   0 14.0887 19.1056   1
  14  -2   0 45.8061 18.0791   4
 -14   2   0 21.3476 15.4824   2
  13  -2   0 -1.4773 13.2637   1
  13  -2   0 8.18693 11.1369   4
 -13   2   0 -15.407 15.7589   2
  12  -2   0 25.0326 11.9896   4
  12  -2   0 47.9462 13.5866   1
 -12   2   0 36.0677 12.3147   2
  11  -2   0 -4.7956 8.29944   4
  11  -2   0 -12.827 9.40556   1
 -11   2   0 -10.242 7.59670   2
  10  -2   0 36.2380 9.46858   4
  10  -2   0 21.3675 10.6966   1
 -10   2   0 36.4208 8.74472   2
   9  -2   0 7.67319 6.28077   4
   9  -2   0 -9.8335 9.81910   3
   9  -2   0 5.58105 5.08068   1
  -9   2   0 -3.3889 4.74206   2
   8  -2   0 189.702 16.1663   2
   8  -2   0 213.692 12.4556   4
   8  -2   0 204.654 12.0584   1
   8  -2   0 181.983 25.5302   3
  -8   2   0 189.525 16.0597   2
   7  -2   0 -1.6410 4.74342   3
   7  -2   0 -0.4264 4.56446   2
   7  -2   0 1.47749 4.45626   1
   7  -2   0 -2.3836 4.03862   4
  -7   2   0 5.02019 3.75543   2
  -7   2   0 -4.1753 5.34050   4
   6  -2   0 97.1938 6.91641   4
   6  -2   0 111.397 9.36162   3
   6  -2   0 113.599 9.38282   1
   6  -2   0 113.549 8.38188   2
  -6   2   0 123.682 10.7198   4
  -6   2   0 106.737 6.07710   2
  -6   2   0 107.007 10.4877   1
   5  -2   0 -0.3330 4.18008   3
   5  -2   0 -0.8952 3.17331   1
   5  -2   0 2.95591 2.16261   2
   5  -2   0 1.40696 2.74343   4
  -5   2   0 0.98724 2.64676   2
  -5   2   0 4.17432 4.37523   1
  -5   2   0 -6.7195 2.99580   4
   4  -2   0 964.406 68.7998   1
   4  -2   0 1002.39 47.3008   4
   4  -2   0 1019.02 46.8461   3
   4  -2   0 1021.50 38.3071   2
  -4   2   0 970.160 35.2196   2
  -4   2   0 979.540 45.3742   4
  -4   2   0 1006.92 67.2942   1
   3  -2   0 5.22704 1.58860   4
   3  -2   0 1.64159 1.06297   2
   3  -2   0 4.26080 2.27777   3
   3  -2   0 2.96145 2.35782   1
  -3   2   0 -2.4211 2.40516   1
  -3   2   0 1.41281 1.13867   2
  -3   2   0 1.46624 2.10459   4
   2  -2   0 9024.94 400.130   1
  -2   2   0 9423.63 328.112   1
   1  -2   0 0.37204 0.85454   2
  -1   2   0 -1.1222 1.69274   1
  -1   2   0 -2.5594 1.04694   2
   0  -2   0 9688.83 391.998   2
   0   2   0 9718.17 317.643   2
  -1  -2   0 4.61027 2.52562   2
  -1  -2   0 0.44823 2.74271   4
  -1  -2   0 1.31472 1.36382   3
   1   2   0 -1.0463 1.33064   3
   1   2   0 1.98080 2.18310   4
   1   2   0 1.10279 2.37415   2
  -2  -2   0 903.905 39.7953   2
  -2  -2   0 921.320 47.8208   3
  -2  -2   0 898.190 57.0551   4
  -2  -2   0 929.464 58.7255   1
   2   2   0 927.445 38.5417   2
   2   2   0 881.563 77.7597   4
   2   2   0 926.105 37.5291   3
  -3  -2   0 2.98699 3.32459   2
  -3  -2   0 2.05289 1.52849   3
  -3  -2   0 2.84681 3.02979   4
  -3  -2   0 -3.7865 3.40037   1
   3   2   0 -3.9017 3.42165   2
   3   2   0 -6.3802 3.63546   4
  -4  -2   0 91.9952 7.09454   2
  -4  -2   0 91.4939 10.1832   1
  -4  -2   0 82.3723 4.41527   3
  -4  -2   0 79.3444 9.19133   4
   4   2   0 97.0855 9.11206   4
   4   2   0 79.6049 9.88239   2
   4   2   0 101.582 4.46154   3
  -5  -2   0 -0.8544 2.23918   3
  -5  -2   0 4.11247 4.83339   2
   5   2   0 7.43243 3.15766   3
   5   2   0 -13.771 5.60609   4
  -6  -2   0 171.120 15.3022   2
  -6  -2   0 158.197 13.5370   3
   6   2   0 207.355 11.1545   3
   6   2   0 174.999 14.4402   4
  -7  -2   0 -0.2018 6.72942   2
   7   2   0 1.94659 4.88197   4
   7   2   0 -9.1896 4.61274   3
  -8  -2   0 55.3645 11.9938   2
   8   2   0 57.3571 7.68209   3
   8   2   0 77.0532 14.1066   4
  -9  -2   0 1.75197 9.57167   2
   9   2   0 -1.4508 9.96155   4
 -10  -2   0 1.55801 11.0711   2
  10   2   0 7.59027 13.8215   4
 -11  -2   0 17.5651 14.3613   2
  11   2   0 -2.1922 9.75378   4
 -12  -2   0 18.3870 20.9930   2
  12   2   0 -3.2144 13.6214   4
  14  -3   0 -3.2690 18.4107   1
  14  -3   0 17.2718 17.1724   4
  13  -3   0 -5.9995 14.0125   1
  13  -3   0 9.22743 12.2647   4
 -13   3   0 8.12273 12.8768   2
  12  -3   0 24.4961 9.85834   1
  12  -3   0 23.6902 10.7144   4
 -12   3   0 24.2667 11.9886   2
  11  -3   0 40.4451 11.5854   4
  11  -3   0 53.3056 13.6412   1
 -11   3   0 45.0592 10.1218   2
  10  -3   0 156.550 15.3431   4
  10  -3   0 166.928 17.6303   1
 -10   3   0 148.032 19.7142   2
   9  -3   0 65.1548 11.1500   1
   9  -3   0 60.5412 12.9793   4
  -9   3   0 91.3472 10.1406   2
   8  -3   0 5.99598 5.34937   1
   8  -3   0 -3.2657 6.61828   3
   8  -3   0 4.92942 5.92795   2
   8  -3   0 5.35365 4.83032   4
  -8   3   0 2.58647 3.16817   2
  -8   3   0 7.64009 6.21039   4
   7  -3   0 119.597 12.1287   3
   7  -3   0 142.038 9.79125   2
   7  -3   0 122.087 14.6015   1
   7  -3   0 124.452 13.9724   4
  -7   3   0 144.178 9.69526   2
  -7   3   0 137.503 17.1774   4
   6  -3   0 60.8339 4.64468   2
   6  -3   0 77.6326 6.11992   1
   6  -3   0 69.6138 4.87210   4
   6  -3   0 76.7944 7.83074   3
  -6   3   0 62.4455 6.04397   4
  -6   3   0 50.3978 7.84278   1
  -6   3   0 58.9659 4.46233   2
   5  -3   0 200.104 27.5518   1
   5  -3   0 183.441 32.3512   4
   5  -3   0 189.785 39.4975   2
   5  -3   0 212.894 39.1630   3
  -5   3   0 212.260 13.4257   2
  -5   3   0 203.660 36.8862   1
  -5   3   0 234.000 22.4111   4
   4  -3   0 524.256 23.7463   1
   4  -3   0 503.994 25.2661   4
   4  -3   0 544.695 19.6410   3
   4  -3   0 526.229 21.6520   2
  -4   3   0 512.767 23.6920   4
  -4   3   0 479.409 17.8318   2
  -4   3   0 527.317 29.8774   1
   3  -3   0 0.77937 2.31040   1
  -3   3   0 3.33421 2.75265   1
   2  -3   0 273.338 13.3460   1
   2  -3   0 285.841 9.52695   2
  -2   3   0 278.517 12.5493   1
   1  -3   0 201.579 7.15308   2
   1  -3   0 211.699 9.67068   1
  -1   3   0 188.774 8.55331   2
   0  -3   0 -0.9188 1.95590   4
   0  -3   0 -2.9241 2.08751   2
   0   3   0 0.15691 1.84461   2
  -1  -3   0 316.223 13.0635   2
  -1  -3   0 317.201 16.6450   3
  -1  -3   0 319.540 22.1109   4
   1   3   0 310.811 18.6245   2
  -2  -3   0 401.896 39.2869   3
  -2  -3   0 414.959 41.1377   2
  -2  -3   0 424.466 37.3063   4
   2   3   0 412.501 55.4060   2
   2   3   0 416.230 42.7845   4
  -3  -3   0 39.5571 6.20416   1
  -3  -3   0 30.0774 2.99772   3
  -3  -3   0 32.0840 5.73532   2
  -3  -3   0 30.5319 6.32965   4
   3   3   0 28.6360 5.90449   2
   3   3   0 30.3968 2.98622   3
   3   3   0 26.2547 5.74366   4
  -4  -3   0 237.982 12.7724   2
  -4  -3   0 228.750 9.22547   3
  -4  -3   0 234.180 23.7161   1
   4   3   0 227.423 12.6988   3
   4   3   0 191.772 15.5780   4
  -5  -3   0 1.28226 2.50482   3
  -5  -3   0 8.52800 6.10100   2
   5   3   0 -0.0531 3.92333   4
   5   3   0 -4.8362 3.15614   3
  -6  -3   0 136.336 11.0840   3
  -6  -3   0 159.821 16.0184   2
   6   3   0 138.840 13.8085   4
   6   3   0 150.380 9.53655   3
  -7  -3   0 76.5966 13.3466   2
   7   3   0 74.6892 12.9890   4
   7   3   0 83.3114 6.93223   3
  -8  -3   0 98.0116 14.3810   2
   8   3   0 85.3513 12.6046   4
  -9  -3   0 35.8809 13.2432   2
   9   3   0 -1.3674 12.0568   4
 -10  -3   0 12.7879 13.9094   2
  10   3   0 8.19812 10.7541   4
 -11  -3   0 13.8385 16.8071   2
  11   3   0 0.68818 12.9778   4
  15  -4   0 18.5120 19.6934   1
  14  -4   0 2.34714 12.4541   4
  14  -4   0 36.6289 16.8807   1
  13  -4   0 -7.7394 8.43938   1
  13  -4   0 4.97587 10.6911   4
 -13   4   0 13.7704 8.64034   2
  12  -4   0 29.9617 14.5285   1
  12  -4   0 46.2169 10.2964   4
 -12   4   0 46.6642 10.5247   2
  11  -4   0 2.97812 6.13689   4
  11  -4   0 5.67093 10.1736   1
 -11   4   0 1.35853 7.27967   2
  10  -4   0 53.1517 10.3266   1
  10  -4   0 40.3128 6.81031   4
 -10   4   0 39.2099 6.69301   2
   9  -4   0 -6.9067 5.95275   1
   9  -4   0 -11.297 4.47128   4
  -9   4   0 -5.9247 4.19513   2
   8  -4   0 72.6434 7.75884   4
   8  -4   0 78.4491 9.84649   1
  -8   4   0 50.3831 9.38665   4
  -8   4   0 88.9245 6.45628   2
   7  -4   0 -8.8878 6.11875   3
   7  -4   0 3.19864 3.96680   4
   7  -4   0 5.12424 3.07000   2
   7  -4   0 1.74768 4.94105   1
  -7   4   0 -1.7658 3.56509   4
  -7   4   0 -0.9779 2.65340   2
   6  -4   0 143.278 8.88107   1
   6  -4   0 149.625 7.97147   4
   6  -4   0 154.482 13.0270   3
   6  -4   0 157.330 7.66639   2
  -6   4   0 155.197 11.8377   1
  -6   4   0 144.250 8.44043   2
  -6   4   0 161.520 12.5752   4
   5  -4   0 -4.1465 3.10494   1
   5  -4   0 -9.4205 4.12832   3
   5  -4   0 0.40378 2.24373   4
  -5   4   0 -0.5934 0.97473   2
  -5   4   0 1.45561 2.80509   1
   4  -4   0 3272.12 102.281   1
   4  -4   0 3223.08 89.4285   4
  -4   4   0 3349.22 92.0627   1
   3  -4   0 -0.4041 2.10151   1
   3  -4   0 0.86048 1.01627   2
  -3   4   0 0.95708 2.12219   1
   2  -4   0 969.187 39.6749   2
   2  -4   0 946.667 48.5108   1
  -2   4   0 1041.70 30.5746   1
   1  -4   0 -2.5465 2.11924   2
   1  -4   0 -2.8125 2.71313   1
  -1   4   0 -2.3046 2.17218   2
   0  -4   0 3082.06 79.0597   2
   0  -4   0 3084.03 68.0726   4
   0   4   0 3211.82 110.543   2
  -1  -4   0 0.44609 1.71810   3
  -1  -4   0 0.47271 4.37284   4
  -1  -4   0 5.13050 3.19788   2
   1   4   0 0.45155 3.68331   2
  -2  -4   0 114.239 6.62518   2
  -2  -4   0 116.435 7.94767   3
  -2  -4   0 115.620 8.51346   4
   2   4   0 125.635 8.61554   2
  -3  -4   0 4.26118 2.50014   3
  -3  -4   0 12.4462 5.19174   2
   3   4   0 2.68919 3.31805   4
  -4  -4   0 97.8433 10.2068   2
  -4  -4   0 93.2626 5.22162   3
   4   4   0 113.991 9.65596   4
  -5  -4   0 5.33190 7.11519   2
  -5  -4   0 0.34784 2.72185   3
   5   4   0 -9.1543 4.55023   4
   5   4   0 2.80576 3.39705   3
  -6  -4   0 27.7208 9.23905   2
  -6  -4   0 24.8980 3.73282   3
   6   4   0 37.3440 7.82973   4
   6   4   0 29.4050 4.88912   3
  -7  -4   0 -18.270 7.95328   2
   7   4   0 7.69081 9.78024   4
  -8  -4   0 95.5705 16.1321   2
   8   4   0 67.6931 16.5040   4
  -9  -4   0 15.1321 12.7850   2
 -10  -4   0 15.1822 15.6227   2
  15  -5   0 22.1020 13.1405   1
  14  -5   0 4.94209 15.4909   1
  14  -5   0 13.1848 11.5775   4
  13  -5   0 16.9671 13.5147   1
  13  -5   0 -0.8887 12.8157   4
  12  -5   0 50.1057 10.3123   4
  12  -5   0 46.5871 14.8864   1
 -12   5   0 72.0138 10.9273   2
  11  -5   0 2.36338 6.15474   4
  11  -5   0 4.67310 9.43413   1
 -11   5   0 0.63589 5.58282   2
  10  -5   0 59.2059 7.19641   4
  10  -5   0 74.5008 10.2103   1
 -10   5   0 50.2996 6.06022   2
   9  -5   0 9.35742 4.72371   4
   9  -5   0 6.46370 6.10258   1
  -9   5   0 7.90255 6.70255   4
  -9   5   0 11.8854 3.46028   2
   8  -5   0 24.8601 6.72080   1
   8  -5   0 30.3521 5.74022   4
  -8   5   0 29.5027 3.26431   2
  -8   5   0 33.1912 6.43910   4
   7  -5   0 168.145 38.6280   1
   7  -5   0 157.933 36.8025   4
  -7   5   0 171.442 11.8843   2
   6  -5   0 191.964 16.1745   3
   6  -5   0 207.854 11.5641   1
   6  -5   0 197.129 8.44092   4
  -6   5   0 202.314 15.5674   1
   5  -5   0 -0.8448 3.79463   1
   5  -5   0 1.20045 2.32393   4
  -5   5   0 -1.1324 4.27956   1
   4  -5   0 12.7018 1.46392   2
   4  -5   0 13.2581 4.04382   1
  -4   5   0 15.9660 4.67744   1
   3  -5   0 138.212 13.9026   1
   3  -5   0 123.816 9.39935   2
  -3   5   0 110.545 13.2219   1
   2  -5   0 238.760 16.3413   2
   2  -5   0 236.675 14.8266   1
   1  -5   0 9.77230 2.82903   2
   1  -5   0 9.78396 3.51817   1
  -1   5   0 3.78915 2.99531   2
   0  -5   0 -0.9166 3.49100   4
   0  -5   0 -2.0132 2.49600   3
   0  -5   0 3.60304 3.18800   2
   0   5   0 -1.7022 3.73358   2
  -1  -5   0 94.2021 9.02762   4
  -1  -5   0 111.639 8.36821   3
  -1  -5   0 108.205 8.03570   2
   1   5   0 107.480 13.2391   2
  -2  -5   0 324.114 48.6944   2
  -2  -5   0 315.367 75.7514   3
  -3  -5   0 19.0738 5.57196   2
  -3  -5   0 26.1484 3.98523   3
  -4  -5   0 18.2420 3.35975   3
  -4  -5   0 19.1423 6.73011   2
  -5  -5   0 20.4302 3.34756   3
  -5  -5   0 34.5445 8.19649   2
  -6  -5   0 29.8128 9.57827   2
  -7  -5   0 25.6123 10.9969   2
  -8  -5   0 7.10907 14.0088   2
  -9  -5   0 -9.7486 13.7577   2
 -10  -5   0 14.4575 17.4767   2
  15  -6   0 -0.8365 17.5632   1
  14  -6   0 13.2920 12.7009   4
  14  -6   0 28.0121 16.8350   1
  13  -6   0 -7.5759 13.1012   1
  13  -6   0 3.24866 8.91116   4
  12  -6   0 21.5284 9.13057   4
  12  -6   0 26.9365 10.1784   1
  11  -6   0 0.56517 5.26025   4
  11  -6   0 -10.995 8.26453   1
 -11   6   0 1.07065 4.86201   2
  10  -6   0 202.515 27.5929   4
  10  -6   0 181.362 37.1718   1
 -10   6   0 228.312 21.7673   2
   9  -6   0 -3.0070 4.06387   1
   9  -6   0 0.49646 5.60040   4
  -9   6   0 -2.1826 2.35972   2
   8  -6   0 276.982 15.6432   1
   8  -6   0 261.325 11.8718   4
  -8   6   0 288.544 6.05066   2
   7  -6   0 2.18364 3.12957   4
   7  -6   0 -2.8580 4.99465   1
   6  -6   0 189.004 8.40705   4
   6  -6   0 176.228 11.2016   1
  -6   6   0 200.127 14.0150   1
   5  -6   0 3.02334 4.17535   1
  -5   6   0 4.38556 4.75874   1
   4  -6   0 872.165 39.4920   2
   4  -6   0 883.058 46.7240   1
  -4   6   0 911.504 50.0143   1
   3  -6   0 0.41783 2.29691   2
   3  -6   0 1.42766 3.99730   1
  -3   6   0 -9.8399 4.14949   1
   2  -6   0 613.685 57.5120   1
   2  -6   0 651.435 31.4129   2
   1  -6   0 4.99683 3.86236   2
   1  -6   0 -4.5307 3.97100   1
  -1   6   0 -2.0272 3.77904   2
   0  -6   0 194.926 9.07936   3
   0  -6   0 203.508 11.9952   2
   0  -6   0 198.520 17.4801   4
   0   6   0 175.104 16.1200   2
  -1  -6   0 -4.4757 4.26401   2
  -1  -6   0 -1.3700 2.81574   3
  -2  -6   0 284.148 20.7651   2
  -2  -6   0 261.938 22.7180   3
  -3  -6   0 3.86662 6.80397   2
  -3  -6   0 -0.8433 3.17499   3
  -4  -6   0 380.850 60.3660   2
  -4  -6   0 404.979 34.9739   3
  -5  -6   0 -7.7790 9.12356   2
  -6  -6   0 36.3221 10.8939   2
  -7  -6   0 -19.447 12.3016   2
  -8  -6   0 31.0327 16.2943   2
  -9  -6   0 12.8675 17.6483   2
  15  -7   0 22.0594 17.3275   1
  14  -7   0 23.9994 14.2800   1
  14  -7   0 22.1634 10.7325   4
  13  -7   0 -0.3418 11.3295   4
  13  -7   0 7.85105 13.0526   1
  12  -7   0 52.9973 9.64338   4
  12  -7   0 80.8873 13.5913   1
  11  -7   0 4.37423 8.93805   1
  11  -7   0 3.67199 6.22679   4
 -11   7   0 7.52608 5.76757   2
  10  -7   0 32.9292 6.85072   1
  10  -7   0 28.0713 7.57762   4
   9  -7   0 27.4452 9.48853   4
   9  -7   0 19.2169 12.6228   1
   8  -7   0 21.2999 6.95644   1
   8  -7   0 8.99079 4.07351   4
   7  -7   0 -5.2220 3.43525   4
   7  -7   0 1.84085 3.53467   1
   6  -7   0 64.4220 5.89142   1
   5  -7   0 97.3525 15.9507   2
   5  -7   0 116.762 17.4011   1
   4  -7   0 2.28172 2.74243   2
   4  -7   0 -1.2424 3.59739   1
  -4   7   0 11.2703 6.62087   1
   3  -7   0 2.28665 4.22485   1
   3  -7   0 -1.7130 3.51714   2
   2  -7   0 225.052 24.6106   1
   2  -7   0 210.441 25.7705   2
   1  -7   0 40.3812 5.17123   2
   1  -7   0 49.2584 6.64090   1
   0  -7   0 -2.7269 4.76704   3
   0  -7   0 -4.4207 5.94889   2
  -1  -7   0 7.92286 6.02126   2
  -1  -7   0 0.70619 3.33021   3
  -2  -7   0 75.6936 21.4857   3
  -2  -7   0 73.4765 19.5449   2
  -3  -7   0 17.0462 5.01874   3
  -3  -7   0 12.9495 7.23407   2
  -4  -7   0 6.25070 9.47297   2
  -5  -7   0 28.0617 11.2841   2
  -6  -7   0 6.01043 11.9977   2
  -7  -7   0 33.8824 15.3537   2
  -8  -7   0 29.9617 16.7391   2
  15  -8   0 -29.306 16.0478   1
  14  -8   0 49.6339 17.6827   1
  13  -8   0 -2.4660 12.6926   1
  13  -8   0 -8.4288 8.21238   4
  12  -8   0 22.8357 13.3601   1
  12  -8   0 45.8130 11.5619   4
  11  -8   0 19.3280 9.31721   1
  11  -8   0 19.0045 7.39775   4
  10  -8   0 94.6863 17.8662   1
  10  -8   0 90.7463 14.7250   4
   9  -8   0 13.5651 7.11124   1
   9  -8   0 0.71179 3.95758   4
   8  -8   0 1046.47 61.5484   1
   8  -8   0 1049.40 53.4057   4
   7  -8   0 -4.3334 5.19700   1
   7  -8   0 -1.1254 4.15039   4
   6  -8   0 88.8866 4.27102   2
   6  -8   0 95.9223 4.70843   2
   6  -8   0 92.1918 9.06115   1
   5  -8   0 4.13999 2.62667   2
   5  -8   0 -2.0572 4.87592   1
   4  -8   0 193.253 19.1686   2
   4  -8   0 184.524 12.0403   1
   3  -8   0 -1.8245 4.86017   1
   3  -8   0 3.36928 4.68824   2
   2  -8   0 72.2533 7.14082   1
   2  -8   0 84.1678 6.64303   2
   1  -8   0 2.13668 4.52472   3
   1  -8   0 1.27844 5.63131   1
   1  -8   0 -2.3732 5.08382   2
   0  -8   0 918.542 70.8088   2
   0  -8   0 951.085 64.6383   3
  -1  -8   0 3.78307 5.30559   3
  -1  -8   0 -4.0673 6.92359   2
  -2  -8   0 152.573 22.6703   3
  -2  -8   0 186.535 28.3810   2
  -3  -8   0 -3.8242 9.72738   2
  -3  -8   0 5.63628 4.91576   3
  -4  -8   0 67.9556 17.0860   2
  -5  -8   0 11.9972 12.0992   2
  -6  -8   0 43.6822 14.5496   2
  -7  -8   0 7.42403 14.9327   2
  15  -9   0 -14.401 17.8208   1
  14  -9   0 -3.9052 15.6365   1
  13  -9   0 -2.0751 9.14619   1
  13  -9   0 0.40317 9.04608   4
  12  -9   0 128.103 15.4061   4
  12  -9   0 173.242 18.6958   1
  11  -9   0 -15.208 9.14816   1
  11  -9   0 8.05075 8.32846   4
  10  -9   0 63.3570 10.1690   1
  10  -9   0 51.8968 6.86238   4
   9  -9   0 2.44972 5.06350   4
   9  -9   0 -4.4097 5.27756   1
   8  -9   0 187.557 16.5160   4
   8  -9   0 209.280 12.1809   1
   7  -9   0 28.7398 11.4404   1
   6  -9   0 302.732 18.8471   2
   6  -9   0 279.725 23.4249   1
   5  -9   0 18.0778 6.08902   1
   5  -9   0 27.1498 4.05118   2
   4  -9   0 33.8861 7.07463   1
   4  -9   0 38.3751 5.02973   2
   3  -9   0 134.490 14.6987   2
   3  -9   0 136.025 13.6874   1
   2  -9   0 99.9176 19.4045   1
   2  -9   0 81.3501 19.3971   2
   1  -9   0 125.501 10.8435   2
   1  -9   0 102.896 13.4500   1
   1  -9   0 131.628 12.5127   3
   0  -9   0 -1.7152 4.36006   3
   0  -9   0 4.24656 6.73801   2
  -1  -9   0 35.3061 6.21124   3
  -1  -9   0 53.6068 9.70267   2
  -2  -9   0 -0.0746 9.96434   2
  -3  -9   0 81.0683 13.2936   2
  -4  -9   0 10.6648 15.3208   2
  -5  -9   0 21.3345 13.1157   2
  -6  -9   0 11.5940 17.7832   2
  15 -10   0 20.1839 18.5369   1
  14 -10   0 57.3063 17.4199   1
  13 -10   0 -4.2230 10.0774   1
  12 -10   0 79.4184 16.2239   1
  12 -10   0 60.6296 12.3026   4
  11 -10   0 5.41317 8.87618   4
  11 -10   0 2.04620 10.5846   1
  10 -10   0 50.9900 10.7408   1
  10 -10   0 41.9498 7.19850   4
   9 -10   0 0.37534 7.41383   1
   9 -10   0 1.26943 6.20800   4
   8 -10   0 160.076 14.0272   1
   7 -10   0 -10.026 6.62409   1
   7 -10   0 -2.3297 2.08279   2
   7 -10   0 -2.3178 2.20971   2
   6 -10   0 53.8067 8.59434   1
   6 -10   0 61.7418 6.56501   2
   5 -10   0 -0.4832 4.47655   2
   5 -10   0 0.33509 7.24866   1
   4 -10   0 48.8291 8.33964   1
   4 -10   0 58.6526 8.46268   2
   3 -10   0 -8.6085 5.15303   2
   3 -10   0 3.04653 7.01661   1
   2 -10   0 147.615 15.0198   1
   2 -10   0 131.466 12.6449   2
   2 -10   0 166.492 13.0072   3
   1 -10   0 -4.0073 7.35520   2
   1 -10   0 12.6539 6.36969   3
   1 -10   0 22.0651 9.08969   1
   0 -10   0 34.7890 9.89943   1
   0 -10   0 33.8949 7.79104   3
   0 -10   0 53.1183 10.7472   2
  -1 -10   0 5.47466 8.09647   3
  -1 -10   0 -11.195 12.1302   2
  -2 -10   0 110.178 17.5790   2
  -3 -10   0 2.07784 11.5466   2
  -4 -10   0 64.1591 20.1009   2
  -5 -10   0 -26.579 16.2232   2
  15 -11   0 5.04499 19.9486   1
  14 -11   0 32.7794 17.5884   1
  13 -11   0 -9.6640 14.7347   1
  12 -11   0 82.3580 16.2994   1
  12 -11   0 42.0744 8.35328   4
  11 -11   0 4.66369 10.6781   1
  11 -11   0 -0.0251 9.56445   4
  10 -11   0 37.1707 8.15898   4
  10 -11   0 19.5832 10.1624   1
   9 -11   0 12.0522 10.6141   1
   9 -11   0 5.53678 9.58156   4
   8 -11   0 113.857 15.2879   1
   7 -11   0 12.0040 8.72348   1
   6 -11   0 136.897 21.0378   1
   6 -11   0 159.058 15.5377   2
   5 -11   0 57.5728 11.7524   2
   5 -11   0 65.4286 12.0047   1
   4 -11   0 30.5679 9.17463   1
   4 -11   0 43.8090 31.1200   2
   3 -11   0 66.7938 10.9707   1
   3 -11   0 62.9729 7.60999   2
   2 -11   0 -0.3869 9.22834   1
   2 -11   0 29.5832 9.66927   3
   2 -11   0 21.9477 8.77044   2
   1 -11   0 24.0919 9.45454   2
   1 -11   0 19.8312 8.00953   3
   1 -11   0 35.2999 11.1682   1
   0 -11   0 2.09010 11.2377   1
   0 -11   0 -10.138 9.59484   2
  -1 -11   0 21.0906 13.5127   2
  -2 -11   0 -3.3633 12.1679   2
  -3 -11   0 14.5759 14.9148   2
  -4 -11   0 30.0619 16.8731   2
  14 -12   0 31.3355 13.2064   1
  13 -12   0 -2.6905 15.5312   1
  12 -12   0 25.4123 14.2068   1
  11 -12   0 -8.5356 11.4876   1
  11 -12   0 -6.9548 8.82206   4
  10 -12   0 100.819 17.7114   1
  10 -12   0 95.4016 14.6596   4
   9 -12   0 4.10840 10.4618   1
   9 -12   0 -3.1075 7.53441   4
   8 -12   0 100.751 16.2271   1
   7 -12   0 -21.621 10.4461   1
   6 -12   0 11.8858 7.70826   1
   5 -12   0 1.18661 7.68446   2
   5 -12   0 6.89802 9.73698   1
   4 -12   0 106.940 21.5603   2
   4 -12   0 140.713 18.8008   1
   3 -12   0 -20.482 9.30854   2
   3 -12   0 -0.6567 8.34605   3
   3 -12   0 -0.2955 11.5397   1
   2 -12   0 114.093 18.9780   2
   2 -12   0 128.712 22.7663   1
   2 -12   0 141.659 16.5923   3
   1 -12   0 2.95195 11.4750   1
   1 -12   0 14.6599 10.9857   2
   0 -12   0 47.1075 15.5620   2
   0 -12   0 60.6097 15.8112   1
  -1 -12   0 3.88671 10.9500   1
  -1 -12   0 -5.2690 12.8532   2
  -2 -12   0 6.20421 15.7923   2
  14 -13   0 44.7174 19.0458   1
  13 -13   0 6.64966 14.4791   1
  12 -13   0 -9.3920 14.8047   1
  11 -13   0 13.2908 12.7049   1
  10 -13   0 15.3321 9.18015   4
  10 -13   0 0.33467 8.80786   1
   9 -13   0 5.33031 11.9015   1
   8 -13   0 25.6653 13.9348   1
   7 -13   0 10.9992 11.4720   1
   6 -13   0 11.0600 9.75686   1
   5 -13   0 15.6209 11.5546   1
   4 -13   0 23.0259 9.54620   1
   4 -13   0 -5.7670 10.1048   2
   4 -13   0 -6.3942 10.9946   3
   3 -13   0 17.1628 10.3948   3
   3 -13   0 1.71403 11.8823   2
   3 -13   0 6.42217 10.7330   1
   2 -13   0 25.0856 13.8237   2
   2 -13   0 10.1485 12.6935   1
   1 -13   0 22.1930 14.5036   2
   1 -13   0 14.9465 15.4586   1
   0 -13   0 -11.075 14.9981   2
   0 -13   0 -16.065 15.5726   1
  -1 -13   0 0.35423 17.0820   2
  -1 -13   0 18.0446 18.0926   1
  13 -14   0 -18.599 13.2941   1
  12 -14   0 -3.2929 17.0305   1
  11 -14   0 -14.421 13.1594   1
  10 -14   0 31.2171 13.5860   1
  10 -14   0 50.5752 14.4636   4
   9 -14   0 -18.638 13.8764   1
   8 -14   0 19.6221 14.0246   1
   7 -14   0 -12.331 13.2653   1
   6 -14   0 -1.9834 11.4717   1
   5 -14   0 -8.0796 14.0368   1
   5 -14   0 -21.331 12.9135   3
   4 -14   0 138.182 17.2863   3
   4 -14   0 118.471 24.1787   1
   3 -14   0 7.44272 11.5445   2
   3 -14   0 -17.510 15.5312   1
   2 -14   0 -14.247 15.8621   2
   2 -14   0 22.1544 15.1319   1
   1 -14   0 -1.5057 16.7433   2
   1 -14   0 31.8931 18.9284   1
  12 -15   0 -3.9307 14.0726   1
  11 -15   0 8.60290 18.6865   1
  10 -15   0 -2.2675 17.8885   1
   9 -15   0 15.4218 16.2172   1
   8 -15   0 37.7027 12.7372   1
   7 -15   0 13.4813 15.8800   1
   6 -15   0 3.89034 15.8309   3
   6 -15   0 5.42925 15.4732   1
   5 -15   0 23.8979 14.9876   3
   5 -15   0 -8.0996 18.1340   1
   4 -15   0 29.9023 15.6496   1
   3 -15   0 12.9170 17.2481   1
   6 -16   1 -10.840 15.1208   1
   7 -16   1 14.6365 20.0746   1
   8 -16   1 -15.994 13.0214   1
   9 -16   1 16.7247 12.7389   1
   2 -15   1 17.3139 18.9304   1
   3 -15   1 51.8661 17.8420   1
   4 -15   1 -14.408 25.6667   3
   4 -15   1 -17.850 16.2002   1
   5 -15   1 19.0260 16.3198   1
   6 -15   1 15.4433 13.1641   1
   7 -15   1 11.5583 16.6082   1
   8 -15   1 -5.7364 11.5501   1
   9 -15   1 10.7160 14.7245   1
  10 -15   1 1.91454 14.8780   1
  11 -15   1 12.6297 13.7458   1
  12 -15   1 21.7536 21.6329   1
   0 -14   1 4.51502 16.7068   1
   0 -14   1 28.0550 21.6518   2
   1 -14   1 17.1103 18.3560   2
   1 -14   1 -2.8796 17.9349   1
   2 -14   1 15.2804 15.1562   1
   2 -14   1 15.3039 13.4446   2
   3 -14   1 2.78698 13.7982   1
   3 -14   1 5.62380 11.7402   3
   3 -14   1 10.3646 12.6769   2
   4 -14   1 35.4388 15.3364   1
   5 -14   1 50.5199 13.7913   1
   6 -14   1 11.7204 11.6169   1
   7 -14   1 3.88994 11.4860   1
   8 -14   1 52.6627 17.5291   1
   9 -14   1 19.9652 9.11888   1
  10 -14   1 -11.715 13.8453   1
  10 -14   1 -0.6076 11.2194   4
  11 -14   1 34.1096 14.6912   1
  12 -14   1 -6.6730 16.2864   1
  13 -14   1 20.5736 18.7265   1
  -2 -13   1 -2.0751 18.6426   1
  -1 -13   1 -4.0858 18.6383   1
  -1 -13   1 -0.3882 15.9182   2
   0 -13   1 -4.0550 14.2599   1
   0 -13   1 5.54390 15.8539   2
   1 -13   1 16.3811 9.74064   1
   1 -13   1 35.5101 14.8023   2
   2 -13   1 2.44081 12.8210   1
   2 -13   1 4.02707 10.5718   2
   2 -13   1 -5.3995 10.7576   3
   3 -13   1 45.4691 12.8444   2
   3 -13   1 24.8003 12.0437   3
   3 -13   1 14.1457 13.2884   1
   4 -13   1 -4.0547 7.45210   1
   4 -13   1 4.10190 10.6289   2
   5 -13   1 13.8462 11.7972   1
   6 -13   1 -11.625 7.85997   1
   7 -13   1 25.9548 13.2328   1
   8 -13   1 6.78324 13.1765   1
   9 -13   1 21.4811 13.0071   1
  10 -13   1 -8.2300 12.3795   1
  10 -13   1 -12.031 8.84184   4
  11 -13   1 25.0886 10.4134   4
  11 -13   1 44.6835 12.5326   1
  12 -13   1 -15.805 15.0408   1
  13 -13   1 0.69386 17.9435   1
  14 -13   1 -8.9777 18.4943   1
  -3 -12   1 24.9466 18.1549   2
  -2 -12   1 30.1319 13.8006   2
  -1 -12   1 -5.1803 16.1212   2
  -1 -12   1 15.3462 13.1144   1
   0 -12   1 39.5139 15.2382   1
   0 -12   1 15.7971 13.4278   2
   1 -12   1 3.23130 12.8147   2
   1 -12   1 25.8766 9.84024   1
   1 -12   1 13.2223 8.90162   3
   2 -12   1 27.3771 10.8560   2
   2 -12   1 51.2530 12.2954   1
   2 -12   1 50.0622 9.90851   3
   3 -12   1 36.1094 10.7474   2
   3 -12   1 17.7088 11.4332   1
   4 -12   1 27.9045 8.72324   2
   4 -12   1 29.7313 8.09496   1
   5 -12   1 35.2791 7.52715   2
   5 -12   1 55.8381 12.2638   1
   6 -12   1 39.5638 11.0866   1
   7 -12   1 48.4294 12.2547   1
   8 -12   1 15.2307 7.80220   1
   9 -12   1 101.561 14.9771   1
   9 -12   1 86.1573 12.3443   4
  10 -12   1 18.5108 12.7238   1
  10 -12   1 7.59091 8.84020   4
  11 -12   1 48.0003 11.6926   4
  11 -12   1 43.9012 13.9982   1
  12 -12   1 4.32977 9.51330   4
  12 -12   1 -6.3818 14.8942   1
  13 -12   1 34.6352 16.8897   1
  14 -12   1 2.86609 18.8058   1
  -4 -11   1 23.0585 15.3645   2
  -3 -11   1 30.3095 15.1658   2
  -2 -11   1 -0.9837 11.6320   2
  -1 -11   1 85.3309 16.4849   2
   0 -11   1 4.30028 8.24074   3
   0 -11   1 -1.0236 10.9251   2
   0 -11   1 -2.2503 9.38661   1
   1 -11   1 51.4430 9.70523   2
   1 -11   1 35.3094 10.0646   1
   1 -11   1 38.1585 8.27120   3
   2 -11   1 9.75346 6.54878   2
   2 -11   1 -0.9773 7.74763   1
   3 -11   1 56.2503 14.0201   1
   3 -11   1 83.6923 8.55235   2
   4 -11   1 -6.4448 7.20436   1
   4 -11   1 -4.4882 6.35169   2
   5 -11   1 72.8258 9.10921   2
   5 -11   1 54.3893 8.53271   1
   6 -11   1 0.37772 6.22047   1
   6 -11   1 0.40242 3.56303   2
   7 -11   1 70.3943 11.4402   1
   8 -11   1 -6.2881 7.63536   1
   9 -11   1 68.0755 11.0603   1
   9 -11   1 63.6536 10.3689   4
  10 -11   1 -18.366 9.06401   4
  10 -11   1 16.3935 7.50181   1
  11 -11   1 38.2062 11.0143   4
  11 -11   1 27.5512 14.4190   1
  12 -11   1 2.75688 11.6199   4
  12 -11   1 6.12099 12.4314   1
  13 -11   1 -8.9924 14.0711   1
  13 -11   1 -2.9617 9.51755   4
  14 -11   1 5.86751 18.8770   1
  15 -11   1 5.87031 21.0120   1
  -6 -10   1 14.8688 17.6126   2
  -5 -10   1 -15.470 15.2741   2
  -4 -10   1 37.3636 14.6867   2
  -3 -10   1 -1.2135 11.1930   2
  -2 -10   1 6.75143 10.3217   2
  -1 -10   1 -4.6864 9.15983   2
  -1 -10   1 -3.1620 7.26029   3
   0 -10   1 32.9166 7.48026   3
   0 -10   1 16.7457 7.87942   1
   0 -10   1 15.4438 9.91214   2
   1 -10   1 25.1898 8.79127   2
   1 -10   1 15.6123 8.37365   1
   2 -10   1 68.9371 11.5534   2
   2 -10   1 79.3150 10.0282   1
   3 -10   1 43.2278 8.82213   2
   3 -10   1 43.1347 10.1269   1
   4 -10   1 13.6562 7.53915   1
   4 -10   1 7.48792 5.94476   2
   5 -10   1 9.88769 4.81393   2
   5 -10   1 7.27927 6.48229   1
   6 -10   1 13.2262 3.40665   2
   6 -10   1 -0.4556 8.04370   1
   7 -10   1 180.139 17.1107   1
   8 -10   1 10.2912 7.68525   4
   8 -10   1 3.09759 8.19754   1
   9 -10   1 52.7264 8.52693   1
   9 -10   1 49.8024 8.57282   4
  10 -10   1 -12.652 9.03106   1
  10 -10   1 -0.8684 6.45570   4
  11 -10   1 43.6484 11.3320   4
  11 -10   1 57.9593 12.8805   1
  12 -10   1 7.06928 13.5693   1
  12 -10   1 15.6594 8.36102   4
  13 -10   1 58.0377 11.1726   4
  13 -10   1 26.6373 16.6339   1
  14 -10   1 -23.678 14.9402   1
  15 -10   1 4.34043 18.7867   1
  -7  -9   1 -0.5817 20.6364   2
  -6  -9   1 -0.7222 15.0313   2
  -5  -9   1 3.20095 13.9518   2
  -4  -9   1 10.4673 10.6024   2
  -3  -9   1 43.7746 14.8534   2
  -2  -9   1 4.18116 5.77054   3
  -2  -9   1 -3.5464 8.07897   2
  -1  -9   1 15.5899 5.80835   3
  -1  -9   1 19.3186 8.30899   2
   0  -9   1 -2.0798 6.29437   2
   0  -9   1 4.93320 4.79650   3
   1  -9   1 308.502 24.7790   1
   1  -9   1 305.681 16.1241   2
   2  -9   1 0.69673 5.03668   1
   2  -9   1 -14.336 5.63473   2
   3  -9   1 76.0435 10.8812   1
   3  -9   1 63.8542 11.3325   2
   4  -9   1 -5.0038 5.34172   1
   4  -9   1 3.67342 3.87608   2
   5  -9   1 40.3055 6.78302   2
   5  -9   1 54.3238 9.31259   1
   6  -9   1 2.21985 5.66204   1
   7  -9   1 372.872 22.6056   1
   8  -9   1 -10.909 6.64206   1
   8  -9   1 -3.9432 4.87951   4
   9  -9   1 14.6120 7.13562   4
   9  -9   1 12.6913 7.33635   1
  10  -9   1 -13.000 5.47292   4
  10  -9   1 -5.4424 8.20959   1
  11  -9   1 73.7506 12.2289   1
  11  -9   1 81.5664 11.1309   4
  12  -9   1 3.30970 11.9704   1
  12  -9   1 -0.9324 8.79238   4
  13  -9   1 14.5499 9.77513   4
  13  -9   1 18.1013 13.2583   1
  14  -9   1 4.54880 17.0723   1
  14  -9   1 -16.461 10.0492   4
  15  -9   1 13.1077 16.4739   1
  -8  -8   1 -23.334 18.2337   2
  -7  -8   1 21.8004 18.7713   2
  -6  -8   1 24.3970 13.6765   2
  -5  -8   1 -7.9273 11.5602   2
  -4  -8   1 23.5942 10.6007   2
  -3  -8   1 11.2689 4.80838   3
  -3  -8   1 4.67336 8.33305   2
  -2  -8   1 39.1461 6.90663   3
  -2  -8   1 53.0270 8.86555   2
  -1  -8   1 2.42540 5.69710   2
  -1  -8   1 2.43522 3.30907   3
   0  -8   1 13.1794 5.41543   2
  -1   8  -1 39.4320 7.37715   2
   1  -8   1 36.8122 8.54703   1
   1  -8   1 29.6807 5.69934   2
  -2   8  -1 16.3313 6.30762   2
   2  -8   1 32.0249 5.04827   2
   2  -8   1 20.7538 5.33382   1
   3  -8   1 53.3048 6.06863   1
   3  -8   1 47.4413 6.26341   2
   4  -8   1 50.6333 5.05463   2
   4  -8   1 41.0569 6.46058   1
   5  -8   1 30.6365 3.42458   2
   5  -8   1 26.7956 5.60993   1
   6  -8   1 27.5045 6.61926   1
   7  -8   1 10.2445 6.21084   1
   7  -8   1 4.20177 4.99929   4
   8  -8   1 3.35580 4.74416   1
   8  -8   1 -4.8019 4.35682   4
   9  -8   1 71.3007 8.73907   1
   9  -8   1 65.6538 8.19564   4
  10  -8   1 0.63258 7.83198   1
  10  -8   1 -2.9088 6.86724   4
  11  -8   1 14.4746 9.00614   1
  11  -8   1 24.5842 8.39391   4
  12  -8   1 20.3609 11.1498   1
  12  -8   1 0.26825 9.08981   4
  13  -8   1 35.1735 10.1296   4
  13  -8   1 43.2574 12.9123   1
  14  -8   1 -15.187 17.1195   1
  14  -8   1 -2.6018 13.6435   4
  15  -8   1 13.9770 20.4535   1
  -9  -7   1 19.2754 17.0309   2
  -8  -7   1 -19.957 16.0079   2
  -7  -7   1 -1.5422 13.2251   2
  -6  -7   1 8.99823 10.6886   2
  -5  -7   1 74.5696 16.1226   2
  -4  -7   1 -1.8601 3.47489   3
  -4  -7   1 -7.4083 8.31649   2
  -3  -7   1 68.0295 10.3317   2
  -3  -7   1 63.5256 7.08060   3
  -2  -7   1 1.14261 6.61319   2
  -2  -7   1 -2.0855 3.20522   3
  -1  -7   1 112.009 8.54891   2
  -1  -7   1 104.784 8.70839   3
   0   7  -1 8.43759 5.72924   2
   0  -7   1 0.64387 5.17690   2
  -1   7  -1 77.3746 10.7963   2
   1  -7   1 98.4368 7.24156   1
   1  -7   1 74.9273 7.76159   2
  -2   7  -1 -4.2389 2.93906   2
   2  -7   1 -4.0338 4.96148   1
   2  -7   1 -1.2882 2.90390   2
  -3   7  -1 90.1663 7.82624   2
   3  -7   1 114.307 11.1838   1
   3  -7   1 88.9277 10.6098   2
  -4   7  -1 3.66903 5.53236   1
   4  -7   1 3.25460 3.16682   1
   4  -7   1 -12.734 4.94883   3
   4  -7   1 0.43697 2.05790   2
   5  -7   1 163.501 11.1452   1
   6  -7   1 -1.4860 4.60245   1
   6  -7   1 -3.1536 3.57084   4
   7  -7   1 70.5828 8.20829   4
   7  -7   1 67.3412 8.56703   1
   8  -7   1 -7.5936 4.00525   4
   8  -7   1 12.8856 6.89423   1
   9  -7   1 98.4593 8.89633   4
   9  -7   1 97.5387 8.60239   1
 -10   7  -1 -2.5345 2.80926   2
  10  -7   1 -3.2871 5.76027   4
  10  -7   1 -3.6047 5.97805   1
 -11   7  -1 13.9775 7.72904   2
  11  -7   1 33.7492 10.7817   1
  11  -7   1 32.0235 11.5856   4
  12  -7   1 27.6384 11.1312   1
  12  -7   1 2.98351 9.17019   4
  13  -7   1 0.49992 13.1107   1
  13  -7   1 11.2859 10.6390   4
  14  -7   1 9.15139 12.2605   4
  14  -7   1 -16.635 15.8180   1
  15  -7   1 -2.5557 19.2203   1
  -9  -6   1 59.3692 17.9916   2
  -8  -6   1 25.5538 13.1969   2
  -7  -6   1 26.3846 12.6919   2
  -6  -6   1 -9.6412 9.67945   2
  -5  -6   1 63.8235 11.9132   2
  -4  -6   1 35.9039 2.95370   3
  -4  -6   1 47.6521 9.47343   2
  -3  -6   1 31.5908 7.65351   2
  -3  -6   1 24.4478 3.89051   3
  -2  -6   1 15.5626 5.81539   2
  -2  -6   1 16.0759 3.23866   3
   1   6  -1 -3.1365 5.08218   2
  -1  -6   1 -1.9480 4.52471   2
  -1  -6   1 -1.7015 3.01379   3
   0   6  -1 116.080 9.11958   2
   0  -6   1 132.502 7.72972   2
  -1   6  -1 177.243 11.8554   2
   1  -6   1 166.479 17.3519   1
   1  -6   1 168.439 10.2912   2
  -2   6  -1 32.3595 4.22776   2
   2  -6   1 37.1828 4.39205   2
   2  -6   1 36.6229 5.43897   1
  -3   6  -1 63.7619 4.18475   2
  -3   6  -1 77.4791 7.33792   1
   3  -6   1 63.9988 5.76229   1
   3  -6   1 57.4611 4.87843   2
  -4   6  -1 128.123 12.9794   1
   4  -6   1 124.629 9.81242   2
   4  -6   1 110.417 11.8731   1
   4  -6   1 134.495 10.1363   3
  -5   6  -1 166.806 10.6963   1
   5  -6   1 164.467 9.75805   4
   5  -6   1 178.155 11.7585   3
   5  -6   1 192.245 11.5491   1
   6  -6   1 4.05471 4.65659   1
   6  -6   1 4.92020 3.59619   4
   7  -6   1 22.7546 6.12518   1
   7  -6   1 23.1158 4.57419   4
  -8   6  -1 16.4239 2.51615   2
   8  -6   1 24.8583 5.65570   1
   8  -6   1 4.43048 4.84328   4
  -9   6  -1 60.7892 4.96055   2
   9  -6   1 71.6847 9.54452   1
   9  -6   1 69.9669 7.91021   4
  10  -6   1 16.1020 8.72600   1
  10  -6   1 13.0105 8.51897   4
 -11   6  -1 12.7223 5.67229   2
  11  -6   1 18.8624 8.02983   4
  11  -6   1 12.3344 9.63700   1
 -12   6  -1 10.6725 8.74155   2
  12  -6   1 18.5746 11.9461   1
  12  -6   1 17.1144 8.94350   4
  13  -6   1 7.31086 10.8712   4
  13  -6   1 -24.974 13.8891   1
  14  -6   1 2.92030 12.8031   4
  14  -6   1 13.9775 16.5968   1
  15  -6   1 31.6470 18.5222   1
 -10  -5   1 -24.858 14.3245   2
  -9  -5   1 35.8479 14.6715   2
  -8  -5   1 17.2107 10.7787   2
  -7  -5   1 80.8622 12.1719   2
  -6  -5   1 12.8237 8.51604   2
  -5  -5   1 97.9809 11.7856   2
  -4  -5   1 1.00643 1.46432   3
  -4  -5   1 -4.2204 5.95235   2
  -3  -5   1 166.287 10.1304   3
  -3  -5   1 146.833 10.7916   2
   2   5  -1 -4.3736 5.17591   2
  -2  -5   1 1.84320 4.89795   2
  -2  -5   1 1.28964 4.32526   4
  -2  -5   1 -2.0865 1.96851   3
   1   5  -1 135.628 9.19641   2
  -1  -5   1 123.333 8.61663   2
  -1  -5   1 125.716 7.38366   4
   0   5  -1 -4.7174 3.19920   2
   0  -5   1 -0.2949 3.16370   2
  -1   5  -1 1651.31 67.5264   2
   1  -5   1 1552.53 53.9317   2
   1  -5   1 1607.49 52.0650   1
  -2   5  -1 1.54742 2.42083   1
  -2   5  -1 -0.2478 1.78181   2
   2  -5   1 -0.3256 2.53774   1
   2  -5   1 -2.3092 1.96099   2
  -3   5  -1 1796.32 40.9265   1
  -3   5  -1 1709.52 51.2805   2
   3  -5   1 1758.88 47.2531   2
   3  -5   1 1723.86 71.8008   3
   3  -5   1 1676.54 54.5741   1
  -4   5  -1 3.05199 3.93836   1
   4  -5   1 0.44613 2.38277   1
   4  -5   1 -3.9155 4.19867   3
  -5   5  -1 187.012 10.0503   1
   5  -5   1 198.648 10.8515   1
   5  -5   1 195.177 10.6877   4
   5  -5   1 198.825 12.5250   3
  -6   5  -1 -4.9239 3.55983   1
  -6   5  -1 2.52983 1.45960   2
   6  -5   1 -5.2523 4.74712   1
   6  -5   1 -4.5612 3.48889   4
   6  -5   1 -8.6048 4.93376   3
  -7   5  -1 223.148 7.42686   2
  -7   5  -1 205.419 14.5586   4
   7  -5   1 207.431 11.1116   4
   7  -5   1 228.162 9.81265   1
  -8   5  -1 5.11697 6.09599   4
  -8   5  -1 -8.2418 3.48943   2
   8  -5   1 -2.2075 5.65688   1
   8  -5   1 4.41803 4.64909   4
  -9   5  -1 168.408 9.08870   2
   9  -5   1 164.203 10.1779   4
   9  -5   1 152.317 13.7177   1
 -10   5  -1 2.34129 5.39620   2
  10  -5   1 -0.2805 5.19613   4
  10  -5   1 -0.7089 5.35220   1
 -11   5  -1 163.064 10.3574   2
  11  -5   1 116.616 14.8141   4
  11  -5   1 123.852 14.3479   1
 -12   5  -1 -2.1480 7.94885   2
  12  -5   1 2.19448 8.40589   4
  12  -5   1 18.2745 12.0043   1
  13  -5   1 47.2726 16.1026   1
  13  -5   1 21.1792 13.2957   4
  14  -5   1 6.64678 11.6165   4
  14  -5   1 -10.770 17.0358   1
 -11  -4   1 -19.908 16.9746   2
 -10  -4   1 -2.5334 15.1470   2
  -9  -4   1 7.21514 11.0291   2
  -8  -4   1 60.2598 12.3094   2
  -7  -4   1 106.182 14.6844   2
  -6  -4   1 116.386 9.92329   2
  -5  -4   1 62.5344 9.31296   2
  -4  -4   1 278.806 11.3017   3
  -4  -4   1 279.933 21.7817   2
   3   4  -1 327.687 29.1493   2
  -3  -4   1 367.781 14.2688   3
  -3  -4   1 317.279 45.1602   4
  -3  -4   1 370.932 24.0796   2
   2   4  -1 385.949 22.8371   2
  -2  -4   1 383.956 18.3893   4
  -2  -4   1 360.600 17.1772   3
  -2  -4   1 362.267 19.0372   2
   1   4  -1 0.43113 3.43786   2
  -1  -4   1 0.05774 3.53071   2
  -1  -4   1 1.68367 2.64347   4
   0   4  -1 309.091 14.0919   2
   0  -4   1 319.678 18.0159   2
  -1   4  -1 115.547 4.77298   2
   1  -4   1 112.938 7.46344   1
   1  -4   1 118.328 8.34417   2
  -2   4  -1 74.9075 7.78611   1
  -2   4  -1 81.7840 4.58892   2
   2  -4   1 77.0196 6.77722   1
   2  -4   1 84.5867 3.57224   2
   2  -4   1 85.9533 5.66482   3
  -3   4  -1 496.955 9.69873   2
  -3   4  -1 530.529 25.1454   1
   3  -4   1 517.754 23.1871   3
   3  -4   1 533.987 18.9559   1
  -4   4  -1 3.88596 0.78987   2
  -4   4  -1 1.57249 2.25598   1
  -4   4  -1 3.41912 0.77638   2
   4  -4   1 0.83925 2.65228   4
   4  -4   1 8.22427 4.66099   3
   4  -4   1 -0.8247 2.21393   1
  -5   4  -1 573.526 17.5876   2
  -5   4  -1 615.195 32.2239   1
  -5   4  -1 638.784 29.5277   4
   5  -4   1 625.944 28.0673   3
   5  -4   1 575.267 22.0461   4
   5  -4   1 605.550 28.0000   1
  -6   4  -1 202.745 40.4699   4
  -6   4  -1 179.668 37.3503   1
  -6   4  -1 233.291 13.5445   2
   6  -4   1 192.659 29.4852   4
   6  -4   1 252.887 16.6995   3
   6  -4   1 238.658 36.9620   1
  -7   4  -1 552.472 23.4892   2
  -7   4  -1 563.116 72.6608   4
   7  -4   1 578.456 24.5090   1
   7  -4   1 573.859 20.4867   3
   7  -4   1 551.910 32.0179   4
  -8   4  -1 44.4141 6.29270   2
   8  -4   1 27.8885 8.13848   4
   8  -4   1 27.1618 7.45442   1
  -9   4  -1 173.183 11.7290   2
   9  -4   1 181.522 13.1091   1
   9  -4   1 192.135 11.1780   4
  10  -4   1 55.5639 11.6071   1
  10  -4   1 41.9397 11.3382   4
 -11   4  -1 131.414 14.6972   2
  11  -4   1 137.153 16.8290   1
  11  -4   1 141.639 17.8256   4
 -12   4  -1 1.46795 7.92698   2
  12  -4   1 -5.6435 9.37496   4
  12  -4   1 13.3835 13.1226   1
 -13   4  -1 33.0032 21.0494   2
  13  -4   1 20.8796 13.1029   4
  13  -4   1 13.4084 15.3099   1
  14  -4   1 -4.1262 16.7602   1
  14  -4   1 17.8329 16.4505   4
 -12  -3   1 4.08643 18.1042   2
 -11  -3   1 24.9688 19.6772   2
  10   3  -1 2.97169 9.02817   4
 -10  -3   1 -7.6920 11.2935   2
   9   3  -1 130.356 15.6395   4
  -9  -3   1 164.833 19.6029   2
   8   3  -1 -2.0386 5.92303   4
  -8  -3   1 4.56886 9.31156   2
   7   3  -1 4.42671 7.26389   4
   7   3  -1 11.7679 3.10011   3
  -7  -3   1 5.05047 9.80733   2
   6   3  -1 -1.2059 2.58517   3
   6   3  -1 -4.3943 5.76886   4
  -6  -3   1 -0.0757 6.05923   2
   5   3  -1 528.141 21.8074   3
   5   3  -1 566.767 36.9002   4
  -5  -3   1 569.503 43.8475   2
   4   3  -1 0.05973 4.99271   2
   4   3  -1 -5.0104 4.67879   4
  -4  -3   1 3.48350 5.27154   1
  -4  -3   1 2.32754 5.88825   4
   3   3  -1 83.4202 6.75275   2
  -3  -3   1 83.8334 9.68355   4
  -3  -3   1 76.3308 8.30984   1
  -3  -3   1 79.1167 2.47046   3
  -3  -3   1 82.4729 7.57183   2
   2   3  -1 6.66790 2.88046   2
  -2  -3   1 1.17290 3.40423   2
  -2  -3   1 0.29764 2.47461   4
  -2  -3   1 -0.0880 0.97372   3
   1   3  -1 1041.44 42.6044   2
  -1  -3   1 1013.55 64.4106   2
   0   3  -1 -1.1330 1.90630   2
   0  -3   1 2.79886 2.57728   2
  -1   3  -1 2.88637 2.93917   1
  -1   3  -1 -1.0595 1.70664   2
   1  -3   1 1.55109 1.65938   2
   1  -3   1 -2.8307 2.64972   1
   1  -3   1 -2.8798 2.82156   3
  -2   3  -1 1.26810 2.46285   1
  -2   3  -1 -0.1509 0.92106   2
   2  -3   1 -2.4419 2.95964   3
   2  -3   1 2.93118 2.35598   1
   2  -3   1 4.00222 0.94437   2
  -3   3  -1 1113.29 72.5636   1
   3  -3   1 1102.12 52.2280   1
   3  -3   1 1083.57 51.6203   4
   3  -3   1 1124.66 59.4094   3
  -4   3  -1 -1.3322 1.28384   2
  -4   3  -1 2.58319 2.71050   3
  -4   3  -1 -1.7990 2.92794   1
  -4   3  -1 -0.7659 3.29452   4
   4  -3   1 -3.5765 2.85419   3
   4  -3   1 -3.8481 3.06013   1
   4  -3   1 -1.9414 2.62606   4
  -5   3  -1 92.3841 8.71648   4
  -5   3  -1 97.6240 4.86743   2
  -5   3  -1 92.9280 7.87700   1
   5  -3   1 90.5815 7.41381   1
   5  -3   1 86.4753 6.57435   3
   5  -3   1 81.5861 6.12141   4
  -6   3  -1 -4.2369 2.98074   2
  -6   3  -1 -3.7398 4.56912   4
  -6   3  -1 10.9273 4.66332   1
   6  -3   1 -0.2758 3.22343   4
   6  -3   1 -4.3642 4.95742   3
   6  -3   1 -0.7345 4.15488   1
  -7   3  -1 581.783 46.4740   4
  -7   3  -1 574.527 26.7531   2
   7  -3   1 574.510 53.2009   3
   7  -3   1 593.278 23.6985   1
   7  -3   1 594.445 31.7533   4
  -8   3  -1 3.39247 3.98881   2
   8  -3   1 12.1867 5.68395   4
   8  -3   1 6.23413 5.37899   1
  -9   3  -1 21.6451 6.76922   2
   9  -3   1 17.3167 6.83108   4
   9  -3   1 16.3224 7.92686   1
 -10   3  -1 12.2354 5.95858   2
  10  -3   1 0.78197 7.73444   4
  10  -3   1 -14.178 8.53323   1
 -11   3  -1 168.287 15.1697   2
  11  -3   1 167.933 17.9944   4
  11  -3   1 194.987 17.3412   1
 -12   3  -1 17.1997 12.2653   2
  12  -3   1 -2.1590 10.5418   4
  12  -3   1 9.09708 12.0773   1
 -13   3  -1 22.4598 12.4974   2
  13  -3   1 20.4880 13.1074   4
  13  -3   1 0.58935 14.3109   1
  14  -3   1 21.6547 17.5031   1
  14  -3   1 -14.617 16.6661   4
  12   2  -1 -10.749 10.1932   4
 -12  -2   1 44.5634 21.3820   2
  11   2  -1 4.56260 8.99860   4
 -11  -2   1 24.4756 13.7711   2
  10   2  -1 2.36580 11.1574   4
 -10  -2   1 6.20691 11.3717   2
   9   2  -1 -10.707 9.24046   4
  -9  -2   1 -7.3371 8.51304   2
   8   2  -1 109.120 9.02663   3
   8   2  -1 128.108 11.9685   4
  -8  -2   1 144.010 14.7896   2
   7   2  -1 214.722 18.6242   4
   7   2  -1 260.875 14.1685   3
  -7  -2   1 221.332 18.5850   2
   6   2  -1 230.581 7.99077   3
   6   2  -1 220.205 15.6262   4
  -6  -2   1 233.104 16.3757   2
   5   2  -1 88.8422 11.3759   4
   5   2  -1 68.3982 10.6892   2
   5   2  -1 101.937 7.37523   3
  -5  -2   1 106.304 9.98121   2
  -5  -2   1 78.1390 11.7298   4
  -5  -2   1 80.2353 17.8286   1
   4   2  -1 593.814 31.3834   2
   4   2  -1 582.211 24.2953   4
   4   2  -1 579.927 28.1177   3
  -4  -2   1 585.399 27.3301   2
  -4  -2   1 617.999 45.8942   1
  -4  -2   1 591.544 32.6801   4
   3   2  -1 814.915 87.6172   4
   3   2  -1 886.917 53.7611   3
   3   2  -1 874.940 61.7350   2
  -3  -2   1 839.250 70.0490   2
  -3  -2   1 831.596 122.032   1
  -3  -2   1 868.361 116.588   4
   2   2  -1 409.117 20.7599   2
  -2  -2   1 416.378 26.1071   4
  -2  -2   1 428.512 23.8845   2
   1   2  -1 4.71184 2.07893   2
  -1  -2   1 0.46709 2.03791   2
  -1  -2   1 3.92996 0.96680   3
   0   2  -1 -2.1929 1.13521   3
   0   2  -1 -1.6100 1.31282   2
   0  -2   1 -1.4378 1.22694   3
   0  -2   1 -2.8263 1.22557   2
  -1   2  -1 -2.2123 1.75523   3
  -1   2  -1 -4.7424 1.50736   1
   1  -2   1 -2.2917 1.29718   3
   1  -2   1 2.53834 1.56344   1
   1  -2   1 -2.4607 0.88822   2
  -2   2  -1 3.27934 2.15288   3
  -2   2  -1 0.24783 2.00674   4
  -2   2  -1 1.13666 1.93657   1
   2  -2   1 2.35000 2.19095   4
   2  -2   1 -1.3652 1.82884   3
   2  -2   1 4.34008 1.86408   1
  -3   2  -1 803.394 54.0394   1
  -3   2  -1 831.279 56.4071   4
  -3   2  -1 744.064 35.8692   3
  -3   2  -1 797.715 39.1868   2
   3  -2   1 772.899 63.3292   3
   3  -2   1 811.074 47.3345   1
   3  -2   1 834.175 46.8259   4
  -4   2  -1 609.869 50.6855   2
  -4   2  -1 570.481 60.1504   4
  -4   2  -1 596.200 20.4826   3
  -4   2  -1 588.742 62.7793   1
   4  -2   1 594.102 69.2170   4
   4  -2   1 611.685 22.7824   3
   4  -2   1 603.845 73.3027   1
  -5   2  -1 884.511 64.0049   1
  -5   2  -1 899.828 43.2754   4
  -5   2  -1 870.489 28.7553   2
  -5   2  -1 901.643 28.4409   3
   5  -2   1 904.658 34.5257   3
   5  -2   1 863.787 24.2033   1
   5  -2   1 931.880 66.5864   4
  -6   2  -1 55.2804 9.06554   1
  -6   2  -1 72.0310 6.04191   2
  -6   2  -1 59.5687 9.74592   4
  -6   2  -1 56.4837 5.39425   3
   6  -2   1 63.1195 7.30190   3
   6  -2   1 56.7558 10.4498   1
   6  -2   1 56.1709 8.43015   4
  -7   2  -1 382.688 27.8674   2
   7  -2   1 429.208 39.0630   3
   7  -2   1 439.134 17.5969   4
   7  -2   1 423.029 17.2925   1
  -8   2  -1 124.566 14.3339   2
   8  -2   1 144.790 14.0649   3
   8  -2   1 121.735 18.6203   4
   8  -2   1 101.196 13.8617   1
  -9   2  -1 223.121 18.0342   2
   9  -2   1 191.267 17.7022   4
   9  -2   1 218.794 12.9715   1
 -10   2  -1 -5.3791 7.33671   2
  10  -2   1 -0.1034 8.56477   1
  10  -2   1 7.23825 8.93126   4
 -11   2  -1 31.4420 11.0540   2
  11  -2   1 12.1756 10.4669   4
  11  -2   1 8.98348 11.8065   1
 -12   2  -1 25.9292 10.2797   2
  12  -2   1 5.04429 11.2194   4
  12  -2   1 -15.983 13.2057   1
 -13   2  -1 22.5796 16.8735   2
  13  -2   1 -18.673 15.7231   1
  13  -2   1 -1.0294 13.7246   4
  13   1  -1 13.6288 18.3738   4
 -13  -1   1 -0.6214 17.0648   2
  12   1  -1 -16.592 11.3784   4
 -12  -1   1 -12.374 14.1655   2
  11   1  -1 16.3995 8.56469   4
 -11  -1   1 12.8971 15.1445   2
  10   1  -1 -4.7050 10.9009   1
  10   1  -1 -11.783 8.81329   4
 -10  -1   1 -6.2193 11.3920   2
   9   1  -1 74.3615 11.0075   4
   9   1  -1 86.9420 8.61362   3
   9   1  -1 107.440 12.7795   1
  -9  -1   1 86.1606 12.3789   2
   8   1  -1 2.49007 5.19158   3
   8   1  -1 -7.3491 5.49925   4
   8   1  -1 -8.3132 6.71394   1
  -8  -1   1 -9.4671 5.95628   2
   7   1  -1 403.479 16.1760   1
   7   1  -1 437.690 11.1485   3
   7   1  -1 390.843 29.2067   4
  -7  -1   1 392.424 31.1330   2
   6   1  -1 1.46019 2.78542   3
   6   1  -1 -8.9589 4.33054   4
   6   1  -1 1.30681 4.60409   1
   6   1  -1 4.16348 5.03185   2
  -6  -1   1 5.97561 5.43631   4
  -6  -1   1 -0.9285 4.52808   2
   5   1  -1 68.2411 5.19551   1
   5   1  -1 73.1629 3.98207   3
   5   1  -1 67.2737 7.15272   2
   5   1  -1 71.8138 6.08487   4
  -5  -1   1 68.7118 6.16724   1
  -5  -1   1 75.1404 7.97547   4
  -5  -1   1 70.6041 6.55257   2
   4   1  -1 1.65061 1.69964   3
   4   1  -1 0.34491 3.54538   1
   4   1  -1 -0.6649 2.18639   4
   4   1  -1 3.68854 3.24572   2
  -4  -1   1 -1.4180 3.21575   2
  -4  -1   1 1.82860 3.65807   4
  -4  -1   1 2.49669 2.90293   1
   3   1  -1 428.814 19.1233   1
   3   1  -1 431.419 13.8629   4
   3   1  -1 448.919 13.6385   2
   3   1  -1 426.636 10.9882   3
  -3  -1   1 447.094 20.8055   4
  -3  -1   1 439.286 27.2570   1
  -3  -1   1 404.196 21.3329   2
   2   1  -1 2.07179 1.51886   4
   2   1  -1 5.43535 2.56361   1
   2   1  -1 3.67467 2.36224   2
  -2  -1   1 5.44114 2.38899   1
  -2  -1   1 -0.1652 1.47471   4
  -2  -1   1 3.46553 2.43508   2
   1   1  -1 2161.31 50.8644   3
   1   1  -1 2225.57 78.0187   2
  -1  -1   1 2178.18 79.4815   3
  -1  -1   1 2240.60 81.5711   2
   0   1  -1 -5.5904 0.73977   2
   0   1  -1 -3.1463 0.85976   3
   0  -1   1 -3.3104 0.63246   3
   0  -1   1 -4.7577 0.99504   2
  -1   1  -1 2125.02 91.3028   3
  -1   1  -1 2215.12 102.479   1
  -1   1  -1 2145.43 124.902   4
   1  -1   1 2173.08 101.843   1
   1  -1   1 2137.63 79.6792   3
   1  -1   1 2163.23 121.958   4
  -2   1  -1 2.56269 1.84283   1
  -2   1  -1 3.41986 2.16110   4
  -2   1  -1 7.58934 2.18829   3
   2  -1   1 6.16008 1.96651   1
   2  -1   1 4.76675 2.47692   4
   2  -1   1 8.56470 2.31012   3
  -3   1  -1 546.605 12.6557   4
  -3   1  -1 533.248 18.2731   3
  -3   1  -1 601.818 21.8962   1
  -3   1  -1 557.769 26.6134   2
   3  -1   1 568.658 17.7886   1
   3  -1   1 563.261 16.2894   3
   3  -1   1 574.870 24.4679   4
  -4   1  -1 -0.6834 2.93142   2
  -4   1  -1 1.45483 3.10797   4
  -4   1  -1 0.18410 2.25290   3
  -4   1  -1 -0.9796 2.95472   1
   4  -1   1 0.02377 2.32067   1
   4  -1   1 -8.4952 3.22534   4
   4  -1   1 -5.3998 2.42891   3
  -5   1  -1 56.7298 6.38625   4
  -5   1  -1 52.5527 5.94100   1
  -5   1  -1 58.6228 5.60276   2
  -5   1  -1 56.0793 5.43450   3
   5  -1   1 44.1459 5.42703   1
   5  -1   1 59.3303 5.90707   4
   5  -1   1 53.3384 5.38570   3
  -6   1  -1 1.43475 3.74048   2
  -6   1  -1 5.44629 3.95117   3
  -6   1  -1 3.05962 6.62445   4
  -6   1  -1 -9.3310 5.00160   1
   6  -1   1 -0.4755 4.11851   3
   6  -1   1 -1.1182 3.11757   1
   6  -1   1 1.90161 4.48938   4
  -7   1  -1 370.062 20.5459   3
  -7   1  -1 348.722 25.4635   2
   7  -1   1 374.224 19.9625   3
   7  -1   1 366.794 24.5356   4
   7  -1   1 365.302 25.7281   1
  -8   1  -1 -10.684 5.49504   2
   8  -1   1 16.5617 6.94000   4
   8  -1   1 -0.3830 6.66137   1
   8  -1   1 7.94240 7.43437   3
  -9   1  -1 136.827 11.8848   2
   9  -1   1 124.233 12.9699   4
   9  -1   1 129.198 14.4128   1
 -10   1  -1 -6.8356 8.24357   2
  10  -1   1 -6.8733 8.78428   4
  10  -1   1 -7.5645 9.14730   1
 -11   1  -1 10.8082 10.0537   2
  11  -1   1 -2.6240 12.0169   4
  11  -1   1 4.36193 12.3846   1
 -12   1  -1 -11.154 11.6863   2
  12  -1   1 29.6735 13.2230   1
  12  -1   1 1.69015 12.9645   4
 -13   1  -1 -9.8334 12.5454   2
  13  -1   1 4.32319 16.7017   1
  13  -1   1 -5.7265 11.4492   4
  13   0  -1 28.6582 16.0861   4
 -13   0   1 19.0588 14.0270   2
  12   0  -1 20.7030 13.1292   4
  12   0  -1 7.44657 13.9331   1
 -12   0   1 37.5530 12.9942   2
  11   0  -1 7.31401 10.9232   1
  11   0  -1 26.0006 10.8423   4
 -11   0   1 35.0307 11.6723   2
  10   0  -1 11.1263 9.02345   1
  10   0  -1 31.0867 8.81535   4
 -10   0   1 26.9535 9.56880   2
   9   0  -1 105.575 11.5882   1
   9   0  -1 88.3632 12.9961   3
   9   0  -1 96.2800 13.5558   4
  -9   0   1 88.1573 12.5606   2
   8   0  -1 26.6886 6.96352   3
   8   0  -1 23.6594 7.10968   1
   8   0  -1 19.6475 7.79474   4
  -8   0   1 15.8372 7.41769   2
   7   0  -1 235.447 16.5222   1
   7   0  -1 240.224 20.1845   4
   7   0  -1 220.373 29.5699   3
   7   0  -1 219.749 33.3987   2
  -7   0   1 242.581 33.4363   4
  -7   0   1 246.477 23.0697   2
   6   0  -1 22.6625 4.01051   3
   6   0  -1 17.7418 4.97846   4
   6   0  -1 30.1323 5.91444   2
  -6   0   1 27.2223 5.77066   4
  -6   0   1 22.4672 5.73067   2
  -6   0   1 29.0739 6.87993   1
   5   0  -1 279.350 11.3738   1
   5   0  -1 274.333 12.0150   3
   5   0  -1 273.644 13.6273   4
   5   0  -1 285.244 20.3113   2
  -5   0   1 272.338 16.8393   4
  -5   0   1 274.570 19.4766   1
  -5   0   1 282.015 10.7577   2
   4   0  -1 58.7934 4.45091   3
   4   0  -1 51.0672 5.29596   1
   4   0  -1 62.6963 4.05698   4
   4   0  -1 52.8369 3.79604   2
  -4   0   1 53.7682 4.60859   4
  -4   0   1 46.8522 5.55648   1
  -4   0   1 58.1381 4.10780   2
   3   0  -1 336.354 18.6985   1
   3   0  -1 338.331 14.5177   4
   3   0  -1 342.522 23.4859   2
  -3   0   1 319.456 17.5748   2
  -3   0   1 342.558 14.5757   4
  -3   0   1 337.384 18.9286   1
   2   0  -1 1.82923 1.43158   2
   2   0  -1 -3.3596 1.57283   1
   2   0  -1 -2.2236 1.13556   4
  -2   0   1 -2.4087 1.53632   1
  -2   0   1 -5.1481 1.26819   2
   1   0  -1 -11.864 1.06315   2
   1   0  -1 -12.339 0.65076   1
   1   0  -1 -11.750 0.87050   3
  -1   0   1 -11.974 0.71702   1
  -1   0   1 -12.638 0.77493   2
   0   0  -1 -11.730 0.39455   1
   0   0  -1 -13.168 0.79687   4
   0   0  -1 -13.107 0.94353   3
   0   0   1 -12.104 0.91222   3
   0   0   1 -12.642 0.93599   4
  -1   0  -1 -4.6930 1.38156   1
  -1   0  -1 -0.2756 1.53435   3
  -1   0  -1 -2.0930 1.55624   4
   1   0   1 -2.7764 1.30843   3
   1   0   1 -2.9583 1.68910   4
   1   0   1 -3.8462 1.12529   1
  -2   0  -1 190.493 8.45757   2
  -2   0  -1 194.890 11.1671   4
  -2   0  -1 180.172 6.23273   3
  -2   0  -1 196.317 9.66272   1
   2   0   1 209.475 10.2120   4
   2   0   1 182.798 9.28969   1
   2   0   1 186.066 6.42386   3
  -3   0  -1 87.5604 4.81751   2
  -3   0  -1 79.3165 4.16637   3
  -3   0  -1 70.2568 7.56405   4
  -3   0  -1 88.3943 4.73880   1
   3   0   1 78.9765 4.34657   1
   3   0   1 74.7446 4.42165   3
   3   0   1 77.8154 6.71593   4
  -4   0  -1 170.174 8.80804   3
  -4   0  -1 153.658 11.3545   2
  -4   0  -1 173.385 15.5190   4
  -4   0  -1 141.590 18.2412   1
   4   0   1 183.888 11.7148   4
   4   0   1 173.159 17.0677   1
   4   0   1 146.236 13.8788   3
  -5   0  -1 45.3529 8.16356   4
  -5   0  -1 41.1359 5.54206   3
  -5   0  -1 43.3379 7.58519   1
  -5   0  -1 51.8849 6.51793   2
   5   0   1 68.7388 7.70548   1
   5   0   1 47.4028 6.10077   4
   5   0   1 45.0008 5.26668   3
  -6   0  -1 108.946 17.4268   2
  -6   0  -1 111.361 12.8304   3
   6   0   1 133.474 11.1718   1
   6   0   1 122.710 9.73021   3
   6   0   1 119.392 16.1468   4
  -7   0  -1 43.5136 5.33542   3
  -7   0  -1 43.0602 7.17573   2
   7   0   1 40.4318 7.11575   3
   7   0   1 24.2531 6.35523   1
   7   0   1 35.2046 6.50348   4
  -8   0  -1 44.9674 10.8559   2
   8   0   1 53.0635 8.62905   3
   8   0   1 55.3630 9.89365   1
   8   0   1 40.2090 8.17980   4
  -9   0  -1 57.6304 11.3226   2
   9   0   1 40.7268 9.88756   4
   9   0   1 30.3100 9.72890   1
 -10   0  -1 8.06464 9.03979   2
  10   0   1 -5.4215 10.4893   4
  10   0   1 10.2437 10.6290   1
 -11   0  -1 30.2777 12.8343   2
  11   0   1 22.9359 12.4229   4
  11   0   1 44.5441 13.7404   1
 -12   0  -1 11.9354 16.7064   2
  12   0   1 -5.0431 15.8455   4
  14  -1  -1 4.12044 16.8462   4
  14  -1  -1 14.9460 15.5586   1
 -14   1   1 35.5024 16.6788   2
  13  -1  -1 -7.6788 13.1286   4
  13  -1  -1 -8.0355 13.7619   1
 -13   1   1 -18.136 13.1669   2
  12  -1  -1 -8.3390 11.3056   4
  12  -1  -1 15.5691 12.0203   1
 -12   1   1 9.27888 10.9592   2
  11  -1  -1 11.7043 9.51558   1
  11  -1  -1 26.7685 6.92797   4
 -11   1   1 20.0451 8.66119   2
  10  -1  -1 1.16763 5.92656   1
  10  -1  -1 -7.8718 7.27160   4
 -10   1   1 9.55363 6.64349   2
   9  -1  -1 152.610 14.0361   3
   9  -1  -1 119.862 15.3439   4
   9  -1  -1 122.815 15.5527   1
  -9   1   1 146.088 22.1874   2
   8  -1  -1 6.61512 7.15148   2
   8  -1  -1 5.44699 4.82307   4
   8  -1  -1 -3.2709 6.62599   3
   8  -1  -1 -2.7731 5.50487   1
  -8   1   1 2.87362 6.51505   4
  -8   1   1 -5.8794 4.19764   2
   7  -1  -1 47.5824 5.89795   4
   7  -1  -1 44.8767 6.60289   1
   7  -1  -1 42.7822 7.63074   3
   7  -1  -1 33.8117 6.28205   2
  -7   1   1 34.4452 7.17993   4
  -7   1   1 36.6190 5.76554   2
   6  -1  -1 8.16260 3.35638   4
   6  -1  -1 5.12287 3.40216   2
   6  -1  -1 1.82389 3.03259   1
   6  -1  -1 4.66703 3.68596   3
  -6   1   1 1.72320 4.91579   1
  -6   1   1 -0.5694 3.47656   4
  -6   1   1 4.82122 3.75905   2
   5  -1  -1 493.315 25.8005   1
   5  -1  -1 501.313 28.3244   4
   5  -1  -1 497.915 40.1279   2
   5  -1  -1 513.913 22.7358   3
  -5   1   1 487.885 35.4672   4
  -5   1   1 483.503 24.5619   2
  -5   1   1 501.134 57.3733   1
   4  -1  -1 1.20091 1.77151   4
   4  -1  -1 -5.8604 2.44397   2
   4  -1  -1 -1.3878 2.79366   1
  -4   1   1 -1.4189 1.72077   4
  -4   1   1 0.27811 2.31224   2
  -4   1   1 -0.6654 3.01405   1
   3  -1  -1 -3.8647 1.14349   4
   3  -1  -1 -0.7680 2.60894   1
   3  -1  -1 -5.5729 1.74391   2
  -3   1   1 -7.8167 1.42316   4
  -3   1   1 0.27305 1.92804   2
  -3   1   1 -1.5519 2.71369   1
   2  -1  -1 -1.5991 0.52149   4
   2  -1  -1 1.25586 1.29158   2
   2  -1  -1 -4.5222 1.32721   1
  -2   1   1 -2.6782 1.18845   2
  -2   1   1 -3.6956 1.37586   1
   1  -1  -1 0.56938 0.84500   1
   1  -1  -1 0.16767 1.53171   3
   1  -1  -1 0.95805 0.77237   4
  -1   1   1 2.00488 0.91510   1
  -1   1   1 2.66322 0.93835   4
   0  -1  -1 -1.1379 1.41664   3
   0  -1  -1 -3.1309 1.69979   4
   0   1   1 -0.4056 1.44142   3
   0   1   1 -3.2438 1.59172   4
  -1  -1  -1 -3.7288 1.69835   3
  -1  -1  -1 -1.8239 2.85359   4
  -1  -1  -1 2.44995 2.49143   2
  -1  -1  -1 -2.4191 2.29992   1
   1   1   1 -1.2600 2.11206   3
  -2  -1  -1 0.75360 2.04801   1
  -2  -1  -1 -0.6785 2.05571   4
  -2  -1  -1 -1.2483 2.62628   2
  -2  -1  -1 -2.2497 1.94353   3
   2   1   1 -0.1637 3.13614   4
   2   1   1 2.04452 1.77578   3
  -3  -1  -1 427.560 12.3053   3
  -3  -1  -1 425.525 27.8142   2
  -3  -1  -1 462.049 30.1123   4
  -3  -1  -1 459.196 40.2022   1
   3   1   1 425.367 32.4830   4
   3   1   1 422.722 24.4962   1
   3   1   1 424.086 14.4386   3
  -4  -1  -1 0.63363 4.27491   1
  -4  -1  -1 -0.3362 2.20334   3
  -4  -1  -1 5.87246 5.10246   4
  -4  -1  -1 1.56411 3.63695   2
   4   1   1 4.62017 3.59080   1
   4   1   1 -0.1061 3.10960   3
   4   1   1 0.12220 4.59597   4
  -5  -1  -1 50.7665 5.85388   2
  -5  -1  -1 32.5074 6.99818   1
  -5  -1  -1 44.0564 4.24769   3
   5   1   1 55.8463 6.71145   4
   5   1   1 42.7965 5.22814   3
   5   1   1 56.1245 6.74949   1
  -6  -1  -1 -2.0169 5.15372   2
  -6  -1  -1 1.19283 3.81842   3
   6   1   1 -0.2845 6.43562   4
   6   1   1 5.94581 4.18805   3
   6   1   1 6.37405 5.42617   1
  -7  -1  -1 148.719 14.9052   3
  -7  -1  -1 161.377 19.5871   2
   7   1   1 178.288 16.2220   1
   7   1   1 175.731 22.6629   4
   7   1   1 154.289 12.6282   3
  -8  -1  -1 6.16651 8.04545   2
  -8  -1  -1 13.3876 4.80191   3
   8   1   1 -14.397 7.40238   4
   8   1   1 1.92044 8.12185   1
  -9  -1  -1 26.3120 10.1250   2
   9   1   1 10.3688 9.80247   4
 -10  -1  -1 1.25597 11.7198   2
  10   1   1 9.40784 11.3456   4
 -11  -1  -1 14.3720 14.3282   2
  11   1   1 4.05742 16.2126   4
 -12  -1  -1 8.43974 17.8450   2
  12   1   1 6.82309 16.8404   4
  14  -2  -1 3.10882 10.1144   4
  14  -2  -1 6.29513 15.9809   1
 -14   2   1 15.9312 15.2300   2
  13  -2  -1 9.45281 12.5963   1
  13  -2  -1 -0.7010 10.3610   4
 -13   2   1 -4.2826 11.0743   2
  12  -2  -1 6.55529 9.43933   4
  12  -2  -1 12.3564 10.6708   1
 -12   2   1 16.1335 8.95252   2
  11  -2  -1 27.8727 9.50835   4
  11  -2  -1 33.8001 10.7697   1
 -11   2   1 24.8959 8.38532   2
  10  -2  -1 43.1063 10.3574   4
  10  -2  -1 72.3745 11.5530   1
 -10   2   1 67.0948 9.14569   2
   9  -2  -1 338.129 33.6651   4
   9  -2  -1 349.014 20.4788   1
   9  -2  -1 324.497 30.7208   3
   9  -2  -1 344.972 45.2064   2
  -9   2   1 383.961 29.0273   2
   8  -2  -1 12.9780 7.07255   2
   8  -2  -1 17.7007 6.58763   3
   8  -2  -1 9.92106 4.56627   4
  -8   2   1 13.7511 6.08571   4
  -8   2   1 12.9001 4.38632   2
   7  -2  -1 320.342 16.0218   3
   7  -2  -1 318.150 12.2637   4
   7  -2  -1 306.741 11.5946   1
   7  -2  -1 289.014 26.1538   2
  -7   2   1 307.602 22.7230   4
  -7   2   1 329.282 15.6550   2
   6  -2  -1 44.4593 5.06400   4
   6  -2  -1 41.6189 5.40640   1
   6  -2  -1 44.6905 4.69491   2
   6  -2  -1 53.2564 5.95741   3
  -6   2   1 57.6705 4.89477   2
  -6   2   1 53.6065 4.76570   4
  -6   2   1 37.1046 6.34834   1
   5  -2  -1 729.345 36.1160   2
   5  -2  -1 739.922 38.1089   4
   5  -2  -1 763.085 39.1831   1
  -5   2   1 668.974 32.0087   2
  -5   2   1 701.212 49.5718   1
  -5   2   1 718.750 41.9288   4
   4  -2  -1 83.5428 8.36759   1
   4  -2  -1 81.1902 6.40172   4
   4  -2  -1 76.7940 4.87532   2
  -4   2   1 79.9327 5.22701   4
  -4   2   1 79.8856 4.14356   2
  -4   2   1 79.3124 8.13150   1
   3  -2  -1 326.396 16.2400   1
   3  -2  -1 305.562 13.8559   4
   3  -2  -1 320.669 13.8394   2
  -3   2   1 306.571 17.0438   2
  -3   2   1 313.631 28.6947   1
   2  -2  -1 -3.8315 1.73505   1
  -2   2   1 -2.3728 1.71782   1
   1  -2  -1 1.82441 1.73803   1
   1  -2  -1 -1.1149 1.72456   4
   0  -2  -1 166.740 8.14504   2
   0  -2  -1 164.596 6.30916   3
   0  -2  -1 178.112 9.54082   4
   0   2   1 161.000 10.1801   4
   0   2   1 160.308 11.1761   3
  -1  -2  -1 113.176 6.64269   2
  -1  -2  -1 100.759 13.7640   3
  -1  -2  -1 111.144 10.7778   4
   1   2   1 108.207 10.4411   3
   1   2   1 113.983 6.43016   4
  -2  -2  -1 396.615 33.6529   4
  -2  -2  -1 414.728 22.3425   2
  -2  -2  -1 420.121 18.5995   3
  -2  -2  -1 411.984 28.7239   1
   2   2   1 382.878 29.1476   4
   2   2   1 424.114 15.3055   3
  -3  -2  -1 92.6092 6.45202   3
  -3  -2  -1 82.6095 6.82272   2
  -3  -2  -1 75.4400 7.44568   4
  -3  -2  -1 85.7734 8.70183   1
   3   2   1 78.3626 5.61677   4
   3   2   1 89.4752 5.25362   3
  -4  -2  -1 183.627 16.2001   1
  -4  -2  -1 191.504 16.0149   3
  -4  -2  -1 186.426 10.4851   2
  -4  -2  -1 168.635 13.6934   4
   4   2   1 177.769 11.2757   4
   4   2   1 175.302 17.3920   3
  -5  -2  -1 17.7476 5.61713   2
  -5  -2  -1 23.5421 3.47090   3
   5   2   1 19.7143 5.89241   4
   5   2   1 26.7285 4.74491   3
  -6  -2  -1 175.595 20.2106   3
  -6  -2  -1 149.098 19.5601   2
   6   2   1 161.308 13.9652   3
   6   2   1 166.377 22.9383   4
  -7  -2  -1 95.9708 10.0383   3
  -7  -2  -1 81.1638 11.0429   2
   7   2   1 67.5146 9.94944   3
   7   2   1 59.7655 10.6458   4
  -8  -2  -1 0.76156 8.96876   2
  -8  -2  -1 13.4657 5.97018   3
   8   2   1 8.01438 9.15755   4
  -9  -2  -1 16.5294 11.0369   2
   9   2   1 8.67841 11.3735   4
 -10  -2  -1 -3.6870 12.2010   2
  10   2   1 -25.915 14.4038   4
 -11  -2  -1 7.47428 16.0772   2
  11   2   1 17.3701 17.9788   4
  15  -3  -1 19.6134 17.5484   1
  15  -3  -1 -6.3408 15.6757   4
  14  -3  -1 -21.517 12.0822   4
  14  -3  -1 -5.3774 14.7388   1
 -14   3   1 -3.5699 10.5800   2
  13  -3  -1 47.7749 15.3796   1
  13  -3  -1 45.8399 12.3617   4
 -13   3   1 73.6135 12.4152   2
  12  -3  -1 -9.9856 8.36207   4
  12  -3  -1 5.18539 9.85837   1
 -12   3   1 -0.8052 8.59338   2
  11  -3  -1 95.5182 12.7162   1
  11  -3  -1 78.9682 10.6387   4
 -11   3   1 100.576 9.36249   2
  10  -3  -1 8.07759 7.92717   1
 -10   3   1 13.6403 6.58247   2
   9  -3  -1 60.2497 10.9327   2
   9  -3  -1 65.8129 9.14138   1
   9  -3  -1 57.5185 7.29723   4
  -9   3   1 65.8344 6.59212   2
  -9   3   1 58.9039 9.68436   4
   8  -3  -1 8.08391 7.14645   3
   8  -3  -1 -3.7553 3.51495   2
   8  -3  -1 0.31688 3.73868   4
   8  -3  -1 3.76729 5.65493   1
  -8   3   1 -1.7106 3.38245   2
  -8   3   1 0.44748 5.17372   4
   7  -3  -1 527.923 25.0455   1
   7  -3  -1 566.795 28.3494   3
   7  -3  -1 536.069 15.5629   4
   7  -3  -1 556.190 36.4835   2
  -7   3   1 539.287 54.9360   1
  -7   3   1 560.953 28.3144   4
  -7   3   1 519.956 15.9598   2
   6  -3  -1 1.62276 2.26290   2
   6  -3  -1 2.61726 3.93643   1
   6  -3  -1 -1.8095 2.45545   4
  -6   3   1 0.07544 2.31616   2
  -6   3   1 0.79741 2.60056   4
  -6   3   1 4.58941 4.12976   1
   5  -3  -1 1643.15 49.4845   1
   5  -3  -1 1699.06 66.3922   2
   5  -3  -1 1607.35 50.9723   4
  -5   3   1 1612.20 46.3826   2
  -5   3   1 1655.61 47.5657   4
  -5   3   1 1704.58 67.9986   1
   4  -3  -1 1.67185 1.73945   4
   4  -3  -1 -3.3849 1.53847   2
   4  -3  -1 3.36877 2.68679   1
  -4   3   1 0.86012 1.37773   2
  -4   3   1 -1.5252 2.55315   1
   3  -3  -1 540.173 22.7821   1
   3  -3  -1 544.122 19.6062   2
  -3   3   1 549.542 14.7237   1
   2  -3  -1 -3.5293 2.15016   1
  -2   3   1 0.32720 2.22928   1
   1  -3  -1 609.138 31.4015   2
   1  -3  -1 607.821 28.0514   1
   1  -3  -1 643.104 16.8015   4
   1  -3  -1 570.510 30.0651   3
   0  -3  -1 -0.9702 2.08272   3
   0  -3  -1 -4.0823 2.81635   4
   0   3   1 -4.2457 3.05379   4
  -1  -3  -1 1623.96 49.3105   2
  -1  -3  -1 1653.03 111.927   3
  -1  -3  -1 1643.83 37.9892   4
   1   3   1 1669.59 47.5787   4
   1   3   1 1654.27 51.4495   3
  -2  -3  -1 5.58617 4.20718   1
  -2  -3  -1 1.67773 2.67900   3
  -2  -3  -1 4.98420 3.96330   2
  -2  -3  -1 -1.1061 3.14482   4
   2   3   1 -2.2080 3.07181   3
   2   3   1 0.91803 3.31037   4
  -3  -3  -1 454.216 22.8994   1
  -3  -3  -1 433.523 30.1187   4
  -3  -3  -1 449.719 22.4992   3
  -3  -3  -1 424.228 31.3746   2
   3   3   1 476.471 20.6282   4
   3   3   1 458.048 16.6207   3
  -4  -3  -1 -0.3046 2.89184   3
  -4  -3  -1 7.42738 5.24113   2
   4   3   1 -5.1982 3.82774   3
   4   3   1 1.87370 3.43758   4
  -5  -3  -1 29.4176 7.53741   2
  -5  -3  -1 28.2457 4.84686   3
   5   3   1 36.2336 5.16521   3
   5   3   1 14.1101 8.64356   4
  -6  -3  -1 7.46795 3.76824   3
  -6  -3  -1 8.46080 7.33541   2
   6   3   1 -0.1560 7.94995   4
   6   3   1 3.93634 5.48699   3
  -7  -3  -1 91.3148 13.4520   2
  -7  -3  -1 54.2352 7.96590   3
   7   3   1 98.2622 14.3831   4
  -8  -3  -1 -4.4819 11.5456   2
   8   3   1 2.48899 8.01233   4
  -9  -3  -1 60.8455 15.2632   2
   9   3   1 40.3667 13.9749   4
 -10  -3  -1 -9.5410 13.0151   2
  10   3   1 18.0290 17.1945   4
 -11  -3  -1 22.7937 18.1460   2
  11   3   1 5.38297 17.6557   4
  15  -4  -1 -4.7900 16.1956   1
  14  -4  -1 13.6828 14.1614   1
  14  -4  -1 -8.6112 9.91309   4
  13  -4  -1 13.9517 10.2748   4
  13  -4  -1 23.3322 13.5841   1
 -13   4   1 12.3212 10.0690   2
  12  -4  -1 32.9097 9.29930   4
  12  -4  -1 49.2097 13.2408   1
 -12   4   1 51.4539 9.63962   2
  11  -4  -1 157.058 24.0246   1
  11  -4  -1 151.279 27.0070   4
 -11   4   1 194.066 13.0101   2
  10  -4  -1 200.792 19.6687   2
  10  -4  -1 198.932 34.5654   1
  10  -4  -1 180.142 32.0361   4
 -10   4   1 223.925 12.6115   2
   9  -4  -1 33.7008 5.42145   4
   9  -4  -1 39.5061 7.10980   1
   9  -4  -1 33.5442 6.31242   2
  -9   4   1 25.7258 5.60917   2
  -9   4   1 31.4396 7.40047   4
   8  -4  -1 5.91501 5.79486   1
   8  -4  -1 5.72808 3.62480   2
   8  -4  -1 2.83578 3.79814   4
   8  -4  -1 23.3668 8.72479   3
  -8   4   1 11.6806 3.89750   4
  -8   4   1 5.13666 3.25449   2
   7  -4  -1 268.089 13.3607   1
   7  -4  -1 280.649 14.4084   4
   7  -4  -1 255.666 31.6947   3
   7  -4  -1 263.483 15.9577   2
  -7   4   1 250.627 18.0205   1
  -7   4   1 249.757 11.4176   2
  -7   4   1 270.595 12.6781   4
   6  -4  -1 136.635 13.0229   1
   6  -4  -1 128.968 6.46462   2
   6  -4  -1 109.430 12.4364   4
  -6   4   1 108.312 18.2639   1
  -6   4   1 127.718 6.30200   2
   5  -4  -1 23.1288 4.16025   1
   5  -4  -1 15.3713 2.42219   4
   5  -4  -1 15.0132 1.67460   2
  -5   4   1 17.0266 4.46140   1
   4  -4  -1 0.24895 1.39305   2
   4  -4  -1 -1.3242 2.70047   1
  -4   4   1 -6.3269 3.39597   1
   3  -4  -1 194.753 9.31495   1
  -3   4   1 206.081 9.87325   1
   2  -4  -1 136.359 6.72859   1
   2  -4  -1 143.567 7.51943   2
   1  -4  -1 0.06028 2.57489   2
   1  -4  -1 2.40089 3.02703   4
   1  -4  -1 -2.1713 3.03056   3
   1  -4  -1 -1.8570 2.40882   1
   0  -4  -1 11.0103 3.43078   2
   0  -4  -1 7.94136 4.02634   4
   0  -4  -1 10.3297 2.77861   3
  -1  -4  -1 180.956 16.1923   2
  -1  -4  -1 172.327 23.4976   4
  -1  -4  -1 170.645 22.4068   3
   1   4   1 167.029 20.9306   4
  -2  -4  -1 163.270 15.3590   3
  -2  -4  -1 171.901 7.97054   2
  -2  -4  -1 171.831 10.7749   4
   2   4   1 163.831 11.4659   4
  -3  -4  -1 2.12838 2.93658   3
  -3  -4  -1 -3.9390 4.64934   2
   3   4   1 1.72718 3.63912   3
   3   4   1 3.44736 3.93621   4
  -4  -4  -1 14.3619 3.93870   3
  -4  -4  -1 11.0158 6.42001   2
   4   4   1 2.24933 7.12302   4
   4   4   1 19.5184 4.94796   3
  -5  -4  -1 314.274 25.7962   2
  -5  -4  -1 299.863 26.1003   3
   5   4   1 258.639 24.4021   3
   5   4   1 253.030 34.5098   4
  -6  -4  -1 114.565 15.1823   2
  -6  -4  -1 101.544 17.3903   3
   6   4   1 125.640 19.8616   4
  -7  -4  -1 98.3092 17.6792   2
   7   4   1 100.654 15.2861   4
  -8  -4  -1 12.8113 12.4114   2
   8   4   1 9.63673 10.2197   4
  -9  -4  -1 -6.0284 14.1678   2
   9   4   1 10.5527 13.7503   4
 -10  -4  -1 -6.0290 15.7300   2
  15  -5  -1 12.4674 17.6072   1
  14  -5  -1 3.41424 15.7799   1
  14  -5  -1 -3.0255 10.3376   4
  13  -5  -1 48.7782 14.6911   1
  13  -5  -1 44.4865 11.9690   4
 -13   5   1 74.6699 12.0019   2
  12  -5  -1 4.70605 6.87019   4
  12  -5  -1 0.54785 9.84504   1
 -12   5   1 -3.4266 6.79771   2
  11  -5  -1 26.3811 7.76755   4
  11  -5  -1 36.2758 10.7413   1
 -11   5   1 42.8216 6.44805   2
  10  -5  -1 -4.8764 5.31587   2
  10  -5  -1 -7.2696 7.39577   1
  10  -5  -1 -7.5558 5.25110   4
 -10   5   1 0.64799 3.78314   2
 -10   5   1 -2.8241 6.75251   4
   9  -5  -1 249.241 19.7965   4
   9  -5  -1 246.164 16.1506   1
   9  -5  -1 256.800 18.9086   2
  -9   5   1 231.332 26.5662   4
  -9   5   1 260.257 11.3647   2
   8  -5  -1 3.20119 4.74735   1
   8  -5  -1 5.66385 4.02110   4
   8  -5  -1 -0.4764 3.16936   2
  -8   5   1 -0.6543 2.14816   2
   7  -5  -1 138.297 6.24247   1
   7  -5  -1 128.980 5.58199   2
   7  -5  -1 130.489 6.61257   4
  -7   5   1 122.891 7.48531   2
   6  -5  -1 -0.4291 2.88326   4
   6  -5  -1 0.32356 4.28310   1
   6  -5  -1 1.10176 1.41980   2
  -6   5   1 1.82169 4.88277   1
   5  -5  -1 375.508 21.9665   1
   5  -5  -1 423.391 12.3185   2
  -5   5   1 435.423 14.4220   1
   4  -5  -1 0.77091 3.45953   1
  -4   5   1 11.4153 4.77200   1
   3  -5  -1 44.7062 3.06734   2
   3  -5  -1 48.8154 4.38308   1
  -3   5   1 46.3592 6.14019   1
   2  -5  -1 1.79893 2.53800   2
   2  -5  -1 -2.2708 3.23508   1
   1  -5  -1 418.971 15.3716   3
   1  -5  -1 407.083 20.2879   2
   1  -5  -1 399.081 22.6606   4
   0  -5  -1 -0.5415 3.08609   3
   0  -5  -1 3.78928 5.55600   4
   0  -5  -1 -1.2674 3.71741   2
  -1  -5  -1 90.1747 7.01114   2
  -1  -5  -1 87.7992 7.40462   3
  -1  -5  -1 89.1278 9.66441   4
  -2  -5  -1 -8.8466 4.84053   2
  -2  -5  -1 2.88117 3.17864   3
  -3  -5  -1 287.593 33.6314   3
  -3  -5  -1 277.384 28.7691   2
  -4  -5  -1 7.20338 6.51906   2
  -4  -5  -1 4.27199 4.43589   3
   4   5   1 -6.7215 5.77419   4
  -5  -5  -1 32.6803 9.93476   2
  -5  -5  -1 47.7899 6.68689   3
   5   5   1 51.7623 10.3650   4
  -6  -5  -1 -14.679 9.51440   2
   6   5   1 -9.7385 7.85829   4
  -7  -5  -1 63.7728 11.9587   2
  -8  -5  -1 16.5174 14.5967   2
  -9  -5  -1 13.3674 15.2771   2
  15  -6  -1 10.5553 10.4730   1
  14  -6  -1 -1.7297 12.5244   1
  14  -6  -1 -5.3801 9.59034   4
  13  -6  -1 62.2812 14.3621   1
  13  -6  -1 52.0486 9.91443   4
  12  -6  -1 43.2232 10.9787   1
  12  -6  -1 38.4150 9.01120   4
 -12   6   1 65.0381 8.26211   2
  11  -6  -1 114.044 10.7491   4
  11  -6  -1 127.045 15.2033   1
 -11   6   1 122.079 10.3683   2
  10  -6  -1 12.5064 6.02631   4
  10  -6  -1 16.2525 5.30653   1
 -10   6   1 8.45676 3.69865   2
   9  -6  -1 11.3548 7.10212   1
   9  -6  -1 17.4469 4.61703   4
  -9   6   1 18.2733 2.81249   2
   8  -6  -1 29.3378 4.84899   4
   8  -6  -1 20.4312 5.49738   1
   7  -6  -1 72.1695 2.41389   2
   7  -6  -1 78.7043 6.93368   1
   7  -6  -1 67.2682 3.91901   4
   6  -6  -1 -1.8281 1.48425   2
   6  -6  -1 -0.6682 5.00103   1
  -6   6   1 -2.0213 3.45381   1
   5  -6  -1 70.1578 4.16915   2
   5  -6  -1 69.5951 5.79316   1
  -5   6   1 80.4112 7.40995   1
   4  -6  -1 6.84806 2.31957   2
   4  -6  -1 13.6871 3.92367   1
  -4   6   1 12.7976 5.72996   1
   3  -6  -1 33.5315 4.47956   2
   3  -6  -1 24.3659 5.23866   1
   2  -6  -1 43.5752 5.07420   2
   2  -6  -1 46.4481 5.53631   4
   2  -6  -1 52.5466 5.16343   1
   1  -6  -1 -1.8151 3.31560   2
   1  -6  -1 -6.2432 3.69500   3
   1  -6  -1 -0.8952 3.93337   1
   1  -6  -1 4.36491 5.44739   4
   0  -6  -1 12.3919 5.13548   2
   0  -6  -1 40.3287 4.65364   3
  -1  -6  -1 41.4175 7.82068   2
  -1  -6  -1 35.1870 6.30969   3
  -2  -6  -1 9.87050 4.70795   3
  -2  -6  -1 12.6626 6.53734   2
  -3  -6  -1 3.91458 7.88799   2
  -3  -6  -1 10.9896 4.82925   3
  -4  -6  -1 87.7425 12.3470   2
  -4  -6  -1 73.5249 9.96235   3
  -5  -6  -1 115.395 17.2786   2
  -6  -6  -1 3.97587 10.7510   2
  -7  -6  -1 3.66357 19.3031   2
  -8  -6  -1 25.6373 15.5447   2
  16  -7  -1 -15.373 20.7125   1
  15  -7  -1 6.27211 15.4943   1
  14  -7  -1 -0.3910 14.7693   1
  13  -7  -1 50.8579 13.6236   1
  13  -7  -1 37.9172 8.65813   4
  12  -7  -1 -0.8825 6.46489   4
  12  -7  -1 3.19746 10.6347   1
  11  -7  -1 54.0566 8.64423   4
  11  -7  -1 56.6397 9.86499   1
 -11   7   1 49.6262 3.84993   2
  10  -7  -1 6.04907 7.69563   1
  10  -7  -1 7.34008 4.20142   4
   9  -7  -1 404.373 18.3829   4
   9  -7  -1 417.223 18.6452   1
   8  -7  -1 3.68388 4.34709   1
   8  -7  -1 -3.0961 3.40647   4
   7  -7  -1 289.440 13.1474   4
   7  -7  -1 266.069 12.0816   1
   6  -7  -1 -1.0877 1.89696   2
   6  -7  -1 -1.8890 4.93230   1
   6  -7  -1 -0.7524 1.99036   2
   5  -7  -1 124.729 8.84559   1
   5  -7  -1 133.394 9.05125   2
   4  -7  -1 6.83102 5.56445   1
   4  -7  -1 4.92372 3.19096   2
  -4   7   1 5.08535 4.64651   1
   3  -7  -1 131.227 6.93801   2
   3  -7  -1 129.267 9.81941   1
   2  -7  -1 1.15998 6.01968   4
   2  -7  -1 3.86472 4.24983   1
   2  -7  -1 -1.4860 3.52064   2
   1  -7  -1 222.931 13.8683   2
   1  -7  -1 228.245 10.4228   3
   1  -7  -1 228.631 10.5569   1
   0  -7  -1 -2.7561 5.37769   2
   0  -7  -1 2.28139 4.27821   3
  -1  -7  -1 251.740 24.8839   2
  -1  -7  -1 277.502 17.4804   3
  -2  -7  -1 -0.7645 7.20974   2
  -2  -7  -1 -1.1698 5.07344   3
  -3  -7  -1 40.4087 9.25296   2
  -3  -7  -1 19.0596 5.25287   3
  -4  -7  -1 0.71015 9.21593   2
  -5  -7  -1 27.3378 11.8376   2
  -6  -7  -1 12.0971 13.7322   2
  -7  -7  -1 7.70855 15.9679   2
  -8  -7  -1 -20.951 18.6210   2
  16  -8  -1 34.0294 20.3758   1
  15  -8  -1 5.19742 17.1998   1
  14  -8  -1 -4.4058 15.1348   1
  13  -8  -1 113.741 16.6959   1
  13  -8  -1 92.4912 10.8382   4
  12  -8  -1 -3.8306 8.70310   4
  12  -8  -1 -9.6519 6.22477   1
  11  -8  -1 72.7757 11.6202   1
  11  -8  -1 70.2733 7.03085   4
  10  -8  -1 7.32233 7.40866   1
  10  -8  -1 15.7149 5.18602   4
   9  -8  -1 203.887 14.2513   1
   9  -8  -1 225.237 11.0835   4
   8  -8  -1 -4.2155 5.61698   1
   8  -8  -1 -0.3579 4.49127   4
   7  -8  -1 114.296 10.2992   1
   7  -8  -1 92.3412 8.14294   2
   7  -8  -1 111.601 6.01914   2
   6  -8  -1 35.1349 5.45554   1
   6  -8  -1 29.1266 4.26873   2
   5  -8  -1 183.715 19.5432   1
   5  -8  -1 165.430 16.0831   2
   4  -8  -1 90.4355 9.56439   1
   4  -8  -1 77.5882 10.0394   2
   3  -8  -1 67.7344 6.38514   1
   3  -8  -1 63.0604 6.95977   2
   2  -8  -1 43.0125 6.20214   1
   2  -8  -1 55.6935 8.70217   2
   2  -8  -1 46.0127 7.25786   3
   1  -8  -1 -5.4948 5.14575   2
   1  -8  -1 -2.8591 6.15662   1
   1  -8  -1 1.23002 4.94507   3
   0  -8  -1 108.300 8.48899   3
   0  -8  -1 100.646 12.1626   2
  -1  -8  -1 16.2973 6.88662   3
  -1  -8  -1 14.9648 7.95704   2
  -2  -8  -1 27.7264 7.59489   3
  -2  -8  -1 31.4877 9.01390   2
  -3  -8  -1 3.22523 10.2488   2
  -4  -8  -1 17.0193 13.7318   2
  -5  -8  -1 -7.3389 14.7492   2
  -6  -8  -1 -9.5881 15.7030   2
  -7  -8  -1 5.13305 20.9578   2
  15  -9  -1 32.0659 21.0723   1
  14  -9  -1 1.25361 15.9770   1
  13  -9  -1 30.6626 12.9158   1
  12  -9  -1 9.12461 7.99227   4
  12  -9  -1 -0.2786 9.02305   1
  11  -9  -1 93.6407 11.8984   1
  11  -9  -1 70.5611 7.72630   4
  10  -9  -1 -16.687 8.36051   1
  10  -9  -1 -0.8633 4.92926   4
   9  -9  -1 62.4533 10.1365   4
   9  -9  -1 65.3093 10.7324   1
   8  -9  -1 -0.6240 5.78164   1
   7  -9  -1 76.0591 4.91807   2
   7  -9  -1 73.1488 6.96071   2
   7  -9  -1 75.7862 8.71475   1
   6  -9  -1 -0.0267 5.88240   1
   6  -9  -1 -0.4262 3.65301   2
   5  -9  -1 66.2623 8.68876   1
   5  -9  -1 61.5058 7.07752   2
   4  -9  -1 -2.4202 5.74602   1
   4  -9  -1 2.45328 3.99548   2
   3  -9  -1 45.7459 7.30734   2
   3  -9  -1 33.7016 7.08362   1
   2  -9  -1 -1.3483 6.07261   1
   2  -9  -1 -4.9260 5.65047   2
   2  -9  -1 2.02325 5.84324   3
   1  -9  -1 133.642 15.5495   2
   1  -9  -1 98.1659 21.1594   3
   1  -9  -1 117.563 22.5932   1
   0  -9  -1 -1.0778 8.49307   2
   0  -9  -1 1.29246 6.66898   3
  -1  -9  -1 33.0182 11.3908   2
  -1  -9  -1 49.9428 8.55506   3
  -2  -9  -1 0.73015 11.1947   2
  -3  -9  -1 29.9699 13.0617   2
  -4  -9  -1 3.26651 12.5001   2
  -5  -9  -1 30.8453 18.2353   2
  15 -10  -1 -19.591 19.3959   1
  14 -10  -1 -13.736 15.8269   1
  13 -10  -1 93.1742 16.3046   1
  12 -10  -1 14.3222 13.9159   1
  12 -10  -1 16.7931 7.93128   4
  11 -10  -1 31.1882 8.12326   4
  11 -10  -1 33.2744 10.9892   1
  10 -10  -1 4.81427 6.90473   4
  10 -10  -1 8.38190 9.24876   1
   9 -10  -1 185.201 13.7271   1
   9 -10  -1 151.718 12.2255   4
   8 -10  -1 26.7329 8.39758   1
   7 -10  -1 79.0666 9.81490   1
   7 -10  -1 81.2590 7.35722   2
   6 -10  -1 18.2950 4.96217   2
   6 -10  -1 8.21423 7.53569   1
   5 -10  -1 31.8606 6.93455   2
   5 -10  -1 34.1228 8.63744   1
   4 -10  -1 44.6791 8.02573   1
   4 -10  -1 42.1662 7.89854   2
   3 -10  -1 24.5061 7.95290   3
   3 -10  -1 23.2992 7.50415   2
   3 -10  -1 24.7534 8.26125   1
   2 -10  -1 76.7479 10.5092   3
   2 -10  -1 49.6599 10.8272   2
   2 -10  -1 82.3327 10.1631   1
   1 -10  -1 5.21326 7.98594   1
   1 -10  -1 1.34669 10.3244   2
   1 -10  -1 3.92165 6.24430   3
   0 -10  -1 36.8076 10.5532   2
   0 -10  -1 23.1615 7.78389   3
   0 -10  -1 17.1584 9.26882   1
  -1 -10  -1 8.46471 10.9388   2
  -2 -10  -1 41.3996 15.9543   2
  -3 -10  -1 2.59173 14.7411   2
  -4 -10  -1 19.4580 15.1387   2
  15 -11  -1 30.1383 19.7555   1
  14 -11  -1 8.52394 10.2526   1
  13 -11  -1 58.7581 13.7795   1
  12 -11  -1 12.8472 13.5162   1
  11 -11  -1 30.9326 11.3820   1
  11 -11  -1 21.7243 8.38737   4
  10 -11  -1 1.73769 8.50390   4
  10 -11  -1 2.23031 6.49627   1
   9 -11  -1 92.3801 12.9380   1
   8 -11  -1 4.91464 9.36541   1
   7 -11  -1 50.8354 7.91497   2
   7 -11  -1 42.5820 11.2092   1
   6 -11  -1 -3.0615 8.31587   1
   6 -11  -1 6.70983 6.62414   2
   5 -11  -1 78.3832 9.16527   2
   5 -11  -1 59.8753 10.4276   1
   4 -11  -1 -6.9726 6.98353   3
   4 -11  -1 -7.0023 7.78818   1
   4 -11  -1 -10.671 7.58867   2
   3 -11  -1 32.6417 10.5783   3
   3 -11  -1 41.1211 10.8850   1
   3 -11  -1 28.5939 10.0529   2
   2 -11  -1 -10.375 9.07621   1
   2 -11  -1 10.8962 10.0158   2
   2 -11  -1 3.43311 7.86965   3
   1 -11  -1 24.4160 9.49227   3
   1 -11  -1 30.1989 11.2316   1
   1 -11  -1 48.7571 12.0394   2
   0 -11  -1 8.38202 11.3294   1
   0 -11  -1 3.25031 10.7788   2
  -1 -11  -1 28.5584 13.4303   2
  -1 -11  -1 32.2435 12.9900   1
  -2 -11  -1 20.8216 13.6145   2
  -3 -11  -1 11.6525 16.1825   2
  15 -12  -1 16.6604 17.4708   1
  14 -12  -1 4.99405 16.5758   1
  13 -12  -1 20.2299 15.3032   1
  12 -12  -1 -9.2202 12.8356   1
  11 -12  -1 33.3498 11.8026   1
  10 -12  -1 8.10493 7.86653   4
  10 -12  -1 21.8778 11.3566   1
   9 -12  -1 4.39472 7.30080   1
   8 -12  -1 5.90049 9.69559   1
   7 -12  -1 -0.2867 10.4261   1
   6 -12  -1 13.1916 9.29388   1
   6 -12  -1 -3.7148 6.27625   2
   5 -12  -1 1.14692 8.33559   1
   5 -12  -1 0.57500 8.14645   2
   4 -12  -1 2.24088 8.81664   1
   4 -12  -1 14.0222 7.80104   2
   4 -12  -1 14.1413 10.0079   3
   3 -12  -1 6.36090 8.84903   3
   3 -12  -1 19.6797 12.3461   1
   3 -12  -1 27.9913 9.03078   2
   2 -12  -1 -3.2854 12.2558   1
   2 -12  -1 -7.1908 10.5023   2
   2 -12  -1 10.0893 9.06028   3
   1 -12  -1 3.62370 11.1520   1
   1 -12  -1 -6.0617 11.3871   2
   0 -12  -1 22.7929 13.7425   1
   0 -12  -1 6.88820 12.2600   2
  -1 -12  -1 29.0260 16.4994   1
  -1 -12  -1 9.56258 15.2744   2
  -2 -12  -1 4.97239 17.3486   2
  -2 -12  -1 -2.5273 17.2686   1
  14 -13  -1 1.54673 18.9827   1
  13 -13  -1 1.80013 16.2877   1
  12 -13  -1 -11.455 13.3838   1
  11 -13  -1 31.8668 12.9510   1
  10 -13  -1 7.72902 10.9931   1
   9 -13  -1 29.5470 12.4858   1
   8 -13  -1 -7.2781 12.0684   1
   7 -13  -1 -6.3816 11.2238   1
   6 -13  -1 11.1544 11.7300   1
   5 -13  -1 28.4002 13.5996   3
   5 -13  -1 27.3612 11.7887   1
   5 -13  -1 34.6412 9.38503   2
   4 -13  -1 0.89072 11.2845   3
   4 -13  -1 4.53187 11.1245   2
   4 -13  -1 6.48866 11.2624   1
   3 -13  -1 40.1740 13.8474   1
   3 -13  -1 32.3462 12.9464   2
   3 -13  -1 17.0602 12.2533   3
   2 -13  -1 -10.954 13.9453   2
   2 -13  -1 -2.5964 11.5676   1
   1 -13  -1 17.4742 13.5644   1
   1 -13  -1 4.47688 15.4465   2
   0 -13  -1 -18.177 17.4462   2
   0 -13  -1 14.8150 18.4821   1
  13 -14  -1 19.9025 17.5362   1
  12 -14  -1 -2.1396 16.8712   1
  11 -14  -1 -6.7453 12.1048   1
  10 -14  -1 -4.7835 13.7029   1
   9 -14  -1 -2.4802 12.3192   1
   8 -14  -1 21.1746 13.5079   1
   7 -14  -1 15.8385 14.0360   1
   6 -14  -1 13.8923 12.3625   1
   6 -14  -1 4.71400 13.4497   3
   5 -14  -1 -15.427 11.6323   1
   5 -14  -1 -9.1530 12.5845   3
   4 -14  -1 2.30500 13.2771   3
   4 -14  -1 23.6590 14.3645   1
   3 -14  -1 -10.873 14.9304   2
   3 -14  -1 15.4929 16.8142   1
   2 -14  -1 -9.4991 18.7730   1
   2 -14  -1 -14.619 14.1646   2
  11 -15  -1 -8.5956 15.3213   1
  10 -15  -1 -0.7251 17.2314   1
   9 -15  -1 15.4400 17.9888   1
   8 -15  -1 -13.449 10.4134   1
   7 -15  -1 17.0077 17.2546   3
   7 -15  -1 19.3460 17.9424   1
   6 -15  -1 2.78762 17.4214   3
   6 -15  -1 -15.054 13.1570   1
   5 -15  -1 -18.865 14.5802   3
   5 -15  -1 17.6687 17.8555   1
   4 -16   2 -5.4811 18.0617   1
   5 -16   2 -8.3651 10.8851   1
   6 -16   2 -2.1869 12.0260   1
   7 -16   2 3.11807 14.0014   1
   8 -16   2 10.0094 19.7943   1
   9 -16   2 -21.241 19.8881   1
  10 -16   2 18.8041 21.3633   1
  10 -16   2 -3.8962 16.6307   4
   1 -15   2 -4.6748 19.5420   1
   2 -15   2 10.8775 19.4508   1
   3 -15   2 0.63979 16.0458   1
   4 -15   2 16.4995 16.0286   1
   5 -15   2 21.5831 16.8626   1
   6 -15   2 5.73175 9.80554   1
   7 -15   2 8.20456 17.0678   1
   8 -15   2 58.6604 18.0184   1
   9 -15   2 55.7894 18.0499   1
  10 -15   2 0.05321 14.1693   4
  10 -15   2 1.66014 15.6881   1
  11 -15   2 15.3831 17.5124   1
  11 -15   2 6.13352 13.9991   4
  12 -15   2 24.2757 19.8757   1
  -1 -14   2 -33.615 21.8158   2
  -1 -14   2 -10.874 18.7924   1
   0 -14   2 31.4743 16.0462   1
   0 -14   2 31.5934 18.7274   2
   1 -14   2 -6.6594 12.7925   2
   1 -14   2 10.5537 15.3772   1
   2 -14   2 13.4667 16.6433   1
   2 -14   2 3.58880 16.3658   2
   3 -14   2 6.77818 12.8308   2
   3 -14   2 -1.5079 12.4394   1
   4 -14   2 48.6235 14.5358   1
   5 -14   2 -7.3886 12.4788   1
   6 -14   2 24.7732 12.5175   1
   7 -14   2 12.2109 11.9251   1
   8 -14   2 46.0542 12.6946   1
   9 -14   2 4.44708 12.2384   4
   9 -14   2 -0.4818 14.0534   1
  10 -14   2 12.7058 9.57738   1
  10 -14   2 21.0674 11.2413   4
  11 -14   2 -20.075 11.8190   4
  11 -14   2 12.1265 14.7458   1
  12 -14   2 31.5564 19.2005   1
  13 -14   2 34.2027 21.1437   1
  -2 -13   2 3.76755 17.7602   1
  -2 -13   2 5.56831 21.3711   2
  -1 -13   2 23.8871 18.9557   2
  -1 -13   2 19.7857 15.4202   1
   0 -13   2 20.9588 14.1092   1
   0 -13   2 1.20206 15.6807   2
   1 -13   2 57.4962 13.0177   1
   1 -13   2 55.1931 11.9083   2
   2 -13   2 -8.2027 10.8820   1
   2 -13   2 14.7905 12.2888   2
   3 -13   2 14.8721 9.88605   1
   3 -13   2 4.62773 10.8968   2
   4 -13   2 -23.605 10.3042   1
   4 -13   2 4.75276 9.61348   2
   5 -13   2 12.2096 12.2487   1
   6 -13   2 43.5858 13.9775   1
   7 -13   2 -1.0595 8.23427   1
   8 -13   2 20.8621 13.4239   1
   9 -13   2 -2.5983 10.5233   4
   9 -13   2 -8.6061 11.3147   1
  10 -13   2 61.1300 11.2629   1
  10 -13   2 43.9658 10.8723   4
  11 -13   2 30.5781 16.7633   1
  11 -13   2 4.91459 9.29088   4
  12 -13   2 38.7169 11.6753   4
  12 -13   2 27.4799 13.2613   1
  13 -13   2 3.14380 17.5795   1
  -4 -12   2 0.22739 18.9494   2
  -3 -12   2 7.30158 16.7711   2
  -2 -12   2 30.4034 15.5006   2
  -1 -12   2 -11.548 11.9570   1
  -1 -12   2 -13.768 15.4675   2
   0 -12   2 101.541 17.5016   1
   0 -12   2 99.2586 17.2281   2
   1 -12   2 -9.4709 9.80053   2
   1 -12   2 2.75311 7.45314   3
   1 -12   2 -0.1703 11.2515   1
   2 -12   2 80.6065 13.4536   1
   2 -12   2 92.6439 14.3186   2
   3 -12   2 -13.338 8.49956   2
   3 -12   2 7.11336 9.50376   1
   4 -12   2 98.7957 14.2863   1
   4 -12   2 110.445 12.0373   2
   5 -12   2 -0.9767 6.47896   1
   5 -12   2 7.79230 5.59373   2
   6 -12   2 154.492 19.2766   1
   7 -12   2 -16.626 9.96846   1
   8 -12   2 54.0579 13.2107   1
   8 -12   2 49.4291 10.6225   4
   9 -12   2 -6.2769 8.22352   4
   9 -12   2 -2.1239 11.0668   1
  10 -12   2 74.9708 15.6735   1
  10 -12   2 77.8787 13.1174   4
  11 -12   2 1.67534 10.2728   4
  11 -12   2 18.3710 10.0702   1
  12 -12   2 6.60166 15.0137   1
  12 -12   2 8.37375 11.0054   4
  13 -12   2 7.63052 12.6137   4
  13 -12   2 0.20375 11.0136   1
  14 -12   2 44.4528 21.2114   1
  -5 -11   2 9.73106 17.3874   2
  -4 -11   2 22.5055 16.3950   2
  -3 -11   2 -16.383 15.6754   2
  -2 -11   2 -6.1853 11.6385   2
  -1 -11   2 37.5835 11.6821   2
   0 -11   2 3.61703 8.74756   2
   0 -11   2 25.5629 10.8241   1
   0 -11   2 12.0253 6.44925   3
   1 -11   2 48.1923 11.9264   2
   1 -11   2 52.5099 9.87704   1
   2 -11   2 28.2354 13.5840   1
   2 -11   2 51.8614 12.8410   2
   3 -11   2 56.2862 9.59461   2
   3 -11   2 60.4236 10.1816   1
   4 -11   2 15.5828 9.80181   1
   4 -11   2 34.9359 7.40586   2
   5 -11   2 27.1804 9.13422   1
   5 -11   2 13.7285 4.81385   2
   6 -11   2 74.9122 5.44526   2
   6 -11   2 100.326 15.6529   1
   7 -11   2 15.5350 7.99354   1
   8 -11   2 44.8665 9.16448   4
   8 -11   2 65.0661 8.66072   1
   9 -11   2 -1.0104 6.16131   1
   9 -11   2 5.65312 8.04223   4
  10 -11   2 38.1003 9.39427   4
  10 -11   2 61.4832 13.0038   1
  11 -11   2 13.1834 12.7910   1
  11 -11   2 -13.493 9.20688   4
  12 -11   2 16.5177 12.7120   4
  12 -11   2 21.4600 15.1763   1
  13 -11   2 0.74653 15.8429   1
  13 -11   2 10.8163 11.8336   4
  14 -11   2 15.4687 17.4523   1
  -6 -10   2 27.2873 17.5924   2
  -5 -10   2 -2.6880 13.7060   2
  -4 -10   2 35.9861 13.9239   2
  -3 -10   2 -11.986 9.99625   2
  -2 -10   2 61.8218 13.2517   2
  -1 -10   2 -3.9644 5.43737   3
  -1 -10   2 -8.4114 9.06355   2
   0 -10   2 167.748 30.6042   1
   0 -10   2 191.555 25.7551   2
   1 -10   2 7.06846 7.23121   1
   1 -10   2 -7.2642 8.39162   3
   1 -10   2 -0.5878 5.49058   2
   2 -10   2 531.170 64.7804   1
   2 -10   2 598.543 44.2120   2
  -3  10  -2 -0.9377 8.06095   2
   3 -10   2 1.30489 5.45432   2
   3 -10   2 7.34554 6.93775   1
   4 -10   2 24.3396 5.75798   2
   4 -10   2 24.0702 5.87551   1
   5 -10   2 4.07943 7.28919   1
   5 -10   2 3.87890 3.73109   2
   6 -10   2 426.105 16.2673   2
   6 -10   2 452.336 47.8547   1
   7 -10   2 -1.8257 7.53242   1
   7 -10   2 13.4218 6.53071   4
   8 -10   2 78.3113 20.0267   1
   8 -10   2 105.071 17.2129   4
   9 -10   2 -9.4987 8.90935   1
   9 -10   2 5.51761 6.24759   4
  10 -10   2 74.1593 10.6464   4
  10 -10   2 43.1838 11.6657   1
  11 -10   2 -2.1193 9.90169   4
  11 -10   2 -4.6041 10.8805   1
  12 -10   2 39.4632 14.5810   1
  12 -10   2 16.9077 10.6235   4
  13 -10   2 -6.2655 10.4042   4
  13 -10   2 15.7575 16.2016   1
  14 -10   2 41.2312 15.1867   1
  14 -10   2 52.4103 14.2656   4
  -7  -9   2 22.4133 18.5906   2
  -6  -9   2 35.2803 14.6154   2
  -5  -9   2 -3.6013 13.9645   2
  -4  -9   2 9.87751 10.6391   2
  -3  -9   2 -5.5168 9.57322   2
  -2  -9   2 -0.3270 4.61895   3
  -2  -9   2 -8.2690 8.48227   2
  -1  -9   2 33.3468 8.91223   2
  -1  -9   2 33.0087 8.42883   3
  -1  -9   2 38.7843 6.66219   3
   0  -9   2 100.308 17.6453   2
   0  -9   2 57.3963 14.6535   3
   1  -9   2 17.0394 7.57950   3
   1  -9   2 10.6218 6.73495   1
   1  -9   2 5.13071 4.97303   2
  -2   9  -2 71.0461 15.0513   2
   2  -9   2 94.8255 14.9687   2
   2  -9   2 102.168 15.6450   1
   2  -9   2 56.6234 14.8601   3
  -3   9  -2 20.2883 5.76064   2
   3  -9   2 27.0161 6.98974   1
   3  -9   2 19.7470 4.73955   2
  -4   9  -2 46.6481 5.22241   2
   4  -9   2 40.9914 5.14396   2
   4  -9   2 42.0183 5.40599   1
   5  -9   2 38.5043 6.84410   2
   5  -9   2 34.9318 13.0102   1
   6  -9   2 27.1455 7.06208   1
   7  -9   2 22.7641 10.6330   1
   7  -9   2 16.7080 10.5916   4
   8  -9   2 64.5014 8.69988   4
   8  -9   2 81.9691 10.0273   1
   9  -9   2 -5.6080 6.00756   1
   9  -9   2 2.23411 5.77836   4
  10  -9   2 25.5361 7.42137   4
  10  -9   2 21.3281 9.37630   1
  11  -9   2 1.55885 7.87088   4
  11  -9   2 0.76554 10.1309   1
  12  -9   2 12.4310 11.7870   4
  12  -9   2 23.0720 13.5617   1
  13  -9   2 -2.0637 13.2269   4
  13  -9   2 8.82627 15.9178   1
  14  -9   2 41.6146 12.7969   4
  14  -9   2 20.3452 15.2017   1
  -8  -8   2 32.3962 18.3639   2
  -7  -8   2 -1.6212 14.7872   2
  -6  -8   2 10.7210 13.7557   2
  -5  -8   2 -8.3053 10.2023   2
  -4  -8   2 98.0881 16.3076   2
  -3  -8   2 18.8169 8.01566   2
  -2  -8   2 324.212 24.8264   3
  -2  -8   2 347.679 47.6045   2
  -2  -8   2 349.115 43.4632   3
  -1  -8   2 -4.6485 4.99485   2
  -1  -8   2 -2.0412 5.15288   3
   0  -8   2 231.875 16.6655   3
   0  -8   2 286.085 26.6847   2
  -1   8  -2 0.60093 5.27900   2
   1  -8   2 1.36433 5.68591   3
   1  -8   2 0.67353 4.78949   1
   1  -8   2 -3.0732 3.57935   2
  -2   8  -2 161.367 10.3784   2
   2  -8   2 153.712 19.5277   1
   2  -8   2 174.658 17.6972   3
   2  -8   2 134.193 16.1945   2
  -3   8  -2 4.19387 3.37984   2
   3  -8   2 0.28067 3.34678   2
   3  -8   2 5.61007 5.39678   3
   3  -8   2 -0.9381 4.28159   1
  -4   8  -2 142.463 10.3100   2
   4  -8   2 142.633 10.9721   2
   4  -8   2 141.938 13.4473   1
   5  -8   2 0.58514 1.56805   2
   5  -8   2 -3.2137 5.13948   1
   6  -8   2 307.879 13.3118   4
   6  -8   2 302.454 18.9648   1
   7  -8   2 6.64055 5.26475   4
   7  -8   2 11.7562 5.78947   1
   8  -8   2 178.505 31.9657   1
   8  -8   2 175.582 28.9667   4
   9  -8   2 1.21359 5.57502   4
   9  -8   2 1.90726 7.20669   1
  10  -8   2 177.563 12.2074   4
  10  -8   2 157.884 12.3493   1
  11  -8   2 1.73138 7.91693   4
  11  -8   2 8.04626 11.0958   1
  12  -8   2 25.9201 10.6629   4
  12  -8   2 2.51391 13.8410   1
  13  -8   2 1.89476 11.0040   1
  13  -8   2 10.4312 10.7421   4
  14  -8   2 34.7831 17.7594   4
  14  -8   2 21.7457 19.0414   1
  -9  -7   2 32.7877 18.9414   2
  -8  -7   2 19.9650 16.6001   2
  -7  -7   2 6.06362 11.4603   2
  -6  -7   2 3.77651 10.7673   2
  -5  -7   2 5.76585 8.94557   2
  -4  -7   2 5.73620 7.57594   2
  -3  -7   2 52.1180 3.84477   3
  -3  -7   2 43.4278 7.86702   2
  -3  -7   2 45.8541 3.24423   3
  -2  -7   2 1.34160 2.67836   3
  -2  -7   2 -3.2999 5.35512   2
  -2  -7   2 -3.5118 3.18597   3
  -1  -7   2 14.0946 4.97777   2
  -1  -7   2 7.65004 3.95914   3
   0   7  -2 268.751 52.7943   2
   0  -7   2 281.405 51.7990   3
   0  -7   2 298.355 64.8678   2
  -1   7  -2 149.304 14.7676   2
   1  -7   2 154.705 7.94267   1
   1  -7   2 154.015 17.1280   3
   1  -7   2 150.747 15.0056   2
  -2   7  -2 3.51060 2.90018   2
   2  -7   2 6.90428 4.99278   1
   2  -7   2 0.95725 3.70776   3
   2  -7   2 8.88482 3.11591   2
  -3   7  -2 11.4569 4.99089   1
  -3   7  -2 6.38050 2.69608   2
   3  -7   2 0.07494 2.68900   2
   3  -7   2 9.37443 5.20205   1
   3  -7   2 10.1618 5.09872   3
  -4   7  -2 280.140 14.2621   2
  -4   7  -2 284.661 13.9130   1
   4  -7   2 286.740 13.5703   1
   4  -7   2 258.405 23.4096   3
   4  -7   2 281.674 10.8600   2
   5  -7   2 168.222 39.5473   1
   6  -7   2 38.4585 6.03008   4
   6  -7   2 27.5827 5.57848   1
   7  -7   2 -5.1258 4.93107   4
   7  -7   2 -8.7568 5.02598   1
  -8   7  -2 71.7645 2.31348   2
  -8   7  -2 57.2909 2.32545   2
   8  -7   2 84.9422 7.49020   1
   8  -7   2 72.0758 7.17240   4
  -9   7  -2 5.70333 2.83931   2
   9  -7   2 11.3383 6.69364   4
   9  -7   2 5.23728 7.77389   1
 -10   7  -2 0.14158 3.79491   2
  10  -7   2 10.0785 7.34575   4
  10  -7   2 20.6493 9.32384   1
  11  -7   2 11.1861 9.38302   4
  11  -7   2 19.1696 10.8449   1
  12  -7   2 21.1593 13.7160   1
  12  -7   2 6.73712 9.46613   4
  13  -7   2 -18.581 12.1106   4
  13  -7   2 15.7353 16.3408   1
  14  -7   2 52.7919 19.4555   1
  14  -7   2 80.2479 17.2960   4
 -10  -6   2 10.0431 19.0704   2
  -9  -6   2 11.3830 16.2572   2
  -8  -6   2 13.7310 11.9237   2
  -7  -6   2 -3.0680 10.6950   2
  -6  -6   2 223.146 18.3297   2
  -5  -6   2 4.98018 7.32677   2
  -4  -6   2 167.347 16.3661   2
  -3  -6   2 4.35742 5.36313   2
  -3  -6   2 2.55128 1.59782   3
  -3  -6   2 -0.1501 1.52945   3
  -2  -6   2 79.7785 5.49376   3
  -2  -6   2 82.4110 7.07222   2
  -2  -6   2 73.9589 4.37150   3
   1   6  -2 0.58526 5.00078   2
  -1  -6   2 5.45691 4.12096   2
  -1  -6   2 3.20379 2.79432   3
   0   6  -2 78.4507 8.09338   2
   0  -6   2 94.9756 9.87707   2
   0  -6   2 93.8052 8.67992   3
  -1   6  -2 -1.0027 3.03335   2
   1  -6   2 2.05511 2.85647   2
   1  -6   2 1.87065 4.18048   1
   1  -6   2 0.29561 3.97592   3
  -2   6  -2 7083.26 169.010   2
   2  -6   2 7459.99 496.952   3
   2  -6   2 7347.38 241.744   1
   2  -6   2 7514.16 394.580   2
  -3   6  -2 -3.7474 3.93516   1
  -3   6  -2 3.14206 1.75019   2
   3  -6   2 3.33528 4.06191   1
   3  -6   2 -1.3767 4.07427   3
   3  -6   2 -0.9376 1.90784   2
  -4   6  -2 167.783 8.03905   2
  -4   6  -2 174.539 10.1277   1
   4  -6   2 163.625 10.5806   1
   4  -6   2 163.092 18.1188   3
  -5   6  -2 0.00048 0.57109   2
  -5   6  -2 0.82073 4.96211   1
  -5   6  -2 0.80549 0.46800   2
   5  -6   2 9.33148 4.39527   1
   5  -6   2 5.26700 3.48271   4
   5  -6   2 -5.3905 5.78550   3
  -6   6  -2 126.364 4.34754   2
  -6   6  -2 132.789 3.61962   2
   6  -6   2 139.743 8.98687   1
   6  -6   2 119.948 7.32519   4
  -7   6  -2 0.75588 2.08073   2
   7  -6   2 1.91627 4.38229   4
   7  -6   2 -3.8347 5.15926   1
  -8   6  -2 128.038 8.90305   2
   8  -6   2 103.846 18.2756   4
   8  -6   2 106.711 15.1327   1
  -9   6  -2 -3.4691 3.86508   2
   9  -6   2 -3.5917 6.13437   4
   9  -6   2 3.10229 6.98473   1
 -10   6  -2 292.736 13.6060   2
  10  -6   2 256.453 20.2501   1
  10  -6   2 251.297 14.0155   4
 -11   6  -2 7.99216 6.07623   2
  11  -6   2 2.16855 9.32669   1
  11  -6   2 10.3245 8.65618   4
  12  -6   2 4.69059 11.1513   4
  12  -6   2 19.5454 12.9410   1
  13  -6   2 -1.6970 13.7631   1
  13  -6   2 -2.7892 11.0577   4
  14  -6   2 44.6250 16.3227   4
  14  -6   2 46.2458 19.1542   1
 -11  -5   2 22.0282 19.9200   2
 -10  -5   2 10.9226 16.0239   2
  -9  -5   2 28.5554 14.7879   2
  -8  -5   2 -0.4216 11.1787   2
  -7  -5   2 10.8384 9.78934   2
  -6  -5   2 67.9295 11.5493   2
  -5  -5   2 32.6217 7.51468   2
  -4  -5   2 79.8166 14.4612   2
  -3  -5   2 191.846 13.4977   2
  -3  -5   2 173.499 5.41190   3
  -3  -5   2 197.870 6.56115   3
   2   5  -2 6.28825 4.70770   2
  -2  -5   2 5.48286 3.85012   2
  -2  -5   2 2.19737 4.77379   4
   1   5  -2 375.200 19.0295   2
  -1  -5   2 374.113 20.5961   3
  -1  -5   2 339.063 23.7634   2
   0   5  -2 360.605 48.7353   2
   0  -5   2 407.471 46.5916   3
   0  -5   2 389.719 44.5176   2
  -1   5  -2 441.379 24.3998   2
   1  -5   2 465.422 25.7072   3
   1  -5   2 460.954 19.9349   2
   1  -5   2 445.027 32.5682   1
  -2   5  -2 656.348 24.1734   2
  -2   5  -2 679.173 48.7967   1
   2  -5   2 686.258 36.2781   2
   2  -5   2 664.413 44.9238   1
   2  -5   2 683.799 30.8809   3
  -3   5  -2 212.431 31.3682   1
  -3   5  -2 193.130 17.9548   2
   3  -5   2 209.169 18.2936   2
   3  -5   2 168.760 41.0348   3
   3  -5   2 222.549 31.1096   1
  -4   5  -2 619.297 26.4686   2
  -4   5  -2 626.616 44.0699   1
   4  -5   2 637.206 18.4958   1
   4  -5   2 591.499 27.9605   4
   4  -5   2 628.405 20.0661   3
  -5   5  -2 -3.8936 1.45196   2
  -5   5  -2 2.63643 1.82570   2
  -5   5  -2 2.45597 4.49149   1
   5  -5   2 -1.0736 4.08304   1
   5  -5   2 5.50310 5.80430   3
   5  -5   2 -5.5072 3.55025   4
  -6   5  -2 326.022 12.8068   4
  -6   5  -2 291.824 23.7712   1
  -6   5  -2 321.685 12.2186   2
   6  -5   2 322.203 18.4896   4
   6  -5   2 312.183 16.0127   1
   6  -5   2 314.261 25.5635   3
  -7   5  -2 35.0841 7.08374   2
   7  -5   2 29.8539 8.94917   4
  -8   5  -2 80.3184 6.01461   2
   8  -5   2 88.5283 9.38749   1
   8  -5   2 73.6028 8.02996   4
   9  -5   2 24.1333 8.85300   1
   9  -5   2 31.3908 8.83904   4
 -10   5  -2 3.56668 5.82098   2
  10  -5   2 10.7455 7.93426   1
  10  -5   2 10.3412 6.68574   4
 -11   5  -2 19.1565 8.32924   2
  11  -5   2 9.20466 11.5304   1
  11  -5   2 8.26925 9.88038   4
 -12   5  -2 27.2307 9.88125   2
  12  -5   2 27.8113 11.0275   4
  12  -5   2 8.82693 12.7474   1
  13  -5   2 2.99834 15.1618   1
  13  -5   2 9.49549 13.0231   4
  14  -5   2 3.03605 16.3248   1
  14  -5   2 1.58117 15.0226   4
 -12  -4   2 -27.859 17.0861   2
 -11  -4   2 2.90683 14.2833   2
 -10  -4   2 27.7072 13.7675   2
  -9  -4   2 -5.9553 12.0474   2
  -8  -4   2 109.687 14.6385   2
  -7  -4   2 8.55060 7.38181   2
  -6  -4   2 29.2276 7.38006   2
  -5  -4   2 -1.7846 5.34360   2
  -4  -4   2 1088.82 100.948   2
  -4  -4   2 983.156 100.836   4
   3   4  -2 -1.4354 4.63156   2
  -3  -4   2 -1.3926 5.02487   4
  -3  -4   2 3.34060 4.31618   2
   2   4  -2 1183.55 54.3005   2
  -2  -4   2 1211.13 24.0538   3
  -2  -4   2 1147.49 79.7497   2
   1   4  -2 -5.0906 3.90120   2
  -1  -4   2 1.39192 2.97394   2
  -1  -4   2 0.32104 1.53637   3
   0   4  -2 938.013 59.5025   2
   0  -4   2 993.222 23.9268   3
   0  -4   2 943.921 45.7229   2
  -1   4  -2 -0.6584 2.54871   3
  -1   4  -2 0.67284 2.02016   2
   1  -4   2 1.38360 2.60672   3
   1  -4   2 -0.5046 1.95807   1
   1  -4   2 -4.3387 2.22860   2
  -2   4  -2 907.737 47.3781   3
  -2   4  -2 955.231 36.8544   2
  -2   4  -2 962.754 43.0384   1
   2  -4   2 976.063 40.2062   2
   2  -4   2 999.061 20.5856   3
   2  -4   2 938.353 60.4275   1
  -3   4  -2 0.61741 3.19363   1
  -3   4  -2 2.19185 2.99103   3
  -3   4  -2 -1.8247 1.43773   2
   3  -4   2 1.28088 3.01598   3
   3  -4   2 3.76820 3.21626   4
   3  -4   2 4.41499 3.25784   1
  -4   4  -2 1151.88 45.6968   3
  -4   4  -2 1198.72 98.0686   1
   4  -4   2 1157.97 21.0267   3
   4  -4   2 1165.61 57.3622   4
   4  -4   2 1154.18 53.5673   1
  -5   4  -2 5.26271 3.82231   3
  -5   4  -2 -0.8830 2.33368   2
  -5   4  -2 1.44172 3.90382   4
  -5   4  -2 0.57976 3.55041   1
   5  -4   2 -1.0237 4.05018   1
   5  -4   2 6.85035 3.60303   4
   5  -4   2 5.06735 4.12058   3
  -6   4  -2 835.260 118.438   4
  -6   4  -2 882.447 67.2127   2
  -6   4  -2 858.548 62.5736   3
  -6   4  -2 780.453 139.901   1
   6  -4   2 860.400 81.2176   1
   6  -4   2 823.187 131.845   3
   6  -4   2 842.474 71.6172   4
  -7   4  -2 6.59636 3.83415   2
  -7   4  -2 -1.2778 4.68742   3
   7  -4   2 -7.3428 5.42158   1
   7  -4   2 4.24392 4.65187   4
  -8   4  -2 49.9215 5.20912   2
   8  -4   2 40.2747 7.77462   1
   8  -4   2 44.8646 7.46405   4
  -9   4  -2 -1.7677 4.26298   2
   9  -4   2 5.62473 5.09043   4
   9  -4   2 7.05174 8.08323   1
 -10   4  -2 91.0990 10.3172   2
  10  -4   2 82.8870 10.9477   4
  10  -4   2 70.6304 13.5817   1
 -11   4  -2 11.3685 8.40805   2
  11  -4   2 21.9581 12.2531   1
  11  -4   2 6.88517 10.4581   4
 -12   4  -2 5.62161 12.0501   2
  12  -4   2 20.0889 14.0748   1
  12  -4   2 23.6847 10.8040   4
  13  -4   2 -33.323 14.2865   4
  13  -4   2 -14.963 15.6346   1
  14  -4   2 -9.9139 15.7646   1
 -12  -3   2 21.4670 14.5173   2
 -11  -3   2 -28.901 13.4499   2
 -10  -3   2 26.5474 11.5094   2
  -9  -3   2 14.8597 12.7406   2
  -8  -3   2 250.736 27.1735   2
  -7  -3   2 143.920 19.4410   2
  -6  -3   2 103.310 12.2927   2
  -5  -3   2 53.7340 6.65347   4
  -5  -3   2 48.3480 6.07120   2
   4   3  -2 422.530 107.148   2
  -4  -3   2 475.126 57.9017   4
  -4  -3   2 510.927 64.6554   1
  -4  -3   2 472.669 84.7370   2
   3   3  -2 29.5098 6.01488   2
  -3  -3   2 39.0463 4.79557   4
  -3  -3   2 34.1125 4.95395   1
  -3  -3   2 28.7250 3.83325   2
   2   3  -2 -3.9911 3.78357   2
  -2  -3   2 1.07670 0.97629   3
  -2  -3   2 1.75664 3.05242   2
   1   3  -2 493.476 31.5591   3
   1   3  -2 487.751 44.7537   2
  -1  -3   2 498.718 20.4282   3
  -1  -3   2 503.969 25.6444   2
   0   3  -2 294.515 15.0121   2
   0   3  -2 314.667 13.1835   3
   0  -3   2 309.037 16.6759   2
   0  -3   2 323.599 13.3806   3
  -1   3  -2 216.261 10.1344   3
  -1   3  -2 215.551 8.40252   2
  -1   3  -2 191.116 14.7014   1
   1  -3   2 205.102 10.0450   2
   1  -3   2 209.167 12.2077   1
   1  -3   2 214.812 6.71386   3
  -2   3  -2 699.330 33.1801   2
  -2   3  -2 714.135 26.6131   3
  -2   3  -2 706.612 40.5053   1
   2  -3   2 695.662 51.0695   3
   2  -3   2 686.646 49.6286   1
   2  -3   2 686.138 42.9933   4
  -3   3  -2 -3.1662 2.61528   4
  -3   3  -2 1.52374 3.00552   3
  -3   3  -2 -1.2103 2.40772   1
   3  -3   2 -5.2988 2.49160   1
   3  -3   2 -0.5126 2.98020   4
   3  -3   2 0.68550 4.03076   3
  -4   3  -2 57.2334 5.37526   4
  -4   3  -2 53.1011 5.21976   1
  -4   3  -2 58.1046 4.95037   3
  -4   3  -2 51.5939 3.07330   2
   4  -3   2 54.5354 4.91689   1
   4  -3   2 44.8586 4.80006   4
   4  -3   2 50.5392 6.55336   3
  -5   3  -2 255.566 21.6302   3
  -5   3  -2 238.605 31.5394   2
  -5   3  -2 208.717 34.6920   1
  -5   3  -2 242.150 41.0732   4
   5  -3   2 213.243 34.6552   3
   5  -3   2 203.581 32.8228   4
   5  -3   2 241.683 42.2633   1
  -6   3  -2 77.3619 9.39061   1
  -6   3  -2 83.5469 6.44634   2
  -6   3  -2 75.0992 6.75281   3
  -6   3  -2 66.3641 8.24445   4
   6  -3   2 70.2316 8.77413   3
   6  -3   2 73.6353 7.16886   1
   6  -3   2 68.4204 6.33614   4
  -7   3  -2 70.5838 9.21488   2
  -7   3  -2 86.6975 9.32176   3
   7  -3   2 48.2802 11.9729   4
   7  -3   2 64.7270 13.6559   1
  -8   3  -2 253.330 17.7297   3
  -8   3  -2 255.274 23.7940   2
   8  -3   2 260.861 14.8876   4
   8  -3   2 259.485 20.0654   1
  -9   3  -2 124.176 17.4345   2
   9  -3   2 101.348 24.1978   4
   9  -3   2 105.187 21.0089   1
 -10   3  -2 25.2183 7.55819   2
  10  -3   2 11.1332 9.94315   1
  10  -3   2 26.2219 9.77031   4
 -11   3  -2 21.5628 10.1965   2
  11  -3   2 17.2567 11.6352   4
  11  -3   2 10.6759 11.6923   1
 -12   3  -2 30.9053 13.3411   2
  12  -3   2 20.1235 9.31160   4
  12  -3   2 -1.6633 13.9835   1
 -13   3  -2 28.9299 15.8662   2
  13  -3   2 10.2018 18.0389   1
  13  -3   2 0.78214 13.9634   4
 -13  -2   2 19.0747 18.0152   2
 -12  -2   2 14.7078 15.5708   2
  11   2  -2 16.6309 11.8729   4
 -11  -2   2 14.6072 11.5046   2
  10   2  -2 9.59026 10.2594   4
 -10  -2   2 23.0453 13.1321   2
   9   2  -2 -5.9574 7.90209   4
  -9  -2   2 -9.4771 8.41511   2
   8   2  -2 20.8705 7.59173   4
   8   2  -2 31.7013 4.30083   3
  -8  -2   2 15.7434 8.22552   2
   7   2  -2 -5.8663 5.08327   4
   7   2  -2 1.94828 2.61659   3
  -7  -2   2 4.10025 5.45600   2
   6   2  -2 1488.79 91.0831   4
   6   2  -2 1530.37 43.8560   3
  -6  -2   2 1453.14 181.478   4
  -6  -2   2 1551.79 88.2109   2
   5   2  -2 -4.3439 5.11525   2
   5   2  -2 0.66640 1.40214   3
   5   2  -2 -2.9323 2.89328   4
  -5  -2   2 -3.3770 4.12930   2
  -5  -2   2 4.70580 5.62063   4
  -5  -2   2 6.58503 5.21162   1
   4   2  -2 340.171 19.7281   2
   4   2  -2 320.954 11.4884   3
   4   2  -2 333.132 6.72455   3
  -4  -2   2 306.700 16.5657   2
  -4  -2   2 336.553 20.3446   4
  -4  -2   2 329.596 29.0481   1
   3   2  -2 6.37600 4.15669   2
  -3  -2   2 -2.8273 2.75308   2
  -3  -2   2 -2.8844 3.64948   1
  -3  -2   2 0.32296 3.15293   4
   2   2  -2 7778.59 346.740   2
   2   2  -2 7280.51 206.123   3
  -2  -2   2 7488.24 232.211   2
  -2  -2   2 7839.94 244.538   3
   1   2  -2 4.66991 2.18734   2
  -1  -2   2 5.72760 2.25221   2
  -1  -2   2 5.85226 1.42325   3
   0   2  -2 3596.23 202.101   2
   0   2  -2 3446.82 126.473   3
   0  -2   2 3410.60 119.172   3
   0  -2   2 3385.23 111.917   1
   0  -2   2 3523.14 142.881   2
  -1   2  -2 3.26138 2.51089   3
  -1   2  -2 -0.6060 1.44037   2
  -1   2  -2 -1.3820 1.60362   1
   1  -2   2 6.02467 2.05316   3
   1  -2   2 7.12605 2.16391   4
   1  -2   2 5.63702 1.67408   1
  -2   2  -2 7150.77 269.778   3
  -2   2  -2 7395.63 227.013   1
  -2   2  -2 7414.45 298.148   4
   2  -2   2 7335.21 142.221   3
   2  -2   2 7263.04 246.569   1
   2  -2   2 7139.04 240.592   4
  -3   2  -2 -0.6680 2.17216   4
  -3   2  -2 -4.6521 2.52925   1
  -3   2  -2 -2.6925 2.42406   3
   3  -2   2 -5.2472 2.87623   4
   3  -2   2 -1.6903 2.87103   1
   3  -2   2 0.46637 3.42682   3
  -4   2  -2 180.637 17.9786   2
  -4   2  -2 202.537 13.5809   3
  -4   2  -2 196.722 16.9590   4
  -4   2  -2 188.697 14.9836   1
   4  -2   2 168.095 17.5971   4
   4  -2   2 195.240 13.4483   3
   4  -2   2 163.741 17.1271   1
  -5   2  -2 -1.0125 4.39486   4
  -5   2  -2 -4.0598 2.86605   2
  -5   2  -2 2.88923 3.20006   3
  -5   2  -2 1.73327 4.17909   1
   5  -2   2 -3.8194 3.59513   3
   5  -2   2 2.51339 3.69345   1
   5  -2   2 -4.2147 3.29707   4
  -6   2  -2 1142.44 100.047   1
  -6   2  -2 1228.14 44.8870   3
  -6   2  -2 1177.53 98.4598   2
   6  -2   2 1242.11 84.6416   3
   6  -2   2 1127.97 86.0867   4
   6  -2   2 1185.99 106.244   1
  -7   2  -2 0.47982 4.14242   2
  -7   2  -2 6.91055 5.06339   3
   7  -2   2 3.01529 5.44303   4
   7  -2   2 -1.5212 5.84361   3
   7  -2   2 1.45305 5.06301   1
  -8   2  -2 36.9340 7.39281   3
  -8   2  -2 40.6909 7.95497   2
   8  -2   2 25.5081 8.38313   1
   8  -2   2 39.8054 8.76865   4
  -9   2  -2 0.77595 6.17846   2
   9  -2   2 -11.742 9.22585   1
   9  -2   2 6.63802 7.95833   4
 -10   2  -2 17.4731 9.48107   2
  10  -2   2 -0.3516 9.61983   4
  10  -2   2 31.5608 11.1502   1
 -11   2  -2 -3.5826 11.8756   2
  11  -2   2 3.66506 11.4337   4
  11  -2   2 -5.2060 11.2227   1
 -12   2  -2 6.80211 11.6939   2
  12  -2   2 8.03510 14.6633   4
  12  -2   2 -0.8334 15.1565   1
 -13   2  -2 5.17989 15.0365   2
  13  -2   2 2.85712 17.4986   1
  13  -2   2 -7.6679 15.6774   4
  13   1  -2 15.5256 15.0500   4
 -13  -1   2 5.20030 19.9002   2
  12   1  -2 14.9453 15.2918   4
 -12  -1   2 5.38165 11.2642   2
  11   1  -2 10.3321 11.1032   4
 -11  -1   2 15.2111 9.43312   2
  10   1  -2 0.92763 9.34263   1
  10   1  -2 -9.9450 8.51924   4
 -10  -1   2 -8.4642 8.45005   2
   9   1  -2 133.953 12.0192   4
   9   1  -2 118.892 16.2334   1
   9   1  -2 111.830 10.6389   3
  -9  -1   2 121.492 12.9085   2
   8   1  -2 248.960 16.5067   3
   8   1  -2 229.188 14.6635   1
   8   1  -2 218.885 15.9889   4
  -8  -1   2 237.031 24.2819   2
   7   1  -2 222.432 16.6951   3
   7   1  -2 216.837 18.2677   1
   7   1  -2 252.951 15.5445   4
  -7  -1   2 232.910 18.4833   4
  -7  -1   2 255.555 11.2210   2
   6   1  -2 104.741 9.78266   3
   6   1  -2 113.287 10.1431   1
   6   1  -2 72.0225 18.3711   2
   6   1  -2 100.188 11.8465   4
  -6  -1   2 88.5259 12.4077   1
  -6  -1   2 89.1448 16.8375   4
  -6  -1   2 100.099 11.3981   2
   5   1  -2 513.732 29.7626   3
   5   1  -2 530.198 24.2854   1
   5   1  -2 532.132 27.8104   4
   5   1  -2 538.667 41.5062   2
  -5  -1   2 562.721 27.2158   4
  -5  -1   2 495.644 25.3344   2
  -5  -1   2 562.458 20.4948   1
   4   1  -2 999.513 99.8797   2
   4   1  -2 893.157 56.6150   1
   4   1  -2 990.177 64.0383   4
  -4  -1   2 995.575 98.4687   1
  -4  -1   2 952.213 78.9306   2
  -4  -1   2 953.467 106.085   4
   3   1  -2 490.964 27.0475   1
   3   1  -2 485.371 36.2825   2
   3   1  -2 517.064 20.5764   3
  -3  -1   2 491.178 32.3612   2
  -3  -1   2 513.471 38.6323   1
  -3  -1   2 520.686 29.4812   4
   2   1  -2 1.34129 0.98082   3
   2   1  -2 1.73764 2.17618   2
  -2  -1   2 0.01429 1.57015   3
  -2  -1   2 -0.6576 2.27071   1
  -2  -1   2 1.57542 2.38987   2
   1   1  -2 -1.3553 1.66063   2
   1   1  -2 -1.6004 1.63864   3
  -1  -1   2 0.09896 1.37223   3
  -1  -1   2 -4.0164 1.86061   2
   0   1  -2 -2.4904 0.87941   1
   0   1  -2 -2.5339 1.64871   3
   0   1  -2 -0.8530 1.44616   4
   0   1  -2 -0.5198 1.51291   2
   0  -1   2 -1.2099 1.54192   2
   0  -1   2 -1.8111 1.72373   3
   0  -1   2 -2.5349 1.42548   4
   0  -1   2 -1.5395 0.87780   1
  -1   1  -2 1.01818 1.91816   4
  -1   1  -2 -1.0870 2.04827   3
  -1   1  -2 -0.2706 1.33644   1
   1  -1   2 0.65924 1.99154   3
   1  -1   2 1.83408 1.31429   1
   1  -1   2 3.24925 2.46655   4
  -2   1  -2 722.004 44.4308   4
  -2   1  -2 706.953 36.4197   3
  -2   1  -2 724.779 50.2029   1
   2  -1   2 699.796 27.4628   1
   2  -1   2 691.454 23.0830   3
   2  -1   2 694.844 41.6417   4
  -3   1  -2 491.834 41.7899   2
  -3   1  -2 507.956 45.2602   1
  -3   1  -2 478.477 20.8291   3
  -3   1  -2 495.442 57.9610   4
   3  -1   2 481.058 18.8112   3
   3  -1   2 488.814 62.6625   4
   3  -1   2 494.198 50.9084   1
  -4   1  -2 960.431 32.5818   1
  -4   1  -2 996.678 42.8384   4
  -4   1  -2 869.262 43.6979   3
  -4   1  -2 935.103 53.4265   2
   4  -1   2 887.951 64.1387   3
   4  -1   2 949.075 33.4855   4
   4  -1   2 876.683 32.5453   1
  -5   1  -2 52.2924 7.92404   1
  -5   1  -2 37.8303 8.12946   4
  -5   1  -2 38.8254 8.80018   2
  -5   1  -2 49.5137 5.57192   3
   5  -1   2 40.6109 6.90488   1
   5  -1   2 44.9266 7.85280   4
   5  -1   2 62.8483 6.65169   3
  -6   1  -2 377.674 23.4545   2
  -6   1  -2 365.355 20.7050   3
   6  -1   2 382.845 18.1713   3
   6  -1   2 362.757 23.6362   1
   6  -1   2 393.603 22.6188   4
  -7   1  -2 139.145 12.1459   3
  -7   1  -2 109.123 18.0745   2
   7  -1   2 97.0363 15.9036   1
   7  -1   2 94.8405 14.4575   4
   7  -1   2 120.647 14.7328   3
  -8   1  -2 201.265 16.6798   2
  -8   1  -2 205.002 17.1315   3
   8  -1   2 230.751 17.8853   1
   8  -1   2 220.269 18.1252   4
  -9   1  -2 -0.9962 7.77105   2
  -9   1  -2 -3.5232 6.50594   3
   9  -1   2 3.26691 8.80582   1
   9  -1   2 -1.0179 8.73129   4
 -10   1  -2 31.0708 9.64754   2
  10  -1   2 31.0225 10.9028   4
  10  -1   2 43.9511 12.1853   1
 -11   1  -2 -5.8274 14.9462   2
  11  -1   2 22.0626 11.8701   1
  11  -1   2 -23.102 12.6306   4
 -12   1  -2 -5.6129 14.3024   2
  12  -1   2 21.1659 16.4422   4
  12  -1   2 25.5282 16.7576   1
  14   0  -2 7.00721 17.0970   4
 -14   0   2 51.3818 19.9473   2
  13   0  -2 -12.502 15.2758   4
  13   0  -2 7.61870 14.5371   1
 -13   0   2 6.46015 11.7026   2
  12   0  -2 21.7775 11.7253   1
  12   0  -2 16.9692 11.7756   4
 -12   0   2 33.4031 11.1130   2
  11   0  -2 -16.121 10.3629   1
  11   0  -2 -4.2079 8.63261   4
 -11   0   2 5.08479 10.6314   2
  10   0  -2 60.1752 10.1005   4
  10   0  -2 47.4908 10.9750   1
 -10   0   2 53.5599 10.6154   2
   9   0  -2 3.38711 6.62356   3
   9   0  -2 8.34311 7.41986   1
   9   0  -2 -3.0269 5.86384   4
  -9   0   2 -3.8465 7.40382   2
   8   0  -2 166.766 13.2633   1
   8   0  -2 184.403 16.0549   3
   8   0  -2 180.079 12.4157   4
  -8   0   2 166.620 15.2631   2
  -8   0   2 146.222 19.1136   4
   7   0  -2 5.75514 4.85353   2
   7   0  -2 1.57134 4.34798   3
   7   0  -2 1.63666 4.86176   1
   7   0  -2 -2.9799 4.35239   4
  -7   0   2 3.90921 4.54046   4
  -7   0   2 -1.0387 5.13298   2
   6   0  -2 96.2326 8.02017   2
   6   0  -2 95.5838 7.84443   3
   6   0  -2 106.535 7.70389   1
   6   0  -2 104.421 6.38034   4
  -6   0   2 92.9615 9.28083   1
  -6   0   2 80.6499 6.91116   4
  -6   0   2 100.236 7.37336   2
   5   0  -2 -0.1242 3.90729   1
   5   0  -2 1.99603 3.63760   2
   5   0  -2 3.43813 2.67243   4
  -5   0   2 3.98936 3.44665   2
  -5   0   2 3.93798 3.30875   4
  -5   0   2 3.85952 3.79745   1
   4   0  -2 1045.39 52.2468   2
   4   0  -2 1042.47 44.7470   4
   4   0  -2 1010.54 56.0627   1
  -4   0   2 1021.87 60.7796   2
  -4   0   2 1013.28 68.0751   4
  -4   0   2 1050.31 79.5016   1
   3   0  -2 -1.6122 2.30182   2
  -3   0   2 -1.0783 2.49095   2
  -3   0   2 -0.9225 1.68369   4
  -3   0   2 -0.8362 1.95715   1
   2   0  -2 9999.99 342.119   2
   2   0  -2 9175.41 392.683   3
  -2   0   2 9547.83 350.682   2
  -2   0   2 9723.91 325.079   1
   1   0  -2 -1.0406 1.08885   4
   1   0  -2 -1.3493 1.55361   2
   1   0  -2 -1.8459 0.60009   1
   1   0  -2 -0.1150 1.54371   3
  -1   0   2 -1.9333 1.09848   4
  -1   0   2 -4.3171 1.79024   3
  -1   0   2 -0.3720 1.01997   2
   0   0  -2 9632.74 418.433   3
   0   0  -2 9455.62 420.889   4
   0   0   2 9370.40 375.543   3
   0   0   2 9338.95 304.076   4
  -1   0  -2 1.48575 2.24717   3
  -1   0  -2 0.57462 1.44195   1
  -1   0  -2 -1.4378 2.09216   4
   1   0   2 3.73186 2.50524   4
   1   0   2 1.99359 1.54887   1
   1   0   2 0.76748 2.50146   3
  -2   0  -2 907.642 51.9997   1
  -2   0  -2 897.572 52.8877   4
  -2   0  -2 888.522 40.1327   3
   2   0   2 883.963 42.5354   4
   2   0   2 896.029 28.4039   1
   2   0   2 907.451 28.8594   3
  -3   0  -2 -2.0069 3.55587   4
  -3   0  -2 2.65683 2.41355   3
  -3   0  -2 -2.7696 2.66003   1
  -3   0  -2 0.93894 3.22104   2
   3   0   2 5.42363 3.50916   4
   3   0   2 -2.6526 3.54130   3
   3   0   2 -0.0942 2.85314   1
  -4   0  -2 93.4370 9.03523   1
  -4   0  -2 114.895 7.22930   2
  -4   0  -2 98.1165 11.6892   4
  -4   0  -2 101.227 5.98804   3
   4   0   2 89.1834 7.80234   3
   4   0   2 89.0657 7.31985   4
   4   0   2 92.0588 6.72492   1
  -5   0  -2 -0.4989 4.99314   1
  -5   0  -2 3.78130 3.30228   3
  -5   0  -2 1.72709 4.10548   2
   5   0   2 -6.3335 4.47312   1
   5   0   2 -0.3484 4.02688   3
   5   0   2 -4.4131 4.52977   4
  -6   0  -2 206.621 14.9420   2
  -6   0  -2 182.451 11.0851   3
   6   0   2 189.540 14.6535   3
   6   0   2 158.786 12.9959   4
   6   0   2 187.636 19.3019   1
  -7   0  -2 3.67183 6.42603   2
   7   0   2 10.2601 6.95185   1
   7   0   2 2.65547 7.45590   4
   7   0   2 2.49370 8.05028   3
  -8   0  -2 23.2450 10.6526   2
  -8   0  -2 41.9361 8.50626   3
   8   0   2 19.9938 6.96184   4
   8   0   2 9.39600 9.42774   1
  -9   0  -2 1.91871 8.32263   2
  -9   0  -2 1.16539 7.05229   3
   9   0   2 15.5792 10.0950   4
   9   0   2 -3.8037 8.86023   1
 -10   0  -2 1.74669 11.8861   2
  10   0   2 19.0899 13.1668   4
  10   0   2 16.8916 13.5249   1
 -11   0  -2 1.29482 12.1012   2
  11   0   2 8.27737 10.8307   4
 -12   0  -2 -1.9732 18.2797   2
  12   0   2 31.6021 17.9458   4
  14  -1  -2 7.74920 15.2825   1
  14  -1  -2 8.88960 9.47829   4
 -14   1   2 13.4978 15.9873   2
  13  -1  -2 4.54887 13.3819   1
  13  -1  -2 7.79444 12.8420   4
 -13   1   2 14.7199 12.1766   2
  12  -1  -2 15.5680 7.77203   1
  12  -1  -2 11.7531 9.66309   4
 -12   1   2 19.0575 10.2026   2
  11  -1  -2 9.15898 8.48149   4
  11  -1  -2 2.92250 9.47127   1
 -11   1   2 19.7186 8.92279   2
  10  -1  -2 76.0536 13.1319   3
  10  -1  -2 106.031 12.1250   4
  10  -1  -2 94.0628 15.2662   1
 -10   1   2 108.130 13.1780   2
   9  -1  -2 223.337 17.8484   3
   9  -1  -2 202.395 25.4253   1
   9  -1  -2 213.516 20.6814   4
  -9   1   2 217.918 17.4557   2
   8  -1  -2 20.9363 6.43865   1
   8  -1  -2 28.2878 5.42912   4
   8  -1  -2 18.9215 6.32064   2
   8  -1  -2 12.4281 5.73918   3
  -8   1   2 26.6460 6.77846   4
  -8   1   2 22.8195 6.37305   2
   7  -1  -2 179.012 17.2207   3
   7  -1  -2 189.940 10.2154   1
   7  -1  -2 173.039 13.6307   2
   7  -1  -2 185.302 10.0237   4
  -7   1   2 178.928 13.9067   1
  -7   1   2 184.398 12.0507   2
  -7   1   2 198.229 13.2549   4
   6  -1  -2 87.0477 7.26577   1
   6  -1  -2 82.1000 5.58923   4
   6  -1  -2 103.969 6.78854   2
  -6   1   2 61.8508 7.52546   4
  -6   1   2 82.5608 6.09393   2
  -6   1   2 76.5168 8.37118   1
   5  -1  -2 443.856 27.5369   1
   5  -1  -2 469.129 23.0147   2
   5  -1  -2 427.697 23.5232   4
  -5   1   2 443.624 27.9779   4
  -5   1   2 436.990 16.0610   2
  -5   1   2 468.789 22.3772   1
   4  -1  -2 133.445 8.28012   4
   4  -1  -2 131.197 9.29643   1
   4  -1  -2 141.634 7.98058   2
  -4   1   2 122.497 9.78807   4
  -4   1   2 136.636 9.16998   2
  -4   1   2 138.506 13.0465   1
   3  -1  -2 192.600 7.87272   1
   3  -1  -2 189.695 13.8888   2
  -3   1   2 200.628 6.02511   4
  -3   1   2 200.991 13.1691   2
  -3   1   2 178.991 12.2297   1
   2  -1  -2 -2.3944 0.73366   4
   2  -1  -2 0.02667 1.96417   2
   2  -1  -2 -0.9658 1.59205   1
   2  -1  -2 -0.3298 2.32594   3
  -2   1   2 -4.7237 1.62729   1
  -2   1   2 -0.9550 1.76140   2
   1  -1  -2 -3.6676 1.50418   4
   1  -1  -2 -0.6736 1.75660   3
   1  -1  -2 -2.9935 1.28515   1
  -1   1   2 -0.8141 2.50091   3
  -1   1   2 -3.7259 1.78216   4
   0  -1  -2 276.289 16.0378   3
   0  -1  -2 273.032 17.0469   4
   0   1   2 266.180 18.9672   3
   0   1   2 269.633 21.6118   4
  -1  -1  -2 64.2121 5.50572   4
  -1  -1  -2 58.0012 4.40724   3
  -1  -1  -2 69.1418 5.66223   1
   1   1   2 60.7781 4.18268   3
   1   1   2 67.5702 5.57692   4
  -2  -1  -2 679.172 43.1481   4
  -2  -1  -2 714.716 36.4805   1
  -2  -1  -2 660.093 27.6913   2
  -2  -1  -2 667.028 33.4796   3
   2   1   2 675.290 34.8927   3
   2   1   2 674.296 27.8945   4
  -3  -1  -2 49.7434 5.98758   2
  -3  -1  -2 29.5020 5.90824   4
  -3  -1  -2 44.5607 5.48844   3
  -3  -1  -2 47.3233 5.17123   1
   3   1   2 35.5639 4.40645   3
   3   1   2 51.1210 5.91330   4
   3   1   2 43.0618 4.86638   1
  -4  -1  -2 341.901 17.1354   1
  -4  -1  -2 295.404 34.7209   4
  -4  -1  -2 292.895 18.9713   2
  -4  -1  -2 314.667 18.8493   3
   4   1   2 311.503 15.2059   3
   4   1   2 313.679 15.2159   4
   4   1   2 306.673 12.3008   1
  -5  -1  -2 9.11928 4.12046   3
  -5  -1  -2 6.93613 4.90619   2
  -5  -1  -2 8.23377 10.0477   1
   5   1   2 17.6475 7.21573   4
   5   1   2 16.9965 5.38852   1
   5   1   2 7.67188 5.68433   3
  -6  -1  -2 279.699 20.2214   3
  -6  -1  -2 278.775 28.7897   2
   6   1   2 291.592 24.3983   3
   6   1   2 270.461 24.6713   1
   6   1   2 256.760 23.5177   4
  -7  -1  -2 55.4200 10.3409   2
  -7  -1  -2 45.2155 8.13841   3
   7   1   2 23.7048 10.2028   4
   7   1   2 68.4782 9.46269   3
  -8  -1  -2 16.3646 9.50916   2
  -8  -1  -2 9.95982 7.42140   3
   8   1   2 27.0442 11.5935   4
  -9  -1  -2 7.15321 9.67169   2
   9   1   2 5.52940 11.4527   4
 -10  -1  -2 -2.9670 11.6863   2
  10   1   2 0.05028 8.46276   4
 -11  -1  -2 -9.7939 14.6020   2
  11   1   2 26.0339 12.8309   4
  15  -2  -2 8.71753 18.0062   1
  14  -2  -2 22.4742 15.8070   1
  14  -2  -2 46.7157 15.7718   4
 -14   2   2 47.2915 13.5453   2
  13  -2  -2 15.1068 13.7314   1
  13  -2  -2 3.03177 10.7171   4
 -13   2   2 0.65907 12.1904   2
  12  -2  -2 -3.3362 10.2173   1
  12  -2  -2 8.08175 8.28767   4
 -12   2   2 8.41270 8.31635   2
  11  -2  -2 -11.981 6.66687   4
  11  -2  -2 -6.8340 10.1523   1
 -11   2   2 4.60715 7.16415   2
  10  -2  -2 17.0698 6.81160   4
  10  -2  -2 35.5939 9.12474   1
 -10   2   2 31.1883 7.72210   2
   9  -2  -2 2.57298 4.14912   4
   9  -2  -2 -11.900 6.96981   3
   9  -2  -2 7.20916 5.64125   1
   9  -2  -2 -2.4579 6.96647   2
  -9   2   2 -5.2207 5.68799   4
  -9   2   2 4.26927 5.62981   2
   8  -2  -2 -9.0214 5.64062   2
   8  -2  -2 3.57466 5.34286   1
   8  -2  -2 2.77659 6.22690   3
   8  -2  -2 7.26303 4.73035   4
  -8   2   2 12.2740 4.76095   2
  -8   2   2 4.68545 4.63119   4
   7  -2  -2 2.37555 5.17231   1
   7  -2  -2 -2.2887 3.47682   2
   7  -2  -2 2.20114 2.58108   4
  -7   2   2 7.34085 5.78628   1
  -7   2   2 -0.3868 3.70519   4
  -7   2   2 -3.7006 3.06869   2
   6  -2  -2 7491.45 278.746   4
   6  -2  -2 7519.79 407.280   1
   6  -2  -2 7683.52 377.162   2
  -6   2   2 7601.39 404.787   4
  -6   2   2 7773.53 278.623   1
  -6   2   2 7330.35 225.618   2
   5  -2  -2 -0.9131 2.27901   2
   5  -2  -2 -5.2900 2.86584   1
   5  -2  -2 0.52273 1.44482   4
  -5   2   2 -3.9115 3.11618   1
  -5   2   2 2.94635 2.43617   2
  -5   2   2 0.36678 1.63707   4
   4  -2  -2 926.724 29.9393   4
   4  -2  -2 936.922 37.1159   1
   4  -2  -2 947.295 37.5670   2
  -4   2   2 913.940 28.3950   1
  -4   2   2 909.373 35.9822   2
   3  -2  -2 -2.9651 1.74887   1
   3  -2  -2 -1.2784 1.69540   2
  -3   2   2 -4.5835 1.73549   1
   2  -2  -2 1878.85 83.4632   3
   2  -2  -2 1942.22 84.6648   4
   2  -2  -2 1972.99 77.1825   1
  -2   2   2 1970.49 72.6730   1
   1  -2  -2 -0.3314 1.64782   1
   1  -2  -2 -1.2298 1.78250   4
   1  -2  -2 -1.3568 2.58072   3
  -1   2   2 -1.2299 2.12936   4
  -1   2   2 -3.3014 3.04964   3
   0  -2  -2 988.425 48.8145   3
   0  -2  -2 1044.07 34.5091   4
   0   2   2 971.545 47.9856   4
   0   2   2 1008.29 47.1217   3
  -1  -2  -2 -3.5164 2.33499   3
  -1  -2  -2 -0.1232 3.51049   4
  -1  -2  -2 -0.7431 3.26679   2
   1   2   2 -0.9386 2.57137   3
   1   2   2 -5.9966 4.07631   4
  -2  -2  -2 7088.61 275.307   1
  -2  -2  -2 7120.78 297.995   3
  -2  -2  -2 6850.11 278.194   2
  -2  -2  -2 7354.21 388.300   4
   2   2   2 6822.79 269.681   4
   2   2   2 7108.33 217.481   3
  -3  -2  -2 -2.8266 3.48240   3
  -3  -2  -2 0.19083 3.84906   1
  -3  -2  -2 5.96287 4.24199   4
  -3  -2  -2 11.2412 4.57408   2
   3   2   2 3.80954 3.34916   3
   3   2   2 3.04890 4.88734   4
  -4  -2  -2 6.85670 5.11290   2
  -4  -2  -2 11.0017 3.46569   3
  -4  -2  -2 0.56922 5.62332   1
   4   2   2 10.2436 4.25559   3
   4   2   2 4.01252 5.84736   4
  -5  -2  -2 2.08153 3.97454   3
  -5  -2  -2 -0.6359 5.71805   2
   5   2   2 -3.0411 5.46664   3
   5   2   2 10.4261 6.96515   4
  -6  -2  -2 20.2936 8.27952   2
  -6  -2  -2 24.3815 5.22570   3
   6   2   2 28.4591 9.52921   4
   6   2   2 31.3476 8.02760   3
  -7  -2  -2 -2.0438 7.85016   2
  -7  -2  -2 -10.488 5.26038   3
   7   2   2 4.89393 5.58232   4
  -8  -2  -2 17.7788 11.3021   2
  -8  -2  -2 11.8837 9.06842   3
   8   2   2 28.7446 9.36901   4
  -9  -2  -2 -0.2187 12.7361   2
   9   2   2 8.54522 8.48299   4
 -10  -2  -2 15.6280 15.5432   2
  10   2   2 -1.8037 12.2301   4
 -11  -2  -2 2.62035 17.6322   2
  11   2   2 -11.433 13.9795   4
  15  -3  -2 -12.809 16.7335   1
  14  -3  -2 12.3746 11.7246   4
  14  -3  -2 28.9091 14.7999   1
 -14   3   2 8.46287 13.5517   2
  13  -3  -2 29.6551 11.1622   4
  13  -3  -2 1.80320 7.91874   1
 -13   3   2 7.57093 9.52890   2
  12  -3  -2 -12.246 10.9065   1
  12  -3  -2 15.4218 9.01602   4
 -12   3   2 -6.5671 7.09660   2
  11  -3  -2 8.71087 8.96735   1
  11  -3  -2 4.92749 6.49651   4
 -11   3   2 -4.6797 7.06243   2
  10  -3  -2 90.7774 12.5697   4
  10  -3  -2 108.020 16.2199   1
  10  -3  -2 67.2943 12.6600   2
 -10   3   2 76.1309 14.4914   4
 -10   3   2 100.087 10.9088   2
   9  -3  -2 17.2549 5.55699   2
   9  -3  -2 24.7937 7.46138   3
   9  -3  -2 12.9244 5.24566   4
   9  -3  -2 24.4719 6.75944   1
  -9   3   2 7.52142 5.69746   4
  -9   3   2 20.7636 5.03654   2
   8  -3  -2 37.1794 7.10922   1
   8  -3  -2 30.3528 3.95108   4
   8  -3  -2 19.4639 4.72881   2
  -8   3   2 28.5804 4.21385   2
  -8   3   2 29.7197 5.50009   4
   7  -3  -2 4.83230 2.21736   4
   7  -3  -2 -0.1595 4.28268   1
   7  -3  -2 10.6344 3.03223   2
  -7   3   2 -3.8691 2.73127   4
  -7   3   2 2.93286 2.91753   2
  -7   3   2 2.41986 4.42115   1
   6  -3  -2 55.3497 5.17786   1
   6  -3  -2 47.7379 5.93388   2
   6  -3  -2 54.1663 3.41581   4
  -6   3   2 51.8561 6.78843   1
  -6   3   2 56.9462 4.37630   4
  -6   3   2 56.2687 4.56796   2
   5  -3  -2 122.923 12.5513   4
   5  -3  -2 119.154 17.0482   1
   5  -3  -2 124.387 14.5227   2
  -5   3   2 118.580 7.30483   2
  -5   3   2 122.274 15.2261   1
   4  -3  -2 222.442 10.2885   2
   4  -3  -2 223.808 8.46932   1
  -4   3   2 234.240 18.4596   1
   3  -3  -2 4.32094 2.30528   1
  -3   3   2 3.64442 2.88730   1
   2  -3  -2 -4.2375 3.22418   3
   2  -3  -2 -0.1824 2.49598   4
   2  -3  -2 -1.2355 1.93185   1
  -2   3   2 0.81441 2.39282   1
   1  -3  -2 118.654 6.88030   4
   1  -3  -2 119.268 6.06848   3
  -1   3   2 128.436 5.84797   4
   0  -3  -2 213.511 15.1637   3
   0  -3  -2 249.565 17.9726   2
   0  -3  -2 233.142 15.0130   4
   0   3   2 231.705 19.6864   4
   0   3   2 249.312 16.7911   3
  -1  -3  -2 46.0074 5.85047   2
  -1  -3  -2 33.3356 4.99630   3
  -1  -3  -2 28.9008 5.14608   4
   1   3   2 31.6491 4.87409   3
   1   3   2 43.1733 6.20398   4
  -2  -3  -2 2.79002 5.27684   4
  -2  -3  -2 8.47842 4.44523   1
  -2  -3  -2 1.38627 3.32459   3
  -2  -3  -2 3.91166 4.82009   2
   2   3   2 5.77896 4.71122   4
   2   3   2 -0.1261 3.49200   3
  -3  -3  -2 7.63896 5.69115   2
  -3  -3  -2 5.47109 5.07909   1
  -3  -3  -2 17.4942 4.24544   3
   3   3   2 22.0667 7.11518   4
   3   3   2 5.68760 5.04059   3
  -4  -3  -2 28.4952 7.50623   2
  -4  -3  -2 13.9895 5.03328   3
   4   3   2 31.7595 7.22331   4
   4   3   2 15.7763 4.76857   3
  -5  -3  -2 50.4695 10.8784   3
  -5  -3  -2 77.3075 10.3841   2
   5   3   2 58.7509 12.9958   4
   5   3   2 34.7454 10.3955   3
  -6  -3  -2 8.34774 5.16533   3
  -6  -3  -2 -3.4182 7.88135   2
   6   3   2 -4.3269 9.24952   4
   6   3   2 -3.9322 4.81984   3
  -7  -3  -2 -1.8651 6.08491   3
  -7  -3  -2 -12.041 9.63884   2
   7   3   2 -1.9465 9.26289   4
  -8  -3  -2 17.3158 12.9560   2
   8   3   2 41.9257 14.6437   4
  -9  -3  -2 15.5843 14.5904   2
   9   3   2 16.3380 12.0599   4
 -10  -3  -2 -5.0481 16.2609   2
  10   3   2 -20.517 13.2400   4
  15  -4  -2 5.40707 15.3354   1
  14  -4  -2 32.1977 15.2875   1
  14  -4  -2 6.47158 9.44050   4
  13  -4  -2 4.50377 12.6173   1
  13  -4  -2 3.91851 9.86029   4
 -13   4   2 -5.2811 9.32863   2
  12  -4  -2 22.4291 7.45080   4
 -12   4   2 27.5876 7.52566   2
  11  -4  -2 7.07598 8.94810   2
  11  -4  -2 3.23346 5.71845   4
  11  -4  -2 1.43350 9.29489   1
 -11   4   2 -1.5263 5.14270   2
  10  -4  -2 61.8024 6.93754   4
  10  -4  -2 58.8617 8.70599   2
  10  -4  -2 61.7227 9.81817   1
 -10   4   2 39.0102 9.61673   4
 -10   4   2 57.1408 5.69251   2
   9  -4  -2 -4.9946 2.99308   4
   9  -4  -2 5.76186 6.01432   1
   9  -4  -2 -3.4104 4.43394   2
  -9   4   2 1.01750 3.98199   4
  -9   4   2 -1.4953 3.89941   2
   8  -4  -2 144.233 10.2057   1
   8  -4  -2 144.388 10.8544   4
   8  -4  -2 153.575 7.57446   2
  -8   4   2 130.155 12.0371   4
  -8   4   2 144.192 8.94966   2
   7  -4  -2 -2.1046 2.69009   2
   7  -4  -2 -1.6514 4.79569   1
   7  -4  -2 -3.8389 2.48165   4
  -7   4   2 -1.9813 2.25962   2
  -7   4   2 2.89421 5.27442   1
   6  -4  -2 987.139 41.5897   4
   6  -4  -2 1073.58 44.7594   2
   6  -4  -2 990.878 47.6322   1
  -6   4   2 1025.91 55.0005   2
  -6   4   2 1039.88 55.8837   1
   5  -4  -2 2.23668 2.96643   1
   5  -4  -2 -1.4265 1.89573   2
  -5   4   2 -3.6764 3.60893   1
   4  -4  -2 3179.64 85.9844   1
   4  -4  -2 3234.91 87.7473   2
  -4   4   2 3307.48 165.758   1
   3  -4  -2 2.14069 2.67860   1
   3  -4  -2 -1.8097 2.21954   4
  -3   4   2 0.04048 3.09919   1
   2  -4  -2 4326.80 187.189   1
   2  -4  -2 4079.03 249.690   3
   2  -4  -2 4269.24 204.201   4
   1  -4  -2 2.56076 3.16443   3
   1  -4  -2 -0.4416 3.30688   2
   1  -4  -2 8.82281 3.92067   4
   0  -4  -2 569.603 40.0202   4
   0  -4  -2 533.706 29.5695   2
   0  -4  -2 563.320 23.1791   3
   0   4   2 544.245 51.2943   4
  -1  -4  -2 4.06971 4.51814   2
  -1  -4  -2 11.7069 5.30941   4
  -1  -4  -2 2.89941 3.94821   3
   1   4   2 1.20330 4.36881   4
   1   4   2 -1.4279 3.72235   3
  -2  -4  -2 152.273 17.0666   1
  -2  -4  -2 140.996 19.3960   2
  -2  -4  -2 146.623 15.3238   3
   2   4   2 161.375 14.4643   4
   2   4   2 152.533 15.4945   3
  -3  -4  -2 -3.9236 4.00298   3
  -3  -4  -2 8.02889 5.74130   2
   3   4   2 -2.5123 4.47318   3
   3   4   2 -1.8360 7.25042   4
  -4  -4  -2 56.2116 7.39158   3
  -4  -4  -2 57.8495 10.0046   2
   4   4   2 44.2525 10.5789   4
   4   4   2 52.2813 8.13926   3
  -5  -4  -2 -0.1328 5.20116   3
  -5  -4  -2 -1.7437 5.85551   2
   5   4   2 -5.4639 6.31069   3
   5   4   2 -11.828 9.71079   4
  -6  -4  -2 27.2483 7.84406   3
  -6  -4  -2 33.1429 10.6920   2
   6   4   2 36.0187 9.58148   4
  -7  -4  -2 -4.2351 10.5740   2
   7   4   2 2.55313 12.3032   4
  -8  -4  -2 19.2926 12.6839   2
   8   4   2 21.0526 17.0526   4
  -9  -4  -2 -16.663 16.8824   2
   9   4   2 -16.681 14.1836   4
  16  -5  -2 34.8748 19.4194   1
  15  -5  -2 1.06771 15.9038   1
  14  -5  -2 33.2240 13.7267   1
  13  -5  -2 10.0898 8.62895   1
  13  -5  -2 6.08032 7.97522   4
 -13   5   2 6.69254 7.65191   2
  12  -5  -2 16.2067 7.17253   4
  12  -5  -2 4.75005 6.22702   1
 -12   5   2 15.2433 6.07590   2
  11  -5  -2 5.78933 7.28261   1
  11  -5  -2 8.82176 4.77000   4
 -11   5   2 23.6334 5.30635   2
  10  -5  -2 70.9671 8.82519   2
  10  -5  -2 77.2546 6.07744   4
  10  -5  -2 77.2148 10.9058   1
 -10   5   2 70.3461 6.46117   2
   9  -5  -2 33.7116 8.70165   4
   9  -5  -2 33.7495 11.4953   1
   9  -5  -2 28.5742 7.41422   2
   8  -5  -2 36.3932 4.02022   2
   8  -5  -2 42.3902 7.01543   1
   8  -5  -2 43.9854 4.32453   4
  -8   5   2 40.7068 3.33933   2
   7  -5  -2 84.5942 19.3308   1
   7  -5  -2 94.4493 15.4701   4
   7  -5  -2 83.7159 15.9490   2
  -7   5   2 76.1583 14.5113   1
   6  -5  -2 76.1617 5.81659   1
   6  -5  -2 73.8311 4.40502   4
   6  -5  -2 80.0238 4.67229   2
  -6   5   2 84.6384 7.76568   1
   5  -5  -2 -0.0803 2.02636   2
   5  -5  -2 -2.1865 3.47398   1
  -5   5   2 4.15279 4.52232   1
   4  -5  -2 316.229 14.0774   1
  -4   5   2 327.091 16.5509   1
   3  -5  -2 172.915 10.8426   4
   3  -5  -2 166.517 8.17808   1
   2  -5  -2 1.50099 2.98566   1
   2  -5  -2 1.73512 3.61652   4
   2  -5  -2 -5.6044 3.78463   3
   2  -5  -2 3.55886 3.46645   2
   1  -5  -2 38.1537 5.64237   2
   1  -5  -2 47.9193 7.07374   4
   1  -5  -2 42.6423 4.66809   3
   0  -5  -2 221.467 25.7610   3
   0  -5  -2 196.227 27.7142   4
   0  -5  -2 221.029 36.4512   2
  -1  -5  -2 8.26348 5.53883   2
   1   5   2 14.5945 5.45274   4
  -2  -5  -2 86.4719 13.0125   2
  -2  -5  -2 94.3438 18.4587   3
   2   5   2 106.351 13.3597   4
  -3  -5  -2 39.2939 7.37975   3
  -3  -5  -2 51.6065 9.60992   2
   3   5   2 26.1296 6.62143   4
  -4  -5  -2 10.7891 6.58299   3
  -4  -5  -2 23.4094 9.04206   2
   4   5   2 9.32136 9.72736   4
   4   5   2 14.3343 7.20928   3
  -5  -5  -2 -1.9181 5.92570   3
  -5  -5  -2 10.8834 8.37972   2
   5   5   2 4.20685 8.39467   4
  -6  -5  -2 24.9189 11.4992   2
   6   5   2 10.5200 12.2416   4
  -7  -5  -2 2.00716 13.5492   2
   7   5   2 0.38839 16.3545   4
  -8  -5  -2 17.8141 18.1275   2
  -9  -5  -2 -8.0660 19.5723   2
  16  -6  -2 -11.914 19.7900   1
  15  -6  -2 -13.151 15.3281   1
  14  -6  -2 0.05130 12.3775   1
  13  -6  -2 1.08607 7.33021   4
  13  -6  -2 -7.6438 11.5757   1
  12  -6  -2 30.8724 7.56599   4
  12  -6  -2 23.0506 9.34049   1
 -12   6   2 39.4292 6.09396   2
  11  -6  -2 -8.4516 5.30432   4
  11  -6  -2 -1.2758 5.48766   1
 -11   6   2 4.53278 3.89191   2
  10  -6  -2 461.919 36.3914   4
  10  -6  -2 458.219 49.7006   1
  10  -6  -2 448.707 19.7795   2
 -10   6   2 469.770 21.2254   2
   9  -6  -2 -3.1815 2.70378   2
   9  -6  -2 1.21304 5.97254   1
   9  -6  -2 5.22598 3.80175   4
   8  -6  -2 102.303 5.74631   4
   8  -6  -2 91.8147 7.77739   1
   8  -6  -2 91.1327 6.20366   2
   7  -6  -2 1.93804 3.01293   4
   7  -6  -2 -3.7460 4.42106   1
   7  -6  -2 -1.8810 2.39281   2
   6  -6  -2 1101.61 54.9015   1
   6  -6  -2 1119.50 37.5386   2
  -6   6   2 1017.65 88.9170   1
   5  -6  -2 -1.0947 3.86063   1
  -5   6   2 -8.2176 5.52951   1
   4  -6  -2 849.819 29.7058   1
   4  -6  -2 850.180 47.5384   2
  -4   6   2 873.351 36.1578   1
   3  -6  -2 -4.8701 3.49757   4
   3  -6  -2 2.04812 3.16614   2
   3  -6  -2 -3.2314 4.01021   1
   2  -6  -2 1504.42 59.8299   1
   2  -6  -2 1527.93 60.5926   3
   2  -6  -2 1501.70 89.2662   4
   2  -6  -2 1495.25 84.4842   2
   1  -6  -2 5.86179 5.02845   3
   1  -6  -2 3.61157 4.40998   1
   1  -6  -2 -3.5179 6.04105   4
   1  -6  -2 4.88499 4.50318   2
   0  -6  -2 65.3095 8.27455   2
   0  -6  -2 76.3387 7.66693   3
  -1  -6  -2 0.35921 4.32076   3
  -1  -6  -2 11.9740 5.82235   2
  -2  -6  -2 553.046 62.2291   2
  -2  -6  -2 558.554 80.3541   3
  -3  -6  -2 -2.3152 7.94875   2
  -3  -6  -2 5.99900 5.82605   3
  -4  -6  -2 29.5642 7.54591   3
  -4  -6  -2 36.4529 10.9417   2
  -5  -6  -2 18.8328 12.5360   2
  -6  -6  -2 6.91572 13.6047   2
  -7  -6  -2 7.28862 16.8934   2
  -8  -6  -2 10.1415 16.9796   2
  16  -7  -2 21.7031 17.0310   1
  15  -7  -2 -7.4585 16.3964   1
  14  -7  -2 18.1458 13.5527   1
  13  -7  -2 2.43311 14.2428   4
  13  -7  -2 -1.4570 10.4310   1
  12  -7  -2 113.973 13.2766   1
  12  -7  -2 77.7649 7.41255   4
  11  -7  -2 13.9996 5.80133   4
  11  -7  -2 11.8791 9.16597   1
  10  -7  -2 135.960 7.21650   2
  10  -7  -2 166.696 14.6073   1
  10  -7  -2 163.305 10.0211   4
   9  -7  -2 31.2372 9.01863   4
   9  -7  -2 25.1393 4.53011   2
   9  -7  -2 36.7783 10.8117   1
   8  -7  -2 80.3669 6.22253   4
   8  -7  -2 86.8426 9.41603   1
   8  -7  -2 91.1402 4.61893   2
   7  -7  -2 0.89640 2.81400   2
   7  -7  -2 -4.1582 5.06125   1
   6  -7  -2 218.750 12.1414   2
   6  -7  -2 220.786 13.5033   2
   6  -7  -2 214.089 19.4190   1
   5  -7  -2 33.6865 5.95620   1
   5  -7  -2 37.6514 4.15774   2
   4  -7  -2 66.9279 8.30967   4
   4  -7  -2 77.7498 7.32569   2
   4  -7  -2 76.7267 7.50573   1
   3  -7  -2 137.989 9.59793   3
   3  -7  -2 155.613 11.0632   1
   3  -7  -2 169.187 13.9625   4
   3  -7  -2 162.673 8.43270   2
   2  -7  -2 -6.5638 4.37710   3
   2  -7  -2 -2.5625 4.38594   1
   2  -7  -2 9.78840 4.50921   2
   1  -7  -2 57.3926 7.80555   1
   1  -7  -2 53.2784 8.17062   2
   1  -7  -2 67.9109 7.62688   3
   0  -7  -2 72.9349 13.0825   3
   0  -7  -2 93.0297 18.2748   2
  -1  -7  -2 85.6081 12.1065   2
  -1  -7  -2 76.9442 14.2086   3
  -2  -7  -2 37.2752 9.62393   2
  -2  -7  -2 24.9269 10.7752   3
  -3  -7  -2 45.5924 9.09386   3
  -3  -7  -2 29.6164 10.7038   2
  -4  -7  -2 14.4887 11.6677   2
  -5  -7  -2 17.3433 15.1958   2
  -6  -7  -2 17.6295 15.9630   2
  -7  -7  -2 10.4057 17.0956   2
  16  -8  -2 10.4899 18.8962   1
  15  -8  -2 -9.7662 14.7015   1
  14  -8  -2 27.4796 15.0337   1
  13  -8  -2 -15.824 11.5995   1
  12  -8  -2 26.1664 7.36799   4
  12  -8  -2 48.0213 12.3426   1
  11  -8  -2 4.19532 5.62353   1
  11  -8  -2 0.50232 5.82891   4
  10  -8  -2 154.636 10.2279   4
  10  -8  -2 171.229 16.1268   1
   9  -8  -2 1.21597 6.74679   1
   9  -8  -2 0.69348 4.29805   4
   8  -8  -2 126.178 11.2523   2
   8  -8  -2 126.203 8.67814   2
   8  -8  -2 115.569 14.6293   1
   8  -8  -2 112.905 10.6720   4
   7  -8  -2 4.17759 2.76797   2
   7  -8  -2 -4.1205 6.58732   1
   7  -8  -2 4.97124 3.56785   2
   6  -8  -2 467.697 28.6247   2
   6  -8  -2 517.512 46.9232   1
   5  -8  -2 -2.1208 3.40028   2
   5  -8  -2 -4.4795 4.36206   1
   4  -8  -2 410.801 36.9640   1
   4  -8  -2 426.754 48.0561   4
   4  -8  -2 397.524 34.5867   2
   3  -8  -2 -2.0765 4.10614   2
   3  -8  -2 -2.4994 5.36048   1
   3  -8  -2 7.88814 5.72455   3
   2  -8  -2 196.951 17.2957   3
   2  -8  -2 229.529 16.6825   1
   2  -8  -2 230.501 16.9236   2
   1  -8  -2 -1.5747 5.78428   1
   1  -8  -2 4.77712 6.37994   2
   1  -8  -2 -3.4492 6.65964   3
   0  -8  -2 133.679 12.4999   3
   0  -8  -2 149.364 14.4529   2
  -1  -8  -2 -0.2505 6.19386   3
  -1  -8  -2 0.57667 8.21399   2
  -2  -8  -2 65.0135 11.3480   3
  -2  -8  -2 84.9234 16.0552   2
  -3  -8  -2 -0.0484 11.3243   2
  -4  -8  -2 32.5478 13.9560   2
  -5  -8  -2 33.2834 15.0702   2
  -6  -8  -2 1.81894 17.3216   2
  16  -9  -2 -8.1149 17.2702   1
  15  -9  -2 -1.6816 15.2738   1
  14  -9  -2 65.3772 14.9676   1
  13  -9  -2 11.9649 13.3401   1
  12  -9  -2 72.7286 12.3407   1
  11  -9  -2 -3.8825 5.92096   4
  11  -9  -2 11.8920 8.66412   1
  10  -9  -2 142.399 10.5873   4
  10  -9  -2 132.163 10.1092   1
   9  -9  -2 -3.5713 4.97227   4
   9  -9  -2 0.48878 4.27279   1
   8  -9  -2 61.4184 5.18703   2
   8  -9  -2 67.4836 7.90217   1
   8  -9  -2 66.6907 5.05633   2
   7  -9  -2 13.8027 7.21843   1
   7  -9  -2 7.10269 4.91241   2
   7  -9  -2 7.37202 4.09517   2
   6  -9  -2 45.6804 6.91172   2
   6  -9  -2 52.6197 8.31749   1
   5  -9  -2 36.0950 6.84776   1
   5  -9  -2 29.2945 5.62057   2
   4  -9  -2 37.9208 6.90423   2
   4  -9  -2 40.5654 8.81428   1
   4  -9  -2 32.7402 7.84797   3
   3  -9  -2 33.3852 7.26586   2
   3  -9  -2 37.3105 8.46125   1
   3  -9  -2 34.7713 8.13575   3
   2  -9  -2 0.31568 7.45455   1
   2  -9  -2 -3.5845 7.04592   2
   2  -9  -2 2.12220 6.34767   3
   1  -9  -2 78.4643 11.1891   2
   1  -9  -2 75.6310 15.2256   1
   1  -9  -2 77.3443 10.9734   3
   0  -9  -2 13.9837 9.00585   3
   0  -9  -2 15.9564 10.0004   2
   0  -9  -2 15.1816 9.01515   1
  -1  -9  -2 37.1853 9.74435   2
  -1  -9  -2 58.3816 10.7090   3
  -2  -9  -2 -10.449 11.6593   2
  -3  -9  -2 15.9471 12.8172   2
  -4  -9  -2 16.5025 15.1992   2
  -5  -9  -2 24.7989 19.0204   2
  15 -10  -2 9.70060 18.2750   1
  14 -10  -2 28.9893 14.6755   1
  13 -10  -2 1.31797 8.49489   1
  12 -10  -2 131.521 20.4135   1
  11 -10  -2 6.13241 6.58063   4
  11 -10  -2 -2.0855 9.15159   1
  10 -10  -2 54.5018 9.06509   4
  10 -10  -2 41.9861 13.7932   1
   9 -10  -2 -12.526 8.52769   1
   8 -10  -2 56.4648 5.67061   2
   8 -10  -2 71.0152 10.1771   1
   7 -10  -2 -5.4504 6.38951   1
   7 -10  -2 -0.5860 5.43816   2
   6 -10  -2 929.218 109.205   1
   6 -10  -2 928.778 89.5551   2
   5 -10  -2 5.64375 6.79642   2
   5 -10  -2 -0.8045 6.31645   1
   4 -10  -2 60.4734 10.0995   3
   4 -10  -2 42.0906 9.68887   1
   4 -10  -2 61.5853 8.88015   2
   3 -10  -2 8.44273 6.48503   3
   3 -10  -2 10.3149 7.51826   2
   3 -10  -2 1.88191 6.85603   1
   2 -10  -2 131.540 17.0792   1
   2 -10  -2 126.696 15.2645   2
   2 -10  -2 122.066 15.1761   3
   1 -10  -2 1.85632 8.12637   1
   1 -10  -2 -0.5368 9.81990   2
   1 -10  -2 -11.775 7.27476   3
   0 -10  -2 154.258 18.4921   2
   0 -10  -2 146.867 20.2032   1
   0 -10  -2 131.452 19.0779   3
  -1 -10  -2 3.06322 11.9519   2
  -2 -10  -2 10.6981 11.6370   2
  -3 -10  -2 -3.1013 16.0105   2
  -4 -10  -2 -16.855 17.5465   2
  15 -11  -2 8.67528 16.9855   1
  14 -11  -2 22.7487 15.0281   1
  13 -11  -2 -11.902 12.2495   1
  12 -11  -2 27.1618 12.2505   1
  11 -11  -2 4.34966 9.74507   1
  10 -11  -2 -7.0140 8.80724   1
  10 -11  -2 11.0875 7.50587   4
   9 -11  -2 13.3879 8.04576   1
   8 -11  -2 51.8922 9.90523   1
   7 -11  -2 15.7432 5.67473   2
   7 -11  -2 8.58089 7.65240   1
   6 -11  -2 13.8629 7.28456   1
   6 -11  -2 17.1965 6.79659   2
   5 -11  -2 20.4346 8.83880   2
   5 -11  -2 4.82736 8.78746   1
   5 -11  -2 5.04861 9.87254   3
   4 -11  -2 31.6566 11.0908   3
   4 -11  -2 18.5925 10.1393   1
   4 -11  -2 36.9084 11.8493   2
   3 -11  -2 5.86190 9.34035   1
   3 -11  -2 -1.0618 7.88831   2
   3 -11  -2 -9.9054 8.44923   3
   2 -11  -2 10.6677 10.1370   1
   2 -11  -2 8.35623 11.0364   3
   2 -11  -2 2.61064 12.1105   2
   1 -11  -2 -4.7758 10.1675   1
   1 -11  -2 2.63689 11.9184   3
   1 -11  -2 16.6022 10.4792   2
   0 -11  -2 12.1823 12.8831   1
   0 -11  -2 8.00810 12.3575   2
  -1 -11  -2 1.07635 12.7619   2
  -1 -11  -2 -10.118 14.0216   1
  -2 -11  -2 10.0835 16.0615   2
  15 -12  -2 -2.0020 17.2301   1
  14 -12  -2 3.16876 15.5046   1
  13 -12  -2 -18.280 15.0889   1
  12 -12  -2 83.4804 17.0652   1
  11 -12  -2 2.81882 8.96832   1
  10 -12  -2 54.3363 13.0090   1
   9 -12  -2 4.93563 11.5959   1
   8 -12  -2 5.86007 10.5088   1
   7 -12  -2 4.39922 9.85922   1
   6 -12  -2 37.2578 11.2759   3
   6 -12  -2 36.8538 9.07332   2
   6 -12  -2 41.2397 10.7055   1
   5 -12  -2 9.13527 9.52425   2
   5 -12  -2 9.38585 10.8341   1
   5 -12  -2 7.97974 10.5040   3
   4 -12  -2 31.9365 12.0340   1
   4 -12  -2 23.4862 10.3194   2
   4 -12  -2 18.6603 10.5972   3
   3 -12  -2 -6.6800 8.82091   2
   3 -12  -2 7.94885 9.66078   3
   3 -12  -2 -14.443 10.6322   1
   2 -12  -2 38.5386 12.8315   1
   2 -12  -2 64.1217 13.5103   3
   2 -12  -2 38.8878 12.9511   2
   1 -12  -2 0.16818 13.4419   1
   1 -12  -2 -13.352 12.8025   2
   0 -12  -2 9.33552 14.6397   1
   0 -12  -2 -3.4296 16.2683   2
  -1 -12  -2 -3.3153 15.9976   2
  -1 -12  -2 -9.0939 17.5538   1
  14 -13  -2 51.1571 17.7711   1
  13 -13  -2 0.93118 14.1578   1
  12 -13  -2 46.5990 13.4759   1
  11 -13  -2 20.3883 10.1159   1
  10 -13  -2 5.06192 12.7022   1
   9 -13  -2 7.49737 11.1170   1
   8 -13  -2 42.9299 13.9942   1
   7 -13  -2 10.1454 11.7343   3
   7 -13  -2 16.8674 12.5619   1
   6 -13  -2 13.9671 11.9087   1
   6 -13  -2 17.7053 14.2970   3
   5 -13  -2 32.1862 12.8492   1
   5 -13  -2 25.9490 13.8164   3
   4 -13  -2 7.53528 11.6871   3
   4 -13  -2 3.48257 11.8574   2
   4 -13  -2 -5.3304 11.4263   1
   3 -13  -2 15.1379 15.8039   2
   3 -13  -2 12.7415 13.6709   1
   3 -13  -2 11.1645 28.8788   3
   2 -13  -2 20.3728 13.1897   1
   2 -13  -2 -13.967 13.1840   2
   1 -13  -2 6.13615 15.6901   2
   1 -13  -2 2.56561 14.9787   1
  13 -14  -2 -7.8820 17.2027   1
  12 -14  -2 9.73764 16.4326   1
  11 -14  -2 3.46211 13.4786   1
  10 -14  -2 68.0680 17.8108   1
   9 -14  -2 -2.2412 13.9408   1
   8 -14  -2 15.3328 13.3969   1
   8 -14  -2 22.3366 16.1563   3
   7 -14  -2 7.98152 9.56300   1
   7 -14  -2 0.23815 13.6126   3
   6 -14  -2 61.1416 16.2827   3
   6 -14  -2 34.5583 15.4402   1
   5 -14  -2 -6.5064 16.3201   3
   5 -14  -2 4.72419 14.9183   1
   4 -14  -2 11.4121 11.1396   1
   4 -14  -2 -8.3566 26.7969   3
   3 -14  -2 -2.0101 15.6726   1
   3 -14  -2 -4.5443 14.0703   2
  10 -15  -2 3.19015 17.5151   1
   9 -15  -2 -10.770 16.2116   1
   9 -15  -2 -4.6545 17.8168   3
   8 -15  -2 -8.5295 18.2084   3
   8 -15  -2 29.2835 17.7268   1
   7 -15  -2 -0.0795 17.1974   3
   7 -15  -2 -7.6991 17.1483   1
   6 -15  -2 37.0737 18.5581   3
   3 -16   3 9.96861 20.1716   1
   4 -16   3 -2.9702 18.8718   1
   5 -16   3 -13.162 18.9255   1
   6 -16   3 -8.3808 18.0704   1
   7 -16   3 34.1879 18.5102   1
   8 -16   3 17.3325 17.3108   1
   9 -16   3 7.15419 15.6075   4
   9 -16   3 28.1533 20.0324   1
  10 -16   3 0.05246 13.8602   1
  10 -16   3 -21.224 18.5941   4
   0 -15   3 14.5491 18.8081   1
   1 -15   3 0.29548 17.5000   1
   1 -15   3 -19.564 15.7994   2
   2 -15   3 -19.359 15.3548   1
   3 -15   3 23.6574 14.1925   1
   4 -15   3 -3.3027 10.4387   1
   5 -15   3 4.15809 10.7778   1
   6 -15   3 -2.3294 16.7950   1
   7 -15   3 19.0683 17.0314   1
   8 -15   3 -6.1845 10.6234   1
   9 -15   3 57.9400 17.6712   1
   9 -15   3 68.5566 17.0641   4
  10 -15   3 12.9656 14.7379   4
  10 -15   3 -0.4992 16.6096   1
  11 -15   3 10.8965 12.2481   1
  11 -15   3 18.0556 15.4029   4
  -2 -14   3 -2.7929 23.3470   1
  -1 -14   3 -14.785 15.0913   2
  -1 -14   3 -30.456 17.5246   1
   0 -14   3 13.4033 15.7097   1
   0 -14   3 6.30055 18.2270   2
   1 -14   3 14.0361 12.2438   2
   1 -14   3 17.5428 14.4173   1
   2 -14   3 35.0144 14.6004   1
   2 -14   3 26.7763 14.3636   2
   3 -14   3 0.56642 14.2778   2
   3 -14   3 -1.5918 12.9895   1
   4 -14   3 30.2033 13.2696   1
   5 -14   3 53.5308 12.1175   1
   6 -14   3 21.1004 13.9754   1
   7 -14   3 15.0370 10.8424   1
   8 -14   3 9.55579 13.8297   1
   9 -14   3 82.0000 15.9633   1
   9 -14   3 70.4749 16.2895   4
  10 -14   3 8.50418 12.1111   4
  10 -14   3 -10.685 14.7494   1
  11 -14   3 18.8963 13.5275   4
  11 -14   3 12.4537 16.9741   1
  12 -14   3 -22.493 16.4832   1
  12 -14   3 -7.0700 15.6472   4
  -3 -13   3 20.5992 23.4175   2
  -2 -13   3 -17.915 16.9549   1
  -2 -13   3 -5.5003 18.2033   2
  -1 -13   3 -7.2308 17.2892   2
  -1 -13   3 -5.8610 15.1895   1
   0 -13   3 -13.122 13.8435   1
   0 -13   3 17.5316 12.2611   2
   1 -13   3 22.9541 10.7626   1
   1 -13   3 27.5637 13.5435   2
   2 -13   3 -1.4728 9.63109   2
   2 -13   3 1.89497 7.65150   1
   3 -13   3 30.1361 11.9495   1
   3 -13   3 10.4316 11.2425   2
   4 -13   3 4.71914 8.49838   2
   4 -13   3 9.70729 10.2753   1
   5 -13   3 48.1360 12.5150   1
   6 -13   3 -6.5151 8.40751   1
   7 -13   3 46.1270 14.9536   1
   8 -13   3 4.27828 8.88050   4
   8 -13   3 26.3690 13.0641   1
   9 -13   3 7.72544 10.5412   4
   9 -13   3 -5.6520 13.3164   1
  10 -13   3 -4.5624 13.8618   1
  10 -13   3 -6.2518 10.6499   4
  11 -13   3 17.3784 15.8360   1
  11 -13   3 2.51607 11.0595   4
  12 -13   3 25.5424 18.5347   1
  12 -13   3 0.79868 12.7734   4
  13 -13   3 -16.929 15.8676   4
  13 -13   3 -3.1151 15.9274   1
  -4 -12   3 7.56760 17.5232   2
  -3 -12   3 1.76013 15.5265   2
  -2 -12   3 -6.6142 13.9689   2
  -1 -12   3 -8.2191 11.3905   2
  -1 -12   3 10.5863 14.0459   1
   0 -12   3 108.473 13.8899   1
   0 -12   3 86.3701 19.2277   2
   1 -12   3 7.85148 9.36876   2
   1 -12   3 3.03824 10.7057   1
   2 -12   3 54.5240 11.1740   2
   2 -12   3 37.6143 10.1501   1
   3 -12   3 87.4223 14.4187   1
   3 -12   3 74.7294 12.3739   2
   4 -12   3 6.07456 6.80727   2
   4 -12   3 2.93968 9.38470   1
   5 -12   3 30.8078 10.6782   1
   5 -12   3 3.96754 6.83127   2
   6 -12   3 59.8686 13.2818   1
   7 -12   3 82.1832 13.4445   1
   8 -12   3 -4.7055 8.67387   4
   8 -12   3 -0.3493 11.2007   1
   9 -12   3 154.274 19.9885   4
   9 -12   3 189.709 21.1538   1
  10 -12   3 11.6149 12.6781   1
  10 -12   3 23.5871 11.0291   4
  11 -12   3 31.5724 13.1766   4
  11 -12   3 3.07324 13.3382   1
  12 -12   3 -8.8479 12.0603   4
  12 -12   3 0.71642 15.5563   1
  13 -12   3 1.07552 17.6198   1
  13 -12   3 3.89584 16.7835   4
  -6 -11   3 -38.271 20.0337   2
  -5 -11   3 21.4317 15.6281   2
  -4 -11   3 -0.8190 14.1235   2
  -3 -11   3 10.8555 12.1010   2
  -2 -11   3 -11.216 10.0759   2
  -1 -11   3 60.7489 13.6179   2
   0 -11   3 9.41063 9.28288   1
   0 -11   3 -3.5504 8.67423   2
   1 -11   3 35.1145 8.90604   2
   1 -11   3 24.8397 8.97777   1
   2 -11   3 -8.3309 8.99865   1
   2 -11   3 -5.6999 7.63161   2
   3 -11   3 102.540 17.8439   1
   3 -11   3 96.0223 11.9991   2
  -4  11  -3 5.57624 7.67898   2
   4 -11   3 14.7564 8.04477   1
   4 -11   3 -1.3345 4.75045   2
   5 -11   3 156.723 17.4197   2
   5 -11   3 155.348 18.6771   1
   6 -11   3 7.48884 8.88684   1
   6 -11   3 2.30095 5.16468   2
   7 -11   3 44.1578 11.1458   1
   7 -11   3 45.4530 9.25636   4
   8 -11   3 1.37419 6.83756   1
   8 -11   3 5.74483 8.22299   4
   9 -11   3 69.0011 10.4621   1
   9 -11   3 64.6867 10.6219   4
  10 -11   3 4.25553 12.3040   1
  10 -11   3 5.04131 9.91645   4
  11 -11   3 14.4984 10.9603   4
  11 -11   3 26.1182 12.1507   1
  12 -11   3 -6.6384 14.1251   1
  12 -11   3 12.6522 13.7903   4
  13 -11   3 21.1935 12.6900   4
  13 -11   3 23.2385 16.9350   1
  14 -11   3 -14.898 18.3591   1
  14 -11   3 9.97266 18.7196   4
  -7 -10   3 28.3642 19.6918   2
  -6 -10   3 26.7098 16.8730   2
  -5 -10   3 -19.521 15.4141   2
  -4 -10   3 24.4485 13.5132   2
  -3 -10   3 5.49835 10.4213   2
  -2 -10   3 20.2652 8.75450   2
  -1 -10   3 13.3437 8.33742   2
   0 -10   3 17.0002 8.14491   2
   0 -10   3 -7.2986 8.46218   3
   0 -10   3 5.43748 8.39572   1
   1 -10   3 23.9030 10.1289   3
   1 -10   3 9.13418 6.12029   2
   1 -10   3 13.3137 7.24565   1
  -2  10  -3 44.8375 8.88193   2
   2 -10   3 50.2236 9.75296   1
   2 -10   3 45.8054 8.81336   2
  -3  10  -3 149.518 11.5383   2
   3 -10   3 131.438 16.8507   2
   3 -10   3 114.436 14.8467   1
  -4  10  -3 93.0192 12.3197   2
   4 -10   3 84.6448 11.7070   1
   4 -10   3 108.508 9.56864   2
  -5  10  -3 74.4962 5.98250   2
   5 -10   3 56.7851 10.2352   1
   5 -10   3 53.9140 6.06089   2
   6 -10   3 7.26567 6.15815   1
   7 -10   3 33.4771 8.53759   1
   7 -10   3 40.7361 9.34755   4
   8 -10   3 0.02563 7.58184   1
   8 -10   3 16.3011 7.66992   4
   9 -10   3 23.4932 10.6873   1
   9 -10   3 18.1118 9.82018   4
  10 -10   3 11.4455 10.1943   1
  10 -10   3 10.4576 9.11345   4
  11 -10   3 36.8898 11.3586   4
  11 -10   3 -7.2625 12.0312   1
  12 -10   3 3.85250 14.8319   1
  12 -10   3 4.50583 11.6913   4
  13 -10   3 42.2152 13.5849   4
  13 -10   3 -4.4341 18.4275   1
  14 -10   3 -5.9701 12.2515   1
  14 -10   3 -12.628 15.6911   4
  -8  -9   3 0.33033 17.6476   2
  -7  -9   3 62.4060 17.7913   2
  -6  -9   3 17.1958 14.6126   2
  -5  -9   3 28.3841 11.4452   2
  -4  -9   3 -6.0908 10.1862   2
  -3  -9   3 169.592 21.7077   2
  -2  -9   3 1.54834 9.54104   3
  -2  -9   3 1.96808 7.25667   2
  -2  -9   3 2.51087 3.74605   3
  -1  -9   3 74.5115 10.0651   2
  -1  -9   3 62.1601 7.43106   3
   0  -9   3 1.79347 4.67792   1
   0  -9   3 -5.9561 5.60154   2
   0  -9   3 -0.1326 6.21613   3
  -1   9  -3 254.891 23.1109   2
   1  -9   3 253.223 21.0384   3
   1  -9   3 272.699 24.0761   2
   1  -9   3 272.831 31.4571   1
  -2   9  -3 3.21256 5.72032   2
   2  -9   3 3.98791 5.02057   2
   2  -9   3 3.39959 6.14462   1
   2  -9   3 4.41989 6.13623   3
  -3   9  -3 10.5078 4.66720   2
   3  -9   3 12.6222 6.65747   1
   3  -9   3 15.0025 4.35043   2
  -4   9  -3 4.07063 3.88422   2
   4  -9   3 -0.2105 4.50944   1
   4  -9   3 2.13596 3.78342   2
  -5   9  -3 277.428 13.3959   2
   5  -9   3 293.362 20.7931   1
   5  -9   3 252.434 19.5866   2
   6  -9   3 -7.1079 6.09736   4
   6  -9   3 -3.4887 5.76240   1
   7  -9   3 98.5472 10.9473   1
   7  -9   3 87.4330 9.46922   4
   8  -9   3 9.09480 6.78310   4
   8  -9   3 -7.3066 5.26820   1
   9  -9   3 93.7406 13.5256   4
   9  -9   3 108.204 16.8590   1
  10  -9   3 -0.3601 7.13110   4
  10  -9   3 7.98717 9.86900   1
  11  -9   3 12.1989 12.6286   1
  11  -9   3 19.3701 10.6704   4
  12  -9   3 18.5707 13.4264   1
  12  -9   3 -10.269 11.4937   4
  13  -9   3 6.00904 12.6816   4
  13  -9   3 12.6440 15.5743   1
  14  -9   3 4.55501 13.8514   4
  14  -9   3 -16.453 16.8954   1
  -9  -8   3 14.4155 17.8596   2
  -8  -8   3 -7.1662 16.5570   2
  -7  -8   3 19.5185 14.5131   2
  -6  -8   3 16.3861 12.2126   2
  -5  -8   3 12.8812 9.73544   2
  -4  -8   3 44.6502 9.95043   2
  -3  -8   3 0.94586 2.63765   3
  -3  -8   3 -0.4171 2.62193   3
  -3  -8   3 6.73570 7.64580   2
  -2  -8   3 57.5242 9.66604   2
  -2  -8   3 45.2610 5.44525   3
  -1  -8   3 34.9359 5.28243   3
  -1  -8   3 23.9193 6.61854   2
   0   8  -3 10.6310 7.11931   2
   0  -8   3 10.6658 6.46092   2
   0  -8   3 10.8886 4.80916   3
  -1   8  -3 4.14326 5.29328   2
   1  -8   3 2.92145 4.63639   3
   1  -8   3 -0.4023 4.01286   2
   1  -8   3 0.98516 4.58871   1
  -2   8  -3 22.1178 4.91607   2
   2  -8   3 15.1740 6.93906   3
   2  -8   3 16.6460 4.28499   2
   2  -8   3 27.9552 6.42537   1
  -3   8  -3 20.8673 4.35521   2
   3  -8   3 21.3613 6.48985   3
   3  -8   3 21.8471 4.82765   2
   3  -8   3 30.4275 5.93487   1
  -4   8  -3 7.14375 2.99262   2
   4  -8   3 7.92838 5.94497   1
   4  -8   3 2.29731 2.79674   2
  -5   8  -3 28.2363 3.07181   2
   5  -8   3 34.9267 6.04321   1
   6  -8   3 12.6890 6.40891   4
   6  -8   3 19.3064 6.06316   1
   7  -8   3 82.0900 7.22389   1
   7  -8   3 90.7927 8.14302   4
   8  -8   3 5.32446 7.41570   1
   8  -8   3 1.40233 6.07381   4
  -9   8  -3 68.7778 3.08841   2
  -9   8  -3 65.4654 3.94554   2
   9  -8   3 65.5379 10.5823   1
   9  -8   3 62.5959 8.65292   4
  10  -8   3 0.13001 11.2053   1
  10  -8   3 10.1085 8.02522   4
  11  -8   3 24.4393 9.37786   4
  11  -8   3 7.60642 12.1184   1
  12  -8   3 5.27345 12.3842   1
  12  -8   3 1.32597 10.6737   4
  13  -8   3 15.9838 18.5012   1
  13  -8   3 22.7312 13.7020   4
  14  -8   3 5.02510 19.7058   1
  14  -8   3 -0.8467 14.0934   4
 -10  -7   3 13.5337 17.2830   2
  -9  -7   3 15.5269 18.2358   2
  -8  -7   3 -12.163 14.4655   2
  -7  -7   3 26.8263 14.1168   2
  -6  -7   3 6.82996 10.0578   2
  -5  -7   3 187.364 16.7622   2
  -4  -7   3 1.36541 7.44885   2
  -3  -7   3 40.4973 3.29729   3
  -3  -7   3 56.4855 8.58783   2
  -3  -7   3 43.0889 3.17906   3
  -2  -7   3 2.38504 2.79055   3
  -2  -7   3 2.17365 5.68271   2
   1   7  -3 120.685 11.4580   2
  -1  -7   3 127.889 14.8141   2
  -1  -7   3 121.567 15.6629   3
   0   7  -3 2.82838 5.64562   2
   0  -7   3 -4.1071 3.55755   3
   0  -7   3 2.47298 4.18282   2
  -1   7  -3 464.901 18.0199   2
   1  -7   3 491.019 30.9334   3
   1  -7   3 471.293 30.6507   1
   1  -7   3 479.829 18.4557   2
  -2   7  -3 0.15467 2.78460   2
   2  -7   3 12.3615 5.06688   1
   2  -7   3 -1.8590 3.56970   2
   2  -7   3 -8.5984 5.36612   3
  -3   7  -3 492.099 32.8768   1
  -3   7  -3 515.459 11.9145   2
   3  -7   3 516.653 36.4278   3
   3  -7   3 536.852 29.3598   2
   3  -7   3 548.066 16.7469   1
  -4   7  -3 5.23402 5.38153   1
  -4   7  -3 1.33218 2.18503   2
   4  -7   3 -2.3215 2.02733   2
   4  -7   3 -0.2803 3.18244   1
   4  -7   3 4.89336 6.31770   3
  -5   7  -3 244.788 11.6406   2
   5  -7   3 230.565 14.0288   1
   5  -7   3 254.538 16.2024   4
  -6   7  -3 0.21306 1.66875   2
  -6   7  -3 -0.0741 1.72141   2
   6  -7   3 -0.8140 5.07545   4
   6  -7   3 2.23462 3.86952   1
  -7   7  -3 61.3717 3.73927   2
  -7   7  -3 54.1945 4.04908   2
   7  -7   3 57.5211 7.86404   4
   7  -7   3 61.3833 7.13777   1
  -8   7  -3 1.39050 3.08742   2
  -8   7  -3 -3.6788 3.07287   2
   8  -7   3 0.15834 6.18404   4
   8  -7   3 3.26000 6.65580   1
  -9   7  -3 225.701 9.06363   2
   9  -7   3 181.824 13.2625   1
   9  -7   3 190.063 13.6068   4
 -10   7  -3 1.51011 5.21941   2
  10  -7   3 12.8040 7.84808   4
  10  -7   3 -19.591 9.00811   1
  11  -7   3 7.37944 10.9277   4
  11  -7   3 -3.9631 8.48552   1
  12  -7   3 -2.3656 14.6372   1
  12  -7   3 -7.0543 11.4144   4
  13  -7   3 -4.7902 17.1673   1
  13  -7   3 13.8371 11.9271   4
  14  -7   3 15.8892 17.4832   1
  14  -7   3 17.0113 16.1577   4
 -10  -6   3 25.8635 17.9241   2
  -9  -6   3 35.8494 14.8541   2
  -8  -6   3 38.7618 11.8217   2
  -7  -6   3 18.8513 9.69725   2
  -6  -6   3 40.6663 10.5184   2
  -5  -6   3 31.8314 9.05620   2
  -4  -6   3 8.95541 6.38252   2
  -3  -6   3 -0.3234 1.42261   3
  -3  -6   3 -2.5169 1.49558   3
  -3  -6   3 -0.7878 5.33405   2
   2   6  -3 207.402 15.1925   2
  -2  -6   3 176.403 17.4109   2
  -2  -6   3 192.455 7.99542   3
   1   6  -3 343.146 23.6645   2
  -1  -6   3 326.826 37.8960   2
  -1  -6   3 350.279 20.3334   3
   0   6  -3 35.4806 6.06454   2
   0  -6   3 33.4110 3.61453   3
   0  -6   3 45.4666 5.30420   2
  -1   6  -3 79.1362 5.39095   2
   1  -6   3 78.0150 6.95290   1
   1  -6   3 89.5930 6.62229   2
   1  -6   3 73.1857 7.43713   3
  -2   6  -3 47.6845 4.37105   2
   2  -6   3 39.8422 5.94241   3
   2  -6   3 60.6825 6.12398   1
   2  -6   3 51.7761 5.11909   2
  -3   6  -3 56.0748 5.16813   3
  -3   6  -3 50.0397 6.56212   1
  -3   6  -3 51.1915 3.33728   2
   3  -6   3 46.8985 4.49986   2
   3  -6   3 53.2809 7.27770   3
   3  -6   3 52.0228 5.84668   1
  -4   6  -3 188.455 25.9171   1
  -4   6  -3 235.171 13.8103   2
   4  -6   3 230.686 18.8349   3
   4  -6   3 237.738 23.8031   4
   4  -6   3 222.274 36.3950   1
  -5   6  -3 341.955 12.8184   2
  -5   6  -3 325.970 25.2897   1
  -5   6  -3 314.239 13.3631   3
   5  -6   3 329.154 15.4212   1
   5  -6   3 364.013 21.7655   4
  -6   6  -3 -0.6586 4.78180   3
  -6   6  -3 1.68360 2.32646   2
  -6   6  -3 0.57589 2.55921   2
   6  -6   3 -5.1154 4.80690   4
   6  -6   3 6.30148 5.35878   1
  -7   6  -3 19.2182 3.25954   2
  -7   6  -3 11.9732 5.71645   3
   7  -6   3 13.7827 6.11519   4
   7  -6   3 15.4532 5.70321   1
  -8   6  -3 12.8688 4.17758   2
   8  -6   3 7.31213 7.31731   1
   8  -6   3 7.47054 6.19800   4
  -9   6  -3 94.4034 7.80299   2
   9  -6   3 87.1748 12.7876   1
   9  -6   3 74.3799 9.32391   4
 -10   6  -3 4.09683 5.84931   2
  10  -6   3 3.77663 8.76265   1
  10  -6   3 -3.8082 7.97726   4
 -11   6  -3 45.4866 8.92370   2
  11  -6   3 37.4335 10.7139   4
  11  -6   3 62.7955 14.5193   1
  12  -6   3 -7.1530 9.62317   1
  12  -6   3 -1.5204 10.2432   4
  13  -6   3 31.3042 15.6034   4
  13  -6   3 15.6494 15.8623   1
  14  -6   3 -15.807 14.1959   1
  14  -6   3 -5.5070 10.7559   4
 -11  -5   3 -0.4022 16.2271   2
 -10  -5   3 31.0797 14.1507   2
  -9  -5   3 17.4932 12.4423   2
  -8  -5   3 6.75050 9.85661   2
  -7  -5   3 110.499 21.7017   2
  -6  -5   3 -9.4629 7.09238   2
  -5  -5   3 33.7401 6.93279   2
  -4  -5   3 -2.1986 5.74124   2
   3   5  -3 432.554 19.7832   2
  -3  -5   3 427.786 15.0080   3
  -3  -5   3 426.398 60.9396   4
  -3  -5   3 435.561 31.1462   2
   2   5  -3 -3.1485 4.58111   2
  -2  -5   3 -0.4361 1.77202   3
  -2  -5   3 -1.0308 4.64128   2
   1   5  -3 77.4519 6.22301   2
  -1  -5   3 72.3726 7.79750   2
  -1  -5   3 71.2187 3.77761   3
   0   5  -3 1.33979 3.01236   3
   0   5  -3 5.55382 3.30888   2
   0  -5   3 6.15425 4.09379   2
   0  -5   3 -3.6175 2.77189   3
  -1   5  -3 472.183 28.7350   3
  -1   5  -3 458.275 24.7976   2
   1  -5   3 463.882 36.7593   2
   1  -5   3 452.097 38.6930   1
   1  -5   3 459.501 19.4420   3
  -2   5  -3 -2.5952 3.62735   1
  -2   5  -3 -1.3181 2.31529   2
   2  -5   3 -2.3134 3.29743   1
   2  -5   3 -6.2776 2.34406   2
   2  -5   3 -1.1442 4.31792   3
  -3   5  -3 98.1513 7.76224   3
  -3   5  -3 97.1133 7.10882   1
  -3   5  -3 96.5564 4.19191   2
   3  -5   3 96.0830 8.43959   4
   3  -5   3 102.055 9.32410   1
   3  -5   3 100.914 7.58718   3
  -4   5  -3 -1.6394 4.03065   1
  -4   5  -3 0.72192 4.03766   3
  -4   5  -3 -2.4996 2.00944   2
   4  -5   3 -0.4181 5.22994   3
   4  -5   3 -0.7276 3.20921   1
   4  -5   3 -2.7075 4.09771   4
  -5   5  -3 441.840 19.1132   3
  -5   5  -3 446.527 35.4658   1
   5  -5   3 456.362 24.3585   4
   5  -5   3 449.331 24.6000   1
   5  -5   3 406.752 38.1929   3
  -6   5  -3 -0.3572 4.29044   3
  -6   5  -3 1.55457 2.50782   2
   6  -5   3 3.51982 5.01038   1
   6  -5   3 0.10505 4.26257   4
  -7   5  -3 16.6873 4.67273   2
  -7   5  -3 18.0296 6.17515   3
   7  -5   3 15.1763 5.41619   4
   7  -5   3 8.81337 6.40014   1
  -8   5  -3 -4.4399 4.78456   2
  -8   5  -3 5.76292 5.70661   3
   8  -5   3 10.9429 6.09384   4
   8  -5   3 -10.151 6.75582   1
  -9   5  -3 86.1689 13.3729   2
   9  -5   3 84.3130 17.7557   1
   9  -5   3 80.7081 16.3649   4
 -10   5  -3 0.24021 6.02329   2
  10  -5   3 5.58693 9.97989   1
  10  -5   3 -3.5776 8.52620   4
 -11   5  -3 23.4962 9.44914   2
  11  -5   3 30.5070 10.1800   1
  11  -5   3 39.5895 12.4320   4
  12  -5   3 14.9575 11.6048   4
  12  -5   3 9.28982 13.7490   1
  13  -5   3 3.84446 16.9149   1
  13  -5   3 1.92424 13.3702   4
 -12  -4   3 16.3227 16.8614   2
 -11  -4   3 -9.0752 14.2899   2
 -10  -4   3 43.4494 15.8326   2
  -9  -4   3 23.1831 12.2467   2
  -8  -4   3 99.9569 13.8604   2
  -7  -4   3 15.5495 8.25162   2
  -6  -4   3 19.0927 7.15410   2
  -5  -4   3 52.7214 9.15983   2
   4   4  -3 118.686 9.38614   2
  -4  -4   3 106.056 11.1039   4
  -4  -4   3 99.4653 8.84028   2
  -4  -4   3 103.579 9.77056   1
   3   4  -3 -2.0236 5.11725   2
  -3  -4   3 -2.4841 0.96787   3
  -3  -4   3 -1.1127 4.09730   2
   2   4  -3 36.3616 5.36255   2
   2   4  -3 32.2961 2.66246   3
  -2  -4   3 34.9948 2.33742   3
  -2  -4   3 28.1689 4.66682   2
   1   4  -3 821.346 77.2992   2
   1   4  -3 812.411 36.2619   3
  -1  -4   3 864.341 26.1257   3
  -1  -4   3 824.901 79.4835   2
   0   4  -3 56.8524 5.27459   2
   0   4  -3 48.3657 3.88277   3
   0  -4   3 54.8217 4.43264   2
   0  -4   3 54.4420 4.04417   3
  -1   4  -3 87.0303 4.11577   2
  -1   4  -3 80.6947 4.82088   3
  -1   4  -3 84.0171 5.83067   1
   1  -4   3 86.5701 5.04064   1
   1  -4   3 80.4674 6.29604   3
   1  -4   3 81.4370 5.76495   2
  -2   4  -3 589.807 71.7578   1
  -2   4  -3 612.953 46.5226   2
  -2   4  -3 624.758 33.5964   3
   2  -4   3 586.474 47.8647   2
   2  -4   3 604.904 44.5420   4
   2  -4   3 596.002 89.2948   1
   2  -4   3 628.130 19.5857   3
  -3   4  -3 52.2340 3.79016   2
  -3   4  -3 54.4152 5.01246   1
  -3   4  -3 45.7574 4.64900   3
   3  -4   3 51.1983 4.58968   4
   3  -4   3 56.3975 5.97036   3
   3  -4   3 50.7203 4.76395   1
  -4   4  -3 4.85861 4.24427   4
  -4   4  -3 0.90681 3.30327   1
  -4   4  -3 -1.8649 4.35243   3
   4  -4   3 2.45196 4.04922   4
   4  -4   3 -4.8739 4.84373   3
   4  -4   3 3.12751 3.85746   1
  -5   4  -3 226.142 17.9515   4
  -5   4  -3 208.513 17.7282   1
  -5   4  -3 202.525 12.9081   3
   5  -4   3 191.272 23.4130   3
   5  -4   3 215.927 12.8314   1
   5  -4   3 232.806 10.6107   4
  -6   4  -3 34.9452 5.63309   3
  -6   4  -3 29.5952 6.81159   2
  -6   4  -3 17.7913 7.25669   1
   6  -4   3 30.4816 6.60838   1
   6  -4   3 21.9991 8.33089   4
  -7   4  -3 30.2885 5.50074   2
  -7   4  -3 25.0820 5.55454   3
   7  -4   3 12.4308 6.11791   1
   7  -4   3 22.1286 4.90376   4
  -8   4  -3 2.43881 6.65575   3
  -8   4  -3 1.22903 6.89100   2
   8  -4   3 7.45877 6.83650   4
   8  -4   3 17.8010 7.58517   1
  -9   4  -3 132.993 14.9162   3
  -9   4  -3 154.881 11.3503   2
   9  -4   3 159.389 13.5361   1
   9  -4   3 153.851 11.6521   4
 -10   4  -3 7.69110 8.85719   2
  10  -4   3 11.3436 9.43252   1
  10  -4   3 -10.159 9.18828   4
 -11   4  -3 44.4676 12.4362   2
  11  -4   3 60.5903 12.9484   4
  11  -4   3 74.6432 12.3408   1
 -12   4  -3 3.51665 14.6985   2
  12  -4   3 30.7969 15.1546   1
  12  -4   3 -2.8908 12.6906   4
  13  -4   3 -0.4302 17.3048   4
  13  -4   3 38.8527 17.7012   1
 -13  -3   3 14.2467 20.3573   2
 -12  -3   3 -11.188 15.4750   2
 -11  -3   3 28.9380 13.1252   2
 -10  -3   3 0.00000 13.4659   2
  -9  -3   3 48.0472 11.0306   2
  -8  -3   3 4.96382 7.21026   2
  -7  -3   3 75.5597 7.99166   2
  -6  -3   3 -9.6914 6.32338   2
   5   3  -3 358.567 18.9076   2
  -5  -3   3 381.331 22.0702   1
  -5  -3   3 343.910 16.3666   2
  -5  -3   3 347.749 14.8258   4
   4   3  -3 4.14868 4.80462   2
  -4  -3   3 -0.6003 4.12168   2
  -4  -3   3 -10.770 4.78791   1
  -4  -3   3 10.9296 5.89282   4
   3   3  -3 2295.15 59.7908   3
   3   3  -3 2546.42 76.6167   2
  -3  -3   3 2556.45 120.552   2
  -3  -3   3 2634.48 109.343   3
   2   3  -3 4.25760 3.04660   2
   2   3  -3 -3.6657 1.47479   3
  -2  -3   3 -2.7362 3.09962   2
  -2  -3   3 0.19090 1.64140   3
   1   3  -3 437.634 17.3737   2
   1   3  -3 415.113 11.5035   3
  -1  -3   3 434.473 21.6490   2
  -1  -3   3 427.082 17.1031   3
   0   3  -3 -2.9814 2.36458   3
   0   3  -3 -0.1924 2.31715   2
   0  -3   3 -2.6060 2.23388   2
   0  -3   3 1.40322 2.57257   1
   0  -3   3 -1.1409 2.39631   3
  -1   3  -3 557.617 19.8266   1
  -1   3  -3 561.034 18.1756   3
  -1   3  -3 560.595 26.9178   2
   1  -3   3 556.591 15.2298   3
   1  -3   3 547.433 18.8759   2
   1  -3   3 571.595 21.6119   4
   1  -3   3 569.020 18.5211   1
  -2   3  -3 -2.8741 2.74140   4
  -2   3  -3 -0.8477 2.21181   1
  -2   3  -3 -4.1543 2.55678   3
  -2   3  -3 -5.3336 2.07801   2
   2  -3   3 0.25792 2.36995   1
   2  -3   3 -3.6185 3.01462   4
   2  -3   3 0.15974 2.68993   3
  -3   3  -3 2728.02 66.8634   3
  -3   3  -3 2781.55 84.6657   1
  -3   3  -3 2795.91 73.1525   4
   3  -3   3 2807.92 111.209   1
   3  -3   3 2855.14 109.878   3
   3  -3   3 2747.29 83.4942   4
  -4   3  -3 0.87299 4.07892   3
  -4   3  -3 -2.9265 3.13882   1
  -4   3  -3 -0.8109 4.44673   4
   4  -3   3 1.63309 3.75924   4
   4  -3   3 3.89037 3.67287   1
   4  -3   3 4.76067 3.84744   3
  -5   3  -3 472.431 18.6199   4
  -5   3  -3 454.423 11.4416   2
  -5   3  -3 442.186 21.9861   3
  -5   3  -3 475.359 22.2494   1
   5  -3   3 464.332 11.1704   1
   5  -3   3 484.745 12.3345   4
   5  -3   3 496.543 20.9953   3
  -6   3  -3 -8.2384 3.70507   1
  -6   3  -3 -8.2384 4.39785   2
  -6   3  -3 -1.2017 4.89443   3
   6  -3   3 -4.5016 3.48264   4
   6  -3   3 1.72610 4.40855   1
  -7   3  -3 122.319 9.80931   3
  -7   3  -3 122.769 9.55237   2
   7  -3   3 128.248 10.8684   1
   7  -3   3 104.974 9.33708   4
  -8   3  -3 -10.026 6.70182   2
  -8   3  -3 -0.5036 5.61061   3
   8  -3   3 0.02557 6.84715   4
   8  -3   3 -6.0893 7.01154   1
  -9   3  -3 22.2108 8.12752   2
  -9   3  -3 39.6631 8.03027   3
   9  -3   3 19.8005 9.72977   4
   9  -3   3 28.5858 10.4466   1
 -10   3  -3 2.00065 7.99082   2
  10  -3   3 17.3900 8.08300   1
  10  -3   3 -15.831 9.25558   4
 -11   3  -3 34.1822 11.2333   2
  11  -3   3 11.5883 11.4815   4
  11  -3   3 12.9978 13.2300   1
 -12   3  -3 -0.3897 13.3082   2
  12  -3   3 -1.9000 13.3839   1
  12  -3   3 9.74034 11.7413   4
  13  -3   3 12.7666 18.2103   1
  13  -3   3 18.2210 17.4343   4
 -13  -2   3 -13.331 17.5705   2
 -12  -2   3 14.7452 12.4066   2
 -11  -2   3 24.6919 13.8421   2
 -10  -2   3 2.77430 9.61187   2
   9   2  -3 249.892 11.1345   3
  -9  -2   3 246.477 30.0268   2
   8   2  -3 158.006 10.8398   3
  -8  -2   3 164.518 13.4237   2
   7   2  -3 119.240 8.92312   3
   7   2  -3 128.622 13.1910   3
  -7  -2   3 118.002 15.1280   2
   6   2  -3 36.0379 3.25693   3
   6   2  -3 44.4118 2.59987   3
   6   2  -3 30.1194 7.51125   2
  -6  -2   3 52.4831 6.16634   2
  -6  -2   3 48.1373 8.07108   4
   5   2  -3 395.201 37.1680   3
   5   2  -3 430.956 51.5864   2
  -5  -2   3 411.513 101.595   1
  -5  -2   3 406.937 42.6151   2
  -5  -2   3 453.007 73.0037   4
   4   2  -3 34.0099 1.90214   3
   4   2  -3 31.6805 4.86083   2
  -4  -2   3 40.1451 5.61282   1
  -4  -2   3 32.8364 4.21185   4
  -4  -2   3 37.5090 4.64938   2
   3   2  -3 1.57870 2.89643   2
   3   2  -3 0.30530 1.57192   3
  -3  -2   3 0.85073 2.83980   1
  -3  -2   3 -1.4857 1.64840   3
  -3  -2   3 2.20920 3.11585   2
   2   2  -3 400.598 22.6571   2
   2   2  -3 427.795 25.3617   3
  -2  -2   3 400.423 27.6838   2
  -2  -2   3 437.478 17.0208   3
   1   2  -3 338.223 17.2056   3
   1   2  -3 351.072 25.6699   2
  -1  -2   3 339.807 15.0702   3
  -1  -2   3 347.427 22.1429   2
   0   2  -3 190.336 13.9761   2
   0   2  -3 187.871 10.1116   3
   0  -2   3 195.462 12.0955   2
   0  -2   3 187.483 8.09325   1
   0  -2   3 191.636 9.73569   4
   0  -2   3 196.176 6.74037   3
  -1   2  -3 810.299 72.0717   4
  -1   2  -3 799.030 52.3170   2
  -1   2  -3 817.732 44.7563   1
  -1   2  -3 777.034 22.7160   3
   1  -2   3 804.584 51.1217   4
   1  -2   3 784.640 60.0828   3
   1  -2   3 816.077 45.9935   1
  -2   2  -3 1.77182 1.88901   1
  -2   2  -3 -2.6970 2.98187   4
  -2   2  -3 1.93577 2.74740   3
   2  -2   3 -3.6166 3.51268   3
   2  -2   3 0.85518 2.17888   1
   2  -2   3 0.29950 3.01788   4
  -3   2  -3 52.7092 4.02513   1
  -3   2  -3 46.4821 4.13862   3
  -3   2  -3 44.6477 5.35299   4
   3  -2   3 49.2533 4.14451   4
   3  -2   3 46.1764 4.88376   3
   3  -2   3 48.1424 3.60477   1
  -4   2  -3 305.845 27.5202   3
  -4   2  -3 300.852 50.5337   1
  -4   2  -3 258.199 59.1225   4
   4  -2   3 283.691 60.4725   3
   4  -2   3 281.234 49.3218   1
   4  -2   3 265.525 44.4737   4
  -5   2  -3 86.9511 6.94101   2
  -5   2  -3 70.3232 7.41303   1
  -5   2  -3 72.4275 5.97739   3
   5  -2   3 75.6994 6.43182   1
   5  -2   3 91.1555 7.30117   4
   5  -2   3 74.5290 9.29581   3
  -6   2  -3 46.9587 10.8848   2
  -6   2  -3 51.4836 6.43962   3
   6  -2   3 72.1620 12.0626   1
   6  -2   3 49.5557 10.8591   4
   6  -2   3 62.8283 11.4309   3
  -7   2  -3 242.396 20.4190   2
  -7   2  -3 233.228 20.9407   3
   7  -2   3 250.130 23.0640   1
   7  -2   3 201.337 21.8001   4
  -8   2  -3 115.849 13.8511   2
  -8   2  -3 136.435 16.1711   3
   8  -2   3 98.3419 18.3335   1
   8  -2   3 96.4468 20.8101   4
  -9   2  -3 16.9198 7.87542   2
  -9   2  -3 15.0730 7.86533   3
   9  -2   3 6.46120 8.56817   1
   9  -2   3 26.9841 7.27525   4
 -10   2  -3 18.0832 9.66048   2
  10  -2   3 13.8627 10.4143   1
  10  -2   3 13.7955 11.2845   4
 -11   2  -3 20.7521 12.7432   2
  11  -2   3 11.0858 12.4058   4
  11  -2   3 11.8860 14.3596   1
 -12   2  -3 19.4665 15.1456   2
  12  -2   3 18.9195 16.0024   1
  12  -2   3 14.1824 16.7136   4
 -14  -1   3 -4.3730 16.9072   2
 -13  -1   3 9.38579 18.2013   2
 -12  -1   3 -1.8333 12.7126   2
  11   1  -3 191.951 25.9611   1
  11   1  -3 179.605 18.5179   4
 -11  -1   3 175.095 20.6583   2
  10   1  -3 -2.2115 6.89011   4
  10   1  -3 0.92394 6.29003   1
 -10  -1   3 4.06107 8.56885   2
   9   1  -3 0.17087 5.36230   3
   9   1  -3 17.5503 7.32709   1
   9   1  -3 12.6016 6.37407   4
  -9  -1   3 7.77595 6.56121   2
   8   1  -3 -5.7311 3.87001   3
   8   1  -3 2.33156 4.75370   4
   8   1  -3 7.92447 6.23485   1
  -8  -1   3 7.82483 5.56604   2
  -8  -1   3 -11.148 13.7313   4
   7   1  -3 547.794 24.6860   1
   7   1  -3 482.828 51.9283   2
   7   1  -3 493.809 40.3708   4
   7   1  -3 485.484 48.9362   3
  -7  -1   3 503.588 63.0669   4
  -7  -1   3 527.585 45.5847   2
   6   1  -3 6.13367 5.15632   2
   6   1  -3 -2.1435 4.29306   1
  -6  -1   3 5.00049 4.44531   4
  -6  -1   3 -1.3309 4.28931   2
  -6  -1   3 -4.6928 5.19896   1
   5   1  -3 61.3766 6.31915   3
   5   1  -3 66.4712 8.11071   2
   5   1  -3 75.2548 7.11380   1
  -5  -1   3 72.5532 7.63143   1
  -5  -1   3 54.0984 7.36792   2
  -5  -1   3 81.6457 6.94126   4
   4   1  -3 -0.1001 3.22551   2
   4   1  -3 1.48763 2.13020   3
   4   1  -3 -6.2190 3.42376   1
  -4  -1   3 2.49621 3.26414   1
  -4  -1   3 2.02605 2.36535   4
  -4  -1   3 2.46601 3.03590   2
   3   1  -3 1181.04 72.1379   2
   3   1  -3 1074.76 53.4032   1
   3   1  -3 1098.00 61.2462   3
  -3  -1   3 1133.03 57.6372   2
  -3  -1   3 1195.39 78.2662   1
  -3  -1   3 1194.29 82.0604   3
   2   1  -3 1.43375 1.81356   3
   2   1  -3 -0.7317 2.59606   2
  -2  -1   3 0.78923 2.37859   3
  -2  -1   3 1.46977 3.11067   2
  -2  -1   3 1.56329 2.18206   1
   1   1  -3 -1.3854 2.32578   2
   1   1  -3 -0.9157 2.11831   3
  -1  -1   3 -0.6904 1.96288   4
  -1  -1   3 -0.9137 2.42153   3
  -1  -1   3 3.08974 3.01099   2
   0   1  -3 2.00369 2.21526   4
   0   1  -3 -0.2909 2.43120   2
   0   1  -3 3.65997 2.73617   3
   0  -1   3 0.62882 2.13112   4
   0  -1   3 2.59908 2.62271   3
   0  -1   3 3.12711 1.04297   1
  -1   1  -3 996.937 35.8044   1
  -1   1  -3 1013.46 67.6334   4
  -1   1  -3 1035.03 38.4239   3
   1  -1   3 1037.44 52.4424   3
   1  -1   3 1015.94 50.6102   4
   1  -1   3 1002.44 46.2484   1
  -2   1  -3 2.71781 2.08323   1
  -2   1  -3 -0.2709 2.97711   3
  -2   1  -3 -5.3663 2.92362   4
   2  -1   3 -1.0913 2.74033   4
   2  -1   3 -3.8978 2.61607   3
   2  -1   3 -1.5475 2.28638   1
  -3   1  -3 123.277 6.81822   1
  -3   1  -3 98.3869 7.85564   4
  -3   1  -3 103.128 7.68276   3
   3  -1   3 96.8958 5.92579   1
   3  -1   3 95.4324 8.79726   3
   3  -1   3 103.455 6.85359   4
  -4   1  -3 3.73842 4.69062   4
  -4   1  -3 4.15791 3.70031   3
  -4   1  -3 -1.8019 3.80213   2
  -4   1  -3 -1.6866 4.18466   1
   4  -1   3 -1.9688 4.49318   4
   4  -1   3 -1.3116 3.82298   3
   4  -1   3 2.68336 3.25717   1
  -5   1  -3 556.739 34.4039   1
  -5   1  -3 573.972 30.3140   3
  -5   1  -3 569.907 26.5842   2
   5  -1   3 563.406 36.2378   3
   5  -1   3 564.577 37.7488   1
   5  -1   3 566.143 32.1062   4
  -6   1  -3 -1.5374 6.28221   2
  -6   1  -3 -4.7224 4.34331   3
   6  -1   3 1.43457 6.11667   4
   6  -1   3 10.7639 7.61873   3
   6  -1   3 0.20274 5.18366   1
  -7   1  -3 24.1414 6.78705   2
  -7   1  -3 25.5789 6.87474   3
   7  -1   3 17.5926 6.74639   1
   7  -1   3 23.4753 7.22129   4
  -8   1  -3 3.61775 7.33902   2
  -8   1  -3 -7.5979 6.71432   3
   8  -1   3 7.94891 7.32825   1
   8  -1   3 13.5573 5.66956   4
  -9   1  -3 139.699 13.2060   3
  -9   1  -3 153.564 18.4425   2
   9  -1   3 165.071 18.3945   4
   9  -1   3 181.817 14.5386   1
 -10   1  -3 -2.1977 10.2754   2
 -10   1  -3 -9.1311 8.89562   3
  10  -1   3 9.11772 12.3128   4
  10  -1   3 -7.7863 11.7404   1
 -11   1  -3 5.11318 12.9398   2
  11  -1   3 -2.0956 15.2245   4
  11  -1   3 14.6429 13.5536   1
 -12   1  -3 28.3698 14.6991   2
  12  -1   3 12.4021 17.7512   4
 -14   0   3 6.65786 15.8589   2
  13   0  -3 6.86916 14.1810   1
  13   0  -3 1.94231 7.57937   4
 -13   0   3 14.0114 13.8066   2
  12   0  -3 27.1192 9.85173   4
  12   0  -3 1.67337 11.3596   1
 -12   0   3 18.2499 12.0005   2
  11   0  -3 109.815 11.5620   4
  11   0  -3 98.0478 12.5261   1
 -11   0   3 94.3749 14.4133   2
  10   0  -3 78.4627 11.2030   4
  10   0  -3 108.931 10.3462   3
  10   0  -3 83.3733 17.8665   1
 -10   0   3 102.514 11.1022   2
   9   0  -3 157.227 12.3906   1
   9   0  -3 173.604 15.4925   4
   9   0  -3 162.055 15.8572   3
  -9   0   3 155.009 14.1667   2
   8   0  -3 3.80846 4.44917   4
   8   0  -3 6.72587 5.95225   1
   8   0  -3 -0.0517 4.86442   3
  -8   0   3 1.01643 5.21251   2
  -8   0   3 -2.5545 5.36855   4
   7   0  -3 252.913 16.4245   4
   7   0  -3 240.898 15.8971   2
   7   0  -3 243.737 13.4146   1
  -7   0   3 242.033 14.0690   2
  -7   0   3 193.595 24.5482   4
   6   0  -3 41.7415 3.80026   4
   6   0  -3 28.3226 5.24029   1
   6   0  -3 35.1691 5.57787   2
  -6   0   3 37.9062 4.81719   2
  -6   0   3 42.7270 6.43955   1
  -6   0   3 41.3581 4.57018   4
   5   0  -3 333.564 62.3323   2
   5   0  -3 381.018 36.0068   1
  -5   0   3 337.911 63.7567   1
  -5   0   3 372.215 39.2768   2
  -5   0   3 362.485 35.8772   4
   4   0  -3 318.807 15.4828   3
   4   0  -3 328.621 15.7723   2
   4   0  -3 322.001 17.9876   1
  -4   0   3 305.219 13.9748   4
  -4   0   3 309.869 16.1823   1
  -4   0   3 301.328 15.9828   2
   3   0  -3 1.12375 1.94383   1
   3   0  -3 -2.9071 2.47109   2
  -3   0   3 0.61115 2.72469   2
  -3   0   3 -2.0990 2.43336   3
  -3   0   3 0.29774 2.30427   1
   2   0  -3 166.363 7.46585   3
   2   0  -3 159.354 9.26590   2
   2   0  -3 171.522 8.27125   1
  -2   0   3 167.794 10.4840   3
  -2   0   3 162.922 7.01748   4
  -2   0   3 162.740 7.65656   2
  -2   0   3 161.714 7.56685   1
   1   0  -3 306.009 18.0961   3
   1   0  -3 315.466 16.4302   2
   1   0  -3 314.276 13.9079   4
  -1   0   3 309.272 17.3087   4
  -1   0   3 305.897 21.4443   3
   0   0  -3 -0.6664 2.63790   3
   0   0  -3 2.61858 2.43877   4
   0   0  -3 0.49613 0.86374   1
   0   0   3 -1.5486 2.18468   4
   0   0   3 -6.3795 2.91128   3
  -1   0  -3 524.581 16.6941   1
  -1   0  -3 532.673 26.5414   4
  -1   0  -3 526.136 21.6954   3
   1   0   3 512.433 29.7796   3
   1   0   3 499.402 24.5266   1
   1   0   3 516.240 29.5304   4
  -2   0  -3 249.431 38.3129   3
  -2   0  -3 241.721 35.1795   1
  -2   0  -3 241.337 25.6442   4
   2   0   3 228.449 43.4877   3
   2   0   3 263.878 31.0011   4
   2   0   3 234.668 25.7820   1
  -3   0  -3 51.4540 5.39748   2
  -3   0  -3 59.7265 8.05948   4
  -3   0  -3 53.8055 4.80096   3
  -3   0  -3 53.7703 7.29044   1
   3   0   3 51.5724 6.66861   3
   3   0   3 58.2835 6.38474   4
   3   0   3 58.5870 4.79959   1
  -4   0  -3 130.463 15.1096   2
  -4   0  -3 101.284 15.3990   1
  -4   0  -3 125.986 11.5072   3
   4   0   3 116.603 11.0527   4
   4   0   3 123.341 9.43396   1
   4   0   3 121.796 9.19442   3
  -5   0  -3 5.92487 5.08366   2
  -5   0  -3 13.1397 6.59492   1
  -5   0  -3 -4.7536 4.51546   3
   5   0   3 7.20832 5.64759   4
   5   0   3 6.62766 4.83216   1
   5   0   3 2.40424 6.86661   3
  -6   0  -3 69.3180 13.6980   2
  -6   0  -3 71.6571 8.92349   3
   6   0   3 83.1062 8.80589   1
   6   0   3 88.7780 10.5679   3
   6   0   3 80.2413 13.4214   4
  -7   0  -3 126.224 13.8837   2
  -7   0  -3 114.022 10.4392   3
   7   0   3 128.349 15.4312   4
   7   0   3 144.972 11.9507   1
  -8   0  -3 28.2525 10.6810   2
  -8   0  -3 34.7614 8.50884   3
   8   0   3 35.8507 10.5100   1
   8   0   3 38.4225 11.0199   4
  -9   0  -3 22.7257 8.14387   3
  -9   0  -3 27.7736 10.5520   2
   9   0   3 2.06143 11.4305   4
 -10   0  -3 3.54563 12.6706   2
  10   0   3 -16.203 13.9373   4
 -11   0  -3 11.4683 16.7216   2
  11   0   3 -11.167 15.9872   4
  15  -1  -3 -27.527 18.4302   1
 -15   1   3 32.0650 17.5563   2
  14  -1  -3 3.22694 11.6825   4
  14  -1  -3 4.40904 16.0665   1
 -14   1   3 -17.106 14.0953   2
  13  -1  -3 18.8781 11.8654   4
  13  -1  -3 41.7444 14.1799   1
 -13   1   3 43.1409 14.4883   2
  12  -1  -3 11.3057 9.39011   4
  12  -1  -3 8.25393 11.1173   1
 -12   1   3 16.9658 8.83252   2
  11  -1  -3 60.6309 9.68794   4
  11  -1  -3 70.4198 12.1896   1
 -11   1   3 93.4283 10.2306   2
  10  -1  -3 2.40749 5.89833   1
  10  -1  -3 -6.2078 4.75936   4
  10  -1  -3 -4.5716 8.49887   3
 -10   1   3 -4.9517 5.66435   2
   9  -1  -3 46.2394 8.75629   1
   9  -1  -3 43.5516 6.41439   4
   9  -1  -3 39.2857 7.40082   3
  -9   1   3 44.1530 8.77900   4
  -9   1   3 47.0338 8.12088   2
   8  -1  -3 -3.2198 4.26410   1
   8  -1  -3 2.01049 3.48752   4
   8  -1  -3 6.95932 6.61090   2
  -8   1   3 -0.7437 3.73920   4
  -8   1   3 0.04103 5.09564   2
   7  -1  -3 484.932 26.8434   1
   7  -1  -3 487.868 21.8229   2
   7  -1  -3 479.110 17.1558   4
  -7   1   3 481.910 30.3487   1
  -7   1   3 496.033 22.2987   2
  -7   1   3 503.912 30.4214   4
   6  -1  -3 -0.8886 3.41755   1
   6  -1  -3 2.35099 3.40200   2
   6  -1  -3 -0.4481 2.07689   4
  -6   1   3 -1.6869 2.35036   4
  -6   1   3 1.84467 4.75838   1
  -6   1   3 4.64693 3.38417   2
   5  -1  -3 1670.59 56.6878   2
   5  -1  -3 1591.06 55.1747   1
  -5   1   3 1576.29 37.0313   2
  -5   1   3 1628.53 63.2732   4
  -5   1   3 1625.80 45.4284   1
   4  -1  -3 1.54803 2.64170   3
   4  -1  -3 -2.0699 2.92858   2
   4  -1  -3 -4.0167 2.51494   1
  -4   1   3 -0.0114 2.21526   2
  -4   1   3 -2.3628 2.48336   1
  -4   1   3 1.47211 0.84238   4
   3  -1  -3 602.303 27.9186   1
   3  -1  -3 578.878 21.8203   3
   3  -1  -3 601.682 23.6506   2
  -3   1   3 606.080 23.2818   1
  -3   1   3 586.816 13.4913   4
  -3   1   3 608.627 23.0182   2
   2  -1  -3 -4.0437 2.37536   2
   2  -1  -3 -2.8419 1.25764   4
   2  -1  -3 -3.1553 2.99694   3
   2  -1  -3 -2.6136 1.09164   1
  -2   1   3 -4.6198 1.50392   4
  -2   1   3 -0.9322 1.37070   1
   1  -1  -3 575.993 15.4920   4
   1  -1  -3 549.074 22.2802   1
   1  -1  -3 535.691 25.7226   3
  -1   1   3 557.747 23.7401   3
  -1   1   3 549.300 22.7636   4
   0  -1  -3 -0.7581 2.59385   3
   0  -1  -3 -0.5057 1.64342   1
   0  -1  -3 0.59338 2.50141   4
   0   1   3 -3.7806 2.67203   4
   0   1   3 -1.0036 2.71315   3
  -1  -1  -3 1735.57 65.9203   3
  -1  -1  -3 1779.97 54.8965   4
  -1  -1  -3 1739.30 71.6781   1
   1   1   3 1726.69 42.0170   4
   1   1   3 1692.09 92.9576   3
  -2  -1  -3 2.37611 10.2842   1
  -2  -1  -3 -0.3134 4.25044   4
  -2  -1  -3 -8.4472 3.49401   3
   2   1   3 0.12569 3.63820   3
   2   1   3 9.98594 4.61267   4
  -3  -1  -3 518.716 22.7249   3
  -3  -1  -3 477.114 50.7750   4
  -3  -1  -3 525.286 21.9607   2
  -3  -1  -3 515.115 32.7482   1
   3   1   3 509.347 19.5314   4
   3   1   3 505.326 21.5493   3
  -4  -1  -3 1.44947 4.83989   1
  -4  -1  -3 3.70780 5.00623   2
  -4  -1  -3 -9.0179 4.25260   3
   4   1   3 0.59504 4.63422   3
   4   1   3 -5.1007 5.67947   4
  -5  -1  -3 60.5307 7.67692   3
  -5  -1  -3 47.3606 9.15812   2
   5   1   3 37.6259 8.06135   4
   5   1   3 48.1978 7.91175   3
  -6  -1  -3 7.10910 6.89399   2
  -6  -1  -3 3.05245 5.13218   3
   6   1   3 -6.2053 5.97906   4
  -7  -1  -3 106.403 12.5839   2
  -7  -1  -3 78.5120 11.8310   3
   7   1   3 81.3408 11.3989   4
  -8  -1  -3 -4.5266 8.28324   3
  -8  -1  -3 1.54260 10.5593   2
   8   1   3 15.6403 11.8704   4
  -9  -1  -3 84.8269 15.7615   2
   9   1   3 102.146 17.8686   4
 -10  -1  -3 -5.0300 14.6731   2
  10   1   3 -18.378 14.2432   4
 -11  -1  -3 6.69959 20.3853   2
  11   1   3 17.4552 17.3889   4
  15  -2  -3 2.14940 18.3368   1
 -15   2   3 2.55635 14.9683   2
  14  -2  -3 -3.8368 13.4987   1
  14  -2  -3 1.44553 12.2176   4
 -14   2   3 29.3816 14.0078   2
  13  -2  -3 11.1759 10.1375   4
  13  -2  -3 15.2352 11.8748   1
 -13   2   3 28.9600 11.2453   2
  12  -2  -3 6.40825 10.7363   1
  12  -2  -3 -3.4346 7.53644   4
 -12   2   3 6.94873 6.79937   2
  11  -2  -3 1.32574 5.31456   4
  11  -2  -3 15.8188 10.0130   1
 -11   2   3 -2.1307 5.94577   2
  10  -2  -3 48.1987 9.46350   1
  10  -2  -3 14.0100 11.6952   3
  10  -2  -3 47.8238 8.80759   4
 -10   2   3 41.4467 11.1602   4
 -10   2   3 59.2491 9.93665   2
   9  -2  -3 32.4901 5.95300   1
   9  -2  -3 30.4804 8.19361   2
   9  -2  -3 26.3248 5.12806   4
   9  -2  -3 32.2717 8.98639   3
  -9   2   3 27.7816 6.15742   4
  -9   2   3 33.6902 7.03404   2
   8  -2  -3 27.7299 4.05003   4
   8  -2  -3 29.5377 5.15075   1
   8  -2  -3 13.3285 5.72450   2
  -8   2   3 20.5927 4.59169   4
  -8   2   3 23.9100 5.14002   2
   7  -2  -3 7.37238 2.43926   4
   7  -2  -3 6.36704 4.31957   1
   7  -2  -3 1.57583 3.69538   2
  -7   2   3 2.33929 5.14921   1
  -7   2   3 3.22586 3.33207   2
  -7   2   3 9.48877 3.01183   4
   6  -2  -3 21.5770 4.49960   2
   6  -2  -3 26.6273 2.68612   4
   6  -2  -3 24.2204 5.00417   1
  -6   2   3 34.7711 2.59193   4
  -6   2   3 30.1499 5.17780   1
  -6   2   3 33.6989 4.46362   2
   5  -2  -3 221.531 19.2746   1
   5  -2  -3 217.823 16.8988   2
  -5   2   3 203.226 15.5083   1
  -5   2   3 207.966 20.0347   2
   4  -2  -3 145.115 8.11426   3
   4  -2  -3 135.851 7.67895   2
   4  -2  -3 143.764 7.64543   1
  -4   2   3 129.881 9.60558   1
  -4   2   3 137.246 7.67623   2
   3  -2  -3 -1.0069 3.22711   3
   3  -2  -3 -2.2932 1.30466   4
   3  -2  -3 -2.0089 2.18888   2
   3  -2  -3 -3.4469 1.51205   1
  -3   2   3 1.41251 2.21963   1
  -3   2   3 1.86483 1.11536   4
   2  -2  -3 -0.3459 3.46344   3
   2  -2  -3 0.07236 1.69972   4
   2  -2  -3 -2.9729 1.57280   1
  -2   2   3 1.35059 4.05554   3
  -2   2   3 -3.4693 2.15614   4
  -2   2   3 -0.0016 1.61524   1
   1  -2  -3 201.024 10.2794   1
   1  -2  -3 192.549 9.51926   3
   1  -2  -3 202.075 13.4394   4
  -1   2   3 198.983 9.55132   4
  -1   2   3 197.964 14.8269   3
   0  -2  -3 139.067 12.1590   3
   0  -2  -3 155.883 11.1525   4
   0   2   3 146.509 14.1596   4
   0   2   3 136.753 13.3418   3
  -1  -2  -3 55.8327 6.34615   1
  -1  -2  -3 59.8087 6.31921   4
  -1  -2  -3 51.0572 6.13136   3
   1   2   3 73.8249 6.68467   4
   1   2   3 59.5497 7.11301   3
  -2  -2  -3 5.91348 4.05031   3
  -2  -2  -3 -6.3556 5.08530   4
  -2  -2  -3 0.79353 3.00692   2
  -2  -2  -3 -0.6792 3.32012   1
   2   2   3 -4.1614 3.85430   3
   2   2   3 3.40847 5.14705   4
  -3  -2  -3 22.2454 3.72893   3
  -3  -2  -3 19.6382 6.43013   2
  -3  -2  -3 24.6842 5.47215   1
   3   2   3 24.2499 6.47785   4
   3   2   3 19.3346 5.21643   3
  -4  -2  -3 22.1294 6.25059   2
  -4  -2  -3 17.5703 8.32073   1
  -4  -2  -3 13.6935 4.94303   3
   4   2   3 12.5617 6.08436   3
   4   2   3 12.1460 5.75796   4
  -5  -2  -3 97.0177 12.2713   3
  -5  -2  -3 111.887 17.6850   2
   5   2   3 94.5372 16.2813   3
   5   2   3 113.993 16.5496   4
  -6  -2  -3 4.91957 8.59687   2
  -6  -2  -3 8.79274 5.68434   3
   6   2   3 2.61557 10.1018   4
  -7  -2  -3 11.9684 11.4125   2
  -7  -2  -3 0.10085 5.91682   3
   7   2   3 -12.805 9.47218   4
  -8  -2  -3 2.44237 11.8898   2
   8   2   3 21.8703 13.7960   4
  -9  -2  -3 -3.3572 14.2485   2
   9   2   3 12.6671 16.1698   4
 -10  -2  -3 -0.9530 17.3225   2
  10   2   3 -8.6433 18.0689   4
  15  -3  -3 -6.6283 16.3335   1
  14  -3  -3 -6.5520 10.5133   4
  14  -3  -3 -7.4077 14.1297   1
 -14   3   3 -3.6570 13.0197   2
  13  -3  -3 78.6026 11.8554   4
  13  -3  -3 98.7033 15.4768   1
 -13   3   3 130.348 14.2616   2
  12  -3  -3 11.9716 6.87181   4
  12  -3  -3 -1.1465 6.45926   1
 -12   3   3 8.09029 7.20469   2
  11  -3  -3 97.8757 12.5504   1
  11  -3  -3 83.8610 14.9586   4
 -11   3   3 73.3316 8.74101   2
  10  -3  -3 5.80237 8.08200   2
  10  -3  -3 -1.4563 7.15314   1
  10  -3  -3 -3.7453 5.04364   4
 -10   3   3 9.06002 5.61691   4
 -10   3   3 0.56868 5.55099   2
   9  -3  -3 10.4566 4.21133   4
   9  -3  -3 19.0721 6.95309   1
   9  -3  -3 11.8009 4.38991   2
  -9   3   3 14.0676 3.92384   4
  -9   3   3 13.4125 4.53015   2
   8  -3  -3 -1.3061 4.10998   2
   8  -3  -3 4.30094 5.18891   1
   8  -3  -3 1.67256 2.69188   4
  -8   3   3 6.08152 3.21434   4
  -8   3   3 -5.1320 2.91256   2
   7  -3  -3 93.6463 5.03252   4
   7  -3  -3 75.8155 10.2092   2
   7  -3  -3 94.5442 8.73691   1
  -7   3   3 91.1712 5.17538   4
  -7   3   3 94.2195 11.6942   1
  -7   3   3 97.0562 8.10117   2
   6  -3  -3 0.24434 2.39160   2
   6  -3  -3 -0.7534 1.20219   4
   6  -3  -3 0.07389 1.87938   1
  -6   3   3 3.25800 3.89841   1
  -6   3   3 -2.3597 2.28707   2
   5  -3  -3 49.3649 4.70512   1
   5  -3  -3 50.8907 1.52908   4
   5  -3  -3 52.8927 3.86413   2
  -5   3   3 50.7763 5.02319   1
   4  -3  -3 -2.8899 2.04339   1
   4  -3  -3 -2.3721 2.62017   2
   4  -3  -3 -2.4303 1.36502   4
  -4   3   3 3.06573 2.72409   1
   3  -3  -3 34.7613 2.81762   4
   3  -3  -3 30.1132 4.14420   3
   3  -3  -3 32.2683 2.53151   1
  -3   3   3 39.8149 3.94408   1
   2  -3  -3 -0.3126 2.41230   1
   2  -3  -3 -0.3588 2.51166   4
   2  -3  -3 10.0163 3.84885   3
  -2   3   3 1.01387 2.68124   4
   1  -3  -3 44.6450 5.16176   4
   1  -3  -3 49.9104 4.31777   3
  -1   3   3 45.2175 4.29601   4
  -1   3   3 45.0117 5.21814   3
   0  -3  -3 3.55376 3.22496   3
   0  -3  -3 -1.8418 4.24181   4
   0   3   3 -2.2104 3.95289   3
   0   3   3 3.89144 2.82967   4
  -1  -3  -3 96.2879 10.6171   1
  -1  -3  -3 111.240 8.61811   3
  -1  -3  -3 101.752 10.1042   4
  -1  -3  -3 98.9435 9.15900   2
   1   3   3 100.806 8.30624   3
   1   3   3 125.705 9.26346   4
  -2  -3  -3 3.92832 4.94325   2
  -2  -3  -3 12.8086 5.29544   1
  -2  -3  -3 -3.3577 4.12991   3
   2   3   3 3.49482 5.17753   4
   2   3   3 -7.3302 4.72718   3
  -3  -3  -3 10.1888 4.66301   3
  -3  -3  -3 5.00040 6.15452   1
  -3  -3  -3 12.7645 6.04985   2
   3   3   3 17.1845 6.26680   3
   3   3   3 8.06398 6.34139   4
  -4  -3  -3 4.59947 6.46663   2
   4   3   3 5.88047 6.12240   4
   4   3   3 8.34463 7.55856   3
  -5  -3  -3 69.1296 12.3473   2
  -5  -3  -3 61.9291 8.91788   3
   5   3   3 57.5689 11.7805   4
  -6  -3  -3 -5.6101 6.25769   3
  -6  -3  -3 -0.7513 9.54117   2
   6   3   3 6.30689 9.07606   4
  -7  -3  -3 110.954 19.4967   2
   7   3   3 131.821 17.1024   4
  -8  -3  -3 -13.938 13.3005   2
   8   3   3 10.6277 14.0001   4
  -9  -3  -3 0.21590 15.3392   2
   9   3   3 -4.2779 17.7488   4
  16  -4  -3 -7.8147 17.2725   1
  15  -4  -3 41.0086 17.1450   1
  14  -4  -3 -3.6773 12.8340   1
 -14   4   3 19.7431 9.56535   2
  13  -4  -3 51.9196 12.0115   4
  13  -4  -3 32.1287 13.1419   1
 -13   4   3 38.4378 10.3770   2
  12  -4  -3 18.6630 7.11773   4
  12  -4  -3 14.7615 9.17886   1
 -12   4   3 17.8506 7.53603   2
  11  -4  -3 39.1733 12.0605   1
  11  -4  -3 61.3791 8.58673   4
 -11   4   3 52.0430 11.2209   4
 -11   4   3 47.6474 9.61255   2
  10  -4  -3 86.2340 10.8227   1
  10  -4  -3 88.4825 13.9445   2
  10  -4  -3 91.6866 9.85455   4
 -10   4   3 75.1484 13.3456   4
 -10   4   3 99.2386 6.98997   2
   9  -4  -3 64.2175 5.17497   4
   9  -4  -3 44.9881 7.18917   2
   9  -4  -3 61.9473 7.99982   1
  -9   4   3 49.6414 5.90896   4
  -9   4   3 59.3601 5.30964   2
   8  -4  -3 35.9190 6.91253   1
   8  -4  -3 46.7821 5.50958   4
   8  -4  -3 40.9643 5.76029   2
  -8   4   3 48.6678 5.33788   2
   7  -4  -3 5.29610 4.47670   1
   7  -4  -3 0.07023 1.89141   4
   7  -4  -3 7.74002 2.87243   2
  -7   4   3 -2.1912 3.10818   2
  -7   4   3 -1.1157 4.57567   1
   6  -4  -3 13.6111 1.81468   4
   6  -4  -3 11.2262 4.64357   1
   6  -4  -3 14.1836 3.39229   2
  -6   4   3 11.8988 5.13767   1
   5  -4  -3 279.381 12.6028   2
   5  -4  -3 285.136 11.9382   4
   5  -4  -3 270.161 9.30875   1
  -5   4   3 293.470 13.0509   1
   4  -4  -3 3.86985 2.85962   3
   4  -4  -3 -0.3891 2.08491   4
   4  -4  -3 2.97607 2.83028   1
  -4   4   3 -4.1287 3.66374   1
   3  -4  -3 -1.5164 2.59942   1
   3  -4  -3 2.56126 2.38625   4
   3  -4  -3 -4.2953 4.49472   3
  -3   4   3 6.36816 3.31513   1
   2  -4  -3 180.910 10.8632   1
   2  -4  -3 191.995 7.83186   4
   2  -4  -3 201.466 10.3831   3
   1  -4  -3 27.8466 5.58291   4
   1  -4  -3 21.6678 4.98581   3
  -1   4   3 28.6102 5.44046   4
   0  -4  -3 -7.2421 4.05722   2
   0  -4  -3 2.66980 4.85535   4
   0  -4  -3 -2.4118 3.67857   3
   0   4   3 2.32185 5.29416   3
   0   4   3 6.24253 5.36216   4
  -1  -4  -3 57.0057 6.12268   2
  -1  -4  -3 43.2615 11.1607   3
   1   4   3 53.2009 8.82506   4
   1   4   3 57.4577 8.58319   3
  -2  -4  -3 27.4811 7.09745   1
  -2  -4  -3 31.4584 7.08012   2
  -2  -4  -3 22.3216 6.04967   3
   2   4   3 8.89183 6.44753   3
   2   4   3 20.0926 7.08501   4
  -3  -4  -3 151.788 18.5377   2
  -3  -4  -3 136.714 15.9284   3
   3   4   3 141.397 14.2542   4
   3   4   3 131.393 13.6197   3
  -4  -4  -3 17.1149 7.65240   3
   4   4   3 10.0064 10.2562   4
   4   4   3 10.4232 6.25369   3
  -5  -4  -3 20.0806 10.1582   2
  -5  -4  -3 21.4499 7.60342   3
   5   4   3 29.8494 8.28413   4
  -6  -4  -3 52.0512 14.4662   2
   6   4   3 31.7866 13.5014   4
  -7  -4  -3 5.15789 12.0500   2
   7   4   3 -7.9243 9.83320   4
  -8  -4  -3 45.3980 15.3951   2
   8   4   3 19.6013 12.8395   4
  -9  -4  -3 19.5979 18.0504   2
   9   4   3 14.8812 21.6353   4
  16  -5  -3 33.2947 19.5050   1
  15  -5  -3 13.1671 15.3173   1
  14  -5  -3 8.43096 12.4252   1
  13  -5  -3 42.3222 9.55809   4
  13  -5  -3 42.2272 11.8801   1
 -13   5   3 61.8023 9.96529   2
  12  -5  -3 -10.271 8.27883   1
  12  -5  -3 -5.4220 5.36164   4
 -12   5   3 6.46260 5.91828   2
  11  -5  -3 164.757 16.7978   4
  11  -5  -3 128.624 19.0514   1
  11  -5  -3 104.300 14.6491   2
 -11   5   3 160.378 13.2277   2
  10  -5  -3 0.44356 4.83366   2
  10  -5  -3 0.69406 3.75363   4
  10  -5  -3 4.18466 4.75081   1
 -10   5   3 -1.4073 3.78723   2
   9  -5  -3 53.9562 8.88189   2
   9  -5  -3 44.8531 6.40771   4
   9  -5  -3 31.1451 9.30339   1
  -9   5   3 52.1674 5.61027   2
   8  -5  -3 0.53228 2.25449   4
   8  -5  -3 7.17154 4.61004   1
   8  -5  -3 7.33286 3.91779   2
   7  -5  -3 154.581 8.39249   2
   7  -5  -3 151.803 5.62924   4
   7  -5  -3 162.256 7.76779   1
  -7   5   3 132.142 11.8904   1
   6  -5  -3 3.08690 3.06145   2
   6  -5  -3 0.09178 3.40475   1
  -6   5   3 -1.6654 3.29777   1
   5  -5  -3 728.587 25.8968   2
   5  -5  -3 730.443 26.7064   1
   5  -5  -3 705.243 26.1465   4
  -5   5   3 776.987 23.1182   1
   4  -5  -3 3.30872 4.74904   3
   4  -5  -3 -2.1183 3.10192   1
   4  -5  -3 -7.3614 2.44635   4
  -4   5   3 0.05854 4.89019   1
   3  -5  -3 626.499 35.7181   3
   3  -5  -3 637.196 24.5191   4
   3  -5  -3 615.023 19.4250   1
   2  -5  -3 -2.2858 4.32855   4
   2  -5  -3 -10.543 4.96565   3
   2  -5  -3 1.96586 4.23331   1
   1  -5  -3 109.177 9.10591   2
   1  -5  -3 124.873 10.2763   3
   1  -5  -3 116.083 9.69686   4
   0  -5  -3 -1.7519 4.47413   3
   0  -5  -3 -6.8778 4.96587   2
   0   5   3 1.54461 6.16343   4
  -1  -5  -3 55.6159 13.9331   3
  -1  -5  -3 74.6885 13.0377   2
   1   5   3 84.7576 10.6415   4
  -2  -5  -3 -1.0072 7.03662   2
  -2  -5  -3 -3.5422 4.49326   3
   2   5   3 7.58764 6.91449   3
   2   5   3 -5.8965 5.63358   4
  -3  -5  -3 99.1424 14.1173   3
  -3  -5  -3 94.1298 13.6107   2
   3   5   3 123.218 13.9328   4
  -4  -5  -3 9.43176 9.13524   2
  -4  -5  -3 0.98298 7.49734   3
   4   5   3 2.26398 5.72316   4
  -5  -5  -3 58.1177 16.7886   2
   5   5   3 89.4033 16.3262   4
  -6  -5  -3 -5.6075 12.9743   2
   6   5   3 -36.115 13.3737   4
  -7  -5  -3 28.6708 15.5107   2
   7   5   3 24.9162 18.5749   4
  -8  -5  -3 16.2374 17.7918   2
   8   5   3 -17.585 12.5138   4
  16  -6  -3 14.4890 17.4670   1
  15  -6  -3 32.0022 12.8039   1
  14  -6  -3 -1.7653 8.38534   1
  13  -6  -3 55.1729 11.4050   1
  12  -6  -3 41.0457 9.88542   4
  12  -6  -3 53.6042 14.4875   1
  11  -6  -3 100.616 12.2599   1
  11  -6  -3 98.1426 9.74763   4
 -11   6   3 98.6598 8.43466   2
  10  -6  -3 10.0809 6.11344   1
  10  -6  -3 14.1520 5.05760   4
  10  -6  -3 0.34492 4.80547   2
 -10   6   3 19.9954 4.27763   2
   9  -6  -3 267.621 17.9960   2
   9  -6  -3 297.742 10.7345   4
   9  -6  -3 269.168 18.4766   1
   8  -6  -3 37.1765 4.95615   2
   8  -6  -3 40.3981 4.43621   4
   8  -6  -3 40.0272 7.35201   1
   7  -6  -3 257.749 13.6653   2
   7  -6  -3 266.440 14.9920   1
   6  -6  -3 1.88618 3.97437   1
   6  -6  -3 -2.0318 3.32793   2
  -6   6   3 8.30333 6.05607   1
   5  -6  -3 159.680 11.3849   4
   5  -6  -3 147.225 9.49350   1
  -5   6   3 152.260 12.7597   1
   4  -6  -3 75.9314 7.20982   3
   4  -6  -3 69.8484 6.63744   4
   4  -6  -3 82.8756 7.20952   1
   3  -6  -3 1.24433 3.60137   2
   3  -6  -3 0.25854 3.51671   1
   3  -6  -3 -4.6333 4.34789   4
   3  -6  -3 -5.9154 4.52854   3
   2  -6  -3 124.448 9.22173   2
   2  -6  -3 128.770 10.8931   4
   2  -6  -3 135.773 8.35523   3
   2  -6  -3 128.942 9.72257   1
   1  -6  -3 68.3370 7.09623   1
   1  -6  -3 63.0123 7.18023   3
   1  -6  -3 66.7205 7.21038   2
   0  -6  -3 176.219 16.5057   3
   0  -6  -3 155.439 15.5417   2
  -1  -6  -3 46.1575 11.7541   2
  -1  -6  -3 40.7674 10.4364   3
  -2  -6  -3 59.8526 9.67582   3
  -3  -6  -3 79.6313 20.9897   2
  -3  -6  -3 71.0445 15.3555   3
   3   6   3 56.6474 12.9643   4
  -4  -6  -3 25.1760 17.0560   3
  -4  -6  -3 32.0134 13.2507   2
   4   6   3 36.3960 10.9525   4
  -5  -6  -3 25.7522 13.7740   2
  -6  -6  -3 11.1632 16.6110   2
  -7  -6  -3 3.76680 19.8086   2
  16  -7  -3 -12.448 15.0793   1
  15  -7  -3 14.8487 15.3506   1
  14  -7  -3 5.44408 12.3706   1
  13  -7  -3 41.5887 12.6941   1
  12  -7  -3 13.0691 7.98888   1
  11  -7  -3 70.0569 7.55030   4
  11  -7  -3 81.1150 10.0197   1
  10  -7  -3 -1.6455 7.22152   1
  10  -7  -3 2.02802 4.04260   4
  10  -7  -3 4.09047 4.19919   2
   9  -7  -3 72.9862 9.18264   1
   9  -7  -3 65.9816 6.38980   2
   9  -7  -3 74.7458 4.61651   4
   8  -7  -3 4.89070 5.57012   1
   8  -7  -3 -1.3641 3.23396   4
   8  -7  -3 -6.4533 3.61437   2
   7  -7  -3 147.060 11.7135   2
   7  -7  -3 157.631 10.6450   1
   6  -7  -3 2.65241 3.53917   2
   6  -7  -3 0.83165 4.08414   4
   6  -7  -3 0.65769 4.12250   1
   5  -7  -3 64.5562 6.92920   1
   5  -7  -3 51.4448 8.19739   4
   4  -7  -3 -9.7440 5.14490   3
   4  -7  -3 -2.5687 5.93142   4
   4  -7  -3 -3.7047 3.98795   1
   4  -7  -3 -4.4664 4.04609   2
   3  -7  -3 167.980 15.1192   3
   3  -7  -3 175.648 20.0662   4
   3  -7  -3 194.091 9.57994   2
   3  -7  -3 187.205 10.9087   1
   2  -7  -3 -7.9728 5.52513   3
   2  -7  -3 0.19747 5.22574   1
   2  -7  -3 0.76387 5.12807   2
   1  -7  -3 59.9794 7.68224   3
   1  -7  -3 52.9428 7.14220   2
   1  -7  -3 58.3304 9.32811   1
   0  -7  -3 0.61666 6.32342   2
   0  -7  -3 -9.4592 7.12995   3
  -1  -7  -3 85.4065 9.43860   3
  -1  -7  -3 65.9311 12.5327   2
  -2  -7  -3 3.26469 6.85946   3
  -2  -7  -3 -1.1980 8.71642   2
  -3  -7  -3 17.7317 12.7886   2
  -4  -7  -3 5.07318 12.3401   2
  -5  -7  -3 50.4261 15.8900   2
  -6  -7  -3 11.8583 16.7866   2
  16  -8  -3 -3.9824 19.3724   1
  15  -8  -3 -3.0155 14.4516   1
  14  -8  -3 8.66399 14.2112   1
  13  -8  -3 17.9320 13.5315   1
  12  -8  -3 14.9724 10.6713   1
  11  -8  -3 116.259 11.5717   1
  11  -8  -3 137.870 10.8084   4
  10  -8  -3 15.2161 4.60583   4
  10  -8  -3 14.6494 7.83653   1
   9  -8  -3 59.3729 6.05553   2
   9  -8  -3 67.2506 6.75330   1
   9  -8  -3 57.1588 5.10527   4
   8  -8  -3 9.70047 6.57725   1
   8  -8  -3 -1.6548 4.64849   2
   7  -8  -3 182.860 11.9534   2
   7  -8  -3 152.130 11.6957   1
   6  -8  -3 34.5751 6.08712   2
   6  -8  -3 33.0880 5.56364   4
   6  -8  -3 26.6462 6.60428   1
   5  -8  -3 37.1931 6.16847   2
   5  -8  -3 35.4541 8.47185   4
   5  -8  -3 39.1583 7.93178   3
   5  -8  -3 52.6964 7.48792   1
   4  -8  -3 80.1630 8.26919   2
   4  -8  -3 74.7896 8.33016   1
   4  -8  -3 65.0421 7.52358   3
   3  -8  -3 -1.9031 5.20371   1
   3  -8  -3 0.00000 4.97237   2
   3  -8  -3 2.39461 5.64647   3
   2  -8  -3 35.8952 6.67194   3
   2  -8  -3 26.9081 7.32351   1
   2  -8  -3 28.2955 7.16432   2
   1  -8  -3 23.1038 7.86353   2
   1  -8  -3 30.0506 7.13811   3
   1  -8  -3 27.6788 7.03604   1
   0  -8  -3 97.6796 9.38377   3
  -1  -8  -3 30.2255 10.0152   3
  -1  -8  -3 31.6559 11.3284   2
  -2  -8  -3 17.8785 11.4829   2
  -3  -8  -3 13.9560 13.4067   2
  -4  -8  -3 -21.192 14.5334   2
  -5  -8  -3 23.0809 17.9378   2
  16  -9  -3 33.0183 18.1924   1
  15  -9  -3 41.6604 17.6825   1
  14  -9  -3 -3.6791 13.4591   1
  13  -9  -3 -3.9345 12.0043   1
  12  -9  -3 0.70988 8.94046   1
  11  -9  -3 88.4033 13.4063   1
  10  -9  -3 4.05596 7.91231   1
  10  -9  -3 -3.0046 4.65306   4
   9  -9  -3 15.4085 3.81338   2
   9  -9  -3 7.20697 7.26136   1
   9  -9  -3 7.87031 4.90586   4
   8  -9  -3 -4.5057 3.43767   2
   8  -9  -3 0.86309 6.33679   1
   7  -9  -3 188.511 11.9155   2
   7  -9  -3 172.508 14.8231   2
   7  -9  -3 185.108 15.0336   1
   6  -9  -3 2.62611 4.49140   2
   6  -9  -3 -4.3031 5.68721   1
   5  -9  -3 109.079 9.50247   2
   5  -9  -3 100.687 10.4477   1
   5  -9  -3 119.817 10.9178   3
   4  -9  -3 -4.0247 6.94759   3
   4  -9  -3 -12.904 5.55818   2
   4  -9  -3 -3.7881 6.03910   1
   3  -9  -3 27.1221 6.63313   1
   3  -9  -3 23.9089 7.38914   2
   3  -9  -3 18.6349 7.12123   3
   2  -9  -3 -2.1633 7.59523   2
   2  -9  -3 10.9940 7.32095   3
   2  -9  -3 -0.1685 6.72962   1
   1  -9  -3 58.0537 11.5257   2
   1  -9  -3 48.6631 10.2959   1
   1  -9  -3 66.9910 10.2269   3
   0  -9  -3 -20.085 11.9446   2
   0  -9  -3 5.06318 7.85300   3
   0  -9  -3 -13.287 8.77612   1
  -1  -9  -3 55.2902 14.8829   2
  -2  -9  -3 8.62387 13.8387   2
  -3  -9  -3 5.80146 15.1324   2
  -4  -9  -3 -14.972 15.8421   2
  16 -10  -3 23.0883 20.7310   1
  15 -10  -3 -6.1662 16.8680   1
  14 -10  -3 4.28884 11.4286   1
  13 -10  -3 17.8643 12.5084   1
  12 -10  -3 -11.614 9.57454   1
  11 -10  -3 12.4624 9.41655   1
  10 -10  -3 -6.5668 10.2323   4
  10 -10  -3 2.74328 5.86840   1
   9 -10  -3 7.96736 8.42448   1
   8 -10  -3 9.48894 8.82069   1
   8 -10  -3 10.5017 5.03047   2
   7 -10  -3 9.04119 7.05198   1
   7 -10  -3 13.2067 6.61544   2
   6 -10  -3 -3.2690 4.91609   2
   6 -10  -3 4.03144 6.70935   3
   6 -10  -3 2.46707 7.54541   1
   5 -10  -3 10.1394 8.31307   3
   5 -10  -3 4.77454 6.43019   1
   5 -10  -3 -4.8400 7.15667   2
   4 -10  -3 3.48025 6.68316   1
   4 -10  -3 -2.3094 8.67669   2
   4 -10  -3 -1.4367 6.91968   3
   3 -10  -3 3.53764 8.25646   2
   3 -10  -3 -18.431 7.71927   1
   3 -10  -3 11.0904 7.97144   3
   2 -10  -3 -4.7943 10.5577   3
   2 -10  -3 -1.1006 9.16250   1
   2 -10  -3 12.0832 8.91045   2
   1 -10  -3 20.9362 10.6624   1
   1 -10  -3 14.3133 11.7511   2
   1 -10  -3 -5.2985 9.63159   3
   0 -10  -3 16.5907 11.7486   1
   0 -10  -3 -1.0266 11.9254   2
   0 -10  -3 11.3679 10.7345   3
  -1 -10  -3 25.1189 12.8715   2
  -1 -10  -3 1.57770 11.6405   1
  -2 -10  -3 32.7692 16.1140   2
  -3 -10  -3 22.3579 17.2856   2
  15 -11  -3 27.0941 19.1556   1
  14 -11  -3 -19.943 14.5338   1
  13 -11  -3 48.9824 13.2280   1
  12 -11  -3 13.8867 11.8951   1
  11 -11  -3 19.6853 11.9246   1
  10 -11  -3 -8.6869 8.74552   1
   9 -11  -3 42.7412 9.08765   1
   8 -11  -3 11.7333 9.01259   1
   7 -11  -3 21.6461 9.91094   3
   7 -11  -3 25.4968 7.95194   2
   7 -11  -3 11.6426 8.18923   1
   6 -11  -3 17.5970 9.17952   3
   6 -11  -3 4.81718 7.94186   1
   6 -11  -3 12.5557 9.31723   2
   5 -11  -3 9.04580 9.91695   1
   5 -11  -3 27.5425 8.10231   2
   5 -11  -3 30.3329 11.0777   3
   4 -11  -3 -3.3873 9.10393   3
   4 -11  -3 10.4343 9.16716   1
   4 -11  -3 -3.9888 10.3076   2
   3 -11  -3 14.5916 10.1213   1
   3 -11  -3 18.5818 10.6184   2
   3 -11  -3 28.7742 12.4759   3
   2 -11  -3 0.17291 9.36665   1
   2 -11  -3 -2.1108 8.68716   3
   2 -11  -3 1.52700 10.5885   2
   1 -11  -3 26.5350 11.9390   1
   1 -11  -3 27.1168 13.2605   2
   0 -11  -3 -9.2739 13.9122   1
   0 -11  -3 -11.661 11.9859   2
  -1 -11  -3 46.4348 16.9950   1
  -1 -11  -3 4.68586 15.5066   2
  15 -12  -3 17.7875 18.8279   1
  14 -12  -3 10.8211 15.7105   1
  13 -12  -3 11.2297 13.1264   1
  12 -12  -3 0.58508 12.7116   1
  11 -12  -3 2.00177 6.88314   1
  10 -12  -3 4.84861 9.98067   1
   9 -12  -3 6.98569 6.94346   1
   8 -12  -3 12.4769 8.24884   3
   8 -12  -3 18.6004 10.9170   1
   7 -12  -3 -9.8774 10.7699   1
   7 -12  -3 -4.5515 11.7055   3
   6 -12  -3 19.7053 8.95569   2
   6 -12  -3 3.57544 13.3986   3
   6 -12  -3 4.87204 9.60631   1
   5 -12  -3 -1.1753 10.3566   1
   5 -12  -3 0.73855 8.55634   2
   5 -12  -3 18.4429 8.80591   3
   4 -12  -3 2.02074 11.7983   3
   4 -12  -3 -2.7341 10.1457   2
   4 -12  -3 -16.542 10.8513   1
   3 -12  -3 -7.1415 10.5608   3
   3 -12  -3 10.6040 10.2900   2
   3 -12  -3 -20.973 11.2331   1
   2 -12  -3 -2.1348 12.8305   1
   2 -12  -3 10.7691 12.0611   2
   1 -12  -3 28.5623 19.0442   2
   1 -12  -3 5.97999 13.7931   1
   0 -12  -3 -4.6787 14.7489   2
   0 -12  -3 2.72765 16.0930   1
  14 -13  -3 8.90758 18.4469   1
  13 -13  -3 10.0197 16.7544   1
  12 -13  -3 -8.3015 12.9079   1
  11 -13  -3 70.2425 11.6234   1
  10 -13  -3 -11.639 12.6673   1
   9 -13  -3 28.7257 13.6123   1
   9 -13  -3 22.5104 10.8379   3
   8 -13  -3 7.63344 13.8054   3
   8 -13  -3 -11.367 11.4246   1
   7 -13  -3 20.9794 11.7687   1
   7 -13  -3 7.10164 14.5716   3
   6 -13  -3 2.17889 12.5958   3
   6 -13  -3 3.75499 10.3149   1
   5 -13  -3 67.5378 14.1847   3
   5 -13  -3 47.1865 12.4209   1
   5 -13  -3 41.9140 21.1996   2
   4 -13  -3 -5.4733 13.5159   3
   4 -13  -3 -1.0687 11.9306   1
   4 -13  -3 -1.7345 15.4561   2
   3 -13  -3 17.4601 14.0753   1
   3 -13  -3 1.58223 14.3207   2
   2 -13  -3 3.73769 15.8453   1
   2 -13  -3 12.1130 18.5689   2
  12 -14  -3 4.39796 20.1178   1
  11 -14  -3 42.7510 15.5911   1
  10 -14  -3 2.61627 10.1789   3
  10 -14  -3 -1.5952 9.24500   1
   9 -14  -3 13.1026 12.9719   1
   9 -14  -3 15.0203 14.7133   3
   8 -14  -3 -0.3549 14.0777   1
   8 -14  -3 -9.5461 16.2282   3
   7 -14  -3 1.61993 13.7941   1
   7 -14  -3 1.98740 16.7620   3
   6 -14  -3 3.87828 16.2238   3
   6 -14  -3 9.65246 14.5961   1
   5 -14  -3 14.8220 17.7869   3
   5 -14  -3 5.72496 15.2085   1
   3 -16   4 38.0971 19.0837   1
   4 -16   4 10.4781 19.6830   1
   5 -16   4 -18.554 18.4538   1
   6 -16   4 12.0790 19.2393   1
   7 -16   4 -1.6541 17.3977   1
   8 -16   4 15.9234 14.0323   1
   9 -16   4 -9.0423 18.9389   1
   9 -16   4 19.6346 17.3419   4
  10 -16   4 36.8610 20.5851   1
  10 -16   4 33.3735 17.3340   4
   0 -15   4 34.0035 19.7104   2
   0 -15   4 0.81257 20.9659   1
   1 -15   4 -22.882 18.3731   2
   1 -15   4 24.6031 16.7825   1
   2 -15   4 -14.688 16.7775   1
   3 -15   4 12.4777 14.5157   1
   4 -15   4 -7.3090 14.4996   1
   5 -15   4 0.61218 15.0508   1
   6 -15   4 12.4749 15.0115   1
   7 -15   4 9.43921 15.5873   1
   8 -15   4 1.75649 17.7731   1
   8 -15   4 17.8081 13.1439   4
   9 -15   4 12.5333 15.7245   4
   9 -15   4 -12.636 11.2075   1
  10 -15   4 14.5576 17.9869   4
  10 -15   4 25.8672 17.0359   1
  11 -15   4 12.1355 17.2701   4
  11 -15   4 1.45163 19.5888   1
  -2 -14   4 38.1409 22.6985   1
  -2 -14   4 6.12288 18.2278   2
  -1 -14   4 8.85483 16.1586   1
  -1 -14   4 -13.745 19.4981   2
   0 -14   4 37.5739 16.4989   1
   0 -14   4 19.5316 14.9117   2
   1 -14   4 -20.763 11.3320   2
   1 -14   4 7.86811 11.0730   1
   2 -14   4 45.1104 15.8066   1
   2 -14   4 3.36303 12.7069   2
   3 -14   4 6.56506 19.4123   2
   3 -14   4 -12.107 8.03261   1
   4 -14   4 25.6369 13.7663   1
   5 -14   4 7.98300 13.4873   1
   6 -14   4 3.12780 15.0317   1
   7 -14   4 24.2121 15.0119   1
   8 -14   4 40.5269 14.4609   4
   8 -14   4 12.3181 14.4968   1
   9 -14   4 -14.626 12.2629   4
   9 -14   4 6.52031 9.99357   1
  10 -14   4 14.1897 14.5602   1
  10 -14   4 42.6636 14.5641   4
  11 -14   4 -5.4519 13.8890   4
  11 -14   4 -2.4182 12.2552   1
  12 -14   4 35.3773 22.0549   1
  12 -14   4 26.6679 15.5893   4
  -3 -13   4 17.6391 18.7388   2
  -2 -13   4 5.39823 17.4335   2
  -2 -13   4 -34.313 14.2891   1
  -1 -13   4 30.4141 15.0289   1
  -1 -13   4 21.7754 14.6933   2
   0 -13   4 21.3591 12.9617   1
   0 -13   4 15.2832 14.9985   2
   1 -13   4 80.9047 13.4995   1
   1 -13   4 51.0344 11.6887   2
   2 -13   4 13.1399 11.4347   2
   2 -13   4 -7.7823 11.3297   1
   3 -13   4 19.7682 10.5315   1
   3 -13   4 22.1064 12.1568   2
   4 -13   4 19.2855 13.3929   1
   4 -13   4 13.5371 9.97904   2
   5 -13   4 21.8579 9.20757   1
   6 -13   4 55.7154 15.7046   1
   7 -13   4 5.04072 12.4562   1
   8 -13   4 80.0263 12.9136   4
   8 -13   4 61.2532 15.0543   1
   9 -13   4 22.4469 12.5302   4
   9 -13   4 12.7388 10.0072   1
  10 -13   4 66.6741 17.2959   1
  10 -13   4 50.5640 13.8206   4
  11 -13   4 -24.310 16.5959   1
  11 -13   4 -1.6531 13.5159   4
  12 -13   4 -19.526 17.9367   4
  12 -13   4 15.6289 16.4594   1
  13 -13   4 -19.383 19.2740   1
  13 -13   4 0.35802 17.1804   4
  -5 -12   4 -22.950 17.9547   2
  -4 -12   4 16.5501 15.1761   2
  -3 -12   4 5.85065 13.2734   2
  -2 -12   4 33.6712 12.0345   2
  -1 -12   4 31.0533 14.1625   2
  -1 -12   4 -1.3187 11.9656   1
   0 -12   4 72.6896 16.9908   2
   0 -12   4 57.1063 16.6483   1
   1 -12   4 5.43915 10.1306   1
   1 -12   4 -10.135 8.00482   2
   2 -12   4 20.4601 10.0295   2
   2 -12   4 34.9382 11.3139   1
   3 -12   4 10.8013 8.47579   1
   3 -12   4 -0.1342 6.76083   2
   4 -12   4 139.208 11.6785   2
   4 -12   4 120.428 17.2510   1
   5 -12   4 1.42489 5.96041   2
   5 -12   4 18.9707 11.0866   1
   6 -12   4 49.3658 11.4646   1
   7 -12   4 0.13432 8.47954   4
   7 -12   4 -2.9319 10.8448   1
   8 -12   4 19.3196 11.6037   4
   8 -12   4 41.1111 11.7218   1
   9 -12   4 5.01714 10.8799   4
   9 -12   4 -0.3806 11.6581   1
  10 -12   4 39.4745 11.8670   4
  10 -12   4 24.3273 14.3103   1
  11 -12   4 21.9511 13.5546   1
  11 -12   4 -7.8194 12.0582   4
  12 -12   4 26.5505 15.4162   4
  12 -12   4 47.0797 16.2427   1
  13 -12   4 -1.5178 12.8358   1
  13 -12   4 -14.442 14.4919   4
  -6 -11   4 21.9945 17.2820   2
  -5 -11   4 27.2650 16.2273   2
  -4 -11   4 -21.736 13.5668   2
  -3 -11   4 -15.667 11.8080   2
  -2 -11   4 13.0362 11.7712   2
  -1 -11   4 9.90987 9.60164   1
  -1 -11   4 19.8277 9.21839   2
   0 -11   4 21.1806 10.2572   1
   0 -11   4 14.4918 9.74956   2
   1 -11   4 69.3197 13.2296   1
   1 -11   4 47.3365 10.2824   2
   2 -11   4 17.1515 7.24728   1
   2 -11   4 16.4929 7.62576   2
   3 -11   4 15.2525 8.12985   1
   3 -11   4 20.5992 7.19194   2
   4 -11   4 57.2973 10.7979   2
   4 -11   4 54.0783 14.7683   1
  -5  11  -4 9.50754 5.37095   2
   5 -11   4 20.2708 4.87292   2
   5 -11   4 9.39607 8.80991   1
   6 -11   4 171.827 18.3560   1
   7 -11   4 2.73161 6.39837   1
   7 -11   4 -10.588 8.34589   4
   8 -11   4 15.6118 10.3413   4
   8 -11   4 23.6688 9.09436   1
   9 -11   4 0.97573 9.21941   4
   9 -11   4 -2.8502 10.4808   1
  10 -11   4 37.6368 10.6058   4
  10 -11   4 35.7380 10.0373   1
  11 -11   4 5.19396 12.2284   4
  11 -11   4 -11.414 12.9830   1
  12 -11   4 65.8085 14.6451   4
  12 -11   4 61.9683 15.9538   1
  13 -11   4 -25.093 12.4858   4
  13 -11   4 2.13622 17.4348   1
  -7 -10   4 16.9165 21.8571   2
  -6 -10   4 30.8282 16.1205   2
  -5 -10   4 3.58212 13.8004   2
  -4 -10   4 51.3202 13.2693   2
  -3 -10   4 -3.8793 9.21635   2
  -2 -10   4 140.307 14.9920   2
  -1 -10   4 3.42713 8.77225   2
   0 -10   4 398.384 66.5139   2
   0 -10   4 370.579 39.9975   1
   1 -10   4 -0.6838 5.19674   1
   1 -10   4 -0.2115 7.19009   2
   1 -10   4 -9.9748 8.58997   3
  -2  10  -4 49.9737 8.41780   2
   2 -10   4 51.8027 9.28383   1
   2 -10   4 66.0494 8.11106   2
  -3  10  -4 0.36966 5.48219   2
   3 -10   4 6.59428 6.67250   1
   3 -10   4 4.38196 6.98838   2
  -4  10  -4 46.8561 6.27909   2
   4 -10   4 49.6024 6.12580   2
   4 -10   4 54.6221 8.85502   1
  -5  10  -4 1.38016 2.98053   2
   5 -10   4 4.13952 8.12513   1
   5 -10   4 0.69995 3.22333   2
  -6  10  -4 192.314 9.12356   2
   6 -10   4 210.350 28.7763   4
   6 -10   4 217.382 25.1648   1
   7 -10   4 7.68538 6.84528   4
   7 -10   4 -1.1120 7.73458   1
   8 -10   4 169.180 9.76087   1
   8 -10   4 146.457 13.7149   4
   9 -10   4 -19.375 11.0583   1
   9 -10   4 13.0020 8.98557   4
  10 -10   4 31.1766 12.4758   1
  10 -10   4 43.0239 12.0017   4
  11 -10   4 8.99164 12.8722   1
  11 -10   4 10.8962 11.3204   4
  12 -10   4 31.0892 17.3124   1
  12 -10   4 16.9985 12.0326   4
  13 -10   4 -0.6508 17.8209   1
  13 -10   4 -5.1789 15.3372   4
  -8  -9   4 -0.6975 15.7163   2
  -7  -9   4 10.1479 14.0846   2
  -6  -9   4 8.88391 15.4920   2
  -5  -9   4 -3.6924 10.2509   2
  -4  -9   4 5.62649 9.28714   2
  -3  -9   4 33.2903 5.59431   3
  -3  -9   4 36.1629 9.45639   2
  -2  -9   4 5.07891 7.56885   2
  -2  -9   4 4.17970 4.78918   3
  -1  -9   4 38.7425 7.49695   2
  -1  -9   4 30.2444 6.11382   3
   0  -9   4 6.97350 6.93263   1
   0  -9   4 14.7024 7.12993   3
   0  -9   4 17.9610 7.70878   2
  -1   9  -4 14.9025 6.88063   2
   1  -9   4 26.6029 5.40450   1
   1  -9   4 21.3557 6.61362   3
   1  -9   4 26.5967 5.51797   2
  -2   9  -4 26.2206 6.61706   2
   2  -9   4 26.9501 7.52532   3
   2  -9   4 28.9644 6.86916   1
   2  -9   4 23.3558 5.94148   2
  -3   9  -4 29.0423 5.01997   2
   3  -9   4 15.8329 6.98864   1
   3  -9   4 20.1762 5.17982   2
  -4   9  -4 30.6327 4.14282   2
   4  -9   4 35.5959 7.59591   1
   4  -9   4 21.6808 4.24055   2
  -5   9  -4 16.0679 3.71616   2
   5  -9   4 13.8744 7.13223   1
  -6   9  -4 60.5959 3.80021   2
   6  -9   4 80.4906 9.46628   4
   6  -9   4 65.1831 9.89498   1
   7  -9   4 -7.3452 6.94212   1
   7  -9   4 13.9086 7.12556   4
   8  -9   4 80.4587 9.39741   4
   8  -9   4 105.210 13.1419   1
   9  -9   4 4.97866 8.15974   4
   9  -9   4 -0.5458 9.31325   1
  10  -9   4 -5.9817 9.77248   4
  10  -9   4 5.20574 10.8502   1
  11  -9   4 -15.355 11.6779   1
  11  -9   4 14.8602 13.0481   4
  12  -9   4 15.9881 15.5229   1
  12  -9   4 15.5427 11.9941   4
  13  -9   4 -9.7408 12.8745   4
  13  -9   4 -13.177 17.7387   1
  -9  -8   4 13.6627 18.8062   2
  -8  -8   4 13.5888 16.4024   2
  -7  -8   4 5.46767 13.7938   2
  -6  -8   4 59.1264 13.8879   2
  -5  -8   4 1.27301 9.46186   2
  -4  -8   4 878.075 72.6305   2
  -3  -8   4 -1.3049 2.83044   3
  -3  -8   4 -0.6234 2.40945   3
  -3  -8   4 -0.7510 6.86124   2
  -2  -8   4 169.882 25.4993   2
  -2  -8   4 180.517 16.8737   3
  -1  -8   4 -3.4844 4.22196   3
  -1  -8   4 20.8244 6.93690   2
   0   8  -4 67.9644 7.91328   2
   0  -8   4 81.7623 9.86476   1
   0  -8   4 61.1368 9.35872   3
   0  -8   4 96.2714 9.46184   2
  -1   8  -4 -2.9241 4.13384   2
   1  -8   4 8.91520 6.09398   1
   1  -8   4 -0.6213 3.88982   2
   1  -8   4 1.66008 5.49047   3
  -2   8  -4 12.5559 4.07613   2
   2  -8   4 -12.157 8.08297   1
   2  -8   4 11.1666 4.26632   2
   2  -8   4 11.1957 5.38820   3
  -3   8  -4 -4.0197 3.24436   2
   3  -8   4 -7.2129 3.77506   2
   3  -8   4 -4.5740 7.57757   1
  -4   8  -4 93.0901 5.04409   2
   4  -8   4 82.5214 10.5535   1
   4  -8   4 77.3219 7.08252   2
  -5   8  -4 -1.4054 3.02804   2
   5  -8   4 -0.1793 5.70778   1
   5  -8   4 8.30197 6.39107   4
  -6   8  -4 117.087 7.75459   2
   6  -8   4 102.957 18.1540   1
   6  -8   4 115.744 15.0370   4
  -7   8  -4 -0.8815 2.47612   2
  -7   8  -4 -2.3431 2.77368   2
   7  -8   4 -5.1148 5.78255   4
   7  -8   4 -4.9404 6.56755   1
  -8   8  -4 698.950 39.6223   2
  -8   8  -4 591.719 31.4215   2
   8  -8   4 697.787 90.5440   1
   8  -8   4 676.717 66.3739   4
  -9   8  -4 5.99791 3.81574   2
   9  -8   4 -1.8673 8.72847   4
   9  -8   4 -11.143 7.70112   1
  10  -8   4 16.2262 9.30789   4
  10  -8   4 2.84073 11.0212   1
  11  -8   4 5.68721 12.9172   1
  11  -8   4 -19.110 9.37065   4
  12  -8   4 -3.3071 16.9116   1
  12  -8   4 18.2069 13.3358   4
  13  -8   4 -11.578 13.4221   4
  13  -8   4 2.50415 16.9957   1
 -10  -7   4 -22.510 17.7649   2
  -9  -7   4 14.1276 17.1855   2
  -8  -7   4 0.86561 12.7335   2
  -7  -7   4 0.61925 13.1576   2
  -6  -7   4 -3.1388 9.59654   2
  -5  -7   4 78.9174 12.3413   2
  -4  -7   4 -15.021 6.95087   2
  -3  -7   4 3.54224 2.78154   3
  -3  -7   4 1.84358 5.97335   2
  -2  -7   4 81.1189 15.6288   2
  -2  -7   4 62.1404 9.33418   3
   1   7  -4 364.528 16.2699   2
  -1  -7   4 346.764 23.5925   3
  -1  -7   4 339.496 23.6407   2
   0   7  -4 217.904 16.8650   2
   0  -7   4 213.300 16.5257   1
   0  -7   4 229.582 18.7941   2
   0  -7   4 201.482 22.7705   3
  -1   7  -4 182.769 15.1185   2
   1  -7   4 184.092 14.7366   2
   1  -7   4 164.569 15.1350   3
   1  -7   4 201.304 13.1721   1
  -2   7  -4 301.495 15.9719   3
  -2   7  -4 306.459 15.0623   2
   2  -7   4 305.559 21.4069   1
   2  -7   4 303.991 17.3610   2
   2  -7   4 332.023 24.2435   3
  -3   7  -4 148.157 9.79282   3
  -3   7  -4 114.870 16.5237   1
  -3   7  -4 136.038 8.34011   2
   3  -7   4 124.233 11.2996   2
   3  -7   4 131.337 14.2173   3
   3  -7   4 135.191 13.3948   1
  -4   7  -4 481.460 13.6584   2
  -4   7  -4 484.391 16.6788   3
   4  -7   4 503.956 46.6243   1
   4  -7   4 494.874 30.5927   4
  -5   7  -4 22.0369 5.99096   2
  -5   7  -4 24.6079 8.12713   3
   5  -7   4 24.8431 6.61888   1
   5  -7   4 19.8785 7.30959   4
  -6   7  -4 11.0936 3.21816   2
  -6   7  -4 3.76115 5.68373   3
   6  -7   4 13.4996 5.46862   4
   6  -7   4 14.6452 5.98690   1
  -7   7  -4 -2.0064 5.89865   3
  -7   7  -4 5.99571 3.48626   2
  -7   7  -4 2.01139 2.92244   2
   7  -7   4 -6.3327 6.08007   1
   7  -7   4 2.93423 5.62980   4
  -8   7  -4 137.745 11.5194   3
  -8   7  -4 140.343 8.83883   2
  -8   7  -4 142.004 9.30226   2
   8  -7   4 122.728 11.0124   1
   8  -7   4 147.334 9.99701   4
  -9   7  -4 2.06224 4.80802   2
   9  -7   4 2.07075 7.94221   4
   9  -7   4 17.5132 8.36506   1
 -10   7  -4 24.1413 5.80373   2
  10  -7   4 11.9228 9.31129   4
  10  -7   4 27.9458 11.4998   1
  11  -7   4 -13.065 10.3824   4
  11  -7   4 9.93605 12.5695   1
  12  -7   4 51.6244 16.7363   1
  13  -7   4 -1.2734 17.3653   1
  13  -7   4 7.29065 14.8762   4
 -11  -6   4 1.00756 17.3388   2
 -10  -6   4 2.61928 15.2473   2
  -9  -6   4 7.81838 14.7356   2
  -8  -6   4 77.5571 11.5375   2
  -7  -6   4 2.01528 10.4181   2
  -6  -6   4 518.290 49.6745   2
  -5  -6   4 -13.259 7.02133   2
  -4  -6   4 18.5699 6.45115   2
  -3  -6   4 -5.1722 5.47253   2
  -3  -6   4 0.89978 2.20746   3
   2   6  -4 1138.85 149.549   2
  -2  -6   4 1123.94 112.501   2
  -2  -6   4 1187.60 57.3154   3
   1   6  -4 -0.7177 4.69765   2
   1   6  -4 1.88990 2.81758   3
  -1  -6   4 7.46831 3.84810   2
  -1  -6   4 -4.6728 2.70558   3
   0   6  -4 98.9060 5.94210   3
   0   6  -4 112.076 7.89711   2
   0  -6   4 101.711 7.30212   2
   0  -6   4 95.8318 7.04248   3
   0  -6   4 103.328 7.80349   1
  -1   6  -4 4.20369 4.15789   3
  -1   6  -4 -1.8191 3.21054   2
   1  -6   4 -0.1919 2.63556   2
   1  -6   4 0.29913 3.29081   3
   1  -6   4 -0.9336 4.61779   1
  -2   6  -4 99.6178 7.24090   3
  -2   6  -4 101.782 6.56471   2
  -2   6  -4 93.4254 8.80533   1
   2  -6   4 108.881 6.17150   1
   2  -6   4 99.9973 8.23259   2
   2  -6   4 92.8620 10.6757   3
  -3   6  -4 0.32181 2.69321   2
  -3   6  -4 -5.4441 3.86711   3
  -3   6  -4 -0.5978 4.63489   1
   3  -6   4 0.75235 4.21176   1
   3  -6   4 -8.2462 4.47222   4
   3  -6   4 -2.7718 5.12147   3
  -4   6  -4 843.024 41.6302   3
  -4   6  -4 838.810 81.6232   2
  -4   6  -4 782.435 87.9231   1
   4  -6   4 812.974 85.7946   1
   4  -6   4 863.162 78.3450   4
  -5   6  -4 2.24628 2.90411   2
  -5   6  -4 1.54228 5.53676   1
  -5   6  -4 -1.2466 5.53316   3
   5  -6   4 3.55247 4.98326   4
   5  -6   4 -2.3614 4.75584   1
  -6   6  -4 16.6880 5.79970   3
  -6   6  -4 12.4776 4.28157   2
   6  -6   4 13.8835 5.77171   1
   6  -6   4 -0.3349 5.49937   4
  -7   6  -4 -0.4971 3.67215   2
  -7   6  -4 0.55902 5.53489   3
   7  -6   4 0.75053 6.21797   1
   7  -6   4 1.08385 5.48477   4
  -8   6  -4 580.308 28.0065   2
  -8   6  -4 577.464 44.2706   3
   8  -6   4 610.687 46.6165   1
   8  -6   4 593.147 52.9260   4
  -9   6  -4 -3.0035 5.98086   2
  -9   6  -4 4.97798 7.83277   3
   9  -6   4 0.37754 8.83048   1
   9  -6   4 0.89865 7.43647   4
 -10   6  -4 84.1196 10.1746   2
  10  -6   4 100.428 13.7932   4
  10  -6   4 91.9127 13.9396   1
  11  -6   4 -16.130 12.2568   1
  11  -6   4 -14.835 11.9909   4
  12  -6   4 -5.3562 13.4506   4
  12  -6   4 26.2021 15.3576   1
  13  -6   4 13.2664 17.3221   1
  13  -6   4 -2.0721 16.7009   4
 -12  -5   4 -8.3765 19.2876   2
 -11  -5   4 9.26364 15.8610   2
 -10  -5   4 21.7166 14.1909   2
  -9  -5   4 21.7298 11.8560   2
  -8  -5   4 16.8969 10.1871   2
  -7  -5   4 96.5961 12.1207   2
  -6  -5   4 6.99199 6.92547   2
  -5  -5   4 10.2001 6.31077   2
  -4  -5   4 10.5507 6.09213   2
   3   5  -4 136.976 11.8778   2
  -3  -5   4 142.939 9.61913   2
  -3  -5   4 135.735 6.92512   3
   2   5  -4 434.470 24.3163   3
   2   5  -4 452.645 60.5819   2
  -2  -5   4 469.394 46.9497   2
  -2  -5   4 517.651 37.9391   3
   1   5  -4 520.132 32.8172   3
   1   5  -4 555.190 44.7844   2
  -1  -5   4 567.216 25.3930   3
  -1  -5   4 560.407 37.6892   2
   0   5  -4 304.194 14.8767   2
   0   5  -4 289.777 12.7530   3
   0  -5   4 300.277 16.9466   1
   0  -5   4 289.893 13.1162   2
   0  -5   4 299.236 18.8378   3
  -1   5  -4 180.698 9.21833   3
  -1   5  -4 167.392 10.3844   2
   1  -5   4 181.977 10.1529   2
   1  -5   4 175.064 9.93472   1
   1  -5   4 172.272 11.1562   3
  -2   5  -4 971.680 51.1703   2
  -2   5  -4 948.921 34.8439   1
  -2   5  -4 894.830 53.0868   3
   2  -5   4 943.934 56.8905   3
   2  -5   4 952.790 46.5941   1
   2  -5   4 932.198 33.2363   2
  -3   5  -4 253.205 42.3992   2
  -3   5  -4 240.074 30.3301   3
  -3   5  -4 219.411 48.1364   1
   3  -5   4 213.570 27.8073   4
   3  -5   4 239.026 45.2589   1
   3  -5   4 232.261 29.7622   3
  -4   5  -4 184.156 11.6420   3
  -4   5  -4 183.948 12.4551   1
  -4   5  -4 193.664 13.0462   2
   4  -5   4 155.275 26.3680   3
   4  -5   4 193.171 9.46727   1
   4  -5   4 186.321 9.72642   4
  -5   5  -4 13.7429 5.73196   1
  -5   5  -4 -0.4818 4.35140   3
   5  -5   4 -7.1345 4.28841   4
   5  -5   4 -2.3325 4.72651   1
  -6   5  -4 13.6468 4.55610   2
  -6   5  -4 12.4487 6.10292   3
   6  -5   4 24.7535 6.06008   1
   6  -5   4 19.2636 6.26098   4
  -7   5  -4 8.29539 7.72216   3
  -7   5  -4 4.14030 3.86873   2
   7  -5   4 -7.7898 5.92736   1
   7  -5   4 0.87008 6.66740   4
  -8   5  -4 112.123 11.0599   3
  -8   5  -4 128.451 11.4179   2
   8  -5   4 129.554 11.4460   4
   8  -5   4 127.309 11.5380   1
  -9   5  -4 -3.2885 7.54310   2
  -9   5  -4 11.8317 7.63774   3
   9  -5   4 9.28935 9.88210   4
   9  -5   4 6.39923 9.62837   1
 -10   5  -4 29.9902 9.90562   2
  10  -5   4 24.4968 11.8445   1
  10  -5   4 11.1033 9.44523   4
 -11   5  -4 16.6277 9.45222   2
  11  -5   4 -24.032 10.9767   4
  11  -5   4 -2.2011 12.1963   1
  12  -5   4 -5.1288 13.1136   4
  12  -5   4 -0.5033 14.3347   1
  13  -5   4 -11.849 16.6343   1
  13  -5   4 -19.104 15.7963   4
 -12  -4   4 -2.0416 17.0933   2
 -11  -4   4 19.0387 17.2812   2
 -10  -4   4 66.7154 12.6778   2
  -9  -4   4 3.93431 10.0155   2
  -8  -4   4 155.665 13.4236   2
  -7  -4   4 3.70631 7.92574   2
  -6  -4   4 141.505 12.5669   2
  -5  -4   4 -5.2273 6.21760   4
  -5  -4   4 8.66886 6.22206   2
   4   4  -4 4482.02 83.2064   3
   4   4  -4 4641.96 374.633   2
  -4  -4   4 4560.26 392.564   1
  -4  -4   4 4416.86 288.693   2
   3   4  -4 0.87572 4.39670   2
   3   4  -4 -1.4919 1.76245   3
  -3  -4   4 3.84185 1.90788   3
  -3  -4   4 -1.4567 3.80288   2
   2   4  -4 320.683 25.5412   2
   2   4  -4 320.820 9.80021   3
  -2  -4   4 306.007 17.9714   3
  -2  -4   4 301.690 25.3625   2
   1   4  -4 -0.7193 2.50892   3
   1   4  -4 -0.8931 2.53630   2
  -1  -4   4 -2.5189 3.03434   2
  -1  -4   4 2.66508 2.61525   3
   0   4  -4 19.9226 2.97319   3
   0   4  -4 20.3682 3.53072   2
   0  -4   4 16.8147 3.52852   1
   0  -4   4 19.2367 3.61605   3
   0  -4   4 19.1023 3.70459   2
  -1   4  -4 -1.4618 3.05936   1
  -1   4  -4 3.11420 2.66937   2
  -1   4  -4 1.72001 3.41808   3
   1  -4   4 -5.4517 2.49839   1
   1  -4   4 0.69687 3.38786   2
   1  -4   4 -0.4159 3.02561   3
  -2   4  -4 188.994 16.6624   1
  -2   4  -4 217.676 11.0219   3
  -2   4  -4 193.436 13.8800   2
   2  -4   4 199.178 11.9753   1
   2  -4   4 199.807 14.5359   4
   2  -4   4 211.063 18.1778   3
  -3   4  -4 -2.7764 2.34092   2
  -3   4  -4 -1.8762 4.00404   4
  -3   4  -4 -4.2504 3.43691   1
  -3   4  -4 -2.8149 3.41239   3
   3  -4   4 -4.6024 4.03370   4
   3  -4   4 -9.1541 4.07252   3
   3  -4   4 4.55994 3.00593   1
  -4   4  -4 4025.53 366.029   4
  -4   4  -4 3957.95 151.647   3
  -4   4  -4 4080.64 273.427   1
   4  -4   4 4045.46 220.020   1
   4  -4   4 3922.61 169.960   4
   4  -4   4 4199.41 266.547   3
  -5   4  -4 5.43757 5.21933   3
  -5   4  -4 -3.2450 4.22542   1
   5  -4   4 -4.4217 4.22031   1
   5  -4   4 -2.1614 4.86874   4
  -6   4  -4 243.042 8.60932   2
  -6   4  -4 244.094 18.7715   3
   6  -4   4 241.211 11.2382   4
   6  -4   4 251.512 14.5744   1
  -7   4  -4 -7.1885 5.62684   3
  -7   4  -4 -1.5900 4.48082   2
   7  -4   4 -2.3050 7.78823   4
   7  -4   4 6.93499 6.25392   1
  -8   4  -4 236.948 24.8864   3
  -8   4  -4 254.144 15.4459   2
   8  -4   4 241.642 15.5959   4
   8  -4   4 237.898 15.7242   1
  -9   4  -4 4.19600 8.11750   2
  -9   4  -4 -4.0834 7.41140   3
   9  -4   4 -3.9351 9.08397   1
   9  -4   4 2.90592 9.39628   4
 -10   4  -4 68.0849 12.6132   3
 -10   4  -4 106.920 13.3920   2
  10  -4   4 94.2624 12.4948   4
  10  -4   4 91.0562 14.7943   1
 -11   4  -4 -14.881 11.9613   2
  11  -4   4 8.57446 12.6587   4
  11  -4   4 -7.2408 12.8598   1
  12  -4   4 2.58361 14.6610   4
  12  -4   4 18.2703 15.3967   1
 -13  -3   4 -0.5661 21.7173   2
 -12  -3   4 0.80311 13.8464   2
 -11  -3   4 47.3179 14.5464   2
 -10  -3   4 61.2322 13.9276   2
  -9  -3   4 113.297 12.6125   2
  -8  -3   4 18.4585 8.30129   2
  -7  -3   4 9.83280 6.36170   2
   6   3  -4 67.3690 3.45383   3
   6   3  -4 68.4226 2.60229   3
  -6  -3   4 41.3653 9.15219   4
  -6  -3   4 61.5435 11.1916   2
   5   3  -4 126.499 5.76518   3
   5   3  -4 146.272 12.7741   2
  -5  -3   4 137.575 9.66264   2
  -5  -3   4 131.890 8.89380   4
  -5  -3   4 141.093 10.2040   1
   4   3  -4 -0.9277 4.79811   2
   4   3  -4 2.24269 1.61250   3
  -4  -3   4 1.35694 2.38587   3
  -4  -3   4 -2.2560 4.56780   1
  -4  -3   4 -1.7596 3.38422   2
   3   3  -4 21.3528 4.60494   2
   3   3  -4 25.6541 2.64044   3
  -3  -3   4 30.6647 2.98553   3
  -3  -3   4 23.6426 4.33616   2
   2   3  -4 944.765 61.4783   3
   2   3  -4 1014.82 107.574   2
  -2  -3   4 1030.62 59.7903   3
  -2  -3   4 957.799 92.4245   2
   1   3  -4 47.8557 3.97027   3
   1   3  -4 49.3513 6.73813   2
  -1  -3   4 46.6513 4.41569   2
  -1  -3   4 57.0674 3.90821   3
   0   3  -4 94.7081 6.18002   2
   0   3  -4 86.6727 5.14639   3
   0  -3   4 89.2143 5.25386   2
   0  -3   4 87.8935 4.48798   1
   0  -3   4 86.6970 6.85560   3
  -1   3  -4 498.555 15.8407   3
  -1   3  -4 477.825 54.2486   1
  -1   3  -4 485.976 52.4757   2
   1  -3   4 471.111 52.9149   1
   1  -3   4 510.898 10.7864   3
   1  -3   4 502.126 54.6397   4
  -2   3  -4 51.9615 4.38759   3
  -2   3  -4 55.2578 4.50035   2
  -2   3  -4 54.5155 4.54096   1
  -2   3  -4 57.0688 7.17589   4
   2  -3   4 54.3323 3.68631   1
   2  -3   4 52.0162 5.91942   3
   2  -3   4 54.5890 5.31704   4
  -3   3  -4 -1.1378 4.30178   4
  -3   3  -4 0.98716 3.20112   3
  -3   3  -4 -0.0303 2.75231   1
   3  -3   4 6.15474 4.96007   3
   3  -3   4 4.62336 3.62509   1
   3  -3   4 -0.9739 3.94034   4
  -4   3  -4 187.857 12.3236   4
  -4   3  -4 183.084 12.1611   1
  -4   3  -4 186.585 13.9023   3
   4  -3   4 181.607 11.8415   1
   4  -3   4 177.822 9.65569   4
   4  -3   4 194.396 13.0984   3
  -5   3  -4 23.0523 7.52382   1
  -5   3  -4 39.8219 6.49065   3
  -5   3  -4 28.2831 7.86522   2
   5  -3   4 22.1391 6.31280   4
   5  -3   4 19.0628 6.65974   1
  -6   3  -4 13.1343 5.14315   2
  -6   3  -4 9.18471 5.41651   3
   6  -3   4 18.4509 7.07893   1
   6  -3   4 20.1658 6.48944   4
  -7   3  -4 8.75807 5.12262   3
  -7   3  -4 2.05368 5.99993   2
   7  -3   4 6.47768 5.73148   1
   7  -3   4 0.22860 7.78640   4
  -8   3  -4 124.261 16.1418   3
  -8   3  -4 171.395 17.2811   2
   8  -3   4 165.747 11.9689   1
   8  -3   4 152.881 13.3456   4
  -9   3  -4 6.09787 6.83140   2
  -9   3  -4 23.0321 8.11157   3
   9  -3   4 12.7415 11.1005   4
   9  -3   4 29.0100 9.59099   1
 -10   3  -4 45.6119 9.82928   3
 -10   3  -4 59.0374 11.5000   2
  10  -3   4 71.2179 14.3897   1
  10  -3   4 54.0882 12.8946   4
 -11   3  -4 -8.0825 14.6886   2
  11  -3   4 17.1342 14.1202   1
  11  -3   4 -12.029 13.4182   4
 -12   3  -4 26.1156 17.6847   2
  12  -3   4 3.77569 16.8919   1
  12  -3   4 -17.941 16.7076   4
 -14  -2   4 21.5419 18.3545   2
 -13  -2   4 22.3374 15.3153   2
 -12  -2   4 34.7986 15.0335   2
 -11  -2   4 0.98275 10.2363   2
  10   2  -4 78.9805 9.68625   3
 -10  -2   4 93.0943 14.6658   2
   9   2  -4 -5.1872 4.50701   3
   9   2  -4 6.21980 3.28260   3
  -9  -2   4 12.1378 7.70848   2
   8   2  -4 33.4847 3.93068   3
   8   2  -4 39.7380 4.41665   3
  -8  -2   4 46.3117 7.65514   2
   7   2  -4 1.33226 2.60725   3
  -7  -2   4 -2.3667 5.92728   2
  -7  -2   4 -4.9964 6.55432   4
   6   2  -4 937.701 70.5410   3
   6   2  -4 965.411 133.159   2
  -6  -2   4 1023.65 110.836   2
  -6  -2   4 1060.02 120.709   4
  -6  -2   4 975.622 168.635   1
   5   2  -4 0.40121 1.87402   3
   5   2  -4 1.72133 3.87826   2
  -5  -2   4 1.94073 4.08660   4
  -5  -2   4 -4.9676 4.13651   2
  -5  -2   4 1.69151 3.38511   1
   4   2  -4 1202.22 122.047   3
   4   2  -4 1326.36 102.918   2
  -4  -2   4 1333.50 86.9633   3
  -4  -2   4 1253.45 58.7524   2
  -4  -2   4 1378.64 99.0676   1
   3   2  -4 -1.1351 2.38962   3
   3   2  -4 -0.2444 3.70813   2
  -3  -2   4 -1.8209 3.41495   2
  -3  -2   4 1.05714 2.69040   1
  -3  -2   4 -0.5870 2.20810   3
   2   2  -4 977.781 52.2626   3
   2   2  -4 1045.67 79.8250   2
  -2  -2   4 1022.04 51.4477   2
  -2  -2   4 1004.64 47.5847   3
   1   2  -4 0.63711 2.99274   2
   1   2  -4 -0.9463 2.41455   3
  -1  -2   4 -0.8290 3.00161   3
  -1  -2   4 -2.9124 1.92021   2
   0   2  -4 899.906 39.6806   3
   0   2  -4 927.224 43.1431   2
   0  -2   4 922.502 37.0222   3
   0  -2   4 880.086 47.1504   1
   0  -2   4 916.618 46.7258   4
  -1   2  -4 -2.5829 3.01283   3
  -1   2  -4 9.33225 3.32821   4
  -1   2  -4 -1.3986 1.48600   1
   1  -2   4 -0.2656 1.73752   1
   1  -2   4 2.75631 3.26326   3
   1  -2   4 -1.5596 3.29020   4
  -2   2  -4 1131.09 32.0189   3
  -2   2  -4 1107.95 93.9709   4
  -2   2  -4 1099.76 62.7679   1
   2  -2   4 1070.58 43.6184   4
   2  -2   4 1084.17 52.5477   3
   2  -2   4 1081.65 60.6536   1
  -3   2  -4 -1.6762 4.49509   4
  -3   2  -4 -1.1152 4.34285   3
  -3   2  -4 0.52443 13.8558   1
   3  -2   4 -5.8652 2.59964   1
   3  -2   4 4.85448 4.35423   4
   3  -2   4 -4.1804 4.02261   3
  -4   2  -4 929.122 103.047   1
  -4   2  -4 953.870 83.3007   3
   4  -2   4 898.362 112.125   3
   4  -2   4 904.635 102.206   1
   4  -2   4 872.496 75.1319   4
  -5   2  -4 -0.2298 4.51641   2
  -5   2  -4 4.84932 5.53997   3
  -5   2  -4 2.03558 4.79209   1
   5  -2   4 4.67613 4.20419   1
   5  -2   4 2.46329 6.00021   4
  -6   2  -4 40.5856 6.74002   2
  -6   2  -4 49.5399 7.57682   3
   6  -2   4 39.3345 8.23377   4
   6  -2   4 32.8266 5.87298   1
  -7   2  -4 -0.7293 5.27151   3
  -7   2  -4 6.67031 9.00628   2
   7  -2   4 -4.5548 7.88202   1
   7  -2   4 7.90936 7.37990   4
  -8   2  -4 105.719 11.8989   3
  -8   2  -4 92.9588 12.3484   2
   8  -2   4 92.2764 12.4048   1
   8  -2   4 104.482 12.9484   4
  -9   2  -4 -3.9301 9.91345   2
  -9   2  -4 -4.4517 10.2761   3
   9  -2   4 5.45392 10.3404   4
   9  -2   4 -5.7599 9.47515   1
 -10   2  -4 48.1109 12.1566   3
 -10   2  -4 24.1700 14.5215   2
  10  -2   4 12.7923 12.1558   1
  10  -2   4 25.1804 12.6046   4
 -11   2  -4 6.54906 16.4022   2
  11  -2   4 -20.037 15.4680   4
  11  -2   4 -5.0195 13.1128   1
 -12   2  -4 8.59068 19.5485   2
  12  -2   4 -6.0817 18.2438   1
 -14  -1   4 28.9494 17.7603   2
 -13  -1   4 -1.5438 14.0509   2
 -12  -1   4 30.8096 10.7744   2
  11   1  -4 60.5495 12.1627   1
  11   1  -4 74.7016 8.72190   3
 -11  -1   4 77.8575 10.0702   2
  10   1  -4 111.418 13.0152   3
  10   1  -4 113.895 15.5951   1
  10   1  -4 112.107 14.4414   3
 -10  -1   4 94.9741 15.9757   2
   9   1  -4 109.954 12.0186   1
   9   1  -4 115.198 6.76805   3
   9   1  -4 93.8614 11.2399   3
  -9  -1   4 110.694 10.0054   2
   8   1  -4 73.6372 10.4558   3
   8   1  -4 85.0817 10.0193   1
   8   1  -4 72.1502 7.87411   3
  -8  -1   4 73.1286 10.9326   2
  -8  -1   4 53.0517 10.7013   4
   7   1  -4 360.572 31.2001   2
   7   1  -4 328.738 25.5589   1
   7   1  -4 361.632 25.0768   3
  -7  -1   4 354.203 16.5903   2
  -7  -1   4 350.185 27.4821   4
   6   1  -4 374.118 21.7815   1
   6   1  -4 383.334 42.0499   3
   6   1  -4 384.348 36.3790   2
  -6  -1   4 408.242 37.2874   4
  -6  -1   4 404.380 43.6295   1
  -6  -1   4 381.910 24.9840   2
   5   1  -4 327.104 31.0871   2
   5   1  -4 356.784 15.5094   3
   5   1  -4 355.317 13.1938   1
  -5  -1   4 362.021 18.7565   2
  -5  -1   4 373.474 19.8318   1
  -5  -1   4 392.048 25.1995   4
   4   1  -4 -2.8994 2.63949   1
   4   1  -4 -6.3989 3.21275   2
   4   1  -4 1.57044 2.14908   3
  -4  -1   4 4.12056 2.92924   1
  -4  -1   4 4.20062 3.07658   2
  -4  -1   4 1.41422 2.84701   3
   3   1  -4 319.760 33.6622   2
   3   1  -4 310.980 14.8245   3
  -3  -1   4 316.754 14.4343   2
  -3  -1   4 328.270 17.4111   1
  -3  -1   4 320.072 15.9841   3
   2   1  -4 139.892 10.8058   2
   2   1  -4 123.045 11.3911   3
  -2  -1   4 119.719 9.55885   3
  -2  -1   4 125.325 11.5522   1
  -2  -1   4 140.378 12.5632   2
   1   1  -4 63.0383 4.68959   3
   1   1  -4 62.8723 4.94677   4
   1   1  -4 57.2001 7.47224   2
  -1  -1   4 71.1448 5.40729   4
  -1  -1   4 67.9726 7.19650   3
  -1  -1   4 59.5534 4.77558   1
   0   1  -4 537.524 30.6990   4
   0   1  -4 514.478 18.9231   1
   0   1  -4 528.598 24.6028   3
   0  -1   4 524.816 27.2221   3
   0  -1   4 509.019 15.4081   1
   0  -1   4 496.323 26.9414   4
  -1   1  -4 3.22039 2.82376   1
  -1   1  -4 -0.5926 3.35639   3
  -1   1  -4 3.40435 3.74269   4
   1  -1   4 -1.2355 3.84054   3
   1  -1   4 0.35190 3.58247   4
   1  -1   4 5.95212 2.55443   1
  -2   1  -4 623.940 38.2749   4
  -2   1  -4 609.890 20.1730   1
  -2   1  -4 598.727 27.4583   3
   2  -1   4 608.563 31.6306   4
   2  -1   4 623.360 31.1851   3
   2  -1   4 581.576 26.4484   1
  -3   1  -4 162.848 19.1341   4
  -3   1  -4 183.635 27.2245   1
  -3   1  -4 210.484 11.3937   3
   3  -1   4 207.026 11.2676   3
   3  -1   4 196.388 23.2297   1
   3  -1   4 188.889 24.9656   4
  -4   1  -4 489.680 23.9707   3
  -4   1  -4 476.680 54.2727   1
  -4   1  -4 487.471 29.0438   2
   4  -1   4 504.151 30.4033   4
   4  -1   4 480.756 25.4199   1
   4  -1   4 473.659 42.4598   3
  -5   1  -4 36.8290 7.03335   1
  -5   1  -4 40.7166 6.67217   3
  -5   1  -4 40.9145 7.40368   2
   5  -1   4 21.7769 5.72961   4
   5  -1   4 24.0030 6.05876   1
  -6   1  -4 178.932 13.0455   2
  -6   1  -4 158.496 14.2945   3
   6  -1   4 176.412 13.4532   4
   6  -1   4 161.350 15.2481   1
  -7   1  -4 38.6895 11.7542   2
  -7   1  -4 59.4713 10.4839   3
   7  -1   4 39.3930 11.9557   4
   7  -1   4 62.4404 9.44878   1
  -8   1  -4 117.415 14.0763   3
  -8   1  -4 117.849 12.8433   2
   8  -1   4 84.0196 15.5453   4
   8  -1   4 128.964 12.9066   1
  -9   1  -4 -8.0278 10.8409   2
  -9   1  -4 3.24401 6.79691   3
   9  -1   4 -6.5947 10.9647   4
   9  -1   4 15.3409 10.6335   1
 -10   1  -4 8.55505 12.8251   3
 -10   1  -4 11.6561 13.6123   2
  10  -1   4 50.3044 14.9789   1
  10  -1   4 24.5298 14.8478   4
 -11   1  -4 14.4417 16.5900   2
  11  -1   4 -27.096 16.4591   4
  14   0  -4 15.9523 14.4831   1
 -14   0   4 -1.7261 14.6564   2
  13   0  -4 8.69139 11.6278   1
 -13   0   4 5.56666 12.6814   2
  12   0  -4 85.6934 12.1478   1
 -12   0   4 89.2552 13.2836   2
  11   0  -4 0.34733 8.61052   1
 -11   0   4 -2.0171 8.83531   2
  10   0  -4 24.9222 8.97838   1
  10   0  -4 30.9825 9.55629   3
 -10   0   4 34.3311 9.41258   2
   9   0  -4 4.28662 6.39744   3
   9   0  -4 9.40427 7.10210   1
  -9   0   4 6.57935 5.84175   2
  -9   0   4 -1.7261 6.57844   4
   8   0  -4 89.2831 10.3805   1
   8   0  -4 79.1171 20.1988   2
  -8   0   4 92.7142 10.8393   4
  -8   0   4 85.0774 10.3612   2
   7   0  -4 -1.0459 4.75436   1
   7   0  -4 2.62415 2.87302   3
   7   0  -4 2.70807 4.69924   2
  -7   0   4 3.45157 4.33590   2
  -7   0   4 -0.5938 5.41512   1
  -7   0   4 -1.1413 3.51245   4
   6   0  -4 102.183 6.63096   1
   6   0  -4 106.723 6.88673   3
   6   0  -4 90.9765 10.8814   2
  -6   0   4 107.628 9.06852   2
  -6   0   4 113.857 5.96464   4
  -6   0   4 107.757 8.34918   1
   5   0  -4 7.02334 3.61081   2
   5   0  -4 4.08854 3.02317   3
   5   0  -4 -4.6225 2.95817   1
  -5   0   4 2.30956 3.15777   1
  -5   0   4 2.89080 2.95986   2
  -5   0   4 -1.7292 2.32047   4
   4   0  -4 3013.29 81.9442   3
   4   0  -4 3145.73 131.979   1
   4   0  -4 3266.90 92.9215   2
  -4   0   4 3336.23 133.811   1
  -4   0   4 3073.61 71.9706   2
   3   0  -4 -4.6632 3.00158   3
   3   0  -4 0.48425 3.40960   2
   3   0  -4 1.26065 1.78944   1
  -3   0   4 0.32173 1.57164   4
  -3   0   4 -0.7680 2.99028   2
  -3   0   4 -0.5197 1.90800   1
  -3   0   4 8.51074 3.62018   3
   2   0  -4 938.257 44.2074   3
   2   0  -4 967.084 30.2113   4
   2   0  -4 973.153 25.8122   2
   2   0  -4 923.856 41.4044   1
  -2   0   4 951.337 36.8083   3
  -2   0   4 972.449 29.5931   1
  -2   0   4 925.258 35.3674   4
   1   0  -4 -0.6957 2.01845   4
   1   0  -4 3.24465 3.23890   3
  -1   0   4 2.04846 3.52310   3
  -1   0   4 -0.2970 2.42067   4
   0   0  -4 3397.47 123.918   4
   0   0  -4 3260.87 103.927   1
   0   0  -4 3286.14 110.429   3
   0   0   4 3242.75 136.402   3
   0   0   4 3249.31 117.190   4
  -1   0  -4 5.45900 3.54971   4
  -1   0  -4 -2.7354 3.16095   3
  -1   0  -4 -0.3901 1.68356   1
   1   0   4 2.29825 3.58004   4
   1   0   4 -2.6511 2.17165   1
   1   0   4 -1.2408 3.45419   3
  -2   0  -4 184.251 10.6010   4
  -2   0  -4 176.096 10.8401   1
  -2   0  -4 168.152 14.1694   3
   2   0   4 174.277 9.97039   4
   2   0   4 177.170 16.4122   3
   2   0   4 171.661 10.7249   1
  -3   0  -4 -2.5895 4.29920   3
  -3   0  -4 -5.9612 2.57942   1
   3   0   4 5.93226 3.67569   1
   3   0   4 -1.4790 4.65125   3
   3   0   4 5.42179 5.06169   4
  -4   0  -4 74.2362 7.60226   1
  -4   0  -4 71.4716 8.72196   2
  -4   0  -4 75.7637 7.62677   3
   4   0   4 73.9094 8.16359   4
   4   0   4 81.9037 6.92444   1
  -5   0  -4 0.77733 4.33374   3
  -5   0  -4 3.53210 5.86869   2
   5   0   4 2.57147 6.00161   1
   5   0   4 -1.4686 6.41644   4
  -6   0  -4 25.8860 7.10010   3
  -6   0  -4 32.2496 8.17020   2
   6   0   4 30.0042 9.82517   4
   6   0   4 28.1365 8.01836   1
  -7   0  -4 -4.7439 5.29155   3
  -7   0  -4 -6.7645 8.31852   2
   7   0   4 8.80167 9.76320   4
  -8   0  -4 30.4726 11.1148   3
  -8   0  -4 45.6075 13.1327   2
   8   0   4 31.9635 12.3093   4
  -9   0  -4 5.32789 12.0073   2
  -9   0  -4 -7.9959 9.22744   3
   9   0   4 3.61757 11.2973   4
 -10   0  -4 26.3800 17.9505   2
  10   0   4 2.29246 15.0648   4
 -11   0  -4 7.63763 23.8277   2
  15  -1  -4 13.2527 16.8394   1
 -15   1   4 4.99807 17.5467   2
  14  -1  -4 0.19838 14.2490   1
 -14   1   4 28.5685 16.3839   2
  13  -1  -4 19.0307 13.1454   1
 -13   1   4 15.7782 10.4776   2
  12  -1  -4 90.1914 10.9787   4
  12  -1  -4 104.824 13.0826   1
 -12   1   4 104.600 14.2964   2
  11  -1  -4 93.4245 10.9838   1
  11  -1  -4 90.3471 14.4493   4
 -11   1   4 75.4513 20.4230   2
  10  -1  -4 349.095 36.9188   4
  10  -1  -4 333.593 38.3547   3
  10  -1  -4 348.155 35.6037   1
 -10   1   4 355.367 33.9154   2
 -10   1   4 323.724 27.3115   4
   9  -1  -4 19.9390 5.86998   1
   9  -1  -4 14.4243 4.36672   4
  -9   1   4 16.2426 5.00689   2
  -9   1   4 16.8537 5.12489   4
   8  -1  -4 4.63652 5.77711   2
   8  -1  -4 3.94907 5.45910   1
  -8   1   4 -0.2294 5.72913   2
  -8   1   4 7.41213 4.01579   4
   7  -1  -4 140.817 22.1008   2
   7  -1  -4 166.580 10.6199   1
  -7   1   4 170.389 6.24888   4
  -7   1   4 153.280 9.83497   2
  -7   1   4 172.572 11.6033   1
   6  -1  -4 195.861 18.1463   3
   6  -1  -4 202.209 24.3963   2
   6  -1  -4 216.909 13.7573   1
  -6   1   4 190.573 16.9416   4
  -6   1   4 198.291 18.0851   1
  -6   1   4 190.590 19.8818   2
   5  -1  -4 15.8065 3.75173   3
   5  -1  -4 7.06334 3.88978   2
   5  -1  -4 11.1393 2.97916   1
  -5   1   4 12.4199 1.35818   4
  -5   1   4 5.85718 3.16545   1
  -5   1   4 8.45640 3.11140   2
   4  -1  -4 -0.3674 2.32481   1
   4  -1  -4 -8.6413 3.06817   3
   4  -1  -4 -1.7126 3.34594   2
  -4   1   4 0.73864 0.92522   4
  -4   1   4 -4.8861 2.78150   2
  -4   1   4 0.66745 2.14805   1
   3  -1  -4 110.860 7.25483   2
   3  -1  -4 118.752 6.43609   3
   3  -1  -4 115.943 5.24261   1
   3  -1  -4 122.017 4.81887   4
  -3   1   4 119.037 8.89805   3
  -3   1   4 115.837 5.04718   4
  -3   1   4 117.547 7.15222   1
   2  -1  -4 206.857 7.12076   1
   2  -1  -4 233.714 11.8534   2
   2  -1  -4 213.773 12.8592   3
   2  -1  -4 235.221 9.24597   4
  -2   1   4 226.919 16.1137   1
  -2   1   4 190.806 20.5588   3
  -2   1   4 221.322 13.4468   4
   1  -1  -4 -6.5835 2.85346   3
   1  -1  -4 -0.0444 2.63708   4
   1  -1  -4 -2.9466 1.27408   1
  -1   1   4 7.94762 3.68407   3
  -1   1   4 0.73830 2.51841   4
   0  -1  -4 17.4765 4.35229   3
   0  -1  -4 20.5209 3.78133   4
   0  -1  -4 10.7358 2.10026   1
   0   1   4 18.5446 4.43350   3
   0   1   4 13.4947 3.39404   4
  -1  -1  -4 104.018 11.1230   1
  -1  -1  -4 111.531 8.97702   3
  -1  -1  -4 88.8222 16.6924   4
   1   1   4 102.366 9.58493   4
   1   1   4 114.944 7.62161   3
  -2  -1  -4 277.112 8.30023   1
  -2  -1  -4 284.491 16.8071   3
  -2  -1  -4 270.693 19.5458   4
   2   1   4 265.800 26.1963   3
   2   1   4 280.149 12.0517   4
  -3  -1  -4 -0.6206 5.73800   3
  -3  -1  -4 5.07357 5.29838   1
  -3  -1  -4 3.73633 5.16132   2
   3   1   4 -1.0997 6.55909   3
   3   1   4 4.21851 5.26181   4
  -4  -1  -4 29.3821 7.13574   1
  -4  -1  -4 22.9906 6.87076   2
  -4  -1  -4 36.3482 7.22547   3
   4   1   4 38.1803 7.68808   3
   4   1   4 35.5334 7.60126   4
  -5  -1  -4 187.514 19.4587   3
  -5  -1  -4 134.866 28.2863   2
   5   1   4 165.332 23.4193   4
  -6  -1  -4 195.797 28.6810   3
  -6  -1  -4 209.209 26.5062   2
   6   1   4 246.356 25.3138   4
  -7  -1  -4 45.9197 10.0263   3
  -7  -1  -4 45.9705 12.4321   2
   7   1   4 31.1046 10.4156   4
  -8  -1  -4 12.7895 9.20049   3
  -8  -1  -4 -3.4975 12.4330   2
   8   1   4 19.3936 14.3672   4
  -9  -1  -4 -10.847 13.5848   2
   9   1   4 3.78778 15.4260   4
 -10  -1  -4 21.5866 15.3839   2
  10   1   4 27.7642 18.0239   4
  15  -2  -4 -8.7761 15.5943   1
 -15   2   4 6.19528 15.8514   2
  14  -2  -4 31.6738 14.3726   1
 -14   2   4 12.4035 11.8764   2
  13  -2  -4 6.84536 11.2010   1
  13  -2  -4 -5.2908 8.25869   4
 -13   2   4 -1.1188 8.79719   2
  12  -2  -4 28.1709 7.45088   4
  12  -2  -4 43.6847 11.8382   1
 -12   2   4 30.7171 9.47883   2
  11  -2  -4 -0.5504 7.13275   1
  11  -2  -4 11.1423 5.75799   4
 -11   2   4 2.39215 5.32622   2
  10  -2  -4 62.9243 9.67263   1
  10  -2  -4 55.3857 6.52287   4
 -10   2   4 53.7349 9.26140   4
 -10   2   4 70.1283 8.77229   2
   9  -2  -4 3.81108 7.27678   2
   9  -2  -4 4.69298 3.65664   4
   9  -2  -4 6.34755 6.33050   1
  -9   2   4 1.32681 4.41804   4
  -9   2   4 3.92106 4.47245   2
   8  -2  -4 194.273 12.6895   4
   8  -2  -4 186.681 18.1742   2
   8  -2  -4 203.352 14.3744   1
  -8   2   4 183.189 15.8550   4
  -8   2   4 172.541 14.2937   2
   7  -2  -4 6.74336 4.14113   2
   7  -2  -4 4.85393 3.62348   1
  -7   2   4 4.72441 4.01928   2
  -7   2   4 1.58970 4.41097   1
   6  -2  -4 690.110 37.7610   2
   6  -2  -4 678.594 40.1733   3
   6  -2  -4 704.053 50.4212   1
  -6   2   4 645.110 37.4573   2
  -6   2   4 639.474 60.0106   1
   5  -2  -4 0.27688 3.64210   2
   5  -2  -4 4.13510 3.87417   3
   5  -2  -4 1.73853 2.57985   1
  -5   2   4 0.93613 2.63621   2
  -5   2   4 -2.6572 2.62181   1
   4  -2  -4 3730.63 162.841   3
   4  -2  -4 3790.01 218.973   2
   4  -2  -4 3728.41 112.715   4
   4  -2  -4 3743.79 133.162   1
  -4   2   4 3945.97 286.746   1
   3  -2  -4 -0.4974 1.62608   1
   3  -2  -4 2.95973 3.22201   2
   3  -2  -4 -1.3061 1.70632   4
   3  -2  -4 5.67608 3.71982   3
  -3   2   4 -5.0436 4.51931   3
  -3   2   4 -2.9530 2.12733   4
  -3   2   4 -1.2722 1.85152   1
   2  -2  -4 3458.38 227.226   3
   2  -2  -4 3551.28 124.863   1
   2  -2  -4 3789.27 111.146   4
  -2   2   4 3730.88 228.931   3
  -2   2   4 3595.44 173.853   4
   1  -2  -4 0.59785 3.48907   3
   1  -2  -4 0.62297 3.00012   4
   1  -2  -4 -1.6593 1.99040   1
  -1   2   4 3.21072 3.98851   3
  -1   2   4 -6.6085 3.12895   4
   0  -2  -4 862.576 100.098   3
   0  -2  -4 885.129 36.5579   1
   0  -2  -4 877.092 113.064   4
   0   2   4 894.954 61.6209   3
   0   2   4 887.801 73.3758   4
  -1  -2  -4 -1.4266 3.87780   3
  -1  -2  -4 2.48458 3.03728   1
  -1  -2  -4 -2.6176 4.42072   4
   1   2   4 3.76110 5.09933   4
   1   2   4 -3.4499 5.13241   3
  -2  -2  -4 110.996 11.2820   2
  -2  -2  -4 134.502 11.8168   3
  -2  -2  -4 125.510 10.7330   1
   2   2   4 134.128 10.1542   3
   2   2   4 119.163 10.8543   4
  -3  -2  -4 -2.5764 5.01362   1
  -3  -2  -4 5.01196 5.15357   2
  -3  -2  -4 -7.0227 4.89785   3
   3   2   4 3.13284 6.23522   3
   3   2   4 10.6382 6.78020   4
  -4  -2  -4 46.7051 8.92354   2
  -4  -2  -4 45.3471 6.69660   3
   4   2   4 38.5240 13.3269   3
  -5  -2  -4 1.62247 6.48023   2
  -5  -2  -4 -3.3915 6.46977   3
   5   2   4 2.25836 9.24122   4
  -6  -2  -4 12.1757 9.67250   2
  -6  -2  -4 34.9931 8.66120   3
   6   2   4 30.6399 9.86758   4
  -7  -2  -4 -3.7929 10.0420   2
  -7  -2  -4 -8.7072 9.26249   3
   7   2   4 4.02024 11.8485   4
  -8  -2  -4 32.5934 13.5817   2
   8   2   4 26.7086 14.1322   4
  -9  -2  -4 -2.8937 14.1827   2
   9   2   4 7.39761 17.0056   4
  16  -3  -4 -5.1915 15.4495   1
  15  -3  -4 0.41848 15.0493   1
  14  -3  -4 14.4397 11.6884   1
 -14   3   4 13.7968 11.0753   2
  13  -3  -4 32.8283 11.8818   1
  13  -3  -4 14.0854 8.02129   4
 -13   3   4 33.1411 9.60417   2
  12  -3  -4 40.6397 12.2847   1
  12  -3  -4 23.4093 6.24783   4
 -12   3   4 20.3582 8.41239   2
  11  -3  -4 28.8907 8.55214   1
  11  -3  -4 22.2340 7.12035   4
 -11   3   4 22.6695 7.07483   4
 -11   3   4 21.4973 8.07883   2
  10  -3  -4 166.795 21.4298   2
  10  -3  -4 174.063 14.0689   1
  10  -3  -4 159.295 17.7282   4
 -10   3   4 141.390 16.3552   4
 -10   3   4 172.229 14.1662   2
   9  -3  -4 20.4722 6.92503   2
   9  -3  -4 25.0426 3.49523   4
   9  -3  -4 42.1044 7.32968   1
  -9   3   4 35.4780 4.33399   4
  -9   3   4 25.5949 4.97321   2
   8  -3  -4 72.3101 4.85728   4
   8  -3  -4 70.6708 10.5236   2
   8  -3  -4 79.6430 6.91544   1
  -8   3   4 72.7254 6.50513   2
   7  -3  -4 4.74975 4.16938   1
   7  -3  -4 0.98747 3.68030   2
  -7   3   4 -3.5470 4.76897   1
  -7   3   4 3.26948 4.66754   2
   6  -3  -4 22.1003 4.76262   1
   6  -3  -4 24.7099 4.51599   2
  -6   3   4 23.7877 5.52932   1
  -6   3   4 27.3166 4.72119   2
   5  -3  -4 152.948 8.78774   3
   5  -3  -4 154.781 8.38198   1
   5  -3  -4 170.309 5.52886   4
   5  -3  -4 167.013 10.0018   2
  -5   3   4 154.055 12.8031   1
   4  -3  -4 -1.1373 3.17742   2
   4  -3  -4 0.25580 1.59815   4
   4  -3  -4 -0.7423 4.05449   3
   4  -3  -4 -0.0638 2.22198   1
  -4   3   4 -1.7922 2.66112   1
   3  -3  -4 -1.9563 2.62569   4
   3  -3  -4 -0.7872 1.91312   1
   3  -3  -4 6.14825 4.12417   3
  -3   3   4 2.92265 2.48886   4
  -3   3   4 -1.7098 3.42203   1
   2  -3  -4 310.281 15.4001   4
   2  -3  -4 311.573 16.1664   1
   2  -3  -4 285.123 14.7621   3
  -2   3   4 294.734 22.3909   3
  -2   3   4 295.610 24.1252   4
   1  -3  -4 19.3349 4.93080   4
   1  -3  -4 14.3552 4.33435   3
  -1   3   4 21.4455 6.12187   3
  -1   3   4 20.2396 4.98386   4
   0  -3  -4 3.47279 4.94946   4
   0  -3  -4 -1.9204 3.97672   3
   0   3   4 -3.9451 5.28384   3
   0   3   4 4.30624 5.04380   4
  -1  -3  -4 40.3704 6.50308   1
  -1  -3  -4 55.5679 7.70095   2
  -1  -3  -4 35.5848 7.43482   3
   1   3   4 37.8231 7.58658   3
   1   3   4 26.3042 7.24900   4
  -2  -3  -4 43.2331 7.07569   3
  -2  -3  -4 36.2643 7.49802   1
  -2  -3  -4 49.1563 8.50337   2
   2   3   4 54.8093 7.69265   4
   2   3   4 50.2157 8.50001   3
  -3  -3  -4 72.3483 9.95285   2
  -3  -3  -4 79.5790 9.61248   3
  -3  -3  -4 62.8439 10.9445   1
   3   3   4 81.6194 11.1556   4
   3   3   4 79.5969 11.0017   3
  -4  -3  -4 75.2774 13.2908   2
  -4  -3  -4 61.0075 12.1315   3
   4   3   4 74.6949 11.0669   4
  -5  -3  -4 26.5724 10.6023   2
  -5  -3  -4 0.27055 8.38729   3
   5   3   4 2.15431 9.56231   4
  -6  -3  -4 58.9959 14.2400   2
  -6  -3  -4 44.2568 13.2625   3
   6   3   4 65.8717 16.8366   4
  -7  -3  -4 7.15198 14.2336   2
   7   3   4 -8.6664 15.5208   4
  -8  -3  -4 39.8323 16.1320   2
   8   3   4 23.6131 16.9338   4
  -9  -3  -4 5.03240 19.2366   2
   9   3   4 7.98812 22.5206   4
  16  -4  -4 47.0895 18.3012   1
  15  -4  -4 -17.006 10.1547   1
  14  -4  -4 1.01490 13.4474   1
 -14   4   4 5.22839 11.1578   2
  13  -4  -4 -4.1456 10.8593   1
 -13   4   4 1.61297 7.96335   2
  12  -4  -4 151.495 16.2411   1
  12  -4  -4 144.531 15.5876   4
 -12   4   4 160.366 12.0495   2
  11  -4  -4 10.2899 4.25035   4
  11  -4  -4 -2.3554 9.42185   2
  11  -4  -4 -1.6212 5.08367   1
 -11   4   4 2.71809 4.87163   2
 -11   4   4 0.00000 4.62578   4
  10  -4  -4 4.87846 6.69488   2
  10  -4  -4 18.9458 3.54945   4
  10  -4  -4 32.8775 7.91517   1
 -10   4   4 25.2178 5.06057   2
   9  -4  -4 -3.5281 2.06982   4
   9  -4  -4 -7.8410 5.36670   1
   9  -4  -4 7.11003 5.47746   2
  -9   4   4 3.47427 3.46043   2
   8  -4  -4 202.297 5.61192   4
   8  -4  -4 196.662 19.9541   2
   8  -4  -4 216.259 18.7278   1
  -8   4   4 198.762 11.1845   2
   7  -4  -4 2.25483 3.91882   2
   7  -4  -4 -2.0215 3.54962   1
  -7   4   4 -2.1405 4.01546   1
   6  -4  -4 835.430 21.0247   4
   6  -4  -4 780.998 48.0360   2
   6  -4  -4 798.933 28.0351   1
   6  -4  -4 773.633 16.5680   4
  -6   4   4 822.075 57.3430   1
   5  -4  -4 2.06939 2.87929   1
   5  -4  -4 4.14084 2.15098   4
   5  -4  -4 -1.8029 3.04785   3
   5  -4  -4 -0.8560 3.21727   2
  -5   4   4 -3.6562 3.64099   1
   4  -4  -4 8170.59 231.543   1
   4  -4  -4 9091.21 350.687   4
   4  -4  -4 8478.39 375.869   3
   3  -4  -4 -2.1627 2.55632   1
   3  -4  -4 0.56299 3.41400   4
   3  -4  -4 1.39572 3.21592   3
   2  -4  -4 901.999 33.7225   1
   2  -4  -4 913.006 41.3081   4
   2  -4  -4 829.091 40.0313   3
  -2   4   4 903.077 51.4954   4
   1  -4  -4 -8.9182 4.90859   4
   1  -4  -4 -8.7535 4.11021   3
  -1   4   4 -4.8740 5.29299   4
  -1   4   4 2.33548 6.20354   3
   0  -4  -4 212.910 14.5199   3
   0  -4  -4 236.683 22.0217   2
   0   4   4 188.764 19.7048   3
   0   4   4 236.613 19.9873   4
  -1  -4  -4 -7.1827 6.43230   1
  -1  -4  -4 -1.6748 5.60720   3
  -1  -4  -4 4.03192 6.04860   2
   1   4   4 8.53225 6.73840   3
   1   4   4 -7.8021 6.95236   4
  -2  -4  -4 10.4248 5.52767   2
  -2  -4  -4 16.0325 6.30251   3
  -2  -4  -4 8.30468 6.04801   1
   2   4   4 6.45556 8.16663   4
   2   4   4 21.5732 10.2135   3
  -3  -4  -4 2.51177 5.88768   3
  -3  -4  -4 6.79205 5.31535   2
   3   4   4 9.76709 8.75511   4
  -4  -4  -4 116.041 17.1629   3
  -4  -4  -4 73.6139 19.8719   2
   4   4   4 118.573 19.9956   4
  -5  -4  -4 -7.6091 9.28035   3
  -5  -4  -4 -17.711 10.9682   2
   5   4   4 -31.055 11.9830   4
  -6  -4  -4 8.01380 14.5496   2
   6   4   4 19.9752 16.8546   4
  -7  -4  -4 -5.8746 15.2030   2
   7   4   4 -10.901 11.6457   4
  -8  -4  -4 29.1763 19.0369   2
   8   4   4 2.29546 20.2995   4
  16  -5  -4 4.36834 16.8827   1
  15  -5  -4 5.43009 13.9707   1
  14  -5  -4 6.21025 9.45067   1
  13  -5  -4 29.2811 12.0658   1
 -13   5   4 26.3727 8.51099   2
  12  -5  -4 13.5652 9.33726   1
  12  -5  -4 29.6990 5.72335   4
 -12   5   4 21.7924 7.12269   2
  11  -5  -4 23.4804 8.20434   1
  11  -5  -4 43.1225 8.31994   2
 -11   5   4 42.5774 6.44241   2
  10  -5  -4 23.0244 6.50651   2
  10  -5  -4 15.5453 3.18423   4
  10  -5  -4 14.6000 7.35317   1
 -10   5   4 16.1357 5.32784   2
   9  -5  -4 22.8985 2.59492   4
   9  -5  -4 21.5508 6.36670   1
   9  -5  -4 16.3826 6.08664   2
  -9   5   4 14.2475 5.09190   2
   8  -5  -4 152.988 19.1842   2
   8  -5  -4 185.026 14.7400   1
   8  -5  -4 168.413 6.01899   4
   7  -5  -4 44.5772 2.68893   4
   7  -5  -4 36.5208 2.79593   4
   7  -5  -4 42.2545 5.92457   2
   7  -5  -4 37.4333 5.71966   1
  -7   5   4 31.6650 6.96866   1
   6  -5  -4 128.932 6.50049   4
   6  -5  -4 125.435 7.57459   2
   6  -5  -4 149.337 7.13185   1
   6  -5  -4 125.997 7.02775   3
  -6   5   4 142.761 11.2467   1
   5  -5  -4 3.81256 5.16665   3
   5  -5  -4 -1.4950 2.70151   4
   5  -5  -4 0.92109 3.33542   1
   5  -5  -4 0.56217 3.40002   2
  -5   5   4 4.49469 5.40866   1
   4  -5  -4 -6.0675 3.73491   1
   4  -5  -4 -4.7064 3.48272   4
   4  -5  -4 0.22807 3.06515   3
   3  -5  -4 92.5911 7.20399   3
   3  -5  -4 85.7503 8.51433   1
   3  -5  -4 92.2874 8.70619   4
   2  -5  -4 72.3075 7.42180   3
   2  -5  -4 77.4894 5.61844   1
   2  -5  -4 63.6305 8.03004   4
   1  -5  -4 100.774 10.1849   1
   1  -5  -4 117.174 10.7643   3
   1  -5  -4 100.714 14.3114   2
  -1   5   4 105.051 11.7749   4
   0  -5  -4 23.6558 7.03824   3
   0  -5  -4 27.2989 6.54606   2
   0   5   4 28.9547 8.34868   4
  -1  -5  -4 16.3284 6.95275   3
  -1  -5  -4 14.6214 7.64535   2
   1   5   4 -14.680 7.96819   4
  -2  -5  -4 24.8194 10.0989   2
  -2  -5  -4 17.9853 8.44370   3
   2   5   4 36.8714 10.2071   4
  -3  -5  -4 20.7150 10.5260   2
  -3  -5  -4 21.1412 9.31240   3
   3   5   4 44.0795 12.4526   4
  -4  -5  -4 34.2274 9.86504   3
  -4  -5  -4 50.8860 12.2593   2
   4   5   4 80.9342 15.9089   4
  -5  -5  -4 3.50759 12.9030   2
   5   5   4 -1.8912 10.1170   4
  -6  -5  -4 20.8842 15.8666   2
   6   5   4 0.41294 16.5748   4
  -7  -5  -4 18.7113 17.6307   2
   7   5   4 19.8869 14.3940   4
  16  -6  -4 46.8693 19.1795   1
  15  -6  -4 17.7243 14.8115   1
  14  -6  -4 0.62407 11.5494   1
  13  -6  -4 -9.0761 9.51249   1
 -13   6   4 6.31709 7.21630   2
  12  -6  -4 170.811 19.8406   1
 -12   6   4 166.293 12.0044   2
  11  -6  -4 3.13887 6.63398   1
  11  -6  -4 3.26722 3.48578   4
 -11   6   4 -4.1079 4.19438   2
  10  -6  -4 72.4585 5.01647   4
  10  -6  -4 73.6586 8.64637   2
  10  -6  -4 83.6725 9.84370   1
   9  -6  -4 7.23641 5.21699   2
   9  -6  -4 -0.8407 5.26527   1
   9  -6  -4 0.80756 2.20023   4
   8  -6  -4 580.976 28.9649   4
   8  -6  -4 588.290 25.4626   4
   8  -6  -4 608.533 20.7214   2
   8  -6  -4 562.886 29.0029   1
   7  -6  -4 -1.6390 4.34163   1
   7  -6  -4 -1.2381 2.88081   4
   7  -6  -4 -1.6934 4.43668   2
   6  -6  -4 142.861 15.9768   1
   6  -6  -4 138.891 7.39508   4
   6  -6  -4 137.991 11.8422   3
   6  -6  -4 148.323 12.8757   2
  -6   6   4 122.296 12.8033   1
   5  -6  -4 -0.1580 5.08925   3
   5  -6  -4 -3.5767 3.66310   4
   5  -6  -4 0.60192 3.74901   1
  -5   6   4 3.98812 5.33663   1
   4  -6  -4 251.292 15.3657   1
   4  -6  -4 237.900 20.6416   3
   4  -6  -4 227.146 15.7810   4
   3  -6  -4 3.41228 5.31240   4
   3  -6  -4 -0.1481 4.03765   1
   3  -6  -4 -3.6982 5.09102   3
   2  -6  -4 368.420 37.7337   1
   2  -6  -4 389.460 29.1600   3
   2  -6  -4 404.180 27.2424   2
   1  -6  -4 10.1992 5.53780   1
   1  -6  -4 7.15752 6.49468   2
   1  -6  -4 -7.5296 5.58839   3
   0  -6  -4 55.6279 9.32586   2
   0  -6  -4 79.1433 9.16028   3
  -1  -6  -4 2.87886 5.96493   2
  -1  -6  -4 4.30265 6.06181   3
   1   6   4 -0.3389 9.75392   4
  -2  -6  -4 94.1373 14.6297   3
  -2  -6  -4 101.280 14.0431   2
   2   6   4 108.322 12.5203   4
  -3  -6  -4 3.67527 11.3841   2
  -3  -6  -4 6.05574 9.62860   3
   3   6   4 -17.713 11.4263   4
  -4  -6  -4 23.8806 14.8827   2
   4   6   4 41.4626 15.0071   4
  -5  -6  -4 -8.8383 14.0259   2
   5   6   4 -11.581 11.2386   4
  -6  -6  -4 26.0019 17.8726   2
  16  -7  -4 3.92144 18.4441   1
  15  -7  -4 -3.9748 16.5716   1
  14  -7  -4 2.55882 13.4969   1
  13  -7  -4 -0.6067 10.5448   1
  12  -7  -4 30.1707 13.0533   1
  11  -7  -4 27.1371 9.58251   1
  10  -7  -4 104.473 5.44565   4
  10  -7  -4 90.8708 9.01485   1
   9  -7  -4 7.56697 7.39346   1
   9  -7  -4 11.3349 3.29294   4
   9  -7  -4 9.82795 5.31268   2
   8  -7  -4 131.841 13.7984   2
   8  -7  -4 128.306 7.58035   1
   8  -7  -4 128.727 7.41722   4
   7  -7  -4 2.28620 4.07252   4
   7  -7  -4 -2.7606 4.97475   2
   7  -7  -4 0.23394 5.26298   1
   6  -7  -4 96.2770 9.59019   3
   6  -7  -4 78.5697 6.19803   4
   6  -7  -4 100.703 9.40476   1
   5  -7  -4 57.0062 6.57678   4
   5  -7  -4 41.8719 7.79497   3
   5  -7  -4 47.0688 6.64069   1
   4  -7  -4 3.52353 6.21610   4
   4  -7  -4 -5.1919 3.81372   1
   4  -7  -4 3.04773 6.32099   3
   3  -7  -4 87.2598 9.58971   2
   3  -7  -4 82.3549 10.5551   1
   3  -7  -4 85.5176 8.83014   3
   2  -7  -4 25.9592 7.37108   3
   2  -7  -4 26.5428 6.85381   1
   2  -7  -4 31.4944 9.32164   2
   1  -7  -4 37.3159 8.30454   2
   1  -7  -4 44.8880 8.60010   1
   1  -7  -4 39.5319 8.65994   3
   0  -7  -4 10.1311 8.77862   2
   0  -7  -4 11.4823 9.26136   3
  -1  -7  -4 36.0948 9.84819   2
  -1  -7  -4 24.6686 10.3941   3
  -2  -7  -4 14.1696 11.0426   2
  -2  -7  -4 -5.0557 9.00822   3
  -3  -7  -4 9.82631 12.1132   2
  -4  -7  -4 8.75509 15.6385   2
  -5  -7  -4 22.7235 17.0782   2
  16  -8  -4 8.50572 17.9939   1
  15  -8  -4 -5.5013 14.9314   1
  14  -8  -4 67.4891 13.0057   1
  13  -8  -4 -8.0131 10.4908   1
  12  -8  -4 121.540 20.1948   1
  11  -8  -4 -6.0028 6.87485   1
  10  -8  -4 62.2982 4.97376   4
  10  -8  -4 84.3688 10.3627   1
   9  -8  -4 1.84507 3.48197   4
   9  -8  -4 -12.525 6.52482   1
   8  -8  -4 1079.32 36.1966   1
   8  -8  -4 1029.45 64.5190   2
   8  -8  -4 1034.84 36.3321   4
   7  -8  -4 7.78548 6.30537   1
   7  -8  -4 -6.5447 6.29787   2
   7  -8  -4 6.54565 6.03548   4
   7  -8  -4 7.29982 7.42044   3
   6  -8  -4 344.242 45.1354   4
   6  -8  -4 374.080 26.3238   3
   6  -8  -4 415.985 38.1567   1
   5  -8  -4 1.22616 5.61024   1
   5  -8  -4 -14.834 6.66437   3
   5  -8  -4 -1.5051 5.65938   2
   4  -8  -4 707.811 33.6239   2
   4  -8  -4 730.779 40.2766   3
   4  -8  -4 684.714 37.6963   1
   3  -8  -4 6.54481 4.96881   1
   3  -8  -4 4.20707 5.84992   2
   3  -8  -4 5.35421 7.08534   3
   2  -8  -4 47.0917 7.67466   1
   2  -8  -4 51.1784 8.78384   3
   2  -8  -4 63.5526 9.22894   2
   1  -8  -4 6.90980 8.90600   2
   1  -8  -4 -0.0271 8.69503   3
   1  -8  -4 3.72082 6.86527   1
   0  -8  -4 152.484 21.2977   3
   0  -8  -4 139.766 34.7040   2
   0  -8  -4 150.675 18.2143   1
  -1  -8  -4 11.8858 12.2144   3
  -1  -8  -4 9.92706 11.2130   2
  -2  -8  -4 -5.7011 13.8650   2
  -3  -8  -4 -20.200 15.0651   2
  -4  -8  -4 26.9821 18.9057   2
  16  -9  -4 22.9196 19.0740   1
  15  -9  -4 12.6583 16.5314   1
  14  -9  -4 5.72054 14.1536   1
  13  -9  -4 13.0650 12.6209   1
  12  -9  -4 0.61133 5.25928   1
  11  -9  -4 14.5730 8.81617   1
  10  -9  -4 -3.7157 8.37395   1
   9  -9  -4 8.61717 5.79342   1
   8  -9  -4 3.32671 4.70115   2
   8  -9  -4 6.52333 7.10776   1
   7  -9  -4 21.3895 9.49152   3
   7  -9  -4 16.8013 6.87682   1
   7  -9  -4 35.9726 6.94289   2
   6  -9  -4 58.3857 10.3207   1
   6  -9  -4 62.7801 8.45027   2
   6  -9  -4 52.7784 8.76438   3
   5  -9  -4 0.80436 7.43558   3
   5  -9  -4 1.85609 6.41046   2
   5  -9  -4 8.87238 6.18795   1
   4  -9  -4 -6.0262 7.18738   3
   4  -9  -4 -0.8778 7.81311   2
   4  -9  -4 -3.6340 6.04942   1
   3  -9  -4 7.96562 7.88288   3
   3  -9  -4 10.1808 6.29043   1
   3  -9  -4 -2.4584 7.37881   2
   2  -9  -4 19.5748 8.54241   1
   2  -9  -4 24.3391 11.6314   3
   2  -9  -4 22.6361 11.0942   2
   1  -9  -4 7.34902 9.05600   3
   1  -9  -4 -1.6925 11.0036   2
   1  -9  -4 6.64524 7.98424   1
   0  -9  -4 2.06962 13.9688   2
   0  -9  -4 2.89710 10.3395   3
   0  -9  -4 35.9462 11.2552   1
  -1  -9  -4 18.6010 13.4455   2
  -1  -9  -4 -0.7199 9.41185   1
  -2  -9  -4 41.4288 15.2460   2
  -3  -9  -4 4.99198 19.0468   2
  16 -10  -4 21.3819 15.5729   1
  15 -10  -4 -6.6950 10.9322   1
  14 -10  -4 52.8016 16.7208   1
  13 -10  -4 -8.2216 12.4463   1
  12 -10  -4 37.2097 11.0739   1
  11 -10  -4 -4.6721 8.52136   1
  10 -10  -4 2.30447 9.46766   1
   9 -10  -4 -1.6532 7.56896   1
   8 -10  -4 195.074 18.4294   3
   8 -10  -4 211.763 26.8896   2
   8 -10  -4 185.839 20.6513   1
   7 -10  -4 -8.5134 5.13054   2
   7 -10  -4 7.59304 6.92663   1
   7 -10  -4 -5.4674 8.62891   3
   6 -10  -4 115.194 14.9493   1
   6 -10  -4 137.889 15.2932   3
   6 -10  -4 124.720 12.4666   2
   5 -10  -4 1.00017 6.92336   2
   5 -10  -4 -5.1845 7.46201   1
   5 -10  -4 -7.1396 7.99445   3
   4 -10  -4 13.5722 8.12034   2
   4 -10  -4 35.1107 8.89274   1
   4 -10  -4 19.6494 11.1095   3
   3 -10  -4 -9.3464 7.99548   1
   3 -10  -4 -7.1272 10.9880   2
   3 -10  -4 8.13577 8.78715   3
   2 -10  -4 18.1262 9.75857   1
   2 -10  -4 28.4850 12.3077   3
   2 -10  -4 32.8782 11.7197   2
   1 -10  -4 -8.1425 11.2267   2
   1 -10  -4 -1.2147 10.7891   1
   1 -10  -4 -2.7243 10.4975   3
   0 -10  -4 129.145 19.6274   2
   0 -10  -4 106.337 17.0783   1
  -1 -10  -4 12.8260 13.5320   1
  -1 -10  -4 -21.646 16.9884   2
  -2 -10  -4 -17.952 18.7943   2
  15 -11  -4 35.2678 18.2528   1
  14 -11  -4 -10.745 15.2593   1
  13 -11  -4 14.3491 12.6385   1
  12 -11  -4 9.03146 11.4798   1
  11 -11  -4 -13.467 10.5407   1
  10 -11  -4 7.97143 9.24904   1
   9 -11  -4 6.85377 8.34896   1
   9 -11  -4 17.4044 10.4542   3
   8 -11  -4 -3.6197 9.69847   3
   8 -11  -4 16.2046 8.62509   1
   7 -11  -4 4.34357 10.1257   1
   7 -11  -4 19.7734 7.33771   2
   7 -11  -4 21.2397 11.1070   3
   6 -11  -4 29.5446 11.3662   3
   6 -11  -4 15.9924 9.77433   2
   6 -11  -4 21.8159 7.82655   1
   5 -11  -4 14.7645 10.4674   2
   5 -11  -4 8.62178 11.0168   3
   5 -11  -4 -7.9562 8.99652   1
   4 -11  -4 1.32045 9.38358   1
   4 -11  -4 5.97588 11.2318   3
   4 -11  -4 0.96561 9.58372   2
   3 -11  -4 -7.6101 9.81759   2
   3 -11  -4 3.89509 10.1916   1
   3 -11  -4 7.32133 9.85534   3
   2 -11  -4 6.48992 11.2811   3
   2 -11  -4 8.59151 11.3187   1
   2 -11  -4 21.1977 13.3143   2
   1 -11  -4 9.82936 14.0508   1
   1 -11  -4 -18.620 15.4110   2
   0 -11  -4 41.1376 16.7434   1
   0 -11  -4 48.0138 17.1875   2
  14 -12  -4 13.1079 15.0242   1
  13 -12  -4 -13.226 13.3238   1
  12 -12  -4 140.971 19.3938   1
  11 -12  -4 -4.4392 12.2496   1
  10 -12  -4 6.72374 10.2407   1
  10 -12  -4 26.0039 13.1242   3
   9 -12  -4 4.78166 12.5409   3
   9 -12  -4 -3.0240 10.8485   1
   8 -12  -4 74.5638 16.8168   3
   8 -12  -4 46.4971 13.6506   1
   7 -12  -4 12.7289 11.5123   1
   7 -12  -4 -4.5467 11.3566   3
   6 -12  -4 14.4470 9.51665   2
   6 -12  -4 37.5067 13.5257   3
   6 -12  -4 2.02122 10.2135   1
   5 -12  -4 5.85785 10.7276   1
   5 -12  -4 2.79150 11.1842   3
   5 -12  -4 -1.8625 12.4870   2
   4 -12  -4 70.7936 13.7712   1
   4 -12  -4 89.5712 15.3357   2
   4 -12  -4 94.5950 15.1900   3
   3 -12  -4 -1.8152 12.8580   3
   3 -12  -4 -18.419 14.5833   2
   3 -12  -4 9.90433 11.9430   1
   2 -12  -4 21.0882 14.0444   1
   2 -12  -4 41.3906 15.2849   2
   1 -12  -4 -8.1309 10.2295   1
   1 -12  -4 -18.459 17.8740   2
  13 -13  -4 4.67059 13.2077   1
  12 -13  -4 -36.635 14.4300   1
  11 -13  -4 12.4312 15.7091   3
  11 -13  -4 -0.3105 12.5557   1
  10 -13  -4 10.3474 12.4890   1
  10 -13  -4 29.1621 16.6942   3
   9 -13  -4 -0.8333 10.7463   1
   9 -13  -4 -15.848 14.2642   3
   8 -13  -4 2.44972 14.8000   3
   8 -13  -4 8.68341 10.1178   1
   7 -13  -4 25.4101 10.2354   3
   7 -13  -4 20.6457 11.0089   1
   6 -13  -4 0.10175 13.1840   1
   6 -13  -4 -1.2857 12.6772   3
   5 -13  -4 -13.981 12.4333   1
   5 -13  -4 15.5102 14.4822   3
   5 -13  -4 -5.9112 25.1360   2
   4 -13  -4 5.73283 15.6086   2
   4 -13  -4 -2.0651 19.4969   3
   4 -13  -4 -3.1184 13.3367   1
  11 -14  -4 0.00000 17.1327   1
  11 -14  -4 -8.9438 18.3374   3
  10 -14  -4 21.1074 16.5360   1
  10 -14  -4 -20.482 17.2883   3
   9 -14  -4 -6.5002 15.4937   1
   9 -14  -4 2.28018 13.9112   3
   8 -14  -4 20.2722 13.7034   1
   8 -14  -4 12.1795 15.6003   3
   7 -14  -4 4.63173 17.9843   3
   7 -14  -4 5.32625 10.8618   1
   2 -16   5 11.9920 20.0691   1
   3 -16   5 -18.355 18.4543   1
   4 -16   5 8.61659 19.3144   1
   5 -16   5 21.2280 17.2125   1
   6 -16   5 -11.884 17.3077   1
   7 -16   5 -0.4237 19.2508   1
   8 -16   5 -13.520 20.7262   1
   8 -16   5 -1.5695 18.4421   4
   9 -16   5 2.73216 19.5042   4
   9 -16   5 4.60673 22.3416   1
  -1 -15   5 -14.517 16.1719   1
   0 -15   5 14.9516 18.5761   1
   0 -15   5 6.14034 16.5494   2
   1 -15   5 34.0069 13.6929   2
   1 -15   5 26.4763 14.0835   1
   2 -15   5 -17.790 16.4260   1
   3 -15   5 35.9080 17.4619   1
   4 -15   5 -0.4451 11.0363   1
   5 -15   5 35.8847 14.7396   1
   6 -15   5 -20.859 16.4954   1
   7 -15   5 33.8475 13.8410   1
   8 -15   5 -15.385 15.6410   4
   8 -15   5 2.46067 17.9827   1
   9 -15   5 14.0433 14.0725   1
   9 -15   5 0.29491 15.6139   4
  10 -15   5 0.07982 16.7810   4
  10 -15   5 11.1924 17.8926   1
  11 -15   5 28.0233 21.0260   1
  11 -15   5 -7.6919 15.2742   4
  -3 -14   5 7.43898 20.9552   1
  -2 -14   5 15.9649 17.6059   2
  -2 -14   5 12.1189 16.5900   1
  -1 -14   5 -16.464 13.0090   2
  -1 -14   5 15.3265 12.3459   1
   0 -14   5 8.36820 13.1135   2
   0 -14   5 -9.0116 17.5707   1
   1 -14   5 9.53416 12.9330   2
   1 -14   5 22.4483 16.9061   1
   2 -14   5 21.7134 11.0921   2
   2 -14   5 17.3763 14.5174   1
   3 -14   5 6.32306 13.0492   1
   4 -14   5 -0.6769 9.14540   1
   5 -14   5 -13.998 13.8626   1
   6 -14   5 11.8606 10.4525   1
   7 -14   5 14.4423 17.2188   1
   7 -14   5 28.6433 14.0114   4
   8 -14   5 5.39654 12.7478   4
   8 -14   5 -15.840 13.9063   1
   9 -14   5 4.24700 14.0182   1
   9 -14   5 -5.6195 14.4999   4
  10 -14   5 6.69786 15.7475   1
  10 -14   5 -25.990 14.2134   4
  11 -14   5 22.8243 12.4967   1
  11 -14   5 16.5227 15.5696   4
  -4 -13   5 -13.169 18.8992   2
  -3 -13   5 6.06340 16.4783   2
  -2 -13   5 -15.341 13.8689   2
  -2 -13   5 3.87681 15.2385   1
  -1 -13   5 -33.805 15.4986   2
  -1 -13   5 31.1322 11.9418   1
   0 -13   5 12.3755 12.8237   1
   0 -13   5 -26.674 14.4036   2
   1 -13   5 4.02748 10.1696   2
   1 -13   5 35.6567 13.0681   1
   2 -13   5 -20.553 11.8575   1
   2 -13   5 -5.4052 10.1219   2
   3 -13   5 71.4477 14.9001   1
   3 -13   5 74.1400 15.1715   2
   4 -13   5 12.8603 11.7086   1
   5 -13   5 56.6091 15.6537   1
   6 -13   5 11.4962 14.1736   1
   7 -13   5 28.8926 15.2884   1
   7 -13   5 40.7407 12.8262   4
   8 -13   5 6.06264 11.0957   4
   8 -13   5 15.6577 14.5117   1
   9 -13   5 -8.9921 11.4600   4
   9 -13   5 32.4797 14.6094   1
  10 -13   5 15.5610 14.8015   1
  10 -13   5 12.0901 13.9171   4
  11 -13   5 30.0369 15.3942   4
  11 -13   5 17.3724 14.7392   1
  12 -13   5 -7.1682 12.9268   1
  12 -13   5 -8.5248 13.6634   4
  -5 -12   5 13.3129 17.7746   2
  -4 -12   5 12.5775 17.9287   2
  -3 -12   5 17.9022 14.3812   2
  -2 -12   5 -5.2053 13.9987   2
  -1 -12   5 -6.0945 13.7269   2
  -1 -12   5 15.9399 13.5778   1
   0 -12   5 4.06893 10.4580   2
   0 -12   5 33.6723 12.5786   1
   1 -12   5 101.573 15.9350   1
   1 -12   5 92.2999 17.5727   2
   2 -12   5 17.7949 6.51093   2
   2 -12   5 1.82640 7.24123   1
   3 -12   5 46.6901 9.35484   2
   3 -12   5 23.3905 10.6777   1
   4 -12   5 18.7983 8.39449   1
   4 -12   5 9.56184 6.84661   2
   5 -12   5 11.4627 10.6763   2
   5 -12   5 21.8451 11.7485   1
   6 -12   5 38.0986 13.7527   1
   7 -12   5 45.4747 13.0490   1
   7 -12   5 43.1908 12.7713   4
   8 -12   5 7.69394 12.9877   1
   8 -12   5 3.95052 10.1737   4
   9 -12   5 5.03381 10.3978   4
   9 -12   5 14.9105 12.5767   1
  10 -12   5 4.48453 14.7325   1
  10 -12   5 -22.005 12.5377   4
  11 -12   5 64.7311 14.4558   4
  11 -12   5 55.5589 17.9513   1
  12 -12   5 15.2768 15.6609   4
  12 -12   5 -15.902 16.9351   1
  -6 -11   5 21.8724 17.6490   2
  -5 -11   5 54.2057 16.2761   2
  -4 -11   5 4.03705 17.2313   2
  -3 -11   5 20.2458 13.3717   2
  -2 -11   5 -7.1000 12.2681   2
  -1 -11   5 49.8913 15.1257   1
   0 -11   5 -5.4789 8.74417   1
   0 -11   5 -1.1518 7.89683   2
   1 -11   5 53.1278 12.9128   1
   1 -11   5 44.9286 10.0742   2
   2 -11   5 3.67002 7.78501   2
   2 -11   5 1.06887 5.97826   1
   3 -11   5 73.8960 8.82938   2
   3 -11   5 86.5813 13.1495   1
   4 -11   5 5.71290 8.55653   1
   4 -11   5 8.64225 5.92437   2
   5 -11   5 23.7353 5.60707   2
   5 -11   5 42.1286 11.8700   1
   6 -11   5 -1.3971 6.78483   1
   6 -11   5 -7.9375 9.81898   4
   7 -11   5 38.4589 12.4740   1
   7 -11   5 48.2131 12.8860   4
   8 -11   5 4.69099 10.7721   1
   8 -11   5 6.15876 9.72448   4
   9 -11   5 21.9026 10.5785   1
   9 -11   5 8.94354 11.0326   4
  10 -11   5 9.37180 11.7037   4
  10 -11   5 12.9617 13.3310   1
  11 -11   5 29.0033 16.7249   1
  11 -11   5 23.2884 12.9436   4
  12 -11   5 8.42988 19.4612   1
  12 -11   5 5.60302 8.86557   4
  13 -11   5 -15.126 19.9201   1
  13 -11   5 18.7550 16.5453   4
  -8 -10   5 -28.391 19.1148   2
  -7 -10   5 -10.832 17.6789   2
  -6 -10   5 42.9752 17.2123   2
  -5 -10   5 -11.958 11.5454   2
  -4 -10   5 17.2103 12.3124   2
  -3 -10   5 25.4647 11.0427   2
  -2 -10   5 2.50147 8.69139   2
  -1 -10   5 36.1580 9.89883   2
  -1 -10   5 21.2789 9.95516   3
   0 -10   5 38.8941 11.2953   3
   0 -10   5 26.3283 6.89568   2
   0 -10   5 36.8875 6.73132   1
   1 -10   5 284.151 40.7173   1
   1 -10   5 291.856 47.7082   2
   2 -10   5 38.6827 9.68661   1
   2 -10   5 53.2793 9.83295   2
  -3  10  -5 78.1969 10.2477   2
   3 -10   5 99.8474 16.8093   1
   3 -10   5 125.434 12.1832   2
  -4  10  -5 190.934 11.4057   2
   4 -10   5 204.555 28.3512   2
   4 -10   5 174.830 21.4820   1
  -5  10  -5 49.5247 5.63426   2
   5 -10   5 33.0585 8.53147   4
   5 -10   5 48.9568 10.9725   1
  -6  10  -5 27.3394 4.49068   2
   6 -10   5 10.4870 10.7143   1
   6 -10   5 23.3008 9.50712   4
   7 -10   5 3.65223 8.91803   4
   7 -10   5 26.3930 9.79578   1
   8 -10   5 15.1881 9.32937   1
   8 -10   5 16.1031 9.29729   4
   9 -10   5 11.0447 12.4282   1
   9 -10   5 5.40500 10.8953   4
  10 -10   5 9.74427 12.0488   1
  10 -10   5 -5.9947 9.33473   4
  11 -10   5 112.737 15.0551   4
  11 -10   5 132.416 17.7727   1
  12 -10   5 16.7435 14.7675   4
  12 -10   5 15.8102 16.2042   1
  13 -10   5 8.92993 16.7911   4
  13 -10   5 2.00377 16.9049   1
  -9  -9   5 -14.648 19.0091   2
  -8  -9   5 7.14744 17.1634   2
  -7  -9   5 7.95685 16.8641   2
  -6  -9   5 5.47326 12.8025   2
  -5  -9   5 54.9877 13.8914   2
  -4  -9   5 8.82667 12.8081   2
  -3  -9   5 171.216 18.3066   2
  -2  -9   5 2.91157 4.88954   3
  -2  -9   5 10.7680 7.16830   2
  -1  -9   5 104.932 10.7591   3
  -1  -9   5 121.320 12.0989   2
   0  -9   5 2.91930 5.83234   3
   0  -9   5 6.97242 6.54498   1
   0  -9   5 8.00791 5.40691   2
  -1   9  -5 35.7865 6.58227   2
   1  -9   5 37.0953 8.54346   2
   1  -9   5 52.4573 8.64509   1
   1  -9   5 30.8121 7.39060   3
  -2   9  -5 -5.2545 4.59260   2
   2  -9   5 4.80381 5.04319   2
   2  -9   5 7.19443 4.15331   1
  -3   9  -5 46.2329 6.57494   2
   3  -9   5 49.5641 6.67890   1
   3  -9   5 46.8786 5.76702   2
  -4   9  -5 5.03130 4.21208   2
   4  -9   5 -0.1585 4.31212   2
   4  -9   5 -3.7563 4.08034   1
  -5   9  -5 159.806 8.49021   2
   5  -9   5 164.696 10.8541   1
   5  -9   5 135.375 12.1113   4
  -6   9  -5 -3.0611 4.03392   2
   6  -9   5 8.17734 8.08278   1
   6  -9   5 3.74071 7.21115   4
  -7   9  -5 227.642 12.5547   2
   7  -9   5 209.424 15.1566   4
   7  -9   5 236.801 16.3848   1
  -8   9  -5 4.05926 3.92570   2
   8  -9   5 1.22713 8.57214   1
   8  -9   5 9.89840 7.99463   4
   9  -9   5 78.4411 11.9542   1
   9  -9   5 71.5695 13.0618   4
  10  -9   5 9.43400 11.9257   1
  10  -9   5 -5.7489 10.2452   4
  11  -9   5 -2.2612 12.9386   1
  11  -9   5 19.9870 13.3530   4
  12  -9   5 -7.3460 14.7398   1
  12  -9   5 -7.1558 14.6762   4
  13  -9   5 8.55345 16.8819   4
  13  -9   5 -9.8892 16.6493   1
 -10  -8   5 29.5624 22.0899   2
  -9  -8   5 46.2826 21.8618   2
  -8  -8   5 -24.405 16.8272   2
  -7  -8   5 0.44252 12.2344   2
  -6  -8   5 23.6814 10.5831   2
  -5  -8   5 -9.6542 8.98879   2
  -4  -8   5 75.5674 11.1905   2
  -3  -8   5 24.6237 4.48557   3
  -3  -8   5 16.0323 7.80772   2
  -2  -8   5 50.2287 6.56669   3
  -2  -8   5 63.0888 8.83852   2
  -1  -8   5 61.6172 11.2058   2
  -1  -8   5 61.0540 7.17796   3
   0   8  -5 -1.3231 5.36340   2
   0  -8   5 8.52462 7.08569   1
   0  -8   5 1.36041 4.75937   3
   0  -8   5 5.36098 5.10703   2
  -1   8  -5 30.0221 6.72428   2
   1  -8   5 26.0452 5.34684   2
   1  -8   5 19.6177 6.69724   1
  -2   8  -5 11.3168 5.36408   2
  -2   8  -5 15.4664 4.80281   3
   2  -8   5 11.3733 4.32790   2
   2  -8   5 10.7158 4.49780   1
  -3   8  -5 2.25551 4.31479   2
  -3   8  -5 -4.4573 4.54482   3
   3  -8   5 -7.1245 5.33377   1
   3  -8   5 4.41315 3.96299   2
  -4   8  -5 46.2846 5.92572   2
  -4   8  -5 51.5894 7.85923   3
   4  -8   5 37.2259 7.86130   4
   4  -8   5 33.5297 8.80618   1
  -5   8  -5 97.0868 6.55140   2
  -5   8  -5 86.9051 9.22624   3
   5  -8   5 93.8830 8.55758   1
   5  -8   5 97.6124 8.87216   4
  -6   8  -5 24.9177 7.31082   3
   6  -8   5 13.9641 7.20027   1
   6  -8   5 19.9346 6.96007   4
  -7   8  -5 130.524 10.6172   3
  -7   8  -5 141.885 11.3811   2
   7  -8   5 150.994 11.2156   1
   7  -8   5 139.157 11.4620   4
  -8   8  -5 2.95741 4.25875   2
  -8   8  -5 3.49028 7.32651   3
   8  -8   5 -4.9261 7.76033   4
   8  -8   5 -9.9056 8.23519   1
  -9   8  -5 47.3297 6.73245   2
   9  -8   5 41.1155 11.5796   1
   9  -8   5 33.8743 10.2197   4
  10  -8   5 10.7579 12.9837   1
  10  -8   5 -9.4359 11.2639   4
  11  -8   5 13.0511 13.1476   4
  11  -8   5 3.10817 15.0881   1
  12  -8   5 -3.8683 15.1929   1
  12  -8   5 -6.9379 12.2890   4
  13  -8   5 20.9274 17.3474   4
  13  -8   5 13.8466 17.6091   1
 -10  -7   5 -5.6004 16.4785   2
  -9  -7   5 26.5096 15.1050   2
  -8  -7   5 9.05047 12.5670   2
  -7  -7   5 20.3632 10.3496   2
  -6  -7   5 1.57092 9.85327   2
  -5  -7   5 341.313 30.9458   2
  -4  -7   5 1.39737 1.69528   3
  -4  -7   5 -8.0016 6.98192   2
  -3  -7   5 18.1990 3.57965   3
  -3  -7   5 24.0320 7.69699   2
  -2  -7   5 -2.2749 7.67626   2
  -2  -7   5 -1.1553 4.41157   3
   1   7  -5 579.653 41.5115   2
   1   7  -5 605.022 24.5400   3
  -1  -7   5 585.374 45.8243   3
  -1  -7   5 594.622 56.6526   2
   0   7  -5 -8.2763 4.47617   2
   0   7  -5 -3.6125 3.58136   3
   0  -7   5 2.52100 5.36689   1
   0  -7   5 -4.9199 5.18411   2
   0  -7   5 -1.3095 3.60696   3
  -1   7  -5 45.3008 5.40001   3
  -1   7  -5 47.1288 6.26980   2
   1  -7   5 41.2942 5.81823   2
   1  -7   5 37.4315 6.00123   3
   1  -7   5 45.9599 7.41029   1
  -2   7  -5 -7.0696 3.78866   2
  -2   7  -5 0.91242 4.81283   3
   2  -7   5 -3.0445 3.42498   2
   2  -7   5 -0.3905 4.65168   1
   2  -7   5 1.47220 5.03181   3
  -3   7  -5 540.601 18.8906   3
  -3   7  -5 498.079 38.6838   1
  -3   7  -5 526.911 31.2990   2
   3  -7   5 566.097 31.9474   4
   3  -7   5 541.168 26.3504   2
   3  -7   5 591.138 39.4053   1
  -4   7  -5 -0.7303 4.62284   3
  -4   7  -5 -1.7886 4.01561   2
   4  -7   5 0.38562 5.13284   1
   4  -7   5 -1.7150 5.23747   4
  -5   7  -5 11.3928 5.95570   3
  -5   7  -5 9.21173 4.19004   2
   5  -7   5 10.4711 6.20047   4
   5  -7   5 15.7853 6.02736   1
  -6   7  -5 -12.349 5.76264   3
  -6   7  -5 -3.8992 4.80257   2
   6  -7   5 -5.1393 6.25463   4
   6  -7   5 -2.2939 6.23846   1
  -7   7  -5 317.011 25.8092   2
  -7   7  -5 394.071 23.3289   3
  -7   7  -5 287.620 16.1524   2
   7  -7   5 306.347 33.3077   1
   7  -7   5 293.201 30.0980   4
  -8   7  -5 1.66071 5.84127   2
  -8   7  -5 -4.2572 7.96182   3
   8  -7   5 -9.1906 8.91338   4
   8  -7   5 -0.6619 7.90410   1
  -9   7  -5 19.4176 7.62668   2
  -9   7  -5 31.5135 7.78325   3
   9  -7   5 20.4291 10.9157   4
   9  -7   5 26.6743 11.1425   1
 -10   7  -5 9.05159 7.52365   2
  10  -7   5 5.98179 10.4126   4
  10  -7   5 -4.4587 11.8231   1
  11  -7   5 5.60874 12.9141   4
  11  -7   5 14.6183 13.3233   1
  12  -7   5 -17.588 14.4872   4
  12  -7   5 4.49720 15.8986   1
  13  -7   5 -27.815 17.1013   1
  13  -7   5 19.5277 16.5040   4
 -11  -6   5 10.4283 17.1500   2
 -10  -6   5 41.0509 17.2867   2
  -9  -6   5 4.03826 13.3133   2
  -8  -6   5 7.20029 10.8794   2
  -7  -6   5 30.7688 10.5266   2
  -6  -6   5 16.9555 9.44924   2
  -5  -6   5 -4.3485 6.14410   2
  -4  -6   5 11.1602 2.27763   3
  -4  -6   5 22.7436 8.47824   2
   3   6  -5 65.1842 6.84405   3
  -3  -6   5 56.1892 7.96078   3
  -3  -6   5 58.2161 10.2950   2
   2   6  -5 48.2139 7.52077   2
   2   6  -5 36.7809 4.55836   3
  -2  -6   5 48.2481 4.97220   3
  -2  -6   5 39.3215 6.03892   2
   1   6  -5 74.9775 14.0190   2
   1   6  -5 100.704 6.12006   3
  -1  -6   5 104.481 6.74538   3
  -1  -6   5 64.6868 15.1108   2
   0   6  -5 29.3647 4.11900   3
   0   6  -5 24.9828 5.30758   2
   0  -6   5 28.5039 5.43128   1
   0  -6   5 27.2737 4.71118   3
   0  -6   5 29.0834 5.19393   2
  -1   6  -5 41.6971 5.34956   3
  -1   6  -5 62.5832 6.89472   2
   1  -6   5 39.6811 6.82786   3
   1  -6   5 54.5436 5.90147   2
   1  -6   5 49.0413 7.52872   1
  -2   6  -5 51.3967 7.90712   2
  -2   6  -5 62.1957 7.63157   3
  -2   6  -5 45.9560 9.53502   1
   2  -6   5 49.0795 7.19298   1
   2  -6   5 56.7927 8.24343   2
   2  -6   5 51.0878 6.96522   3
  -3   6  -5 77.2477 7.42895   3
  -3   6  -5 78.0570 5.76377   2
  -3   6  -5 74.7320 6.77664   1
   3  -6   5 87.0370 7.28919   4
   3  -6   5 79.2937 6.63091   1
  -4   6  -5 46.0073 6.07310   3
  -4   6  -5 30.3041 6.58895   2
   4  -6   5 26.8460 8.26712   1
   4  -6   5 38.7959 9.08294   4
  -5   6  -5 16.7580 5.82161   3
  -5   6  -5 28.6878 5.25626   2
   5  -6   5 14.1071 6.10673   1
   5  -6   5 16.3933 6.33954   4
  -6   6  -5 5.36726 4.74996   2
  -6   6  -5 4.96733 5.94071   3
   6  -6   5 -4.9358 5.12244   1
   6  -6   5 2.37754 6.90612   4
  -7   6  -5 18.5326 7.26438   3
  -7   6  -5 25.1215 5.37489   2
   7  -6   5 40.2993 7.86115   1
   7  -6   5 43.8369 7.81231   4
  -8   6  -5 14.3230 7.35464   2
  -8   6  -5 6.66823 7.57162   3
   8  -6   5 11.3212 9.00207   1
   8  -6   5 6.27808 7.68899   4
  -9   6  -5 26.0602 7.94944   2
  -9   6  -5 24.5110 10.3396   3
   9  -6   5 18.6968 9.58455   4
   9  -6   5 30.5468 11.1398   1
 -10   6  -5 0.73499 9.80689   3
 -10   6  -5 8.26027 10.1799   2
  10  -6   5 -26.805 11.7846   1
  11  -6   5 64.3862 15.4478   1
  11  -6   5 44.2477 13.2271   4
  12  -6   5 17.4527 15.9066   4
  12  -6   5 -20.742 16.7179   1
 -12  -5   5 -4.9560 18.6082   2
 -11  -5   5 -6.9696 18.1799   2
 -10  -5   5 2.35782 12.5714   2
  -9  -5   5 27.8727 12.1619   2
  -8  -5   5 3.27304 9.41528   2
  -7  -5   5 61.6894 9.78309   2
  -6  -5   5 14.8287 7.17744   2
  -5  -5   5 303.537 20.7193   2
   4   5  -5 1.70622 2.29224   3
  -4  -5   5 1.92666 2.47060   3
  -4  -5   5 -5.1140 5.48003   2
   3   5  -5 344.309 19.3787   2
   3   5  -5 340.942 14.0165   3
  -3  -5   5 367.594 11.4164   3
  -3  -5   5 354.135 21.1186   2
   2   5  -5 -2.8394 2.73299   3
   2   5  -5 -6.5670 4.26101   2
  -2  -5   5 -3.5105 3.83767   2
  -2  -5   5 3.05434 3.54393   3
   1   5  -5 72.9444 6.44204   2
   1   5  -5 59.0661 4.55384   3
  -1  -5   5 71.6893 6.43721   2
  -1  -5   5 77.6453 5.66242   3
   0   5  -5 0.72874 3.25898   3
   0   5  -5 2.55851 3.90107   2
   0  -5   5 -3.9740 3.45787   1
   0  -5   5 3.39025 4.40568   2
   0  -5   5 0.23366 3.90224   3
  -1   5  -5 60.5803 6.81397   3
  -1   5  -5 54.4659 5.69014   2
   1  -5   5 56.0867 4.51930   2
   1  -5   5 59.0016 6.11189   3
   1  -5   5 50.4091 4.74280   1
  -2   5  -5 -5.9279 3.02518   2
  -2   5  -5 9.96108 3.67810   3
  -2   5  -5 -2.2776 3.31251   1
   2  -5   5 -1.6621 3.42255   1
   2  -5   5 -5.2890 4.89625   4
   2  -5   5 -5.7637 6.06778   3
  -3   5  -5 474.788 18.5654   2
  -3   5  -5 429.003 18.5437   3
  -3   5  -5 489.946 15.8636   1
   3  -5   5 470.159 11.8909   4
   3  -5   5 474.034 33.9227   3
   3  -5   5 467.620 15.8714   1
  -4   5  -5 14.2049 5.41564   3
  -4   5  -5 7.52907 4.53879   1
  -4   5  -5 1.17034 4.55654   2
   4  -5   5 -4.8439 3.78687   1
   4  -5   5 -2.8406 2.85122   4
  -5   5  -5 292.423 20.3214   1
  -5   5  -5 298.020 16.5046   3
   5  -5   5 276.984 16.7520   1
   5  -5   5 279.019 21.4270   4
  -6   5  -5 -1.3767 6.08296   3
   6  -5   5 2.08429 6.09981   4
   6  -5   5 7.54025 5.08688   1
  -7   5  -5 22.3819 9.13034   3
  -7   5  -5 24.6719 6.45019   2
   7  -5   5 24.6986 8.37504   4
   7  -5   5 36.5585 8.51957   1
  -8   5  -5 5.80101 7.79185   2
  -8   5  -5 -0.6171 7.53083   3
   8  -5   5 -2.3157 9.29769   4
   8  -5   5 6.71889 7.42155   1
  -9   5  -5 0.00000 10.0819   3
  -9   5  -5 -3.2823 9.05453   2
   9  -5   5 7.91276 9.84461   4
   9  -5   5 -5.2261 8.92198   1
 -10   5  -5 3.71380 9.64886   3
 -10   5  -5 0.69902 11.8501   2
  10  -5   5 -2.1236 11.1407   4
  10  -5   5 -10.125 11.3446   1
 -11   5  -5 7.02677 10.9027   2
  11  -5   5 4.54357 10.1988   4
  11  -5   5 13.6100 14.9005   1
  12  -5   5 -7.5925 17.5763   1
  12  -5   5 -5.0612 12.7724   4
 -13  -4   5 -9.9945 20.3818   2
 -12  -4   5 -2.8948 15.2931   2
 -11  -4   5 36.0748 14.5987   2
 -10  -4   5 -5.5347 11.2037   2
  -9  -4   5 15.0140 9.38945   2
  -8  -4   5 77.9350 9.94210   2
  -7  -4   5 10.0674 8.21684   2
   6   4  -5 9.16018 1.37988   3
  -6  -4   5 3.24443 6.39490   2
  -5  -4   5 5.17347 6.68707   4
  -5  -4   5 5.31742 5.26323   2
   4   4  -5 99.9124 15.8819   2
   4   4  -5 100.157 8.53505   3
  -4  -4   5 103.976 10.1090   1
  -4  -4   5 108.660 8.27700   2
  -4  -4   5 102.961 7.78674   3
   3   4  -5 395.493 68.7908   2
   3   4  -5 403.129 34.3825   3
  -3  -4   5 457.685 62.6473   2
  -3  -4   5 422.535 49.1980   3
   2   4  -5 559.448 54.4887   3
   2   4  -5 601.405 29.6482   2
  -2  -4   5 607.667 40.1633   2
  -2  -4   5 591.676 46.8843   3
   1   4  -5 302.310 14.4507   3
   1   4  -5 285.719 13.4210   2
  -1  -4   5 305.269 19.9265   2
  -1  -4   5 300.740 10.7953   3
   0   4  -5 161.169 14.8397   3
   0   4  -5 164.933 11.6457   2
   0  -4   5 175.436 11.1095   2
   0  -4   5 176.786 7.62666   1
   0  -4   5 181.158 15.4179   3
  -1   4  -5 897.912 52.9085   2
  -1   4  -5 906.886 50.6311   1
  -1   4  -5 872.923 27.0383   3
   1  -4   5 884.023 42.2548   1
   1  -4   5 888.040 48.4266   4
   1  -4   5 921.990 36.5314   3
  -2   4  -5 278.423 52.2570   2
  -2   4  -5 306.555 37.9216   3
  -2   4  -5 283.793 60.9698   1
   2  -4   5 244.803 46.8247   3
   2  -4   5 263.620 29.7851   4
   2  -4   5 300.047 41.3380   1
  -3   4  -5 227.650 17.5565   4
  -3   4  -5 204.588 8.55393   1
  -3   4  -5 218.268 15.4290   3
  -3   4  -5 220.866 9.59006   2
   3  -4   5 206.875 13.1598   4
   3  -4   5 217.656 11.6963   1
   3  -4   5 200.452 13.9322   3
  -4   4  -5 -4.4518 4.04504   3
  -4   4  -5 -4.9872 4.06702   1
   4  -4   5 -0.7586 3.75688   1
   4  -4   5 -3.7436 4.89483   4
  -5   4  -5 19.4647 6.95879   3
  -5   4  -5 27.5074 6.57557   1
   5  -4   5 28.2551 5.82658   1
   5  -4   5 16.8820 5.69615   4
  -6   4  -5 5.77248 5.72016   3
  -6   4  -5 12.0480 5.14499   2
   6  -4   5 -8.2776 6.26984   4
   6  -4   5 4.25673 4.86734   1
  -7   4  -5 148.921 15.0707   3
  -7   4  -5 130.915 12.7775   2
   7  -4   5 141.042 13.7221   1
   7  -4   5 134.878 13.4673   4
  -8   4  -5 0.37280 7.62987   3
  -8   4  -5 10.8571 8.00386   2
   8  -4   5 12.0454 7.73339   1
   8  -4   5 10.4499 10.0221   4
  -9   4  -5 7.91035 10.4304   3
  -9   4  -5 32.6453 9.03439   2
   9  -4   5 41.3126 9.73355   1
   9  -4   5 22.4261 11.3897   4
 -10   4  -5 5.05297 12.3456   2
 -10   4  -5 24.6348 13.1784   3
  10  -4   5 1.34831 11.1200   4
  10  -4   5 8.84673 12.1012   1
 -11   4  -5 -30.167 11.3799   2
  11  -4   5 -3.1003 13.8351   4
  11  -4   5 4.71216 13.4953   1
  12  -4   5 -6.9001 17.0712   1
  12  -4   5 10.3951 17.1535   4
 -13  -3   5 12.6262 17.3771   2
 -12  -3   5 15.4946 15.4449   2
 -11  -3   5 23.9300 12.9517   2
 -10  -3   5 7.16049 11.5491   2
   9   3  -5 43.9986 2.72004   3
   9   3  -5 44.1507 2.26560   3
   8   3  -5 -0.7953 2.70411   3
   8   3  -5 3.27754 2.57809   3
  -8  -3   5 -12.203 7.46008   2
   7   3  -5 17.3787 3.09523   3
  -7  -3   5 8.43157 8.03998   4
  -7  -3   5 9.20609 6.77567   2
   6   3  -5 -2.2762 2.24310   3
  -6  -3   5 6.16953 5.37089   2
  -6  -3   5 1.58858 6.70674   4
   5   3  -5 479.392 47.0726   2
   5   3  -5 484.373 30.8959   3
  -5  -3   5 493.997 30.3964   1
  -5  -3   5 510.980 29.5419   2
   4   3  -5 4.72663 4.63270   2
   4   3  -5 3.10078 2.64811   3
  -4  -3   5 -2.9364 5.45140   1
  -4  -3   5 -0.3256 3.17259   3
  -4  -3   5 6.22666 4.48276   2
   3   3  -5 75.7080 7.94099   2
   3   3  -5 70.3211 6.03392   3
  -3  -3   5 83.9643 5.89277   2
  -3  -3   5 72.5481 4.94134   3
   2   3  -5 -2.0548 2.33662   3
   2   3  -5 0.40764 4.78753   2
  -2  -3   5 -0.7997 2.95960   3
  -2  -3   5 6.83125 3.66193   2
   1   3  -5 479.368 17.9012   3
   1   3  -5 465.074 26.6698   2
  -1  -3   5 472.110 35.1590   2
  -1  -3   5 483.792 22.3518   3
   0   3  -5 -1.0094 2.81943   2
   0   3  -5 -0.8964 3.17947   3
   0  -3   5 -3.2896 3.13934   4
   0  -3   5 -4.4349 3.37679   2
   0  -3   5 -5.9279 4.68632   3
   0  -3   5 -1.5435 2.28462   1
  -1   3  -5 92.3989 5.96750   1
  -1   3  -5 92.9544 8.49893   3
  -1   3  -5 102.635 6.00050   2
   1  -3   5 89.6230 6.56634   3
   1  -3   5 104.961 6.57665   1
   1  -3   5 91.4969 8.14477   4
  -2   3  -5 -1.6005 4.04427   4
  -2   3  -5 -0.4176 2.60811   1
  -2   3  -5 1.55024 4.76292   3
  -2   3  -5 -6.1609 3.52130   2
   2  -3   5 0.42505 4.37865   4
   2  -3   5 5.74010 4.73506   3
   2  -3   5 -1.2664 2.89947   1
  -3   3  -5 406.988 33.0464   4
  -3   3  -5 436.910 13.6872   3
  -3   3  -5 406.961 30.7632   1
   3  -3   5 433.931 20.7349   3
   3  -3   5 417.609 28.4794   1
   3  -3   5 405.856 30.9425   4
  -4   3  -5 -1.7321 4.67913   1
  -4   3  -5 1.84735 5.18248   3
   4  -3   5 -0.3182 4.42979   1
   4  -3   5 -2.4874 4.95091   4
  -5   3  -5 15.7752 7.09195   1
  -5   3  -5 16.1688 5.87724   3
   5  -3   5 15.0642 5.55113   1
   5  -3   5 23.8331 6.39618   4
  -6   3  -5 0.77099 5.73235   2
  -6   3  -5 -8.9128 6.16918   3
   6  -3   5 -6.0090 7.30892   4
   6  -3   5 -1.7659 5.42295   1
  -7   3  -5 64.3904 15.5770   2
   7  -3   5 46.6348 11.5614   1
   7  -3   5 56.9109 14.3507   4
  -8   3  -5 -7.5970 8.97379   3
  -8   3  -5 8.91763 7.93772   2
   8  -3   5 9.66327 6.64642   4
   8  -3   5 6.52393 8.79899   1
  -9   3  -5 16.5296 11.0081   3
  -9   3  -5 34.8931 11.8459   2
   9  -3   5 28.6404 11.6652   4
   9  -3   5 13.4736 10.2988   1
 -10   3  -5 12.6952 10.6395   3
 -10   3  -5 -7.8377 11.8590   2
  10  -3   5 -6.2419 12.7330   1
  10  -3   5 29.0876 15.1539   4
 -11   3  -5 20.3613 11.4486   3
 -11   3  -5 -6.5453 13.5947   2
  11  -3   5 -20.215 13.4813   1
  11  -3   5 7.53285 17.0219   4
 -14  -2   5 10.9264 20.2495   2
 -13  -2   5 26.0886 16.7874   2
 -12  -2   5 15.6327 12.2172   2
 -11  -2   5 16.9076 12.6208   2
  10   2  -5 8.50848 4.27608   3
 -10  -2   5 13.6178 8.36742   2
   9   2  -5 59.1793 7.73058   3
   9   2  -5 51.4695 7.61634   3
  -9  -2   5 51.8025 11.6315   2
   8   2  -5 58.2184 4.72282   3
  -8  -2   5 55.4015 8.05372   2
  -8  -2   5 55.9531 8.63399   4
   7   2  -5 64.0839 8.84799   3
  -7  -2   5 61.5382 12.9975   2
  -7  -2   5 62.3763 11.9330   4
   6   2  -5 172.423 15.5034   2
   6   2  -5 191.830 7.51730   3
  -6  -2   5 206.994 14.3802   2
  -6  -2   5 202.829 12.5768   1
  -6  -2   5 204.690 16.4736   4
   5   2  -5 0.58126 2.74460   3
   5   2  -5 3.80518 4.67376   2
  -5  -2   5 2.47890 4.31972   1
  -5  -2   5 4.97539 4.39992   2
   4   2  -5 358.293 22.8771   3
   4   2  -5 354.137 33.0395   2
  -4  -2   5 405.391 23.3293   1
  -4  -2   5 382.517 15.4569   3
  -4  -2   5 365.427 17.7740   2
   3   2  -5 332.207 34.2098   3
   3   2  -5 365.420 38.5887   2
  -3  -2   5 376.709 30.8434   3
  -3  -2   5 377.962 50.6981   2
  -3  -2   5 378.481 33.3691   1
   2   2  -5 420.390 16.3893   3
   2   2  -5 416.239 28.4241   2
  -2  -2   5 401.547 22.9332   2
  -2  -2   5 407.681 26.1241   3
   1   2  -5 734.564 50.2705   3
   1   2  -5 739.172 35.3824   2
  -1  -2   5 712.399 32.7057   3
  -1  -2   5 757.813 41.4364   2
  -1  -2   5 738.845 50.0564   1
  -1  -2   5 739.529 53.3662   4
   0   2  -5 248.539 37.7386   2
   0   2  -5 239.558 24.1083   4
   0   2  -5 243.842 31.4610   3
   0  -2   5 254.647 32.0059   4
   0  -2   5 259.397 61.0753   3
   0  -2   5 254.949 22.5338   1
  -1   2  -5 643.615 25.3336   1
  -1   2  -5 647.975 41.7503   4
  -1   2  -5 574.955 23.2222   3
   1  -2   5 629.286 33.2157   4
   1  -2   5 628.633 27.0964   3
   1  -2   5 601.939 29.3839   1
  -2   2  -5 2.20949 4.92912   4
  -2   2  -5 -0.3267 2.21405   1
  -2   2  -5 -3.7879 4.84877   3
   2  -2   5 4.26636 2.35433   1
   2  -2   5 2.26819 4.46902   3
   2  -2   5 -9.5437 3.90357   4
  -3   2  -5 335.660 12.3085   1
  -3   2  -5 322.808 13.7827   3
   3  -2   5 331.495 21.3795   3
   3  -2   5 330.250 17.3554   1
   3  -2   5 342.671 15.7221   4
  -4   2  -5 19.2087 9.22017   3
  -4   2  -5 15.9550 8.36037   1
   4  -2   5 39.3691 10.0303   4
   4  -2   5 33.0828 7.66979   1
  -5   2  -5 92.7464 7.68618   3
  -5   2  -5 84.5948 8.14437   2
  -5   2  -5 91.3485 9.26806   1
   5  -2   5 88.8577 8.95058   1
   5  -2   5 91.8000 8.12846   4
  -6   2  -5 25.0336 7.85692   2
  -6   2  -5 46.0444 9.20565   3
   6  -2   5 24.5619 7.99393   4
   6  -2   5 25.5620 7.75081   1
  -7   2  -5 17.0997 8.48409   3
  -7   2  -5 13.8123 7.98496   2
   7  -2   5 24.9295 9.03473   4
   7  -2   5 17.2265 8.99883   1
  -8   2  -5 -0.1783 8.11322   2
  -8   2  -5 9.89499 9.68481   3
   8  -2   5 4.25691 9.30543   1
   8  -2   5 3.32224 10.3237   4
  -9   2  -5 31.8592 12.3960   2
  -9   2  -5 20.5501 9.65792   3
   9  -2   5 29.4987 13.3932   1
   9  -2   5 22.3066 14.0620   4
 -10   2  -5 -0.5335 12.3688   3
 -10   2  -5 -10.774 16.3632   2
  10  -2   5 3.41390 11.7307   1
  10  -2   5 -11.118 14.7182   4
 -11   2  -5 22.0309 17.4936   2
  11  -2   5 27.0774 17.8369   1
  11  -2   5 8.49177 17.1428   4
 -14  -1   5 2.07536 20.2587   2
 -13  -1   5 25.6429 13.7339   2
  12   1  -5 -6.9738 10.5687   1
 -12  -1   5 0.62321 10.9019   2
  11   1  -5 116.790 8.87292   3
  11   1  -5 92.7938 14.0274   1
 -11  -1   5 112.457 14.4992   2
  10   1  -5 3.22003 4.91514   3
  10   1  -5 -2.5330 7.56645   3
  10   1  -5 -11.957 10.4597   1
 -10  -1   5 3.36690 7.58751   2
   9   1  -5 119.046 9.47541   1
   9   1  -5 128.605 7.31080   3
  -9  -1   5 115.534 11.8997   2
  -9  -1   5 113.772 11.4130   4
   8   1  -5 6.58935 5.08183   1
   8   1  -5 10.5208 3.85808   3
  -8  -1   5 4.51440 5.94045   2
  -8  -1   5 1.04453 5.29543   4
   7   1  -5 144.035 9.01361   1
   7   1  -5 142.185 8.04122   3
  -7  -1   5 153.755 8.20271   4
  -7  -1   5 136.473 12.1003   2
   6   1  -5 -6.6799 3.60254   3
   6   1  -5 -1.8120 4.11453   1
   6   1  -5 0.39168 4.80797   2
  -6  -1   5 5.10741 3.09460   4
  -6  -1   5 3.08609 4.55947   1
  -6  -1   5 -6.1686 3.90188   2
   5   1  -5 127.439 7.33505   3
   5   1  -5 112.517 7.37347   1
   5   1  -5 114.313 9.89434   2
  -5  -1   5 125.567 7.21489   2
  -5  -1   5 121.945 9.40110   1
   4   1  -5 -0.1980 2.90331   3
   4   1  -5 -1.6649 2.17199   1
   4   1  -5 0.23378 3.77219   2
  -4  -1   5 5.77720 4.64642   2
  -4  -1   5 2.10031 3.10891   1
  -4  -1   5 0.50630 3.51340   3
   3   1  -5 1601.49 38.7138   3
   3   1  -5 1702.87 52.1120   2
  -3  -1   5 1665.00 69.5940   3
  -3  -1   5 1682.95 80.6142   1
  -3  -1   5 1654.67 50.4907   2
   2   1  -5 -0.7120 3.19467   2
   2   1  -5 2.83044 3.17121   3
  -2  -1   5 -1.3174 2.10209   4
  -2  -1   5 -2.3142 3.69962   2
  -2  -1   5 -1.2766 1.35264   1
  -2  -1   5 -6.2382 3.24410   3
   1   1  -5 1655.79 39.1286   2
   1   1  -5 1629.89 35.9020   4
   1   1  -5 1599.30 59.3734   3
  -1  -1   5 1322.92 18.2257   1
  -1  -1   5 1595.94 43.3678   4
  -1  -1   5 1651.45 59.3555   3
   0   1  -5 -8.0020 3.04315   3
   0   1  -5 -4.9441 3.03837   4
   0   1  -5 0.08970 1.21072   1
   0  -1   5 2.79763 4.17207   3
   0  -1   5 -0.7151 3.17480   4
   0  -1   5 -0.5937 1.22416   1
  -1   1  -5 167.730 10.4953   3
  -1   1  -5 219.904 11.5767   4
  -1   1  -5 205.943 7.44825   1
   1  -1   5 202.151 7.64800   1
   1  -1   5 198.114 11.7705   3
   1  -1   5 220.930 8.67123   4
  -2   1  -5 -5.3038 4.90532   4
  -2   1  -5 1.42892 3.55730   3
  -2   1  -5 -0.0240 2.64891   1
   2  -1   5 -4.6692 3.60990   4
   2  -1   5 -3.5432 5.03058   3
   2  -1   5 -1.2568 2.90264   1
  -3   1  -5 239.907 9.88220   1
  -3   1  -5 231.673 20.8789   3
   3  -1   5 248.183 12.6034   4
   3  -1   5 223.922 23.4191   3
   3  -1   5 218.958 13.6516   1
  -4   1  -5 -3.2183 4.70488   1
  -4   1  -5 -3.8972 5.73769   3
   4  -1   5 3.13898 6.45824   4
   4  -1   5 -1.6558 3.32145   1
  -5   1  -5 151.361 12.6253   1
  -5   1  -5 153.288 13.1938   2
  -5   1  -5 158.319 14.3342   3
   5  -1   5 162.745 12.6567   1
   5  -1   5 149.014 9.96029   4
  -6   1  -5 -1.2036 6.01981   3
  -6   1  -5 -1.5266 6.59515   2
   6  -1   5 -12.407 7.42234   1
   6  -1   5 -15.868 7.60996   4
  -7   1  -5 128.463 14.8252   2
  -7   1  -5 137.463 14.4987   3
   7  -1   5 121.869 16.6514   4
   7  -1   5 130.449 14.4361   1
  -8   1  -5 6.14265 10.2584   2
  -8   1  -5 -1.1067 9.41036   3
   8  -1   5 -7.3604 9.99880   1
   8  -1   5 8.64220 12.4270   4
  -9   1  -5 33.2049 12.6562   3
  -9   1  -5 49.3695 14.8812   2
   9  -1   5 36.4730 11.6013   4
 -10   1  -5 -9.2869 14.4322   2
  10  -1   5 2.35689 16.5958   4
 -15   0   5 5.94245 17.8788   2
  14   0  -5 -11.315 15.4630   1
 -14   0   5 -14.993 15.8334   2
  13   0  -5 -2.6674 11.0511   1
 -13   0   5 -8.7855 11.2035   2
  12   0  -5 44.8370 13.0008   1
  12   0  -5 25.2528 8.29111   3
 -12   0   5 22.7088 11.7658   2
  11   0  -5 19.3070 8.97980   1
  11   0  -5 21.2914 7.41871   3
 -11   0   5 14.1182 8.98861   2
  10   0  -5 33.7671 9.07950   1
  10   0  -5 34.8193 7.24011   3
 -10   0   5 33.1711 10.7381   4
 -10   0   5 44.1636 7.31888   2
   9   0  -5 28.0402 6.34504   1
   9   0  -5 15.0240 7.78731   3
  -9   0   5 22.1399 5.82618   2
  -9   0   5 16.8363 7.12187   4
   8   0  -5 19.3151 4.99357   3
   8   0  -5 10.3410 5.02424   1
  -8   0   5 19.8620 5.47028   4
  -8   0   5 18.7089 5.80617   2
   7   0  -5 283.117 32.1713   1
   7   0  -5 308.228 40.7799   3
   7   0  -5 268.831 68.8687   2
  -7   0   5 280.903 50.9487   2
  -7   0   5 242.183 48.7970   1
  -7   0   5 312.877 45.6260   4
   6   0  -5 116.390 9.33572   3
   6   0  -5 122.032 10.2047   1
   6   0  -5 115.582 13.9096   2
  -6   0   5 138.160 6.87616   4
  -6   0   5 131.302 10.3429   1
  -6   0   5 125.213 8.21883   2
   5   0  -5 -2.3300 2.90041   1
   5   0  -5 -2.6778 3.56926   3
   5   0  -5 0.24003 4.21617   2
  -5   0   5 1.81918 4.00203   2
  -5   0   5 4.31634 2.91908   1
   4   0  -5 11.4073 2.48164   1
   4   0  -5 7.62905 4.15144   3
   4   0  -5 9.04746 3.70836   2
  -4   0   5 9.67798 1.66433   4
  -4   0   5 10.2809 3.68781   2
  -4   0   5 11.5385 4.03860   3
  -4   0   5 2.50069 2.58631   1
   3   0  -5 209.217 14.5047   2
   3   0  -5 207.438 12.0620   3
   3   0  -5 201.933 13.0663   1
  -3   0   5 207.436 14.8630   1
  -3   0   5 201.659 23.2251   3
  -3   0   5 206.502 15.5910   4
  -3   0   5 208.638 16.5977   2
   2   0  -5 141.886 13.9314   2
   2   0  -5 134.904 16.6472   4
   2   0  -5 136.212 9.76496   3
  -2   0   5 151.331 13.7831   3
  -2   0   5 142.545 16.6809   4
   1   0  -5 16.2826 3.88521   3
   1   0  -5 18.2382 3.28246   4
  -1   0   5 10.4174 4.71759   3
  -1   0   5 11.6942 3.50312   4
   0   0  -5 -4.6186 3.45048   4
   0   0  -5 -4.3321 4.00200   3
   0   0  -5 0.97152 1.27650   1
   0   0   5 -2.8272 3.71610   4
   0   0   5 3.05268 4.14690   3
  -1   0  -5 204.805 18.9607   4
  -1   0  -5 187.073 11.3159   1
  -1   0  -5 176.187 10.6191   3
   1   0   5 170.901 10.9621   4
   1   0   5 167.902 13.7318   3
  -2   0  -5 182.447 37.0411   1
  -2   0  -5 172.782 45.8408   3
   2   0   5 126.238 34.0374   3
   2   0   5 182.642 45.9882   4
  -3   0  -5 33.3630 6.31357   1
  -3   0  -5 28.4684 5.99714   3
   3   0   5 29.9447 6.85403   4
  -4   0  -5 -0.3795 6.80951   1
  -4   0  -5 7.41512 5.88737   3
  -4   0  -5 9.80324 5.78018   2
   4   0   5 4.85313 6.08400   4
  -5   0  -5 34.2552 7.73642   3
  -5   0  -5 49.4536 10.0109   2
   5   0   5 67.2556 11.3052   4
  -6   0  -5 4.60805 7.71958   2
  -6   0  -5 5.69721 6.35963   3
   6   0   5 1.63392 6.92893   4
  -7   0  -5 49.6324 13.6583   3
  -7   0  -5 86.9783 20.3762   2
   7   0   5 74.9197 12.6073   4
  -8   0  -5 -12.483 12.3788   2
  -8   0  -5 -0.7857 9.27456   3
   8   0   5 22.5281 13.9540   4
  -9   0  -5 22.8333 15.8900   2
   9   0   5 21.1130 15.7425   4
 -10   0  -5 10.1912 17.6351   2
  10   0   5 -6.3789 16.7366   4
  15  -1  -5 -10.612 15.0121   1
 -15   1   5 1.17171 16.2180   2
  14  -1  -5 -13.727 12.8965   1
 -14   1   5 4.92009 11.3872   2
  13  -1  -5 57.5261 10.0782   3
  13  -1  -5 67.3456 13.9994   1
 -13   1   5 56.4680 11.0469   2
  12  -1  -5 20.3340 7.56989   1
 -12   1   5 -16.931 10.8646   2
  11  -1  -5 54.0059 9.99447   1
 -11   1   5 68.0095 11.0500   2
  10  -1  -5 -2.2787 5.71816   3
  10  -1  -5 4.35572 6.97170   1
 -10   1   5 0.43862 6.26989   4
 -10   1   5 -4.0107 5.77991   2
   9  -1  -5 304.545 30.0999   1
   9  -1  -5 322.980 40.9215   3
  -9   1   5 297.787 23.9450   2
  -9   1   5 316.254 23.3711   4
   8  -1  -5 -7.6620 4.13646   3
   8  -1  -5 9.37368 4.81441   1
   8  -1  -5 -1.5146 6.07804   2
  -8   1   5 -1.7125 3.06735   4
  -8   1   5 12.4905 5.17575   2
   7  -1  -5 75.3743 6.79548   3
   7  -1  -5 77.5597 8.34496   2
   7  -1  -5 87.9574 6.38724   1
  -7   1   5 70.2705 7.76907   2
  -7   1   5 81.2492 8.02026   1
  -7   1   5 95.3129 4.11251   4
   6  -1  -5 2.56236 3.29551   1
   6  -1  -5 4.94508 4.06679   3
   6  -1  -5 6.47703 4.75853   2
  -6   1   5 -5.7456 3.78035   2
  -6   1   5 2.78633 3.67049   1
   5  -1  -5 367.329 20.8439   1
   5  -1  -5 359.443 29.6635   2
   5  -1  -5 359.391 18.2419   3
  -5   1   5 367.179 11.1466   4
  -5   1   5 377.229 20.2025   1
  -5   1   5 360.025 29.0573   2
   4  -1  -5 5.29069 2.23230   1
   4  -1  -5 4.54774 3.82956   3
   4  -1  -5 2.24600 3.84924   2
  -4   1   5 7.90865 3.66635   2
  -4   1   5 -0.3492 2.31358   1
  -4   1   5 3.78485 5.21907   3
   3  -1  -5 47.7306 2.73404   1
   3  -1  -5 39.7740 5.20325   2
   3  -1  -5 57.0735 4.84359   3
   3  -1  -5 56.8611 3.01333   4
  -3   1   5 44.5999 3.78763   1
  -3   1   5 36.9798 6.08541   3
  -3   1   5 47.8603 3.36592   4
   2  -1  -5 -3.0849 3.80422   3
   2  -1  -5 7.63751 2.33086   4
   2  -1  -5 1.34548 0.95930   1
  -2   1   5 1.67176 2.58587   4
  -2   1   5 2.16050 4.63040   3
   1  -1  -5 428.772 12.0093   1
   1  -1  -5 439.313 15.3344   4
   1  -1  -5 439.811 14.7336   1
   1  -1  -5 413.730 14.6908   3
  -1   1   5 407.621 23.8023   3
  -1   1   5 438.182 18.3637   4
   0  -1  -5 -3.2003 3.33320   4
   0  -1  -5 4.70109 4.62738   3
   0  -1  -5 -1.3900 1.65026   1
   0   1   5 -7.6861 4.01851   4
   0   1   5 -7.6666 5.28597   3
  -1  -1  -5 139.884 12.2129   3
  -1  -1  -5 158.022 11.7079   4
  -1  -1  -5 145.472 10.7054   1
   1   1   5 152.744 8.28724   4
   1   1   5 144.065 15.2856   3
  -2  -1  -5 7.01398 4.47123   1
  -2  -1  -5 2.00600 4.78260   3
   2   1   5 -1.2174 4.00502   4
   2   1   5 -7.8134 5.87428   3
  -3  -1  -5 237.149 12.1871   3
  -3  -1  -5 234.492 14.3516   2
  -3  -1  -5 214.527 22.6975   1
   3   1   5 232.358 19.2390   4
  -4  -1  -5 2.89168 9.60779   1
  -4  -1  -5 4.62911 5.46452   3
  -4  -1  -5 10.7295 7.60138   2
   4   1   5 11.9524 7.73282   4
  -5  -1  -5 17.1359 8.24060   2
  -5  -1  -5 29.4726 9.20653   3
   5   1   5 47.8640 10.8014   4
  -6  -1  -5 -4.7541 8.20015   3
  -6  -1  -5 -3.8777 12.9764   2
   6   1   5 -8.2761 9.34559   4
  -7  -1  -5 68.9576 14.5593   2
  -7  -1  -5 54.7812 10.9313   3
   7   1   5 41.2113 9.38940   4
  -8  -1  -5 1.31959 13.8670   2
   8   1   5 3.14920 12.6384   4
  -9  -1  -5 16.2492 17.4223   2
   9   1   5 1.73366 16.7871   4
  16  -2  -5 6.43847 18.0024   1
  15  -2  -5 -7.1338 16.7306   1
 -15   2   5 -3.0876 13.1602   2
  14  -2  -5 16.9184 12.3210   1
 -14   2   5 5.43182 10.7081   2
  13  -2  -5 -4.3942 11.0616   1
 -13   2   5 10.0672 11.2879   2
  12  -2  -5 -1.7812 9.88805   1
 -12   2   5 3.97596 7.93879   2
  11  -2  -5 24.3265 9.37280   1
 -11   2   5 19.5966 6.97451   2
 -11   2   5 15.0083 8.28198   4
  10  -2  -5 36.6726 7.88292   1
 -10   2   5 37.7003 7.15312   2
 -10   2   5 39.8196 6.09895   4
   9  -2  -5 87.4842 13.7670   3
   9  -2  -5 69.6880 12.3268   2
   9  -2  -5 74.9143 16.9243   1
  -9   2   5 78.3789 12.6348   4
  -9   2   5 63.1327 11.8430   2
   8  -2  -5 20.6267 5.52188   3
   8  -2  -5 31.7751 5.42557   1
   8  -2  -5 23.1410 6.87350   2
  -8   2   5 21.3360 4.88628   2
  -8   2   5 21.3449 2.41496   4
   7  -2  -5 208.422 20.3582   3
   7  -2  -5 163.550 33.4235   2
   7  -2  -5 196.752 25.7352   1
  -7   2   5 182.447 33.5037   1
  -7   2   5 199.998 21.1682   2
   6  -2  -5 46.2948 5.19085   2
   6  -2  -5 50.5501 5.07416   1
   6  -2  -5 54.8980 6.29988   3
  -6   2   5 53.9107 6.51190   2
  -6   2   5 44.7243 5.54167   1
   5  -2  -5 1.21742 3.31547   3
   5  -2  -5 -1.9143 2.67192   1
   5  -2  -5 2.35724 3.33171   2
  -5   2   5 -2.9806 3.38411   1
   4  -2  -5 172.904 13.0022   4
   4  -2  -5 208.862 12.1855   3
   4  -2  -5 175.362 10.1442   2
   4  -2  -5 187.147 9.95091   1
  -4   2   5 174.412 16.3478   1
  -4   2   5 187.695 11.3202   3
  -4   2   5 179.700 9.82226   4
   3  -2  -5 303.378 14.0263   4
   3  -2  -5 277.800 9.35522   1
   3  -2  -5 277.518 14.0791   2
   3  -2  -5 249.104 10.1991   3
  -3   2   5 288.447 19.6285   1
  -3   2   5 271.078 14.4971   4
  -3   2   5 270.784 21.5449   3
   2  -2  -5 -7.2417 4.21850   3
   2  -2  -5 -2.0032 3.00461   4
   2  -2  -5 0.09991 1.77676   1
  -2   2   5 1.69319 3.37758   3
  -2   2   5 1.48123 2.96316   4
   1  -2  -5 66.3904 6.39024   4
   1  -2  -5 71.0488 4.43678   1
   1  -2  -5 72.1734 6.27875   3
  -1   2   5 75.5840 6.79233   4
  -1   2   5 76.9339 9.06530   3
   0  -2  -5 133.828 26.4889   3
   0  -2  -5 130.438 18.9798   1
   0  -2  -5 122.617 15.6516   4
   0   2   5 78.2649 21.7445   3
   0   2   5 148.731 21.3630   4
  -1  -2  -5 23.1305 6.08205   3
  -1  -2  -5 28.7561 5.03847   1
   1   2   5 37.8658 5.11064   4
   1   2   5 32.2038 7.42698   3
  -2  -2  -5 42.1892 11.9290   3
  -2  -2  -5 39.4703 11.7545   2
  -2  -2  -5 48.9403 10.0288   1
   2   2   5 40.2962 12.0376   4
  -3  -2  -5 79.4448 11.4861   1
  -3  -2  -5 67.0972 9.29011   3
  -3  -2  -5 76.4692 9.26386   2
   3   2   5 68.5353 8.07638   4
  -4  -2  -5 12.8877 5.80745   2
  -4  -2  -5 3.34328 5.88065   3
   4   2   5 2.56566 8.81229   4
  -5  -2  -5 17.1448 10.0986   2
  -5  -2  -5 27.3296 8.63926   3
  -6  -2  -5 22.3901 13.8277   2
  -6  -2  -5 -4.1148 8.62156   3
   6   2   5 -0.3275 12.9624   4
  -7  -2  -5 3.78339 13.8933   2
   7   2   5 21.8095 13.9384   4
  -8  -2  -5 -18.767 16.3698   2
   8   2   5 -0.8664 16.8101   4
  -9  -2  -5 47.5715 19.7131   2
   9   2   5 -6.6542 15.4879   4
  16  -3  -5 9.26544 17.1740   1
  15  -3  -5 12.0089 10.8535   1
 -15   3   5 25.6534 12.9250   2
  14  -3  -5 13.8621 13.4411   1
 -14   3   5 -2.2318 11.1602   2
  13  -3  -5 95.3486 17.0623   1
 -13   3   5 114.614 14.2705   2
  12  -3  -5 22.6118 8.71543   1
 -12   3   5 -4.9543 8.16920   2
  11  -3  -5 91.8252 13.0480   1
 -11   3   5 118.035 8.81074   4
 -11   3   5 125.210 11.3759   2
  10  -3  -5 3.11045 5.82449   1
  10  -3  -5 -3.0886 7.50121   2
 -10   3   5 4.93745 4.86945   2
 -10   3   5 1.42782 2.80014   4
   9  -3  -5 55.3086 12.7073   1
   9  -3  -5 45.7813 7.68206   2
  -9   3   5 64.1967 11.8197   2
   8  -3  -5 -4.7559 3.71475   1
   8  -3  -5 9.14576 6.18440   2
   8  -3  -5 -1.1715 4.93052   3
  -8   3   5 0.69228 3.58249   1
  -8   3   5 -9.2842 3.88328   2
   7  -3  -5 126.968 7.93189   3
   7  -3  -5 125.947 8.26259   1
   7  -3  -5 136.244 12.5966   2
  -7   3   5 113.955 9.88866   1
  -7   3   5 130.252 8.59666   2
   6  -3  -5 -3.5036 4.21121   2
   6  -3  -5 -1.4178 3.61938   3
   6  -3  -5 -6.8203 2.97015   1
  -6   3   5 -0.7084 3.23489   1
   5  -3  -5 652.877 19.8167   2
   5  -3  -5 638.974 16.2294   4
   5  -3  -5 654.414 19.7348   1
  -5   3   5 679.962 33.8152   1
   4  -3  -5 3.32748 2.45240   1
   4  -3  -5 -4.9299 2.10003   4
   4  -3  -5 -0.2391 3.62911   2
   4  -3  -5 -5.4461 2.76964   3
  -4   3   5 -2.9796 3.37729   1
  -4   3   5 -3.5610 2.73777   4
   3  -3  -5 660.139 18.6078   3
   3  -3  -5 712.761 29.5888   4
   3  -3  -5 711.631 18.0735   1
  -3   3   5 694.483 31.3943   4
  -3   3   5 664.992 32.2758   3
   2  -3  -5 -0.6474 4.31451   3
   2  -3  -5 -2.8118 2.14707   1
   2  -3  -5 -3.3331 3.12601   4
  -2   3   5 1.81872 3.90481   4
  -2   3   5 -4.5972 6.98776   3
   1  -3  -5 139.644 16.9396   4
   1  -3  -5 126.192 6.00306   1
   1  -3  -5 139.286 10.1627   3
  -1   3   5 133.601 9.09206   4
  -1   3   5 119.145 11.9891   3
   0  -3  -5 5.69422 5.74376   3
   0  -3  -5 -0.0759 3.75631   1
   0   3   5 1.26744 12.9486   3
   0   3   5 2.16767 5.42096   4
  -1  -3  -5 50.3480 9.21175   3
  -1  -3  -5 38.2255 9.93097   1
   1   3   5 69.4986 9.62182   4
  -2  -3  -5 -2.3579 5.41711   3
  -2  -3  -5 3.48356 5.86422   1
  -2  -3  -5 7.77577 7.00691   2
   2   3   5 -2.5767 5.40614   4
  -3  -3  -5 152.355 21.5385   3
  -3  -3  -5 152.249 18.8539   2
   3   3   5 178.402 17.0056   4
  -4  -3  -5 3.70565 9.78745   2
  -4  -3  -5 -2.1326 8.86765   3
   4   3   5 16.9970 10.5164   4
  -5  -3  -5 48.1975 11.7027   3
  -5  -3  -5 50.3486 13.8716   2
   5   3   5 41.3052 10.8044   4
  -6  -3  -5 -4.2619 18.4543   3
  -6  -3  -5 8.14133 12.7755   2
   6   3   5 3.29992 14.2243   4
   7   3   5 72.6980 20.1931   4
  -8  -3  -5 6.41851 17.5227   2
   8   3   5 -2.1882 20.3802   4
  16  -4  -5 16.3817 18.3635   1
  15  -4  -5 -3.4577 15.1330   1
  14  -4  -5 1.74633 12.5293   1
 -14   4   5 7.44463 9.20526   2
  13  -4  -5 50.6718 12.0950   1
 -13   4   5 68.4375 11.2139   2
  12  -4  -5 15.2377 9.64498   1
 -12   4   5 8.58402 7.48153   2
  11  -4  -5 52.8980 8.22628   1
  11  -4  -5 43.1782 10.9060   2
 -11   4   5 47.7603 7.12331   2
  10  -4  -5 20.3306 9.93835   2
  10  -4  -5 2.46770 6.49962   1
 -10   4   5 6.25809 4.22747   2
   9  -4  -5 50.3473 7.15564   1
   9  -4  -5 41.7415 7.75100   2
  -9   4   5 43.9770 6.25550   2
   8  -4  -5 71.9673 12.8509   2
   8  -4  -5 84.1181 15.4678   1
   8  -4  -5 89.4126 8.38487   3
  -8   4   5 88.2227 10.6762   2
   7  -4  -5 76.7515 6.56745   1
   7  -4  -5 58.3968 7.20320   2
   7  -4  -5 71.1564 7.09763   3
  -7   4   5 73.9671 9.48492   1
   6  -4  -5 56.4850 6.81126   3
   6  -4  -5 73.8100 7.95890   2
   6  -4  -5 61.0784 7.38174   1
   6  -4  -5 68.0866 4.55621   4
  -6   4   5 58.7043 8.47566   1
   5  -4  -5 -0.5606 2.45159   4
   5  -4  -5 -0.0418 3.75799   2
   5  -4  -5 -0.0637 3.13953   3
   5  -4  -5 0.73834 2.88054   1
  -5   4   5 -2.2631 3.38394   1
   4  -4  -5 0.47862 2.63092   1
   4  -4  -5 0.23225 5.01966   3
   4  -4  -5 -1.9463 2.94254   4
   3  -4  -5 136.745 8.67243   4
   3  -4  -5 148.713 9.46035   3
   3  -4  -5 127.718 7.87057   1
  -3   4   5 151.641 12.7718   4
   2  -4  -5 50.2729 7.04137   3
   2  -4  -5 52.7507 6.48858   4
   2  -4  -5 38.1243 5.71176   1
  -2   4   5 50.5982 6.00186   4
   1  -4  -5 166.014 15.0407   3
   1  -4  -5 197.196 16.9040   1
  -1   4   5 184.742 16.7917   4
   0  -4  -5 16.5145 5.50575   1
   0  -4  -5 13.7242 5.78396   3
   0   4   5 27.2382 7.34363   4
  -1  -4  -5 13.4654 5.45790   2
  -1  -4  -5 4.98585 7.03512   1
  -1  -4  -5 21.8263 7.80048   3
   1   4   5 10.9515 7.75003   4
  -2  -4  -5 37.7390 9.25553   3
  -2  -4  -5 29.9559 9.65115   2
   2   4   5 22.1382 6.60145   4
  -3  -4  -5 10.0108 10.1088   2
  -3  -4  -5 38.1585 10.0620   3
   3   4   5 42.7234 11.7923   4
  -4  -4  -5 30.7918 12.8139   2
  -4  -4  -5 31.9519 10.5441   3
   4   4   5 21.8978 12.2251   4
  -5  -4  -5 6.83166 13.3674   2
  -5  -4  -5 -2.6113 11.9952   3
   5   4   5 14.5169 14.3614   4
  -6  -4  -5 1.87109 15.4933   2
   6   4   5 -2.7512 10.2389   4
  -7  -4  -5 16.3777 18.4774   2
   7   4   5 28.0896 13.7287   4
  16  -5  -5 7.48033 16.9135   1
  15  -5  -5 40.4275 15.9585   1
  14  -5  -5 1.12078 12.6944   1
 -14   5   5 2.41156 9.73904   2
  13  -5  -5 24.2007 11.9151   1
 -13   5   5 39.1242 9.21397   2
  12  -5  -5 -8.1976 7.63618   1
 -12   5   5 -2.9002 5.81445   2
  11  -5  -5 65.3321 10.8750   1
 -11   5   5 80.3636 7.53588   2
  10  -5  -5 -2.8437 7.46340   2
  10  -5  -5 -4.9937 5.75586   1
 -10   5   5 -2.3927 5.45308   2
   9  -5  -5 68.5766 8.35779   1
   9  -5  -5 50.9494 8.05165   2
   8  -5  -5 2.29537 6.42398   3
   8  -5  -5 3.35170 5.16406   1
   8  -5  -5 -9.0441 4.80889   2
   7  -5  -5 55.7703 7.37897   2
   7  -5  -5 52.6258 7.91623   3
   7  -5  -5 52.5480 2.52387   4
  -7   5   5 58.1845 8.17563   1
   6  -5  -5 6.90514 5.53969   3
   6  -5  -5 -2.9028 3.23889   1
   6  -5  -5 -1.3353 4.12999   2
   6  -5  -5 0.16296 2.61204   4
  -6   5   5 -0.0510 5.34049   1
   5  -5  -5 24.8735 3.66694   4
   5  -5  -5 28.0907 5.08840   1
   5  -5  -5 23.6899 5.94760   3
  -5   5   5 20.1091 6.40276   1
   4  -5  -5 -3.6438 5.03792   3
   4  -5  -5 -1.1699 3.83406   4
   4  -5  -5 -3.9732 2.94974   1
   3  -5  -5 76.9775 7.38643   1
   3  -5  -5 55.6576 8.01497   3
   3  -5  -5 68.9274 8.21795   4
   2  -5  -5 0.47252 5.75803   3
   2  -5  -5 5.91962 7.24217   4
   2  -5  -5 -1.0669 3.46815   1
  -2   5   5 -2.3438 5.35585   4
   1  -5  -5 61.5959 6.79268   1
   1  -5  -5 66.6087 9.30584   3
   1  -5  -5 65.9080 8.48583   2
  -1   5   5 59.9775 8.51742   4
   0  -5  -5 9.11478 5.32336   2
   0  -5  -5 -12.973 7.12635   3
   0   5   5 9.06018 8.59168   4
  -1  -5  -5 71.3160 11.5881   2
  -1  -5  -5 68.0206 11.8365   3
   1   5   5 107.620 13.0497   4
  -2  -5  -5 6.53427 8.94380   2
  -2  -5  -5 7.30160 9.38345   3
   2   5   5 -1.7715 9.89262   4
  -3  -5  -5 19.0502 10.5505   2
  -3  -5  -5 37.0193 10.7291   3
   3   5   5 35.4990 13.8765   4
  -4  -5  -5 4.90160 12.3517   3
  -4  -5  -5 -7.4680 13.6577   2
   4   5   5 -1.7955 9.43532   4
  -5  -5  -5 10.5198 15.0273   2
   5   5   5 22.6435 15.8239   4
  -6  -5  -5 -0.4645 17.4932   2
   6   5   5 9.31230 20.7581   4
  16  -6  -5 11.5742 17.9150   1
  15  -6  -5 23.2686 13.4155   1
  14  -6  -5 46.2717 14.2630   1
  13  -6  -5 35.9011 12.7992   1
 -13   6   5 39.5834 10.9095   2
  12  -6  -5 27.4930 9.19284   1
 -12   6   5 32.2717 6.71867   2
  11  -6  -5 114.929 16.0680   1
  10  -6  -5 6.47889 7.89681   2
  10  -6  -5 17.3895 6.96111   1
   9  -6  -5 58.8745 8.10049   1
   9  -6  -5 48.3325 8.24044   2
   8  -6  -5 17.4618 7.60188   3
   8  -6  -5 20.9783 2.16852   4
   8  -6  -5 18.1424 2.43557   4
   8  -6  -5 19.1149 6.83525   2
   8  -6  -5 17.0405 6.86381   1
   7  -6  -5 100.765 8.30552   1
   7  -6  -5 71.9265 9.20814   3
   7  -6  -5 92.4114 5.65052   4
   7  -6  -5 90.3159 8.78491   2
   6  -6  -5 -5.9811 5.60026   2
   6  -6  -5 0.59928 3.56703   4
   6  -6  -5 4.75194 4.70471   1
   6  -6  -5 3.92634 7.16235   3
  -6   6   5 4.09851 6.72745   1
   5  -6  -5 5.19276 5.28487   1
   5  -6  -5 9.86017 6.56708   3
   4  -6  -5 57.8582 7.37223   3
   4  -6  -5 53.4851 7.22765   4
   4  -6  -5 53.7963 7.16845   1
   3  -6  -5 53.0318 8.11347   3
   3  -6  -5 35.3475 15.6256   4
   3  -6  -5 45.6458 5.52622   1
   2  -6  -5 43.4582 7.62764   3
   2  -6  -5 21.5385 7.13243   2
   2  -6  -5 20.2092 6.29628   1
   1  -6  -5 36.5491 8.34800   1
   1  -6  -5 35.8157 8.12004   2
   1  -6  -5 35.1829 9.61613   3
  -1   6   5 65.7141 11.4887   4
   0  -6  -5 62.0957 13.7537   3
   0  -6  -5 78.4894 13.3840   2
   0   6   5 81.3711 16.6050   4
  -1  -6  -5 60.6146 11.4163   3
  -1  -6  -5 40.9593 11.5256   2
   1   6   5 35.6838 8.99716   4
  -2  -6  -5 16.3355 11.6990   3
  -2  -6  -5 -3.9398 11.4208   2
   2   6   5 12.3316 10.4315   4
  -3  -6  -5 48.1947 14.1373   2
  -3  -6  -5 33.3661 16.1535   3
   3   6   5 40.2364 12.6393   4
  -4  -6  -5 41.2875 16.5238   2
   4   6   5 0.71288 16.4457   4
  -5  -6  -5 37.7402 18.9379   2
   5   6   5 27.7641 19.3611   4
  16  -7  -5 0.88712 15.6634   1
  15  -7  -5 -25.493 13.7546   1
  14  -7  -5 0.83966 12.8386   1
  13  -7  -5 63.8465 13.3527   1
  12  -7  -5 -1.9975 7.42232   1
  11  -7  -5 45.1527 9.95385   1
  10  -7  -5 2.58662 6.41646   1
   9  -7  -5 152.789 7.53279   4
   9  -7  -5 179.049 11.1340   1
   9  -7  -5 124.937 14.8108   2
   9  -7  -5 159.213 5.06123   4
   9  -7  -5 159.248 14.9286   3
   8  -7  -5 -4.9029 7.30618   3
   8  -7  -5 -5.3306 3.57242   4
   8  -7  -5 7.23104 5.76653   2
   8  -7  -5 9.34624 5.79575   1
   7  -7  -5 82.0135 10.4544   3
   7  -7  -5 79.4031 7.62855   4
   7  -7  -5 79.4026 9.42614   1
   7  -7  -5 76.7432 9.00855   2
   6  -7  -5 12.3936 5.91666   1
   6  -7  -5 3.28973 4.94901   4
   6  -7  -5 11.8146 7.70464   3
   5  -7  -5 107.782 12.1662   4
   5  -7  -5 123.348 10.6325   1
   5  -7  -5 133.979 13.5057   3
   4  -7  -5 6.82638 7.55455   3
   4  -7  -5 2.14330 4.97926   1
   3  -7  -5 148.713 13.1977   3
   3  -7  -5 139.052 11.8944   2
   3  -7  -5 139.940 14.7367   1
   2  -7  -5 -11.946 6.37375   3
   2  -7  -5 5.53469 6.88889   2
   2  -7  -5 4.15827 6.55698   1
   1  -7  -5 83.2057 10.0554   1
   1  -7  -5 73.1675 11.2410   2
   1  -7  -5 76.6107 11.7574   3
   0  -7  -5 -0.5096 10.0599   2
   0  -7  -5 -4.4614 8.64604   3
  -1  -7  -5 31.2877 12.6141   2
  -1  -7  -5 23.0673 12.3222   3
  -2  -7  -5 -23.318 13.8134   2
  -2  -7  -5 -2.6671 13.7098   3
  -3  -7  -5 46.7201 14.7313   2
  -4  -7  -5 34.4084 17.0837   2
  16  -8  -5 27.3618 18.5298   1
  15  -8  -5 34.8115 15.1583   1
  14  -8  -5 23.9346 14.2341   1
  13  -8  -5 44.9722 12.0657   1
  12  -8  -5 -0.6282 9.09489   1
  11  -8  -5 62.4189 10.4494   1
  10  -8  -5 -0.7209 6.87679   1
   9  -8  -5 3.94695 6.81127   1
   9  -8  -5 12.2132 9.42262   3
   9  -8  -5 1.44010 3.43804   4
   8  -8  -5 1.43904 8.30936   3
   8  -8  -5 -1.2662 5.71543   1
   8  -8  -5 -7.1624 5.08748   2
   7  -8  -5 57.9026 10.6227   3
   7  -8  -5 58.3784 8.80003   1
   6  -8  -5 21.0530 6.70287   4
   6  -8  -5 26.6813 9.95310   3
   6  -8  -5 21.5944 6.45160   1
   5  -8  -5 7.17054 5.78338   1
   5  -8  -5 -8.1980 5.68585   2
   5  -8  -5 0.26145 7.55773   3
   4  -8  -5 7.22943 6.01418   1
   4  -8  -5 12.1552 7.39855   3
   4  -8  -5 3.73748 7.75337   2
   3  -8  -5 1.99336 7.69934   2
   3  -8  -5 15.3356 8.31162   3
   3  -8  -5 9.18166 6.40047   1
   2  -8  -5 17.3739 9.15675   2
   2  -8  -5 29.0360 9.85991   3
   2  -8  -5 15.9634 6.69076   1
   1  -8  -5 5.37322 7.29432   1
   1  -8  -5 10.6681 10.4280   2
   1  -8  -5 14.6871 9.22283   3
   0  -8  -5 6.64426 12.6130   2
   0  -8  -5 21.6310 9.99177   1
   0  -8  -5 23.8646 13.7215   3
  -1  -8  -5 25.8190 15.2310   3
  -1  -8  -5 53.9289 16.6933   2
  -2  -8  -5 9.21554 14.4677   2
  -3  -8  -5 4.92650 16.9041   2
  16  -9  -5 24.5168 18.4888   1
  15  -9  -5 -12.427 15.0158   1
  14  -9  -5 0.07913 14.4861   1
  13  -9  -5 18.6800 12.1185   1
  12  -9  -5 -2.2591 9.78657   1
  11  -9  -5 30.7063 9.70342   1
  10  -9  -5 -3.3016 5.17390   3
  10  -9  -5 8.90098 8.14188   1
   9  -9  -5 -11.612 8.83629   3
   9  -9  -5 -2.8104 7.45255   1
   8  -9  -5 -2.8813 7.68541   3
   8  -9  -5 -0.9974 7.44094   1
   7  -9  -5 44.6189 8.29576   2
   7  -9  -5 30.4094 7.53749   1
   7  -9  -5 62.9336 10.3785   3
   6  -9  -5 7.11963 7.84775   3
   6  -9  -5 5.45558 5.49771   1
   6  -9  -5 -4.7072 8.15005   2
   5  -9  -5 5.44306 7.04527   2
   5  -9  -5 0.84661 8.96486   3
   5  -9  -5 -2.6018 5.79641   1
   4  -9  -5 -4.2048 6.68133   1
   4  -9  -5 -5.0941 8.14717   3
   4  -9  -5 -5.4642 8.52465   2
   3  -9  -5 13.0357 9.81795   2
   3  -9  -5 23.2532 10.0632   3
   3  -9  -5 10.8363 7.12218   1
   2  -9  -5 7.40358 9.53812   3
   2  -9  -5 -12.401 11.1899   2
   2  -9  -5 0.99393 9.47684   1
   1  -9  -5 40.5937 10.8682   1
   1  -9  -5 18.3866 12.8536   2
   1  -9  -5 46.8321 12.0645   3
   0  -9  -5 4.46517 12.2527   2
   0  -9  -5 3.25142 11.3117   1
   0  -9  -5 -19.042 14.3677   3
  -1  -9  -5 22.1493 16.0760   2
  -1  -9  -5 33.8918 16.4346   1
  -2  -9  -5 25.6052 16.4809   2
  15 -10  -5 10.2742 16.7977   1
  14 -10  -5 2.86815 12.5014   1
  13 -10  -5 28.4245 11.9609   1
  12 -10  -5 -13.205 9.52966   1
  11 -10  -5 13.1166 10.1589   1
  11 -10  -5 7.73848 11.7948   3
  10 -10  -5 1.84182 8.76211   1
  10 -10  -5 2.64569 9.84363   3
   9 -10  -5 8.07507 7.40207   3
   9 -10  -5 -0.9399 8.30733   1
   8 -10  -5 6.58581 9.37201   3
   8 -10  -5 -2.7987 7.36653   1
   8 -10  -5 0.32910 7.13211   2
   7 -10  -5 5.18515 7.09384   1
   7 -10  -5 4.53399 8.33987   2
   7 -10  -5 6.03336 9.27853   3
   6 -10  -5 8.49450 7.70669   1
   6 -10  -5 -0.0520 9.93378   3
   6 -10  -5 -8.7390 7.95022   2
   5 -10  -5 5.65573 8.18376   2
   5 -10  -5 2.71516 8.92372   1
   5 -10  -5 8.24294 10.5463   3
   4 -10  -5 -8.1473 12.8748   3
   4 -10  -5 7.28656 8.97791   1
   4 -10  -5 7.79451 9.37386   2
   3 -10  -5 0.97613 10.8762   3
   3 -10  -5 3.03415 11.7149   2
   3 -10  -5 -12.773 10.5288   1
   2 -10  -5 -6.3441 13.0387   2
   2 -10  -5 12.3478 10.2141   1
   2 -10  -5 39.9476 12.3923   3
   1 -10  -5 -9.5616 15.7306   3
   1 -10  -5 1.78496 12.6208   1
   1 -10  -5 3.10788 13.6128   2
   0 -10  -5 19.5964 17.0579   2
  15 -11  -5 9.65741 18.7830   1
  14 -11  -5 -8.6054 13.3135   1
  13 -11  -5 92.2576 15.0294   1
  12 -11  -5 19.1866 14.0189   3
  12 -11  -5 3.54587 9.91850   1
  11 -11  -5 37.1100 11.4128   1
  11 -11  -5 10.9817 13.1701   3
  10 -11  -5 -13.918 9.59682   1
  10 -11  -5 -18.719 12.5984   3
   9 -11  -5 50.1454 10.4696   3
   9 -11  -5 41.8870 11.6775   1
   8 -11  -5 -3.4149 12.9348   3
   8 -11  -5 12.1160 10.5251   1
   7 -11  -5 46.3672 11.3684   1
   7 -11  -5 43.7380 11.0109   2
   7 -11  -5 32.1399 12.7309   3
   6 -11  -5 -13.555 10.9030   3
   6 -11  -5 9.83655 10.0481   2
   6 -11  -5 -4.8080 9.69948   1
   5 -11  -5 -1.6751 10.6283   2
   5 -11  -5 6.21866 9.28659   1
   5 -11  -5 -12.391 11.4646   3
   4 -11  -5 -1.3044 11.6226   3
   4 -11  -5 1.24745 11.4150   2
   4 -11  -5 -1.2501 9.91621   1
   3 -11  -5 52.0834 15.1521   3
   3 -11  -5 31.1869 14.0358   2
   3 -11  -5 26.8521 11.6281   1
   2 -11  -5 12.5931 32.0684   3
   2 -11  -5 8.45771 11.2496   1
   2 -11  -5 25.1826 16.7236   2
   1 -11  -5 24.0316 17.9939   2
  14 -12  -5 -26.814 16.0607   1
  13 -12  -5 -0.3501 12.1275   3
  13 -12  -5 13.7563 15.5841   1
  12 -12  -5 -7.1756 15.0165   3
  12 -12  -5 -11.657 12.3808   1
  11 -12  -5 42.6342 13.0753   1
  11 -12  -5 13.8900 15.6050   3
  10 -12  -5 9.40238 14.1965   3
  10 -12  -5 -0.3013 11.4117   1
   9 -12  -5 27.5750 13.4726   1
   9 -12  -5 26.3611 11.1974   3
   8 -12  -5 9.47649 10.8991   1
   8 -12  -5 22.8295 13.8457   3
   7 -12  -5 1.04460 13.4065   3
   7 -12  -5 12.9485 11.0344   1
   6 -12  -5 34.5693 13.7860   3
   6 -12  -5 6.18494 12.5258   1
   6 -12  -5 19.1221 11.3473   2
   5 -12  -5 -0.1235 15.9297   2
   5 -12  -5 -14.414 11.4453   1
   5 -12  -5 -7.6840 13.4679   3
   4 -12  -5 -29.523 16.4964   3
   4 -12  -5 16.7409 11.8107   1
   4 -12  -5 13.6391 14.9568   2
   3 -12  -5 8.86013 17.2814   2
  13 -13  -5 26.0054 13.8623   3
  12 -13  -5 -19.477 14.6559   1
  12 -13  -5 5.17537 19.5041   3
  11 -13  -5 23.8000 16.7323   3
  11 -13  -5 -17.518 14.3506   1
  10 -13  -5 6.72515 16.3590   3
  10 -13  -5 5.57255 11.5947   1
   9 -13  -5 7.35223 16.7556   3
   9 -13  -5 11.4681 13.6994   1
   8 -13  -5 -5.6050 13.7550   3
   8 -13  -5 -11.096 12.5263   1
   7 -13  -5 10.8034 14.9005   1
   7 -13  -5 12.3554 15.6102   3
   6 -13  -5 -3.3572 13.8070   3
   6 -13  -5 22.4930 15.1338   1
   2 -16   6 -20.134 20.4066   1
   3 -16   6 13.4180 18.1858   1
   4 -16   6 -13.500 19.3397   1
   5 -16   6 12.7252 19.2756   1
   6 -16   6 -2.4264 13.9467   1
   7 -16   6 -1.6091 19.4848   4
   7 -16   6 -17.287 20.6229   1
   8 -16   6 21.5254 19.2878   1
   8 -16   6 5.13551 17.7583   4
   9 -16   6 -11.472 12.7779   1
   9 -16   6 -10.027 19.5874   4
  -1 -15   6 14.0142 22.1408   1
  -1 -15   6 26.2216 21.2788   2
   0 -15   6 1.07305 18.1787   1
   0 -15   6 -18.925 21.4139   2
   1 -15   6 3.04328 13.1159   2
   1 -15   6 8.22202 15.1002   1
   2 -15   6 11.9002 17.1357   1
   3 -15   6 12.6923 16.0848   1
   4 -15   6 5.78862 16.0050   1
   5 -15   6 0.47044 11.2433   1
   6 -15   6 36.9861 18.9594   1
   7 -15   6 4.36083 12.1176   1
   7 -15   6 5.46005 15.1809   4
   8 -15   6 26.2091 18.3925   1
   8 -15   6 -26.970 19.5422   4
   9 -15   6 2.88733 13.8835   1
   9 -15   6 -2.2480 18.4820   4
  10 -15   6 2.61370 20.0261   1
  10 -15   6 41.8166 20.3552   4
  -3 -14   6 -9.1088 18.8327   2
  -3 -14   6 20.1442 17.9832   1
  -2 -14   6 15.1505 21.2010   2
  -2 -14   6 19.8488 17.7126   1
  -1 -14   6 3.97375 17.7512   2
  -1 -14   6 -10.844 17.2904   1
   0 -14   6 20.8629 10.8540   1
   0 -14   6 15.6181 15.2658   2
   1 -14   6 13.8576 14.4572   2
   1 -14   6 -0.7566 9.83226   1
   2 -14   6 30.4764 12.9239   2
   2 -14   6 16.9264 15.5966   1
   3 -14   6 14.3717 14.7218   1
   4 -14   6 8.89146 13.5497   1
   5 -14   6 -0.4250 14.2712   1
   6 -14   6 6.22644 10.6319   1
   7 -14   6 0.83654 12.2081   4
   7 -14   6 3.09276 14.1120   1
   8 -14   6 22.7267 16.3070   4
   8 -14   6 62.9181 20.0461   1
   9 -14   6 1.13584 10.1346   1
   9 -14   6 4.54694 15.5901   4
  10 -14   6 9.90253 16.6174   1
  10 -14   6 37.5995 17.0230   4
  11 -14   6 -25.568 18.0349   1
  11 -14   6 2.98052 17.2700   4
  -4 -13   6 -3.6095 17.3925   2
  -3 -13   6 -7.3370 16.9347   2
  -2 -13   6 5.85692 13.9109   2
  -2 -13   6 20.6670 14.4903   1
  -1 -13   6 22.2620 17.3138   2
  -1 -13   6 6.30132 13.5375   1
   0 -13   6 14.4329 11.0130   2
   0 -13   6 2.37627 12.9309   1
   1 -13   6 16.6712 12.1633   2
   1 -13   6 1.56219 12.3482   1
   2 -13   6 17.5916 11.8982   1
   2 -13   6 11.0242 11.5428   2
   3 -13   6 47.0634 14.3071   1
   3 -13   6 16.5823 10.2735   2
   4 -13   6 64.0849 16.6602   1
   5 -13   6 8.08563 10.7278   1
   6 -13   6 46.1310 11.5970   4
   6 -13   6 29.4128 16.6364   1
   7 -13   6 12.6158 13.9355   1
   7 -13   6 1.58351 12.0393   4
   8 -13   6 47.3224 14.0340   1
   8 -13   6 50.5427 13.8353   4
   9 -13   6 -6.0183 13.6084   1
   9 -13   6 2.38884 13.0095   4
  10 -13   6 34.1942 14.5259   4
  10 -13   6 26.7761 18.4642   1
  11 -13   6 -1.6412 17.3700   4
  11 -13   6 -5.5259 18.3818   1
  -6 -12   6 48.3250 20.8113   2
  -5 -12   6 -11.516 18.3395   2
  -4 -12   6 36.7941 16.2492   2
  -3 -12   6 0.94440 16.4522   2
  -2 -12   6 9.26287 12.4318   1
  -2 -12   6 24.0788 12.2771   2
  -1 -12   6 -2.2534 11.7525   2
  -1 -12   6 -2.6883 12.1236   1
   0 -12   6 13.5820 11.2633   1
   0 -12   6 32.8830 10.0419   2
   1 -12   6 3.09890 9.75865   2
   1 -12   6 9.10903 10.3845   1
   2 -12   6 20.3871 9.28670   2
   2 -12   6 20.7664 8.26775   1
   3 -12   6 13.1523 9.13980   2
   3 -12   6 12.3210 10.4684   1
   4 -12   6 40.2391 12.2706   1
   4 -12   6 28.8267 7.46509   2
   5 -12   6 11.6583 11.6287   1
   6 -12   6 42.2319 9.38692   1
   6 -12   6 23.5197 11.4756   4
   7 -12   6 17.4886 11.0367   4
   7 -12   6 -1.8088 7.60022   1
   8 -12   6 48.8917 13.3122   4
   8 -12   6 36.4278 11.1945   1
   9 -12   6 -3.0871 10.3096   1
   9 -12   6 -0.9737 12.5151   4
  10 -12   6 22.2831 15.0470   4
  10 -12   6 -12.090 15.3287   1
  11 -12   6 -9.0330 16.8597   1
  11 -12   6 17.8174 15.4118   4
  12 -12   6 0.94125 17.2927   4
  12 -12   6 29.2582 19.4534   1
  -7 -11   6 6.40794 19.6962   2
  -6 -11   6 -14.036 16.1453   2
  -5 -11   6 52.5491 21.7676   2
  -4 -11   6 19.2531 13.8641   2
  -3 -11   6 8.65386 12.3083   2
  -2 -11   6 -4.8738 11.5167   2
  -1 -11   6 9.87736 9.90588   2
  -1 -11   6 6.63342 7.84265   1
   0 -11   6 13.4092 10.5699   1
   0 -11   6 19.5214 8.14859   2
   1 -11   6 69.4336 17.2090   2
   1 -11   6 110.050 17.9330   1
   2 -11   6 -3.1050 8.24497   1
   2 -11   6 -1.3821 6.31706   2
   3 -11   6 11.9230 5.29647   2
   3 -11   6 15.2106 9.13190   1
  -4  11  -6 175.489 13.7645   2
   4 -11   6 235.290 31.2876   1
   4 -11   6 219.839 17.4525   2
   5 -11   6 5.40613 9.36317   4
   5 -11   6 -9.6660 9.03891   1
   6 -11   6 10.5514 8.55679   4
   6 -11   6 16.9425 10.2004   1
   7 -11   6 4.99222 10.8048   4
   7 -11   6 0.92111 9.43507   1
   8 -11   6 18.3614 7.22188   1
   8 -11   6 25.3844 11.0722   4
   9 -11   6 37.7768 12.1190   4
   9 -11   6 -1.2318 12.2690   1
  10 -11   6 104.183 20.0643   4
  10 -11   6 123.185 19.3403   1
  11 -11   6 4.11651 15.2304   1
  11 -11   6 -5.7807 13.2578   4
  12 -11   6 8.12501 16.5088   4
  12 -11   6 1.95355 17.9421   1
  -8 -10   6 3.29119 18.3438   2
  -7 -10   6 -4.4121 17.1067   2
  -6 -10   6 9.45905 15.4607   2
  -5 -10   6 2.68569 14.2024   2
  -4 -10   6 51.5384 12.8478   2
  -3 -10   6 -10.774 8.34597   2
  -2 -10   6 203.583 27.6210   2
  -1 -10   6 5.39475 7.05640   2
  -1 -10   6 -3.3081 7.50187   1
  -1 -10   6 -1.6071 7.57333   3
   0 -10   6 38.4147 10.2056   1
   0 -10   6 16.6350 11.4499   3
   0 -10   6 30.9329 9.06827   2
   1 -10   6 -9.1237 7.94846   1
   1 -10   6 -0.3561 7.48794   2
  -2  10  -6 12.6198 7.85565   2
   2 -10   6 13.2749 7.50447   1
   2 -10   6 31.2733 7.78036   2
  -3  10  -6 3.39233 6.23936   2
   3 -10   6 0.28749 7.95112   1
   3 -10   6 0.91100 4.72261   2
  -4  10  -6 41.1918 7.15540   2
   4 -10   6 32.6930 5.86649   2
   4 -10   6 34.0173 9.14897   1
  -5  10  -6 -3.1039 5.92056   2
   5 -10   6 -14.370 8.29445   4
   5 -10   6 13.5841 7.97796   1
   6 -10   6 304.635 21.9403   1
   6 -10   6 329.171 21.5212   4
   7 -10   6 -7.1616 8.36154   1
   7 -10   6 -5.1865 8.43786   4
   8 -10   6 18.1881 12.6658   1
   8 -10   6 14.8681 8.32961   4
   9 -10   6 1.92993 11.9454   1
   9 -10   6 6.59384 7.40625   4
  10 -10   6 44.4915 13.5532   4
  10 -10   6 27.8152 15.3534   1
  11 -10   6 -9.9723 14.7632   1
  11 -10   6 4.82269 14.1762   4
  12 -10   6 17.0890 16.8502   1
  12 -10   6 18.4564 18.0047   4
  -9  -9   6 -7.6421 18.6318   2
  -8  -9   6 5.59564 16.8051   2
  -7  -9   6 15.7274 13.7283   2
  -6  -9   6 27.5228 11.8810   2
  -5  -9   6 17.9883 10.6033   2
  -4  -9   6 -8.0356 11.6708   2
  -3  -9   6 49.9827 11.3841   2
  -2  -9   6 68.7682 8.51787   3
  -2  -9   6 52.4113 11.0391   2
  -1  -9   6 114.237 10.9853   1
  -1  -9   6 101.209 13.1724   3
  -1  -9   6 78.8376 10.4612   2
   0  -9   6 124.792 17.0932   3
   0  -9   6 153.137 17.0631   2
   0  -9   6 151.913 16.0841   1
  -1   9  -6 190.939 13.6317   2
  -1   9  -6 220.220 10.1627   3
   1  -9   6 207.274 20.7912   2
   1  -9   6 212.378 19.9424   1
  -2   9  -6 282.107 18.1118   3
  -2   9  -6 269.507 21.5243   2
   2  -9   6 261.739 43.4411   2
   2  -9   6 263.546 29.4162   1
  -3   9  -6 85.1116 8.14110   3
  -3   9  -6 94.3689 10.4796   2
   3  -9   6 95.2416 10.6811   2
   3  -9   6 82.6173 11.1189   1
  -4   9  -6 162.252 11.4224   3
  -4   9  -6 170.229 9.23576   2
   4  -9   6 188.237 13.5424   1
   4  -9   6 162.520 12.8783   4
  -5   9  -6 45.4379 6.77250   2
  -5   9  -6 61.2710 9.29054   3
   5  -9   6 36.0983 10.0293   4
   5  -9   6 29.0967 7.85068   1
  -6   9  -6 58.5349 7.85640   2
  -6   9  -6 78.2283 9.76643   3
   6  -9   6 50.1643 9.99860   4
   6  -9   6 73.4231 9.53444   1
  -7   9  -6 3.25135 10.0245   3
   7  -9   6 4.69736 9.98090   1
   7  -9   6 -6.1576 7.28451   4
  -8   9  -6 14.2147 9.02553   3
  -8   9  -6 36.9949 5.97200   2
   8  -9   6 36.7889 11.5346   1
   8  -9   6 39.9553 9.85230   4
   9  -9   6 -3.7387 10.9982   4
   9  -9   6 -9.8663 9.77441   1
  10  -9   6 45.1783 14.8901   1
  10  -9   6 2.18876 12.9801   4
  11  -9   6 1.48427 13.2193   4
  11  -9   6 -12.428 16.2496   1
  12  -9   6 -16.711 14.9911   4
  12  -9   6 -3.4612 16.3127   1
 -10  -8   6 -11.419 19.1404   2
  -9  -8   6 -1.5635 17.4731   2
  -8  -8   6 48.1825 15.7069   2
  -7  -8   6 -4.2036 12.1177   2
  -6  -8   6 179.730 27.0352   2
  -5  -8   6 1.13684 8.68569   2
  -4  -8   6 563.785 53.5794   2
  -4  -8   6 542.679 28.3197   3
  -3  -8   6 -6.4621 4.67598   3
  -3  -8   6 -18.071 9.15380   2
  -2  -8   6 38.9975 6.97298   3
  -2  -8   6 41.5029 8.43462   2
   1   8  -6 6.58850 5.22002   3
  -1  -8   6 9.52938 6.10912   2
  -1  -8   6 -5.1747 5.85246   3
   0   8  -6 201.575 16.4404   2
   0   8  -6 210.540 11.8142   3
   0  -8   6 211.688 15.6140   1
   0  -8   6 201.135 18.9057   3
   0  -8   6 213.004 17.9644   2
  -1   8  -6 0.43997 6.70659   2
  -1   8  -6 -7.3952 3.74437   3
   1  -8   6 7.57659 6.18443   1
   1  -8   6 -1.1882 6.00097   2
  -2   8  -6 180.195 10.2482   3
  -2   8  -6 168.914 15.3922   2
   2  -8   6 176.182 16.0154   1
   2  -8   6 167.191 13.0062   2
  -3   8  -6 1.20599 5.25053   3
  -3   8  -6 4.06170 4.81161   2
   3  -8   6 13.0218 6.04547   4
   3  -8   6 -0.8675 5.30530   1
   3  -8   6 -1.7119 4.36171   2
  -4   8  -6 49.2108 6.05350   2
  -4   8  -6 64.5276 8.18561   3
   4  -8   6 46.1765 6.74338   4
   4  -8   6 56.6518 6.90182   1
  -5   8  -6 -1.3361 5.73102   3
  -5   8  -6 -7.0074 4.99513   2
   5  -8   6 -2.2027 6.49731   4
   5  -8   6 -0.1838 6.75396   1
  -6   8  -6 574.880 35.9880   3
   6  -8   6 581.031 65.2726   4
   6  -8   6 569.659 45.2828   1
  -7   8  -6 4.80747 8.64610   3
  -7   8  -6 4.18741 5.41425   2
   7  -8   6 0.89551 5.93488   4
   7  -8   6 2.10827 8.22008   1
  -8   8  -6 95.1562 9.97176   2
   8  -8   6 79.9773 12.7835   4
   8  -8   6 94.9939 15.6555   1
  -9   8  -6 -3.0339 8.14776   3
   9  -8   6 -4.5172 11.4029   4
   9  -8   6 30.1181 10.7081   1
 -10   8  -6 37.9189 12.4464   3
  10  -8   6 4.53253 15.6457   1
  10  -8   6 8.86840 13.0081   4
  11  -8   6 40.5115 14.9349   4
  11  -8   6 18.2283 15.3480   1
  12  -8   6 24.2851 17.7589   1
  12  -8   6 -19.490 15.5778   4
 -11  -7   6 -7.5474 16.4095   2
 -10  -7   6 8.47801 17.9366   2
  -9  -7   6 32.9409 15.5719   2
  -8  -7   6 -14.357 10.5898   2
  -7  -7   6 1.66718 9.75369   2
  -6  -7   6 3.52987 8.98216   2
  -5  -7   6 28.3082 9.46565   2
  -4  -7   6 4.18055 4.40337   3
  -4  -7   6 25.0812 8.70277   2
   3   7  -6 10.5230 4.15361   3
  -3  -7   6 8.05911 4.67913   3
  -3  -7   6 8.66198 6.13535   2
   2   7  -6 119.302 9.92323   3
  -2  -7   6 103.178 9.68769   3
  -2  -7   6 89.9666 19.2075   2
   1   7  -6 233.114 17.7629   2
   1   7  -6 246.304 15.6125   3
  -1  -7   6 259.450 32.3811   3
  -1  -7   6 256.567 31.1751   2
   0   7  -6 183.852 15.3754   2
   0   7  -6 227.052 10.4537   3
   0  -7   6 192.938 26.9950   2
   0  -7   6 222.665 16.1609   1
   0  -7   6 200.648 14.9696   3
  -1   7  -6 157.843 12.2370   3
  -1   7  -6 129.262 12.8408   2
   1  -7   6 141.631 14.8705   1
   1  -7   6 155.539 13.8231   2
   1  -7   6 126.828 15.3219   3
  -2   7  -6 401.029 25.8402   2
  -2   7  -6 381.588 23.2424   3
   2  -7   6 354.812 29.9379   2
   2  -7   6 374.142 20.1743   1
  -3   7  -6 79.5136 8.93477   3
  -3   7  -6 61.7640 11.0803   2
   3  -7   6 73.3694 12.7638   1
   3  -7   6 58.5605 10.5738   4
  -4   7  -6 23.0808 5.54655   2
  -4   7  -6 17.4560 5.90522   3
   4  -7   6 14.7595 5.82660   1
   4  -7   6 21.3883 4.81068   4
  -5   7  -6 -1.5993 5.70243   3
  -5   7  -6 -1.9229 5.23459   2
   5  -7   6 -10.393 6.44750   4
   5  -7   6 4.94948 5.76532   1
  -6   7  -6 47.8003 7.99437   3
  -6   7  -6 44.0003 8.51592   2
   6  -7   6 40.5251 8.04459   1
   6  -7   6 32.0248 8.65624   4
  -7   7  -6 -3.7464 6.89704   3
   7  -7   6 -5.9262 7.68988   4
   7  -7   6 5.11151 7.18302   1
  -8   7  -6 13.1347 8.89564   3
  -8   7  -6 0.77060 5.60742   2
   8  -7   6 -0.5909 9.65654   1
   8  -7   6 4.55372 9.98488   4
  -9   7  -6 5.92186 8.48526   2
  -9   7  -6 -6.6938 11.0425   3
   9  -7   6 0.21674 10.1723   1
   9  -7   6 5.57208 10.8442   4
 -10   7  -6 57.2478 13.3275   3
  10  -7   6 44.4401 13.7327   4
  10  -7   6 71.8216 13.0945   1
  11  -7   6 -16.103 14.8566   4
  11  -7   6 -3.5996 14.1711   1
  12  -7   6 -11.771 15.2639   4
  12  -7   6 29.5102 16.2104   1
 -11  -6   6 10.4756 16.5551   2
 -10  -6   6 82.9274 17.0961   2
  -9  -6   6 -9.3128 11.5296   2
  -8  -6   6 122.234 16.6485   2
  -7  -6   6 -11.522 8.82239   2
  -6  -6   6 356.339 29.4711   2
  -5  -6   6 0.60790 7.65179   2
  -5  -6   6 -0.6682 2.83008   3
   4   6  -6 161.802 9.03334   3
  -4  -6   6 155.246 10.3221   3
  -4  -6   6 167.704 12.1589   2
   3   6  -6 -0.8164 3.28843   3
  -3  -6   6 -1.3552 3.86609   3
  -3  -6   6 -2.3413 5.93542   2
   2   6  -6 1603.56 42.0160   3
   2   6  -6 1556.27 139.224   2
  -2  -6   6 1663.98 63.2331   3
  -2  -6   6 1572.17 111.723   2
   1   6  -6 0.88018 3.79761   3
   1   6  -6 -0.3790 4.90890   2
  -1  -6   6 5.39708 5.27584   3
  -1  -6   6 5.94034 4.33763   2
   0   6  -6 8.00559 4.24553   2
   0   6  -6 9.04300 3.54198   3
   0  -6   6 4.37226 4.17494   2
   0  -6   6 4.52136 4.51108   3
   0  -6   6 -4.4025 4.07890   1
  -1   6  -6 -6.5139 5.23228   3
  -1   6  -6 7.17114 4.42234   2
   1  -6   6 -5.0170 3.88100   1
   1  -6   6 -3.1679 4.11998   2
   1  -6   6 -1.0620 5.61104   3
  -2   6  -6 1099.81 100.190   1
  -2   6  -6 1088.47 120.700   2
  -2   6  -6 1206.61 59.8010   3
   2  -6   6 1230.44 84.8749   1
   2  -6   6 1239.47 68.1169   4
  -3   6  -6 -5.2350 4.91800   1
  -3   6  -6 -5.2163 4.31499   3
  -3   6  -6 0.73053 4.37134   2
   3  -6   6 -12.280 5.40649   4
   3  -6   6 -4.4800 4.02913   1
  -4   6  -6 234.695 14.9576   1
  -4   6  -6 231.689 15.5048   2
  -4   6  -6 246.594 11.8501   3
   4  -6   6 214.713 12.9802   4
   4  -6   6 226.260 11.8535   1
  -5   6  -6 -12.706 5.54539   3
  -5   6  -6 6.06941 6.17869   2
   5  -6   6 -14.708 6.21074   4
   5  -6   6 2.23701 5.97730   1
  -6   6  -6 358.155 25.1144   2
  -6   6  -6 411.699 37.4547   3
   6  -6   6 412.073 21.7413   1
   6  -6   6 398.380 23.6535   4
  -7   6  -6 -8.8791 6.84697   2
  -7   6  -6 -0.1769 8.84099   3
   7  -6   6 3.18373 8.77863   4
   7  -6   6 -4.8832 7.27649   1
  -8   6  -6 235.894 18.9496   2
  -8   6  -6 199.100 16.2515   3
   8  -6   6 247.281 17.4709   1
   8  -6   6 213.018 13.8534   4
  -9   6  -6 7.97478 8.81205   2
  -9   6  -6 4.90617 9.91863   3
   9  -6   6 3.43042 11.9965   1
   9  -6   6 -10.983 12.1016   4
 -10   6  -6 31.3342 10.8018   2
 -10   6  -6 68.9008 15.1924   3
  10  -6   6 23.1583 10.9953   1
  10  -6   6 26.0577 13.6451   4
  11  -6   6 -2.7423 16.0103   4
  11  -6   6 -17.329 15.8349   1
  12  -6   6 3.73086 16.3988   1
  12  -6   6 25.4235 17.1766   4
 -12  -5   6 -21.525 15.3322   2
 -11  -5   6 0.79839 15.7018   2
 -10  -5   6 18.6115 14.3491   2
  -9  -5   6 12.2368 14.2456   2
  -8  -5   6 34.0683 11.2315   2
  -7  -5   6 41.9148 8.72528   2
  -6  -5   6 13.1672 8.18006   2
   5   5  -6 12.7339 2.75509   3
  -5  -5   6 12.2586 6.73726   2
  -5  -5   6 11.9183 4.02702   3
   4   5  -6 75.1035 4.87130   3
  -4  -5   6 55.9209 10.1124   2
  -4  -5   6 53.3546 9.10749   3
   3   5  -6 39.0130 5.41132   3
  -3  -5   6 51.8035 6.94851   2
  -3  -5   6 52.4668 5.95860   3
   2   5  -6 106.155 7.47241   3
   2   5  -6 92.7196 10.5290   2
  -2  -5   6 105.030 9.29996   3
  -2  -5   6 103.430 12.7635   2
   1   5  -6 48.8323 7.45481   2
   1   5  -6 32.3957 5.42461   3
  -1  -5   6 40.1763 5.55016   1
  -1  -5   6 35.8162 6.90033   3
  -1  -5   6 44.8467 6.35924   2
   0   5  -6 41.6839 6.66220   2
   0   5  -6 43.7906 5.11754   3
   0  -5   6 42.0350 5.61910   1
   0  -5   6 47.2790 6.16899   2
   0  -5   6 50.4054 7.01689   3
  -1   5  -6 38.0508 9.17327   2
   1  -5   6 34.3295 7.30530   2
   1  -5   6 35.7624 7.28728   4
   1  -5   6 44.3759 8.07482   1
   1  -5   6 51.7640 7.02836   3
  -2   5  -6 70.5608 6.60635   3
  -2   5  -6 75.5002 6.77039   2
  -2   5  -6 71.4503 6.61705   1
   2  -5   6 77.4813 5.07395   1
   2  -5   6 70.3387 8.96869   4
  -3   5  -6 35.7616 6.06723   3
  -3   5  -6 24.7865 7.96136   1
  -3   5  -6 22.0757 6.57314   2
   3  -5   6 19.8875 7.23244   4
   3  -5   6 13.3624 5.50704   1
  -4   5  -6 21.5616 5.96309   2
  -4   5  -6 13.6220 5.37963   1
  -4   5  -6 14.5263 6.09898   3
   4  -5   6 22.7420 4.73921   1
   4  -5   6 8.44574 6.22233   4
  -5   5  -6 -2.9332 6.59362   1
  -5   5  -6 -1.6998 5.46466   3
   5  -5   6 -0.9787 6.43052   1
   5  -5   6 12.1301 7.08559   4
  -6   5  -6 40.7956 8.97072   3
   6  -5   6 49.6453 8.73456   4
   6  -5   6 37.3651 7.64496   1
  -7   5  -6 7.81584 6.61385   2
  -7   5  -6 2.58364 9.07645   3
   7  -5   6 -0.5017 7.28524   1
   7  -5   6 -5.5834 8.73955   4
  -8   5  -6 25.3860 10.2312   2
  -8   5  -6 21.5274 10.7109   3
   8  -5   6 41.9505 8.97394   1
   8  -5   6 45.3090 10.2553   4
  -9   5  -6 -8.3790 12.9829   2
  -9   5  -6 8.81289 9.94939   3
   9  -5   6 3.96549 9.80254   4
   9  -5   6 -7.9465 9.67636   1
 -10   5  -6 51.6213 13.7943   2
 -10   5  -6 36.8936 13.1385   3
  10  -5   6 40.9998 14.4584   4
  10  -5   6 74.4668 16.5742   1
 -11   5  -6 3.17653 16.3146   3
  11  -5   6 -9.5005 14.6231   1
  11  -5   6 8.69643 14.5806   4
 -13  -4   6 16.6887 18.6326   2
 -12  -4   6 21.6483 16.0352   2
 -11  -4   6 -2.3799 12.6334   2
 -10  -4   6 78.0818 17.2497   2
  -9  -4   6 -9.8430 9.37726   2
  -8  -4   6 587.167 72.9406   2
   7   4  -6 -0.5403 2.46745   3
  -7  -4   6 -8.0383 6.88419   2
   6   4  -6 14.1663 3.11708   3
  -6  -4   6 11.7542 7.08228   2
  -6  -4   6 10.3411 9.00636   4
   5   4  -6 -1.7579 2.84294   3
  -5  -4   6 1.81748 3.82896   3
  -5  -4   6 6.34240 5.86235   2
   4   4  -6 987.603 86.3532   3
  -4  -4   6 1028.19 156.901   2
  -4  -4   6 1074.52 79.9898   3
  -4  -4   6 964.409 174.845   1
   3   4  -6 -7.6878 3.39138   3
   3   4  -6 -9.5811 4.73035   2
  -3  -4   6 -3.3121 3.22193   3
  -3  -4   6 0.05635 4.48781   2
   2   4  -6 88.6186 6.18247   3
   2   4  -6 78.0405 8.23487   2
  -2  -4   6 97.4743 6.66822   3
  -2  -4   6 72.6978 6.30110   2
   1   4  -6 3.36169 3.97906   2
   1   4  -6 -2.5221 3.18845   3
  -1  -4   6 0.38134 5.16001   3
  -1  -4   6 -1.9264 4.16490   2
  -1  -4   6 5.24620 3.68484   1
   0   4  -6 107.944 7.98408   3
   0   4  -6 104.703 7.78846   2
   0  -4   6 122.345 8.36875   1
   0  -4   6 121.304 7.17381   2
   0  -4   6 111.318 12.6270   3
   0  -4   6 101.020 6.99191   4
  -1   4  -6 -3.2899 3.83130   3
  -1   4  -6 1.42639 4.85481   2
  -1   4  -6 -3.7296 2.81139   1
   1  -4   6 7.33807 4.84151   4
   1  -4   6 -3.3979 4.94597   3
   1  -4   6 -2.3781 3.05255   1
  -2   4  -6 955.265 86.8688   1
  -2   4  -6 915.289 72.3700   2
  -2   4  -6 945.699 118.311   3
   2  -4   6 1021.13 89.6844   1
   2  -4   6 978.346 64.8123   4
  -3   4  -6 3.76822 3.90116   1
  -3   4  -6 1.14612 4.45334   2
  -3   4  -6 -0.9112 4.75069   3
   3  -4   6 2.89477 4.17096   1
   3  -4   6 -0.4713 5.19553   4
  -4   4  -6 10.1267 7.37519   3
  -4   4  -6 8.69544 5.62017   1
   4  -4   6 5.90806 4.35198   4
   4  -4   6 7.30869 4.07301   1
  -5   4  -6 5.02591 6.85786   1
  -5   4  -6 3.10107 6.32273   3
   5  -4   6 -2.5198 4.97646   1
   5  -4   6 -1.5088 6.48795   4
  -6   4  -6 590.766 29.5780   3
   6  -4   6 513.994 35.5626   1
   6  -4   6 566.429 41.3968   4
  -7   4  -6 -2.3515 8.24220   3
  -7   4  -6 4.22168 8.07183   2
   7  -4   6 -3.6103 7.20057   1
   7  -4   6 -2.0663 9.65378   4
  -8   4  -6 86.9470 13.9113   3
  -8   4  -6 98.1412 13.7087   2
   8  -4   6 86.5232 12.1438   4
   8  -4   6 117.016 14.0714   1
  -9   4  -6 6.52201 10.8788   2
  -9   4  -6 -15.935 11.0104   3
   9  -4   6 6.45835 8.50416   4
   9  -4   6 0.54190 10.8594   1
 -10   4  -6 43.6790 14.0326   3
 -10   4  -6 14.9081 16.0362   2
  10  -4   6 20.1143 13.9438   1
  10  -4   6 32.3833 10.1442   4
 -11   4  -6 0.12663 15.9912   3
 -11   4  -6 -5.5961 13.8516   2
  11  -4   6 7.77181 14.2837   1
  11  -4   6 -25.032 16.5419   4
 -13  -3   6 23.2722 19.2136   2
 -12  -3   6 27.0785 15.2291   2
 -11  -3   6 26.5598 13.2907   2
 -10  -3   6 2.33534 9.70536   2
   9   3  -6 46.1444 5.37590   3
   9   3  -6 40.2533 5.75266   3
  -9  -3   6 50.8013 9.20907   2
   8   3  -6 23.7410 4.35384   3
  -8  -3   6 15.2476 8.09641   2
   7   3  -6 9.04130 3.59360   3
  -7  -3   6 22.7807 7.78304   4
  -7  -3   6 8.01970 5.70714   2
   6   3  -6 1.76103 3.02457   3
  -6  -3   6 4.65094 6.02745   4
  -6  -3   6 1.72914 5.20803   2
   5   3  -6 209.780 12.6703   3
  -5  -3   6 229.399 11.7856   1
  -5  -3   6 198.202 17.4977   2
  -5  -3   6 227.001 14.1496   3
   4   3  -6 387.017 46.0591   3
   4   3  -6 422.232 26.6197   2
  -4  -3   6 354.413 38.9205   1
  -4  -3   6 385.469 36.6390   2
  -4  -3   6 351.252 49.4278   3
   3   3  -6 36.9142 4.08028   3
   3   3  -6 18.5586 6.88927   2
  -3  -3   6 29.6130 5.33218   2
  -3  -3   6 31.1122 4.74611   3
   2   3  -6 76.6576 6.04816   3
   2   3  -6 83.0332 6.96796   2
  -2  -3   6 85.7962 8.90753   3
  -2  -3   6 79.6319 6.40512   2
   1   3  -6 52.1737 7.03428   2
   1   3  -6 49.0521 6.31860   3
  -1  -3   6 49.9917 3.97668   1
  -1  -3   6 49.0434 5.82399   4
  -1  -3   6 43.0049 5.59924   2
  -1  -3   6 37.6492 7.22681   3
   0   3  -6 65.3811 6.25885   3
   0   3  -6 69.5226 6.42401   2
   0  -3   6 55.0245 8.31890   3
   0  -3   6 62.7805 6.79237   4
   0  -3   6 57.9526 6.38124   1
  -1   3  -6 177.885 23.8157   1
  -1   3  -6 169.629 34.4709   2
  -1   3  -6 199.457 11.2017   3
  -1   3  -6 184.698 33.9342   4
   1  -3   6 196.488 30.6270   4
   1  -3   6 174.714 25.4612   1
   1  -3   6 205.049 11.0315   3
  -2   3  -6 315.826 13.3571   3
  -2   3  -6 345.742 17.3042   1
  -2   3  -6 323.042 12.8558   2
   2  -3   6 326.111 13.3606   4
   2  -3   6 309.464 17.8318   1
  -3   3  -6 -4.0012 4.12202   1
  -3   3  -6 -6.8116 5.06178   3
   3  -3   6 1.74664 3.24407   1
   3  -3   6 0.19362 5.15378   4
  -4   3  -6 11.6269 6.08014   1
  -4   3  -6 11.1535 6.94843   3
   4  -3   6 6.48548 6.90197   4
   4  -3   6 22.0446 5.63749   1
  -5   3  -6 -1.8659 6.59131   1
  -5   3  -6 22.1186 7.41590   3
   5  -3   6 9.48524 7.99428   4
   5  -3   6 13.5146 5.83971   1
  -6   3  -6 60.6678 9.75711   3
  -6   3  -6 87.5514 10.1924   2
   6  -3   6 80.6373 10.4502   4
   6  -3   6 60.3656 9.69658   1
  -7   3  -6 -4.6589 8.85871   3
  -7   3  -6 -0.5311 8.10069   2
   7  -3   6 -6.6081 9.64075   1
   7  -3   6 1.27345 8.95839   4
  -8   3  -6 37.0479 11.9202   3
  -8   3  -6 48.7504 12.3109   2
   8  -3   6 50.7599 11.7581   4
   8  -3   6 41.2134 10.5512   1
  -9   3  -6 -10.271 11.6905   2
  -9   3  -6 -9.9660 12.3126   3
   9  -3   6 -7.9097 11.3840   1
   9  -3   6 -11.738 13.9094   4
 -10   3  -6 9.83224 13.5290   2
 -10   3  -6 27.3456 11.3151   3
  10  -3   6 34.0946 17.9334   1
  10  -3   6 23.3526 15.4004   4
 -11   3  -6 -21.889 19.1073   2
  11  -3   6 7.05442 18.8503   1
 -14  -2   6 14.9714 20.7182   2
 -13  -2   6 4.62365 13.6800   2
 -12  -2   6 22.2487 12.4554   2
 -11  -2   6 -6.0596 9.68937   2
  10   2  -6 208.720 12.1293   3
 -10  -2   6 260.723 18.7041   2
   9   2  -6 3.04856 4.19818   3
  -9  -2   6 -12.101 7.13214   2
   8   2  -6 177.237 23.7934   3
  -8  -2   6 162.594 18.2351   4
  -8  -2   6 182.934 19.9995   2
   7   2  -6 -3.1304 3.78207   3
  -7  -2   6 -9.9371 5.18636   2
  -7  -2   6 6.14732 4.79154   4
   6   2  -6 93.8596 6.99896   3
  -6  -2   6 93.9324 8.22104   1
  -6  -2   6 77.8035 7.99748   2
   5   2  -6 -4.3097 3.88825   3
   5   2  -6 1.31803 6.65619   2
  -5  -2   6 4.14802 4.76605   2
  -5  -2   6 0.53899 4.94534   1
  -5  -2   6 -3.8583 3.81762   3
   4   2  -6 119.463 8.88747   3
   4   2  -6 129.128 8.16699   2
  -4  -2   6 119.190 9.79471   1
  -4  -2   6 130.227 7.56536   3
  -4  -2   6 128.770 9.53389   2
   3   2  -6 5.55690 3.78804   3
   3   2  -6 6.93099 4.66723   2
  -3  -2   6 3.39326 2.83147   1
  -3  -2   6 6.11972 4.17000   2
  -3  -2   6 0.23460 4.07386   3
   2   2  -6 7329.89 391.213   2
   2   2  -6 7281.69 243.582   3
  -2  -2   6 7232.82 647.552   3
  -2  -2   6 7329.99 300.618   4
  -2  -2   6 7358.39 272.947   2
   1   2  -6 -2.8367 3.98932   3
   1   2  -6 1.22015 4.29935   2
  -1  -2   6 -1.8267 1.62316   1
  -1  -2   6 -2.0188 3.83615   3
  -1  -2   6 0.15906 3.10344   4
   0   2  -6 148.000 11.7711   3
   0   2  -6 145.843 9.59063   2
   0   2  -6 139.269 11.8771   4
   0  -2   6 132.603 15.1969   3
   0  -2   6 145.809 11.8318   4
   0  -2   6 156.592 7.68590   1
  -1   2  -6 -0.1925 4.78932   4
  -1   2  -6 0.52202 4.29953   3
  -1   2  -6 0.73332 2.08124   1
   1  -2   6 2.30331 2.27069   1
   1  -2   6 2.83288 6.10984   3
   1  -2   6 2.68451 4.22624   4
  -2   2  -6 124.293 9.36956   3
  -2   2  -6 137.223 8.57648   1
   2  -2   6 123.744 7.90887   1
   2  -2   6 133.744 9.24979   4
  -3   2  -6 2.68775 5.18308   3
  -3   2  -6 -0.4629 3.82753   1
   3  -2   6 -0.5163 5.42635   4
   3  -2   6 -3.4214 2.80162   1
  -4   2  -6 68.3092 12.1936   1
   4  -2   6 79.2032 14.9958   4
   4  -2   6 73.8338 11.8175   1
  -5   2  -6 1.41894 5.84337   2
  -5   2  -6 -14.991 7.76136   1
  -5   2  -6 0.00000 5.90821   3
   5  -2   6 5.05651 7.90191   4
   5  -2   6 0.96859 6.77821   1
  -6   2  -6 272.569 23.5380   3
  -6   2  -6 265.232 20.0791   2
   6  -2   6 263.824 16.8499   4
   6  -2   6 285.043 20.9267   1
  -7   2  -6 7.27721 9.57597   3
  -7   2  -6 0.94033 9.99301   2
   7  -2   6 3.37839 9.47713   1
   7  -2   6 0.07907 10.2820   4
  -8   2  -6 28.3822 12.1657   2
  -8   2  -6 8.46277 9.16456   3
   8  -2   6 26.5832 11.6403   4
   8  -2   6 22.8205 9.75569   1
  -9   2  -6 2.19060 14.6509   2
  -9   2  -6 -11.914 12.2394   3
   9  -2   6 9.74001 11.3276   1
   9  -2   6 -6.3306 13.4333   4
 -10   2  -6 20.8697 16.6704   2
  10  -2   6 20.0266 16.8224   1
  10  -2   6 62.8149 19.3259   4
 -15  -1   6 6.05464 18.5943   2
 -14  -1   6 -5.4031 16.6653   2
 -13  -1   6 -1.5502 14.6792   2
  12   1  -6 18.7614 10.3924   1
 -12  -1   6 26.3764 14.0053   2
  11   1  -6 -0.8847 9.29968   1
  11   1  -6 6.70876 6.10116   3
 -11  -1   6 5.99067 9.78700   2
  10   1  -6 49.1911 10.3327   1
  10   1  -6 57.6816 8.79980   3
 -10  -1   6 60.7927 11.4021   2
   9   1  -6 28.9186 6.59523   1
   9   1  -6 41.2951 6.43589   3
  -9  -1   6 32.9818 7.39035   2
  -9  -1   6 53.9348 7.37553   4
   8   1  -6 36.3816 6.45359   1
   8   1  -6 22.8216 5.65019   3
  -8  -1   6 40.1687 7.11102   2
  -8  -1   6 22.2165 6.04750   4
   7   1  -6 5.46958 4.98054   1
   7   1  -6 8.26464 3.37274   3
  -7  -1   6 18.9021 4.99404   2
  -7  -1   6 11.8399 6.32925   1
  -7  -1   6 16.9949 4.96365   4
   6   1  -6 -3.0294 3.57178   3
   6   1  -6 5.96386 5.42278   2
   6   1  -6 1.51111 3.75468   1
  -6  -1   6 -1.7125 4.71252   2
  -6  -1   6 -2.0267 4.31665   1
   5   1  -6 96.8029 7.20274   3
   5   1  -6 108.683 6.27885   1
   5   1  -6 111.273 12.6981   2
  -5  -1   6 116.911 8.74975   3
  -5  -1   6 126.366 10.7885   1
  -5  -1   6 97.2933 7.31799   2
   4   1  -6 203.365 21.4943   2
   4   1  -6 194.946 18.0489   3
  -4  -1   6 185.187 26.5944   3
  -4  -1   6 224.747 17.6172   2
  -4  -1   6 192.257 20.4954   1
   3   1  -6 40.7431 5.32209   3
   3   1  -6 30.5758 5.91063   2
  -3  -1   6 29.6339 5.09325   3
  -3  -1   6 33.2816 3.80282   1
  -3  -1   6 39.6447 6.43215   2
  -3  -1   6 34.1528 4.39022   4
   2   1  -6 54.4601 6.51804   3
   2   1  -6 46.3499 5.73822   2
  -2  -1   6 54.8393 2.57754   1
  -2  -1   6 63.1759 2.79602   1
  -2  -1   6 49.9639 8.00371   3
  -2  -1   6 50.7462 4.44739   4
   1   1  -6 99.8972 9.23568   3
   1   1  -6 84.2966 14.9638   2
   1   1  -6 94.3297 15.1020   4
  -1  -1   6 91.0353 8.91768   4
  -1  -1   6 102.579 12.8778   3
   0   1  -6 216.519 5.94812   1
   0   1  -6 204.489 12.1288   3
   0   1  -6 221.984 12.7023   4
   0  -1   6 210.551 15.5322   4
   0  -1   6 189.145 17.6156   3
  -1   1  -6 -0.3604 4.91330   4
  -1   1  -6 -5.6167 3.89595   3
  -1   1  -6 -5.8613 2.09004   1
   1  -1   6 -3.0627 4.44191   4
   1  -1   6 1.57433 2.17223   1
   1  -1   6 -7.8901 6.46022   3
  -2   1  -6 27.2154 4.16324   1
  -2   1  -6 28.0203 6.34581   3
   2  -1   6 19.5055 6.47348   4
   2  -1   6 26.8764 3.59644   1
  -3   1  -6 3.25614 4.90784   1
  -3   1  -6 25.5169 7.60950   3
   3  -1   6 16.9386 7.48079   4
   3  -1   6 13.4960 4.30007   1
  -4   1  -6 71.9444 7.89734   1
  -4   1  -6 81.1565 8.73072   3
   4  -1   6 66.7793 6.41415   1
   4  -1   6 57.1748 10.8137   4
  -5   1  -6 14.9886 8.70816   3
  -5   1  -6 29.1673 9.22766   2
   5  -1   6 15.3306 7.78995   1
   5  -1   6 20.5800 7.13577   4
  -6   1  -6 19.5202 8.42023   2
  -6   1  -6 14.0430 9.08525   3
   6  -1   6 25.0878 9.54684   4
   6  -1   6 9.44941 9.20778   1
  -7   1  -6 29.1387 11.5982   3
  -7   1  -6 11.6513 12.2592   2
   7  -1   6 15.4446 14.2932   4
  -8   1  -6 4.97256 12.7597   2
  -8   1  -6 10.5375 11.8123   3
   8  -1   6 36.4884 14.5256   4
  -9   1  -6 12.7756 14.1265   3
  -9   1  -6 -0.0749 13.5943   2
   9  -1   6 12.6808 18.7014   4
 -10   1  -6 24.3052 23.8119   2
 -15   0   6 0.82290 16.0991   2
  14   0  -6 31.8578 15.8348   1
 -14   0   6 22.5711 13.6756   2
  13   0  -6 -7.6423 11.2304   1
 -13   0   6 8.34163 12.1095   2
  12   0  -6 37.9868 10.7118   1
  12   0  -6 27.7941 9.66508   3
 -12   0   6 30.0149 9.40099   2
  11   0  -6 6.02534 7.63571   3
  11   0  -6 18.1585 8.83032   1
 -11   0   6 11.4539 7.48526   2
  10   0  -6 384.457 36.0046   1
  10   0  -6 389.426 33.9305   3
 -10   0   6 394.140 54.4702   2
   9   0  -6 -1.0039 6.03264   3
   9   0  -6 7.75542 6.98018   1
  -9   0   6 -2.4509 5.73801   4
  -9   0   6 -9.7678 5.95510   2
   8   0  -6 258.681 15.4059   1
   8   0  -6 273.817 19.5671   3
  -8   0   6 279.889 18.1476   4
  -8   0   6 291.404 22.8361   2
   7   0  -6 -4.5669 6.60223   2
   7   0  -6 -0.8516 4.06762   3
   7   0  -6 -8.3657 4.01180   1
  -7   0   6 7.27066 3.21693   4
  -7   0   6 -2.7251 4.65033   2
  -7   0   6 -0.8117 4.97978   1
   6   0  -6 201.781 8.45515   1
   6   0  -6 191.862 12.8069   2
   6   0  -6 207.340 12.5260   3
  -6   0   6 193.438 17.0627   1
  -6   0   6 191.548 9.66401   2
   5   0  -6 -4.4501 4.58760   2
   5   0  -6 0.41776 3.17866   1
   5   0  -6 4.81279 4.74549   3
  -5   0   6 -6.2073 5.32000   3
  -5   0   6 -1.6576 3.03576   1
  -5   0   6 -3.9663 4.62703   2
  -5   0   6 -0.1283 1.74355   4
   4   0  -6 548.918 38.4857   1
   4   0  -6 587.160 39.4710   3
   4   0  -6 577.124 38.1425   2
  -4   0   6 574.058 30.2346   1
  -4   0   6 586.110 35.3642   3
  -4   0   6 562.182 29.9754   4
  -4   0   6 549.175 36.1247   2
   3   0  -6 -0.0282 4.01083   2
   3   0  -6 -1.1026 4.07289   3
  -3   0   6 5.15552 2.65294   4
  -3   0   6 0.73672 1.26392   1
  -3   0   6 2.04642 4.92011   3
   2   0  -6 1031.85 40.1455   4
   2   0  -6 974.362 34.9522   3
   2   0  -6 1053.03 81.1654   2
  -2   0   6 1013.03 72.7348   4
  -2   0   6 926.361 99.1734   3
   1   0  -6 -2.1380 3.66345   4
   1   0  -6 5.17684 4.96914   3
  -1   0   6 -4.5579 4.90496   3
  -1   0   6 -2.6486 3.14353   4
   0   0  -6 191.689 12.3486   4
   0   0  -6 186.521 12.2274   3
   0   0  -6 181.649 5.63509   1
   0   0   6 194.379 9.44515   4
   0   0   6 180.526 11.4463   3
  -1   0  -6 6.15723 4.95448   3
  -1   0  -6 1.20537 2.43635   1
   1   0   6 1.30574 4.76148   4
  -2   0  -6 296.691 17.4643   1
  -2   0  -6 294.082 21.3343   3
   2   0   6 294.352 13.3169   4
  -3   0  -6 8.22004 5.72952   3
  -3   0  -6 5.42789 4.71096   1
   3   0   6 -1.9860 5.36396   4
  -4   0  -6 207.391 38.9033   3
  -4   0  -6 196.666 38.8489   2
  -4   0  -6 168.200 20.4470   1
   4   0   6 222.111 30.4563   4
  -5   0  -6 12.6048 8.05428   3
  -5   0  -6 2.21017 7.31535   2
   5   0   6 -1.4514 6.58224   4
  -6   0  -6 24.5088 10.1688   3
  -6   0  -6 39.8383 11.4138   2
   6   0   6 9.53932 9.93134   4
  -7   0  -6 -31.039 12.1445   2
  -7   0  -6 0.75296 9.64116   3
   7   0   6 -1.1553 12.5432   4
  -8   0  -6 18.3455 11.9730   3
  -8   0  -6 33.1041 16.4176   2
   8   0   6 11.1049 16.8976   4
  -9   0  -6 15.8443 16.3866   2
   9   0   6 -5.7387 18.9781   4
 -16   1   6 -25.578 16.4933   2
  15  -1  -6 -0.5905 16.3730   1
 -15   1   6 3.31556 14.3067   2
  14  -1  -6 8.32651 13.9670   1
 -14   1   6 17.4414 12.9447   2
  13  -1  -6 10.7133 12.0661   1
  13  -1  -6 19.8996 8.80192   3
 -13   1   6 17.5729 10.9098   2
  12  -1  -6 142.465 16.7106   1
  12  -1  -6 142.453 14.9010   3
 -12   1   6 129.984 14.3889   2
  11  -1  -6 62.2020 10.0626   1
  11  -1  -6 86.6808 10.1836   3
 -11   1   6 73.9619 12.3585   2
  10  -1  -6 9.24462 7.90770   3
  10  -1  -6 12.5287 6.57381   1
 -10   1   6 23.6919 6.91650   2
 -10   1   6 15.1186 6.02993   4
   9  -1  -6 9.79817 6.56754   1
   9  -1  -6 22.4971 5.60485   3
  -9   1   6 15.0615 5.66317   2
  -9   1   6 9.78969 4.05111   4
   8  -1  -6 39.6020 6.50989   1
   8  -1  -6 33.0820 7.69086   3
  -8   1   6 40.5482 4.86330   4
  -8   1   6 41.2497 6.92942   2
   7  -1  -6 50.7962 6.26244   3
   7  -1  -6 31.9623 5.46220   1
   7  -1  -6 49.9865 7.56854   2
  -7   1   6 49.0660 6.03004   2
  -7   1   6 45.0854 7.24769   1
  -7   1   6 48.6231 2.69700   4
   6  -1  -6 2.05433 3.50022   1
   6  -1  -6 1.48077 4.69979   3
   6  -1  -6 -0.3130 5.88148   2
  -6   1   6 -1.1696 1.39204   4
  -6   1   6 -1.3155 4.45078   2
  -6   1   6 -2.4065 3.80643   1
  -6   1   6 1.80647 1.15775   4
   5  -1  -6 57.6567 4.64254   3
   5  -1  -6 36.4779 6.51749   2
   5  -1  -6 42.9750 3.62432   1
  -5   1   6 48.9223 6.48675   3
  -5   1   6 44.4167 2.88965   4
  -5   1   6 47.5438 5.22058   2
  -5   1   6 41.3774 5.33012   1
   4  -1  -6 22.8041 5.00918   2
   4  -1  -6 26.0056 3.28531   1
   4  -1  -6 34.5919 5.47676   3
  -4   1   6 26.3371 3.25995   1
  -4   1   6 19.8524 3.21615   4
  -4   1   6 29.8027 7.35443   3
   3  -1  -6 17.8809 5.51508   2
   3  -1  -6 17.1838 4.68484   3
   3  -1  -6 20.3398 2.10099   1
  -3   1   6 20.9036 7.50714   3
  -3   1   6 22.2768 3.55016   4
   2  -1  -6 80.7222 6.69387   4
   2  -1  -6 70.2853 5.86593   3
  -2   1   6 81.3174 6.43367   4
  -2   1   6 54.3123 8.56239   3
   1  -1  -6 1.60819 3.87424   4
   1  -1  -6 -4.6065 4.47555   3
   1  -1  -6 -2.8281 1.33005   1
   1  -1  -6 0.15357 1.22270   1
  -1   1   6 -3.5470 6.08940   3
  -1   1   6 1.93560 3.79840   4
   0  -1  -6 68.0709 8.87585   4
   0  -1  -6 68.1057 7.38439   3
   0  -1  -6 53.8881 5.36990   1
   0   1   6 58.9326 7.00331   4
  -1  -1  -6 18.4102 4.43559   1
  -1  -1  -6 25.0140 7.28607   3
   1   1   6 15.8629 4.82247   4
  -2  -1  -6 20.2446 5.92484   3
  -2  -1  -6 21.2901 4.88264   1
   2   1   6 30.6419 7.85267   4
  -3  -1  -6 11.8097 6.58619   3
  -3  -1  -6 6.44099 6.79232   1
  -3  -1  -6 16.8379 8.19440   2
   3   1   6 3.34502 7.81014   4
  -4  -1  -6 139.781 18.5235   2
  -4  -1  -6 111.296 15.6654   3
   4   1   6 167.718 14.9057   4
  -5  -1  -6 43.8810 11.4612   3
  -5  -1  -6 46.2530 14.3343   2
   5   1   6 50.4270 12.0844   4
  -6  -1  -6 13.9263 7.95569   3
  -6  -1  -6 56.7766 14.0473   2
   6   1   6 36.3642 9.58279   4
  -7  -1  -6 10.2568 12.0089   3
  -7  -1  -6 -17.793 13.1651   2
   7   1   6 13.5081 15.6709   4
  -8  -1  -6 14.3432 17.1197   2
   8   1   6 26.9415 17.1828   4
  16  -2  -6 5.58529 17.4382   1
  15  -2  -6 23.6816 14.2515   1
 -15   2   6 -8.4544 13.3185   2
  14  -2  -6 3.93270 11.0654   1
  14  -2  -6 12.5109 10.8268   3
 -14   2   6 4.96574 9.83258   2
  13  -2  -6 -2.2971 12.3424   3
  13  -2  -6 7.58217 10.0651   1
 -13   2   6 -1.5221 10.5586   2
  12  -2  -6 31.0464 11.1516   3
  12  -2  -6 31.9232 10.6941   1
 -12   2   6 26.6875 9.70030   2
  11  -2  -6 0.43016 7.68559   3
  11  -2  -6 -6.6586 6.66729   1
 -11   2   6 -5.4552 5.56660   4
 -11   2   6 2.32014 6.34164   2
  10  -2  -6 576.067 48.4094   3
  10  -2  -6 510.604 65.5726   1
 -10   2   6 475.949 42.5130   2
 -10   2   6 479.464 35.4085   4
   9  -2  -6 -0.3344 4.88270   1
   9  -2  -6 6.85261 5.28257   3
  -9   2   6 5.95950 4.70617   2
   8  -2  -6 80.7897 9.50654   2
   8  -2  -6 81.2053 7.22014   1
   8  -2  -6 76.5029 8.40343   3
  -8   2   6 71.3269 9.53543   1
  -8   2   6 71.0586 6.31832   2
   7  -2  -6 1.04919 3.75336   1
   7  -2  -6 -0.5307 4.91976   2
   7  -2  -6 -12.585 5.01997   3
  -7   2   6 9.57105 4.52177   2
  -7   2   6 -7.9716 4.60045   1
   6  -2  -6 1433.59 69.7677   3
   6  -2  -6 1427.59 204.543   2
   6  -2  -6 1484.77 107.114   1
  -6   2   6 1463.58 71.9585   2
  -6   2   6 1534.15 97.1916   1
   5  -2  -6 9.30282 5.09134   2
   5  -2  -6 -0.0459 2.17971   1
   5  -2  -6 -6.7503 5.00910   3
  -5   2   6 -2.5231 2.65138   1
  -5   2   6 -0.2981 1.95089   4
   4  -2  -6 843.473 60.8559   3
   4  -2  -6 836.590 34.3492   1
   4  -2  -6 873.977 41.0688   4
   4  -2  -6 825.886 50.6207   2
  -4   2   6 829.780 37.6633   4
  -4   2   6 785.055 84.4970   3
  -4   2   6 886.778 45.9105   1
   3  -2  -6 14.0663 5.73979   3
   3  -2  -6 1.58851 3.05320   4
   3  -2  -6 4.13446 4.40221   2
   3  -2  -6 2.43279 1.68798   1
  -3   2   6 -0.2912 7.57533   3
  -3   2   6 -3.1537 3.38136   4
   2  -2  -6 1205.26 103.576   4
   2  -2  -6 1215.72 63.1661   1
   2  -2  -6 1164.08 53.7999   3
  -2   2   6 1166.84 78.0515   4
   1  -2  -6 -2.7257 2.49050   1
   1  -2  -6 0.82994 2.23125   1
   1  -2  -6 1.33703 4.58297   4
  -1   2   6 -1.6225 4.53867   4
   0  -2  -6 94.0747 7.34316   1
   0  -2  -6 84.8457 7.95003   3
   0   2   6 76.1086 9.14379   4
  -1  -2  -6 -2.9600 3.93793   1
  -1  -2  -6 3.09528 7.01983   3
   1   2   6 8.07152 6.73127   4
  -2  -2  -6 437.808 24.3067   1
  -2  -2  -6 439.656 53.8717   3
   2   2   6 425.583 50.2773   4
  -3  -2  -6 -1.7005 8.23797   2
  -3  -2  -6 12.6341 7.43299   3
   3   2   6 1.16704 8.24074   4
  -4  -2  -6 23.9878 10.7694   2
  -4  -2  -6 59.3458 12.0022   3
   4   2   6 27.6648 11.2059   4
  -5  -2  -6 10.1609 10.9038   2
  -5  -2  -6 8.39681 10.9931   3
   5   2   6 -7.7106 12.7702   4
  -6  -2  -6 8.77011 12.2290   3
  -6  -2  -6 7.24471 14.2543   2
   6   2   6 -7.4252 14.9676   4
  -7  -2  -6 11.1646 16.3495   2
   7   2   6 -17.992 18.3786   4
  -8  -2  -6 8.29426 19.1226   2
   8   2   6 31.1367 19.9124   4
  16  -3  -6 17.8516 16.8208   1
  15  -3  -6 14.1753 25.4352   3
  15  -3  -6 16.0812 14.9226   1
 -15   3   6 8.29114 11.7032   2
  14  -3  -6 27.8252 12.8800   1
  14  -3  -6 -1.6047 15.0231   3
 -14   3   6 -4.5631 9.40108   2
  13  -3  -6 43.7685 12.1150   3
 -13   3   6 47.2737 11.1589   2
  12  -3  -6 117.638 21.1378   1
  12  -3  -6 94.7980 13.8679   3
 -12   3   6 133.169 13.6480   2
  11  -3  -6 58.6535 8.56792   1
  11  -3  -6 63.7568 9.31413   3
 -11   3   6 65.0867 8.47166   2
  10  -3  -6 20.6169 8.80116   1
  10  -3  -6 24.8966 9.33899   3
 -10   3   6 45.9918 8.67603   2
   9  -3  -6 147.777 14.5717   3
   9  -3  -6 129.326 17.3537   2
   9  -3  -6 125.999 12.2032   1
  -9   3   6 167.068 13.6987   2
   8  -3  -6 85.0924 6.71553   1
   8  -3  -6 50.5920 7.93411   3
   8  -3  -6 60.0084 8.38431   2
  -8   3   6 70.1139 11.0821   1
  -8   3   6 63.2544 6.74177   2
   7  -3  -6 129.752 13.8673   2
   7  -3  -6 133.893 11.5210   1
   7  -3  -6 158.216 11.8279   3
  -7   3   6 150.591 13.8809   1
   6  -3  -6 1.92368 4.90204   2
   6  -3  -6 2.19783 3.04608   1
   6  -3  -6 3.16108 5.17745   3
  -6   3   6 -1.4639 4.64431   1
   5  -3  -6 88.3150 6.79469   4
   5  -3  -6 88.3478 9.25191   2
   5  -3  -6 88.5858 7.50595   1
   5  -3  -6 83.2742 6.89356   3
  -5   3   6 85.9368 5.74130   4
  -5   3   6 84.7312 7.82646   1
   4  -3  -6 126.214 9.26486   3
   4  -3  -6 126.595 8.43636   4
   4  -3  -6 122.283 7.34877   1
   4  -3  -6 132.981 9.32750   2
  -4   3   6 116.519 12.0058   4
   3  -3  -6 5.84006 4.97682   3
   3  -3  -6 -0.6905 3.50781   4
   3  -3  -6 0.58081 2.32816   1
  -3   3   6 -0.4125 4.29682   4
   2  -3  -6 224.015 14.3094   3
   2  -3  -6 208.923 9.81337   1
   2  -3  -6 197.970 14.1223   4
  -2   3   6 224.371 18.9386   4
   1  -3  -6 40.6108 4.52508   1
   1  -3  -6 40.8368 5.30481   1
   1  -3  -6 28.6540 6.68540   3
  -1   3   6 30.7850 6.18485   4
   0  -3  -6 280.653 22.3488   3
   0  -3  -6 231.987 30.0786   1
   0   3   6 308.206 19.6703   4
  -1  -3  -6 14.3063 8.13260   3
  -1  -3  -6 12.8461 5.22739   1
   1   3   6 20.5809 10.8854   4
  -2  -3  -6 83.3934 11.7660   3
  -2  -3  -6 74.2192 10.6295   1
  -2  -3  -6 76.8868 11.3303   2
   2   3   6 75.3006 13.0009   4
  -3  -3  -6 83.4715 13.9475   3
   3   3   6 65.3263 13.7466   4
  -4  -3  -6 70.6156 14.5177   3
  -4  -3  -6 86.6482 15.1497   2
   4   3   6 80.4708 15.1831   4
  -5  -3  -6 9.88789 10.9208   3
  -5  -3  -6 -26.660 12.1255   2
   5   3   6 -5.2286 10.2536   4
  -6  -3  -6 14.8491 15.3529   2
   6   3   6 43.1746 15.7175   4
  -7  -3  -6 30.8996 17.6838   2
   7   3   6 0.67160 20.9175   4
  16  -4  -6 -12.641 16.5837   1
  15  -4  -6 -5.5438 15.1039   3
  15  -4  -6 -15.081 13.6062   1
  14  -4  -6 21.4926 13.4395   3
  14  -4  -6 39.9240 13.9793   1
 -14   4   6 39.6896 11.4590   2
  13  -4  -6 -23.323 9.07715   1
  13  -4  -6 9.92999 10.9408   3
 -13   4   6 -4.5834 9.12758   2
  12  -4  -6 106.286 12.1026   1
  12  -4  -6 140.140 12.2555   3
 -12   4   6 114.729 10.2310   2
  11  -4  -6 6.21064 7.88329   3
  11  -4  -6 -6.0496 6.97019   1
 -11   4   6 -7.9844 7.15724   2
  10  -4  -6 84.5891 10.7862   3
  10  -4  -6 50.1129 11.5318   2
  10  -4  -6 65.8703 8.67982   1
 -10   4   6 86.0744 7.83226   2
   9  -4  -6 -13.427 6.91318   3
   9  -4  -6 -0.1076 4.96304   1
   9  -4  -6 6.82706 6.32381   2
  -9   4   6 0.44545 4.74516   2
   8  -4  -6 472.910 37.6140   1
   8  -4  -6 487.761 36.8384   2
   8  -4  -6 465.400 36.0486   3
  -8   4   6 440.144 35.9604   1
   7  -4  -6 -2.6732 4.89053   2
   7  -4  -6 0.92981 3.67165   1
   7  -4  -6 2.77021 6.50242   3
  -7   4   6 1.41997 4.97979   1
   6  -4  -6 222.396 15.5450   3
   6  -4  -6 219.904 15.5976   2
   6  -4  -6 250.323 14.0854   1
   6  -4  -6 233.021 9.46677   4
  -6   4   6 219.136 18.5470   1
   5  -4  -6 -7.6696 5.31561   2
   5  -4  -6 -3.1636 3.03720   4
   5  -4  -6 -1.6677 2.63255   1
   5  -4  -6 3.26084 5.89107   3
  -5   4   6 -1.1279 4.72375   1
   4  -4  -6 147.623 10.9974   1
   4  -4  -6 164.596 12.9469   4
   4  -4  -6 167.659 10.7469   3
  -4   4   6 162.145 11.8684   4
   3  -4  -6 -9.4045 5.80083   3
   3  -4  -6 1.41554 3.01212   1
   3  -4  -6 -5.3263 6.10258   4
  -3   4   6 2.05035 5.00084   4
   2  -4  -6 486.517 30.9040   1
   2  -4  -6 533.994 35.7855   3
   2  -4  -6 425.096 59.5840   4
  -2   4   6 478.586 41.9755   4
   1  -4  -6 -0.1772 3.09722   1
   1  -4  -6 8.19908 6.86605   3
  -1   4   6 1.17896 5.93681   4
   0  -4  -6 81.0259 9.57967   3
   0  -4  -6 50.3749 8.94526   1
   0   4   6 66.5687 11.6332   4
  -1  -4  -6 -3.5563 7.65362   3
  -1  -4  -6 11.7490 7.41578   2
  -1  -4  -6 0.89345 5.25072   1
   1   4   6 8.84614 7.47450   4
  -2  -4  -6 135.705 16.8612   2
  -2  -4  -6 147.856 15.5160   3
   2   4   6 149.150 15.5241   4
  -3  -4  -6 5.72352 9.96251   3
  -3  -4  -6 -0.2884 8.50937   2
   3   4   6 -8.4552 7.92259   4
  -4  -4  -6 20.3485 13.7147   2
  -4  -4  -6 41.2437 13.7068   3
   4   4   6 35.6998 15.9481   4
  -5  -4  -6 5.57702 15.7900   2
   5   4   6 17.0209 15.4106   4
  -6  -4  -6 32.7488 17.1673   2
   6   4   6 -2.4329 15.4238   4
  16  -5  -6 11.5170 16.0616   1
  16  -5  -6 27.6198 18.0604   3
  15  -5  -6 -9.6472 14.8784   3
  15  -5  -6 23.6481 14.7868   1
  14  -5  -6 50.4661 13.9546   1
 -14   5   6 65.9810 14.0066   2
  13  -5  -6 26.0075 12.0352   1
 -13   5   6 24.1336 7.54136   2
  12  -5  -6 30.7582 9.20856   1
  12  -5  -6 53.1479 9.72800   3
 -12   5   6 55.6626 8.22364   2
  11  -5  -6 60.4733 11.7588   3
 -11   5   6 67.6993 9.85439   2
  10  -5  -6 11.9469 10.8703   2
  10  -5  -6 40.3368 8.91068   1
  10  -5  -6 42.8474 9.88292   3
   9  -5  -6 45.5928 9.41911   3
   9  -5  -6 33.3614 6.85216   1
   9  -5  -6 27.6883 8.80476   2
   8  -5  -6 30.3090 8.34970   2
   8  -5  -6 37.0276 8.42181   3
   8  -5  -6 49.5246 7.12243   1
   7  -5  -6 45.8049 5.77275   1
   7  -5  -6 38.3729 7.69324   2
   7  -5  -6 43.4978 8.26525   3
   7  -5  -6 44.8659 3.06703   4
  -7   5   6 44.2844 8.33959   1
   6  -5  -6 -2.0550 3.52316   1
   6  -5  -6 11.3160 5.93424   3
   6  -5  -6 0.81259 3.50027   4
  -6   5   6 1.41723 5.62409   1
   5  -5  -6 0.13845 4.54357   4
   5  -5  -6 -2.8336 4.49164   1
   5  -5  -6 0.78180 5.95911   3
   4  -5  -6 93.7633 6.87331   1
   4  -5  -6 84.6067 8.56512   4
   4  -5  -6 90.7795 7.30625   3
   3  -5  -6 39.2482 7.42730   3
   3  -5  -6 24.1084 5.31632   1
   3  -5  -6 31.9252 7.23749   4
  -3   5   6 33.6065 6.56959   4
   2  -5  -6 60.5952 5.96216   1
   2  -5  -6 32.6493 9.07206   3
  -2   5   6 42.4789 7.83027   4
   1  -5  -6 28.1808 8.56498   3
   1  -5  -6 25.2657 6.38309   1
  -1   5   6 28.3150 10.0052   4
   0  -5  -6 144.323 25.4502   3
   0  -5  -6 166.568 23.6411   2
   0   5   6 159.140 20.2469   4
  -1  -5  -6 9.87296 8.31437   2
  -1  -5  -6 30.4649 9.93721   3
   1   5   6 23.9670 9.61165   4
  -2  -5  -6 27.1568 11.6159   2
  -2  -5  -6 31.3308 13.3801   3
   2   5   6 22.1976 13.6041   4
  -3  -5  -6 37.2321 12.7319   3
  -3  -5  -6 13.9661 13.0985   2
   3   5   6 16.9171 16.0399   4
  -4  -5  -6 39.2512 15.3446   2
   4   5   6 24.3046 13.5324   4
  -5  -5  -6 19.9146 18.1000   2
   5   5   6 14.7076 17.8377   4
  16  -6  -6 25.4477 19.1612   3
  16  -6  -6 1.32604 16.6480   1
  15  -6  -6 6.01908 13.0235   1
  14  -6  -6 44.6929 13.9473   1
  13  -6  -6 3.69816 9.84136   1
  12  -6  -6 -6.0683 7.05678   3
  12  -6  -6 9.35215 7.79295   1
  11  -6  -6 -4.8839 9.92912   3
  11  -6  -6 -6.8701 6.77183   1
  10  -6  -6 1102.84 59.0392   3
  10  -6  -6 1095.20 89.2535   1
   9  -6  -6 -0.2292 7.21113   2
   9  -6  -6 1.35791 7.78270   3
   9  -6  -6 -7.3893 5.86309   1
   8  -6  -6 444.555 27.7028   1
   8  -6  -6 429.572 18.4989   2
   8  -6  -6 450.587 33.7495   3
   8  -6  -6 380.053 10.7008   4
   7  -6  -6 6.18727 5.06929   1
   7  -6  -6 -5.1722 6.41509   3
   7  -6  -6 -0.5015 3.06729   4
   6  -6  -6 481.630 21.2944   3
   6  -6  -6 484.829 22.5598   4
   6  -6  -6 506.560 17.7732   1
   5  -6  -6 3.89284 6.01484   4
   5  -6  -6 2.92476 5.11544   1
   5  -6  -6 -0.1302 7.39433   3
   4  -6  -6 388.630 16.9201   1
   4  -6  -6 399.392 27.0681   3
   3  -6  -6 0.91061 7.48093   3
   3  -6  -6 1.96372 4.48014   1
   2  -6  -6 893.688 61.5845   1
   2  -6  -6 970.286 73.7725   3
   2  -6  -6 927.310 68.9413   2
  -2   6   6 953.488 83.6962   4
   1  -6  -6 -1.9106 8.59984   2
   1  -6  -6 -7.7134 5.42535   1
   1  -6  -6 -2.5865 9.37246   3
  -1   6   6 0.12840 9.53328   4
   0  -6  -6 -7.4859 8.69680   2
   0  -6  -6 7.57154 5.99141   1
   0  -6  -6 -1.4810 9.46338   3
   0   6   6 0.59476 10.3305   4
  -1  -6  -6 -6.3079 11.3518   3
  -1  -6  -6 1.64968 11.6221   2
   1   6   6 -9.2401 12.5039   4
  -2  -6  -6 30.0224 13.6787   3
  -2  -6  -6 34.2254 14.4568   2
   2   6   6 59.8548 15.5797   4
  -3  -6  -6 6.10180 14.5748   2
   3   6   6 -6.7877 12.2226   4
  -4  -6  -6 7.52495 16.8297   2
   4   6   6 -13.835 18.4867   4
  16  -7  -6 15.3984 16.6753   1
  15  -7  -6 22.1868 15.8131   1
  14  -7  -6 13.4999 11.7536   1
  13  -7  -6 20.1702 12.0633   1
  12  -7  -6 0.53126 8.76810   1
  12  -7  -6 9.08606 11.4557   3
  11  -7  -6 -10.619 8.56259   3
  11  -7  -6 17.8582 8.89339   1
  10  -7  -6 4.21664 6.49831   1
  10  -7  -6 3.46744 10.1241   3
   9  -7  -6 28.6219 9.78833   3
   9  -7  -6 13.4363 6.45718   1
   8  -7  -6 36.7898 6.86482   1
   8  -7  -6 42.7527 8.96228   3
   7  -7  -6 1.61685 5.78453   3
   7  -7  -6 -1.4689 4.84038   1
   6  -7  -6 -5.9450 4.75223   4
   6  -7  -6 -0.1052 5.01237   1
   6  -7  -6 -5.3815 6.95649   3
   5  -7  -6 14.9235 5.63741   1
   5  -7  -6 6.17931 5.39572   4
   5  -7  -6 20.9590 8.41810   3
   4  -7  -6 65.2955 9.12387   1
   4  -7  -6 41.2515 9.40940   3
   3  -7  -6 5.06410 7.69080   2
   3  -7  -6 -1.7969 5.20741   1
   3  -7  -6 -3.7571 7.26050   3
   2  -7  -6 20.4668 11.2559   3
   2  -7  -6 15.6211 6.03229   1
   2  -7  -6 22.4535 9.67709   2
   1  -7  -6 2.54657 8.93800   3
   1  -7  -6 3.06966 6.50215   1
   1  -7  -6 13.0138 10.6564   2
   0  -7  -6 20.4454 10.2810   2
   0  -7  -6 7.87015 7.98543   1
   0  -7  -6 15.6923 11.0309   3
  -1  -7  -6 2.73658 13.7946   2
  -1  -7  -6 33.0562 14.7669   3
  -2  -7  -6 18.6990 16.1951   2
  -3  -7  -6 -6.8306 16.7582   2
  16  -8  -6 9.55398 17.5155   1
  15  -8  -6 -13.125 15.0032   1
  14  -8  -6 7.33751 13.7953   1
  13  -8  -6 -2.3391 9.59852   3
  13  -8  -6 -1.7571 10.7261   1
  12  -8  -6 34.9695 12.2744   3
  12  -8  -6 11.6249 10.0488   1
  11  -8  -6 -3.5782 10.2695   3
  11  -8  -6 0.59534 9.25506   1
  10  -8  -6 252.264 14.1459   1
  10  -8  -6 203.875 19.8046   3
   9  -8  -6 -6.9658 8.39162   3
   9  -8  -6 5.73008 6.07973   1
   8  -8  -6 103.451 10.8359   3
   8  -8  -6 112.554 9.17620   1
   7  -8  -6 2.64575 8.51949   3
   7  -8  -6 8.13780 5.93911   1
   6  -8  -6 116.777 10.7634   1
   6  -8  -6 145.421 13.3928   3
   5  -8  -6 15.8207 9.21390   3
   5  -8  -6 1.18631 6.10914   1
   4  -8  -6 115.164 11.9848   2
   4  -8  -6 115.561 13.0501   3
   4  -8  -6 110.848 11.4856   1
   3  -8  -6 -9.5630 9.29880   3
   3  -8  -6 6.15164 6.32552   1
   3  -8  -6 24.8877 10.2675   2
   2  -8  -6 21.7278 12.5854   2
   2  -8  -6 34.2133 11.5353   3
   2  -8  -6 29.4773 8.14155   1
   1  -8  -6 -2.9174 10.1717   1
   1  -8  -6 -20.975 12.0758   2
   1  -8  -6 3.50070 12.5303   3
   0  -8  -6 7.20062 16.1830   3
   0  -8  -6 4.96725 14.6576   2
  -1  -8  -6 13.8253 14.6180   2
  -2  -8  -6 7.72996 18.7394   2
  16  -9  -6 0.05237 17.7969   1
  15  -9  -6 31.1490 17.2367   3
  15  -9  -6 15.8020 16.5461   1
  14  -9  -6 13.8147 13.8166   1
  14  -9  -6 -5.7822 10.8103   3
  13  -9  -6 -2.4731 11.0082   1
  13  -9  -6 11.6463 13.8323   3
  12  -9  -6 8.45846 9.29687   1
  12  -9  -6 7.79039 9.17052   3
  11  -9  -6 17.5844 10.1641   1
  11  -9  -6 4.22088 11.5271   3
  10  -9  -6 8.98642 8.85072   1
  10  -9  -6 -2.0648 9.93836   3
   9  -9  -6 -5.1312 6.02798   3
   9  -9  -6 -8.4921 7.95426   1
   8  -9  -6 49.1919 12.2560   3
   8  -9  -6 65.5347 10.3263   1
   7  -9  -6 17.5177 10.5926   3
   7  -9  -6 30.7759 9.22870   1
   6  -9  -6 -6.2610 7.99252   2
   6  -9  -6 15.6022 10.1625   3
   6  -9  -6 -2.4401 6.06773   1
   5  -9  -6 6.57079 7.32556   1
   5  -9  -6 -3.2122 9.24270   3
   5  -9  -6 6.37665 7.96041   2
   4  -9  -6 26.5365 10.9518   3
   4  -9  -6 23.7526 9.43590   2
   4  -9  -6 13.5902 7.26349   1
   3  -9  -6 5.07672 12.5324   3
   3  -9  -6 1.77475 10.5576   1
   3  -9  -6 -5.2640 9.31836   2
   2  -9  -6 34.4976 13.0416   2
   2  -9  -6 11.0454 12.4500   3
   2  -9  -6 23.6634 9.57104   1
   1  -9  -6 9.79624 14.4514   2
   1  -9  -6 16.1080 14.3664   3
   0  -9  -6 27.1605 15.0975   2
  -1  -9  -6 3.23037 18.4188   2
  15 -10  -6 -9.1506 17.1011   3
  15 -10  -6 10.3954 17.0771   1
  14 -10  -6 103.827 21.1728   3
  14 -10  -6 98.0033 17.7786   1
  13 -10  -6 2.46765 11.5679   1
  13 -10  -6 5.08864 10.4452   3
  12 -10  -6 8.76502 11.3247   1
  12 -10  -6 2.72370 14.2070   3
  11 -10  -6 20.8101 13.7692   3
  11 -10  -6 8.47496 10.0332   1
  10 -10  -6 124.007 16.6285   3
  10 -10  -6 95.7067 15.4397   1
   9 -10  -6 16.1733 12.4982   3
   9 -10  -6 3.64530 8.28011   1
   8 -10  -6 65.8571 13.4966   3
   8 -10  -6 74.8649 10.1379   2
   8 -10  -6 51.1104 11.7386   1
   7 -10  -6 -3.8643 8.34823   1
   7 -10  -6 4.86734 11.7450   3
   7 -10  -6 -10.772 7.80896   2
   6 -10  -6 157.018 20.7900   3
   6 -10  -6 157.244 14.3928   1
   6 -10  -6 145.238 17.8434   2
   5 -10  -6 20.1869 9.57470   2
   5 -10  -6 8.36889 8.24689   1
   5 -10  -6 3.48124 11.2031   3
   4 -10  -6 14.4401 9.92688   1
   4 -10  -6 7.29288 11.3102   3
   4 -10  -6 40.0451 11.0793   2
   3 -10  -6 -4.1216 13.7942   2
   3 -10  -6 -15.622 12.1415   3
   2 -10  -6 50.2504 18.4012   2
   2 -10  -6 39.8526 14.2637   3
   1 -10  -6 8.03662 16.7284   2
  15 -11  -6 -0.6647 17.8984   3
  14 -11  -6 31.8535 12.6700   3
  14 -11  -6 30.9247 16.3337   1
  13 -11  -6 5.48266 16.5855   3
  13 -11  -6 -8.6868 11.6686   1
  12 -11  -6 44.6551 14.1070   1
  12 -11  -6 28.0857 15.3563   3
  11 -11  -6 5.77504 13.3859   1
  11 -11  -6 -24.016 13.7832   3
  10 -11  -6 13.4049 15.5482   3
  10 -11  -6 3.00933 9.97157   1
   9 -11  -6 11.7617 13.9971   3
   9 -11  -6 12.1101 9.50206   1
   8 -11  -6 11.4708 9.44695   1
   8 -11  -6 9.86265 11.1494   3
   7 -11  -6 12.5131 13.4402   3
   7 -11  -6 2.56039 9.74654   1
   7 -11  -6 -13.429 11.4930   2
   6 -11  -6 4.98961 9.95190   1
   6 -11  -6 10.1254 12.0913   3
   6 -11  -6 5.77433 11.1015   2
   5 -11  -6 6.20802 11.4350   1
   5 -11  -6 -18.772 14.8504   3
   5 -11  -6 13.0368 13.3737   2
   4 -11  -6 0.05112 14.1809   3
   4 -11  -6 -1.0053 14.6377   2
   3 -11  -6 -3.6062 15.9657   3
   3 -11  -6 51.0494 19.3069   2
  13 -12  -6 11.5606 13.8498   1
  13 -12  -6 -8.8311 14.5345   3
  12 -12  -6 47.3276 14.1855   1
  12 -12  -6 55.8914 17.0224   3
  11 -12  -6 -12.050 11.5547   1
  11 -12  -6 13.5112 16.6194   3
  10 -12  -6 64.9425 14.3915   1
  10 -12  -6 35.8673 16.1252   3
   9 -12  -6 0.10279 13.1503   3
   9 -12  -6 6.03587 11.0551   1
   8 -12  -6 75.4984 16.6551   3
   8 -12  -6 41.9001 13.7906   1
   7 -12  -6 -13.508 13.0902   3
   7 -12  -6 2.01600 13.4322   1
   6 -12  -6 49.9666 17.7046   3
   6 -12  -6 103.085 15.9957   2
   5 -12  -6 -5.8625 16.0988   3
   5 -12  -6 -0.6930 16.1454   2
  11 -13  -6 -12.183 18.1546   3
  10 -13  -6 0.92800 15.4275   1
  10 -13  -6 1.81217 18.9667   3
   9 -13  -6 3.90783 17.0994   3
   9 -13  -6 3.42728 15.5926   1
   2 -16   7 28.6710 17.7864   1
   3 -16   7 -0.6636 18.2821   1
   4 -16   7 24.4243 17.4878   1
   5 -16   7 -2.5035 19.3163   1
   6 -16   7 -14.310 14.5300   1
   7 -16   7 55.7567 22.5605   1
   7 -16   7 34.9453 19.0853   4
   8 -16   7 -13.957 14.4649   4
   8 -16   7 3.60854 19.4645   1
  -1 -15   7 -6.8971 18.1814   2
  -1 -15   7 40.4354 19.7721   1
   0 -15   7 16.8627 17.5259   1
   0 -15   7 -25.229 19.5495   2
   1 -15   7 -9.4877 17.3218   1
   2 -15   7 9.69149 15.2932   1
   3 -15   7 12.9350 15.1637   1
   4 -15   7 -14.410 15.8847   1
   5 -15   7 23.1614 13.8020   1
   6 -15   7 1.51550 17.8809   1
   6 -15   7 -12.496 12.7566   4
   7 -15   7 6.09557 17.9015   4
   7 -15   7 -0.9482 13.2729   1
   8 -15   7 -11.642 18.0921   1
   8 -15   7 -0.8171 17.4585   4
   9 -15   7 16.9386 17.5620   4
   9 -15   7 -0.8031 17.7764   1
  -3 -14   7 -2.9736 20.2073   2
  -3 -14   7 16.8203 13.7471   1
  -2 -14   7 23.8147 17.8100   1
  -2 -14   7 12.4474 16.4899   2
  -1 -14   7 29.4302 14.4088   2
  -1 -14   7 -6.3711 16.9061   1
   0 -14   7 24.3758 13.6292   2
   0 -14   7 8.23885 16.0881   1
   1 -14   7 24.8162 14.0484   1
   1 -14   7 23.6109 14.9768   2
   2 -14   7 0.04964 10.3316   1
   2 -14   7 24.0383 13.1288   2
   3 -14   7 25.4085 14.7780   1
   4 -14   7 -3.4069 14.4181   1
   5 -14   7 18.7601 15.7122   1
   6 -14   7 -7.2481 14.3909   1
   6 -14   7 27.3713 14.6102   4
   7 -14   7 41.6508 13.6050   1
   7 -14   7 1.29321 15.2244   4
   8 -14   7 3.71005 16.2517   4
   8 -14   7 -10.218 15.9543   1
   9 -14   7 34.8299 12.1907   4
   9 -14   7 26.1999 19.2808   1
  10 -14   7 11.8768 13.6263   1
  10 -14   7 -6.9549 17.9536   4
  -4 -13   7 47.5551 23.5339   2
  -3 -13   7 67.2001 18.3389   2
  -3 -13   7 30.6451 17.3081   1
  -2 -13   7 -9.6265 14.0141   1
  -2 -13   7 4.60210 13.2687   2
  -1 -13   7 16.9846 13.6003   2
  -1 -13   7 -4.4592 15.4192   1
   0 -13   7 -13.688 12.0100   1
   0 -13   7 -6.0512 10.8201   2
   1 -13   7 32.9559 12.0748   2
   1 -13   7 23.2257 13.0818   1
   2 -13   7 -2.0126 11.5077   2
   2 -13   7 0.83790 8.77765   1
   3 -13   7 52.6765 16.3319   1
   3 -13   7 90.2400 12.5751   2
   4 -13   7 -4.2288 11.4310   1
   5 -13   7 43.0699 16.4387   1
   6 -13   7 8.69217 13.2982   4
   6 -13   7 25.8773 14.5788   1
   7 -13   7 1.11274 13.4988   1
   7 -13   7 -13.999 13.2213   4
   8 -13   7 -2.2728 9.41695   1
   8 -13   7 6.74385 13.4513   4
   9 -13   7 62.9795 19.8511   1
   9 -13   7 53.2683 15.4747   4
  10 -13   7 27.4311 18.2439   1
  10 -13   7 27.8082 16.3678   4
  11 -13   7 13.3111 13.5011   4
  11 -13   7 24.0815 19.9427   1
  -6 -12   7 18.0653 17.6071   2
  -5 -12   7 -12.053 17.9532   2
  -4 -12   7 -19.998 14.4988   2
  -3 -12   7 6.98998 12.0514   2
  -2 -12   7 -12.605 11.3367   2
  -2 -12   7 -13.191 12.5750   1
  -1 -12   7 19.2645 11.4687   2
  -1 -12   7 44.4334 13.3601   1
   0 -12   7 55.5543 12.1826   2
   0 -12   7 27.3186 12.1024   1
   1 -12   7 86.5570 15.6357   1
   1 -12   7 89.4258 13.6755   2
   2 -12   7 -4.9080 9.55556   1
   2 -12   7 -2.7680 7.99372   2
   3 -12   7 -1.4354 7.22029   2
   3 -12   7 -0.5724 10.1838   1
   4 -12   7 64.3478 14.9903   1
   4 -12   7 38.9087 8.77290   2
   5 -12   7 74.9630 16.6314   4
   5 -12   7 82.4461 15.9771   1
   6 -12   7 15.8849 11.9821   1
   6 -12   7 31.9049 13.9595   4
   7 -12   7 -1.0378 11.5084   1
   7 -12   7 -5.0955 13.3418   4
   8 -12   7 -4.9514 13.4301   4
   8 -12   7 7.36507 12.8161   1
   9 -12   7 23.5741 14.1858   4
   9 -12   7 12.3108 15.7069   1
  10 -12   7 6.10284 15.8184   4
  10 -12   7 10.3212 16.1986   1
  11 -12   7 3.32921 14.8595   1
  11 -12   7 -4.8892 15.6838   4
  -7 -11   7 0.58432 18.0584   2
  -6 -11   7 -16.530 18.6193   2
  -5 -11   7 21.4381 14.0433   2
  -4 -11   7 1.59225 15.4595   2
  -3 -11   7 -7.0352 13.9601   2
  -2 -11   7 5.93482 10.5844   2
  -1 -11   7 130.665 11.3316   1
  -1 -11   7 144.528 13.0370   2
   0 -11   7 -2.5513 8.33758   2
   0 -11   7 5.39063 10.4851   1
   1 -11   7 67.3531 12.2964   1
   1 -11   7 73.2661 12.0213   2
   2 -11   7 6.86019 7.52154   1
   2 -11   7 -0.2674 6.90664   2
   3 -11   7 81.7832 13.8183   1
   3 -11   7 78.1915 8.65880   2
   4 -11   7 -4.5219 9.47879   1
   4 -11   7 -6.2899 9.45309   4
   4 -11   7 14.2143 6.65994   2
   5 -11   7 134.999 16.7561   1
   5 -11   7 119.315 14.6569   4
   6 -11   7 -0.2180 10.0769   4
   6 -11   7 -15.829 10.2493   1
   7 -11   7 9.09437 12.0987   4
   7 -11   7 1.94800 9.87251   1
   8 -11   7 -1.4512 11.1841   1
   8 -11   7 -22.217 11.2820   4
   9 -11   7 22.7605 14.6093   4
   9 -11   7 -17.515 13.1784   1
  10 -11   7 -5.8448 12.5125   4
  10 -11   7 1.57220 14.8781   1
  11 -11   7 6.76479 16.3689   4
  11 -11   7 15.8036 19.4830   1
  -8 -10   7 -20.850 17.5765   2
  -7 -10   7 8.29959 15.9940   2
  -6 -10   7 8.23448 16.4614   2
  -5 -10   7 3.51950 11.5368   2
  -4 -10   7 0.64452 11.6337   2
  -3 -10   7 -2.3426 9.98477   2
  -2 -10   7 3.61885 8.33623   2
  -1 -10   7 82.4425 14.2237   3
  -1 -10   7 92.2493 17.0347   1
  -1 -10   7 83.6842 14.9898   2
   0 -10   7 120.215 12.5340   2
   0 -10   7 100.422 12.6851   1
  -1  10  -7 79.6351 10.4660   3
   1 -10   7 78.9437 11.8216   1
   1 -10   7 78.4331 12.4875   2
  -2  10  -7 40.0812 9.59922   3
   2 -10   7 66.7711 8.91435   2
   2 -10   7 58.7246 10.7000   1
  -3  10  -7 129.695 12.0741   3
   3 -10   7 146.565 21.8995   1
   3 -10   7 114.554 21.2032   2
  -4  10  -7 74.8069 10.5421   3
   4 -10   7 76.5179 13.1530   4
   4 -10   7 71.1611 14.2523   1
  -5  10  -7 1.47965 7.38454   3
   5 -10   7 19.8005 9.40160   1
   5 -10   7 24.0583 9.94335   4
  -6  10  -7 -2.8000 8.10063   3
   6 -10   7 0.07786 7.49996   1
   6 -10   7 10.7638 10.5378   4
  -7  10  -7 0.69155 9.87665   3
   7 -10   7 19.5216 10.7302   1
   7 -10   7 18.6101 10.5070   4
  -8  10  -7 5.99366 9.62571   3
   8 -10   7 9.62410 11.2813   1
   8 -10   7 2.33819 10.9503   4
   9 -10   7 8.54508 12.6125   4
   9 -10   7 25.2557 15.1661   1
  10 -10   7 4.86769 14.0530   4
  10 -10   7 18.0741 16.7424   1
  11 -10   7 62.2683 19.3746   1
  11 -10   7 17.6652 15.7872   4
  -9  -9   7 -1.4716 18.2709   2
  -8  -9   7 0.22917 15.2573   2
  -7  -9   7 76.2758 18.8667   2
  -6  -9   7 5.94906 11.6395   2
  -5  -9   7 10.5284 11.1941   2
  -4  -9   7 0.84261 10.1902   2
  -3  -9   7 130.394 24.8361   2
  -2  -9   7 10.2076 8.18637   2
  -2  -9   7 -5.8439 6.30659   3
   1   9  -7 14.5319 6.35272   3
  -1  -9   7 3.63396 7.52683   2
  -1  -9   7 2.57290 7.79680   3
  -1  -9   7 9.36271 8.91163   1
   0   9  -7 -5.6763 6.47590   3
   0  -9   7 8.86084 8.39882   1
   0  -9   7 2.58879 6.13555   2
  -1   9  -7 145.768 12.7001   3
   1  -9   7 134.260 19.1691   1
   1  -9   7 140.092 16.9517   2
  -2   9  -7 5.54624 5.62758   3
  -2   9  -7 10.9995 8.15390   2
   2  -9   7 6.28470 4.75272   2
   2  -9   7 3.49242 7.34370   1
  -3   9  -7 17.8022 8.20275   2
  -3   9  -7 26.9793 6.79923   3
   3  -9   7 17.4582 7.98860   1
   3  -9   7 -3.1582 8.22842   4
   3  -9   7 13.3866 5.14175   2
  -4   9  -7 6.90697 7.22557   3
   4  -9   7 -0.4738 5.22040   1
   4  -9   7 2.16124 5.94112   4
  -5   9  -7 104.806 15.2468   3
   5  -9   7 90.4601 15.4908   4
   5  -9   7 88.9969 18.5038   1
  -6   9  -7 -7.9070 7.38949   3
   6  -9   7 4.84643 8.15246   1
   6  -9   7 8.17650 9.22070   4
  -7   9  -7 24.6743 10.7145   3
   7  -9   7 9.80974 8.41020   4
   7  -9   7 18.6895 9.59095   1
  -8   9  -7 -0.3074 9.57485   3
   8  -9   7 -7.3701 7.44774   4
   8  -9   7 -14.864 10.7953   1
  -9   9  -7 21.7690 12.2812   3
   9  -9   7 -1.7329 12.7554   1
   9  -9   7 23.6882 14.4295   4
 -10   9  -7 -8.8276 12.2721   3
  10  -9   7 18.7648 14.1077   4
  10  -9   7 5.39358 15.9976   1
  11  -9   7 15.6720 20.8481   1
  11  -9   7 35.1808 14.3776   4
 -10  -8   7 5.16105 19.7121   2
  -9  -8   7 1.02054 19.2808   2
  -8  -8   7 30.3624 13.9375   2
  -7  -8   7 9.99022 12.4955   2
  -6  -8   7 2.86153 11.0608   2
  -5  -8   7 10.3140 10.1439   2
  -4  -8   7 81.3682 12.2423   2
  -4  -8   7 71.4608 9.02219   3
   3   8  -7 13.6748 4.82619   3
  -3  -8   7 14.2996 8.90737   2
  -3  -8   7 12.1204 6.25309   3
   2   8  -7 171.780 11.0225   3
  -2  -8   7 132.173 18.2370   3
  -2  -8   7 178.860 16.5765   2
   1   8  -7 245.214 17.1406   3
  -1  -8   7 217.229 23.1824   1
  -1  -8   7 238.828 16.3780   3
  -1  -8   7 203.063 20.5603   2
   0   8  -7 15.0239 6.55358   3
   0  -8   7 24.7450 7.86917   1
   0  -8   7 27.2972 6.68453   2
  -1   8  -7 29.7686 7.19416   2
  -1   8  -7 34.3340 6.02219   3
   1  -8   7 40.2110 7.65902   1
   1  -8   7 23.8754 7.54743   2
  -2   8  -7 123.887 13.2105   3
  -2   8  -7 117.206 15.2147   2
   2  -8   7 127.084 13.3983   2
   2  -8   7 129.115 14.7816   1
   2  -8   7 129.647 20.1266   4
  -3   8  -7 234.784 22.2604   2
  -3   8  -7 233.938 17.8480   3
   3  -8   7 256.880 23.5952   1
   3  -8   7 245.004 22.6690   4
  -4   8  -7 0.39922 5.74299   2
  -4   8  -7 11.6862 7.02930   3
   4  -8   7 1.57505 8.34412   4
   4  -8   7 3.33975 6.19820   1
  -5   8  -7 135.558 16.0862   3
  -5   8  -7 124.527 16.7486   2
   5  -8   7 160.038 14.8545   1
   5  -8   7 153.786 15.4015   4
  -6   8  -7 18.4744 7.69587   3
   6  -8   7 0.26238 8.41832   4
   6  -8   7 3.42324 9.31644   1
  -7   8  -7 -2.2224 8.01172   3
   7  -8   7 -5.3761 9.44558   1
   7  -8   7 25.8169 9.77189   4
  -8   8  -7 -1.7201 6.61717   2
  -8   8  -7 -12.284 9.20776   3
   8  -8   7 1.57036 10.2627   1
   8  -8   7 19.7081 10.9254   4
  -9   8  -7 6.81725 10.7018   3
   9  -8   7 25.5887 14.2935   1
   9  -8   7 49.5595 14.4394   4
 -10   8  -7 20.1324 15.2129   3
  10  -8   7 12.0439 13.9225   1
  10  -8   7 9.82670 15.7086   4
  11  -8   7 -5.2549 15.1069   1
  11  -8   7 26.2565 17.5590   4
 -11  -7   7 0.61298 18.5431   2
 -10  -7   7 0.61457 17.8711   2
  -9  -7   7 24.5355 14.2442   2
  -8  -7   7 10.0954 12.4434   2
  -7  -7   7 75.8386 14.6700   2
  -6  -7   7 -6.6879 9.57472   2
  -5  -7   7 32.3805 4.91305   3
  -5  -7   7 47.3860 11.7244   2
   4   7  -7 -2.0475 3.75205   3
  -4  -7   7 -5.2477 8.09161   2
  -4  -7   7 -0.4354 5.03679   3
   3   7  -7 83.0863 6.88857   3
  -3  -7   7 75.1912 8.93478   3
  -3  -7   7 80.4475 9.28062   2
  -2  -7   7 6.03267 4.91197   3
  -2  -7   7 10.6210 7.30965   2
   1   7  -7 418.309 16.4678   3
  -1  -7   7 403.294 32.6900   1
  -1  -7   7 428.456 28.4645   2
  -1  -7   7 396.896 21.3946   3
   0   7  -7 0.71391 5.09388   2
   0   7  -7 2.27747 4.63031   3
   0  -7   7 4.78030 5.10584   1
   0  -7   7 6.32036 7.30693   3
   0  -7   7 0.47716 4.64070   2
  -1   7  -7 405.963 16.6090   3
  -1   7  -7 347.103 30.6738   2
   1  -7   7 341.743 23.9914   1
   1  -7   7 371.390 22.9777   2
  -2   7  -7 2.44372 5.06387   3
  -2   7  -7 -6.6451 5.48589   2
   2  -7   7 1.98090 5.98348   4
   2  -7   7 -0.3303 5.42079   1
  -3   7  -7 140.517 10.8136   1
  -3   7  -7 121.591 13.7217   2
  -3   7  -7 91.7168 9.71613   3
   3  -7   7 118.982 10.0487   4
   3  -7   7 132.087 9.50931   1
  -4   7  -7 7.64912 8.04058   3
  -4   7  -7 -7.4090 6.30733   2
   4  -7   7 17.4967 6.64263   4
  -5   7  -7 51.0655 9.75346   3
   5  -7   7 35.7501 7.77586   1
   5  -7   7 41.9903 11.3789   4
  -6   7  -7 -6.0435 8.80469   3
   6  -7   7 -13.034 8.88447   4
   6  -7   7 6.92190 6.69202   1
  -7   7  -7 60.6076 11.9715   3
   7  -7   7 82.5455 12.8028   1
   7  -7   7 71.3739 13.1837   4
  -8   7  -7 7.67305 10.2565   3
  -8   7  -7 -14.297 8.56405   2
   8  -7   7 -4.7450 11.7877   1
   8  -7   7 -10.974 7.79140   4
  -9   7  -7 22.7751 11.8977   3
  -9   7  -7 15.1449 11.4403   2
   9  -7   7 41.7428 15.5725   4
   9  -7   7 32.1664 12.6069   1
 -10   7  -7 -15.777 15.0914   3
  10  -7   7 -5.6584 14.4115   1
  10  -7   7 13.6457 13.1105   4
 -11   7  -7 6.58469 13.3768   3
  11  -7   7 11.4516 15.0278   1
  11  -7   7 4.42345 10.9342   4
 -12  -6   7 36.8192 25.4998   2
 -11  -6   7 -24.113 17.1055   2
 -10  -6   7 43.4890 16.7080   2
  -9  -6   7 -11.478 11.8042   2
  -8  -6   7 18.8576 10.0305   2
  -7  -6   7 -17.897 8.40239   2
   6   6  -7 23.1267 3.48012   3
  -6  -6   7 28.4914 10.0390   2
   5   6  -7 9.45663 4.16567   3
  -5  -6   7 10.5903 7.56006   2
  -5  -6   7 5.87549 3.98034   3
   4   6  -7 12.7054 4.30032   3
  -4  -6   7 10.5112 4.66598   3
  -4  -6   7 12.2378 6.61932   2
   3   6  -7 124.065 9.40256   3
  -3  -6   7 125.008 12.4660   3
  -3  -6   7 115.650 17.1801   2
   2   6  -7 213.487 17.2028   3
  -2  -6   7 216.847 11.5200   3
  -2  -6   7 204.410 16.0271   2
   1   6  -7 228.275 19.9460   2
   1   6  -7 245.696 17.1971   3
  -1  -6   7 244.180 31.3763   1
  -1  -6   7 245.753 16.5439   3
  -1  -6   7 237.088 20.8675   2
   0   6  -7 93.0607 16.4732   2
   0   6  -7 127.852 11.1951   3
   0  -6   7 114.846 12.5544   1
   0  -6   7 112.478 11.6009   3
   0  -6   7 117.931 16.0780   2
  -1   6  -7 394.069 31.1626   3
  -1   6  -7 422.310 19.7535   2
   1  -6   7 396.797 33.6301   1
   1  -6   7 416.565 25.2908   2
   1  -6   7 451.425 22.2736   4
  -2   6  -7 34.8373 10.9867   1
  -2   6  -7 53.3742 12.6010   2
   2  -6   7 50.4692 8.87877   1
   2  -6   7 58.9437 11.9086   4
  -3   6  -7 12.7884 6.09411   1
  -3   6  -7 19.2754 6.03202   3
  -3   6  -7 19.3701 7.22063   2
   3  -6   7 26.3999 6.74003   4
   3  -6   7 16.5646 4.93314   1
  -4   6  -7 4.90657 8.00282   2
  -4   6  -7 7.04013 5.93837   3
  -4   6  -7 2.96386 5.86741   1
   4  -6   7 4.98007 6.39887   4
   4  -6   7 2.03018 5.08354   1
  -5   6  -7 44.7782 8.48584   3
   5  -6   7 39.8523 8.46255   1
   5  -6   7 28.5868 8.58640   4
  -6   6  -7 -0.9980 8.38506   3
   6  -6   7 17.1973 9.61858   4
   6  -6   7 -3.9282 6.07931   1
  -7   6  -7 24.8539 7.91467   2
  -7   6  -7 -0.4234 7.50433   3
   7  -6   7 10.4899 8.94834   1
   7  -6   7 -11.634 9.13849   4
  -8   6  -7 -4.1708 11.3002   3
  -8   6  -7 3.10741 9.65204   2
   8  -6   7 5.52735 11.1097   4
   8  -6   7 -3.4244 9.29752   1
  -9   6  -7 48.3102 12.5340   2
  -9   6  -7 35.2571 13.0703   3
   9  -6   7 58.4650 13.7598   4
   9  -6   7 72.4403 12.9819   1
 -10   6  -7 0.56380 12.0833   3
  10  -6   7 -13.369 14.3213   1
  10  -6   7 -3.7701 9.67161   4
 -11   6  -7 30.6435 18.6262   3
  11  -6   7 19.1876 16.8742   4
  11  -6   7 -8.8574 14.8302   1
 -12  -5   7 5.51767 16.3672   2
 -11  -5   7 49.5766 17.3713   2
 -10  -5   7 -11.516 13.0818   2
  -9  -5   7 25.8728 11.6306   2
  -8  -5   7 2.84002 9.17626   2
   7   5  -7 400.941 17.9025   3
  -7  -5   7 437.213 44.9876   2
   6   5  -7 1.80009 3.43145   3
  -6  -5   7 1.25344 7.74826   2
   5   5  -7 14.8707 3.95249   3
  -5  -5   7 18.6296 4.85652   3
  -5  -5   7 3.94752 6.43351   2
   4   5  -7 -2.0077 3.48540   3
  -4  -5   7 2.22282 4.79454   3
  -4  -5   7 2.85238 5.24534   2
   3   5  -7 512.705 57.0114   3
  -3  -5   7 491.251 44.9591   2
  -3  -5   7 552.113 29.9152   3
   2   5  -7 -2.3321 3.26838   3
  -2  -5   7 -2.8287 4.86641   2
  -2  -5   7 7.81827 4.64153   3
   1   5  -7 36.3757 7.52888   2
   1   5  -7 52.2355 7.17533   3
  -1  -5   7 51.6386 5.86557   2
  -1  -5   7 52.1152 5.54668   1
  -1  -5   7 35.3850 6.65574   3
   0   5  -7 -3.2319 4.15465   2
   0   5  -7 -8.3610 4.30924   3
   0  -5   7 -0.4951 3.28033   1
   0  -5   7 -1.2177 4.85957   4
   0  -5   7 5.63374 4.83897   2
   0  -5   7 -2.9651 6.06144   3
  -1   5  -7 615.365 51.3785   2
  -1   5  -7 640.022 49.8257   3
   1  -5   7 628.977 33.7199   1
   1  -5   7 657.556 25.4574   4
  -2   5  -7 2.69052 5.41712   2
  -2   5  -7 -2.3591 3.73610   1
  -2   5  -7 -7.4387 4.57836   3
   2  -5   7 1.15165 5.20183   4
   2  -5   7 0.46883 3.44135   1
  -3   5  -7 15.0606 6.26424   2
  -3   5  -7 10.3088 5.29087   3
  -3   5  -7 16.9138 6.28820   1
   3  -5   7 25.5360 7.48346   4
   3  -5   7 18.1419 4.61546   1
  -4   5  -7 -5.1515 6.03331   3
  -4   5  -7 -4.8942 6.54783   1
   4  -5   7 15.2415 5.76000   1
   4  -5   7 7.45842 6.82636   4
  -5   5  -7 311.378 17.6020   3
   5  -5   7 245.656 22.6030   1
   5  -5   7 265.693 27.5996   4
  -6   5  -7 0.25594 7.35041   3
   6  -5   7 -1.7569 6.04423   1
   6  -5   7 10.7008 9.46969   4
  -7   5  -7 5.95458 8.29840   3
  -7   5  -7 37.4996 9.32182   2
   7  -5   7 31.1315 11.5540   1
   7  -5   7 17.8210 7.77471   4
  -8   5  -7 -5.7836 12.5905   3
  -8   5  -7 -18.755 11.3512   2
   8  -5   7 -17.360 11.6246   4
   8  -5   7 -3.7214 8.60063   1
  -9   5  -7 13.5178 14.6829   2
  -9   5  -7 11.1987 10.5845   3
   9  -5   7 -2.1857 13.5375   4
   9  -5   7 15.3978 12.1172   1
 -10   5  -7 22.9592 13.3993   2
 -10   5  -7 6.57176 11.5983   3
  10  -5   7 -11.193 15.1187   4
  10  -5   7 -10.988 13.2696   1
 -11   5  -7 -9.1530 14.6432   3
  11  -5   7 -10.492 17.3796   4
  11  -5   7 -4.4752 15.7433   1
 -13  -4   7 26.5378 15.9911   2
 -12  -4   7 2.00954 14.1488   2
 -11  -4   7 8.62716 12.9894   2
 -10  -4   7 27.3271 12.6623   2
  -9  -4   7 -6.3654 9.57790   2
   8   4  -7 86.5136 7.76161   3
  -8  -4   7 89.2079 10.4008   2
   7   4  -7 2.96071 3.48531   3
  -7  -4   7 -7.6039 6.98117   2
   6   4  -7 9.86847 3.38489   3
  -6  -4   7 10.5724 7.11267   2
  -6  -4   7 14.1446 5.43327   3
   5   4  -7 43.0813 10.6221   3
  -5  -4   7 56.2639 12.4715   2
  -5  -4   7 54.3067 12.1269   3
  -5  -4   7 56.8188 14.4787   1
   4   4  -7 274.156 21.5072   3
  -4  -4   7 288.327 14.5226   1
  -4  -4   7 278.925 30.9895   2
  -4  -4   7 276.576 29.5878   3
   3   4  -7 238.808 23.5745   3
  -3  -4   7 223.718 24.7214   3
  -3  -4   7 256.574 21.0641   2
   2   4  -7 148.635 16.0386   2
   2   4  -7 189.320 16.8895   3
  -2  -4   7 186.535 16.7383   3
  -2  -4   7 189.950 11.2197   2
   1   4  -7 293.066 18.6994   3
   1   4  -7 291.459 24.1670   2
  -1  -4   7 306.051 17.2615   4
  -1  -4   7 318.273 15.4748   3
  -1  -4   7 332.982 18.6499   1
  -1  -4   7 306.273 14.4861   2
   0   4  -7 129.981 16.5468   3
   0   4  -7 92.5906 12.1027   2
   0  -4   7 119.652 11.6185   3
   0  -4   7 135.749 13.1251   4
   0  -4   7 117.572 15.8787   1
  -1   4  -7 606.167 29.9437   1
  -1   4  -7 613.142 31.6257   2
  -1   4  -7 544.232 29.7025   3
   1  -4   7 603.002 37.7503   4
   1  -4   7 566.664 49.9973   1
  -2   4  -7 26.1428 10.3918   3
  -2   4  -7 21.2356 9.62108   2
  -2   4  -7 24.7114 6.87041   1
   2  -4   7 27.7558 7.41236   1
   2  -4   7 26.5554 9.21088   4
  -3   4  -7 16.2290 5.67431   1
  -3   4  -7 15.7631 6.74618   3
   3  -4   7 6.73972 4.77853   1
   3  -4   7 13.0027 4.54981   4
  -4   4  -7 12.8063 6.95495   1
  -4   4  -7 2.87445 6.93856   3
   4  -4   7 7.85560 7.63668   4
   4  -4   7 -0.1810 4.88496   1
  -5   4  -7 129.595 12.5886   3
  -5   4  -7 131.796 12.7791   1
   5  -4   7 162.744 9.90097   1
   5  -4   7 150.663 12.6553   4
  -6   4  -7 11.9056 8.11774   3
   6  -4   7 4.20483 7.75473   1
   6  -4   7 -10.854 9.51604   4
  -7   4  -7 26.7496 9.39663   3
  -7   4  -7 11.2546 11.8620   2
   7  -4   7 16.6790 8.04891   1
   7  -4   7 46.5341 11.2867   4
  -8   4  -7 -8.1636 11.6835   3
  -8   4  -7 -5.9744 11.9304   2
   8  -4   7 0.40764 9.18279   1
   8  -4   7 2.26570 12.6231   4
  -9   4  -7 18.5519 13.6948   3
  -9   4  -7 16.3472 14.4774   2
   9  -4   7 -7.6436 12.6634   1
   9  -4   7 9.82594 13.6367   4
 -10   4  -7 -21.387 13.8252   2
 -10   4  -7 13.2332 16.9474   3
  10  -4   7 32.9000 17.5372   4
  10  -4   7 -6.6624 13.1156   1
 -14  -3   7 -10.951 16.7238   2
 -13  -3   7 9.52059 17.2287   2
 -12  -3   7 14.2964 13.9843   2
 -11  -3   7 -8.6790 12.9273   2
 -10  -3   7 -3.3137 9.51184   2
   9   3  -7 173.379 11.8869   3
  -9  -3   7 156.927 18.0589   2
   8   3  -7 3.59632 4.05470   3
  -8  -3   7 2.81836 6.46915   4
  -8  -3   7 -2.0910 8.61218   2
   7   3  -7 60.0394 6.95922   3
  -7  -3   7 59.3730 7.50015   2
  -7  -3   7 50.8894 8.51965   4
   6   3  -7 2.47195 3.74358   3
  -6  -3   7 4.49295 6.87906   1
  -6  -3   7 6.76118 5.57794   3
  -6  -3   7 0.54085 5.64469   2
   5   3  -7 163.991 13.2130   3
  -5  -3   7 160.542 11.1402   3
  -5  -3   7 170.732 14.9332   1
  -5  -3   7 167.020 10.2958   2
   4   3  -7 1.47717 3.29023   3
  -4  -3   7 3.77115 4.23104   1
  -4  -3   7 1.08658 3.97695   3
  -4  -3   7 -11.000 5.01344   2
   3   3  -7 463.625 19.4653   3
   3   3  -7 472.555 37.1510   2
  -3  -3   7 498.489 25.6964   2
  -3  -3   7 436.612 29.8287   3
  -3  -3   7 515.269 20.8985   1
   2   3  -7 10.9773 4.67588   3
   2   3  -7 1.63052 5.27843   2
  -2  -3   7 -4.4512 4.90725   3
  -2  -3   7 6.76687 4.66714   2
  -2  -3   7 5.01445 4.03947   4
   1   3  -7 541.374 19.3536   2
   1   3  -7 520.173 30.2657   3
  -1  -3   7 546.547 28.3690   1
  -1  -3   7 522.275 21.3412   4
  -1  -3   7 507.200 31.0444   3
   0   3  -7 -4.6592 5.21760   3
   0   3  -7 4.81828 5.31957   2
   0  -3   7 0.49949 4.53655   4
   0  -3   7 -3.0063 1.97671   1
  -1   3  -7 212.139 10.1035   1
  -1   3  -7 221.407 11.7853   3
   1  -3   7 207.081 12.4834   1
   1  -3   7 217.362 15.1765   4
  -2   3  -7 2.28560 6.04824   3
  -2   3  -7 -0.8767 3.68362   1
   2  -3   7 -5.3854 5.27067   4
   2  -3   7 0.46074 3.09177   1
  -3   3  -7 59.2400 6.62897   1
  -3   3  -7 64.9418 8.99094   3
   3  -3   7 57.4915 5.08530   1
   3  -3   7 58.2512 7.53841   4
  -4   3  -7 -2.2101 8.74524   3
  -4   3  -7 4.90558 6.08968   1
   4  -3   7 -0.7409 3.79059   1
   4  -3   7 5.83805 8.85766   4
  -5   3  -7 248.407 17.8759   3
  -5   3  -7 184.953 16.6066   1
   5  -3   7 225.579 17.7831   4
   5  -3   7 212.712 14.1312   1
  -6   3  -7 2.55560 8.51875   2
  -6   3  -7 4.24576 8.76857   3
   6  -3   7 -3.9528 6.86507   1
   6  -3   7 0.45918 8.63146   4
  -7   3  -7 -9.3441 8.21577   3
  -7   3  -7 26.2684 9.48395   2
   7  -3   7 4.64918 11.4083   4
   7  -3   7 0.37694 8.85320   1
  -8   3  -7 -8.3943 10.9802   3
  -8   3  -7 5.37521 11.5857   2
   8  -3   7 16.0341 14.4340   4
   8  -3   7 2.16595 13.6757   1
  -9   3  -7 12.6785 14.0275   2
  -9   3  -7 26.7937 12.1443   3
   9  -3   7 26.7669 12.6967   1
   9  -3   7 3.32361 16.7216   4
 -10   3  -7 12.9737 21.5177   2
 -10   3  -7 -0.2277 13.6973   3
  10  -3   7 -34.187 16.0783   4
 -15  -2   7 7.59121 18.5940   2
 -14  -2   7 31.9529 16.3162   2
 -13  -2   7 11.5679 14.8194   2
 -12  -2   7 1.40057 12.3780   2
  11   2  -7 9.55288 9.92080   3
 -11  -2   7 -3.4237 10.4321   2
  10   2  -7 12.5186 5.18523   3
 -10  -2   7 13.2584 8.68698   2
   9   2  -7 7.77550 5.58351   3
  -9  -2   7 14.4047 7.30809   2
  -9  -2   7 9.18081 5.64502   4
   8   2  -7 67.9565 6.59117   3
  -8  -2   7 61.6046 7.64089   4
  -8  -2   7 42.1339 8.31598   2
   7   2  -7 -3.5967 3.42199   3
  -7  -2   7 -1.6648 5.83602   2
  -7  -2   7 0.29822 6.51282   4
   6   2  -7 19.7411 4.88397   3
  -6  -2   7 4.24600 5.68221   2
  -6  -2   7 26.8315 5.98941   3
  -6  -2   7 18.2700 6.78831   1
   5   2  -7 312.248 43.0343   3
  -5  -2   7 304.724 60.4661   3
  -5  -2   7 301.796 64.9359   2
  -5  -2   7 207.372 45.9183   1
   4   2  -7 170.976 12.5059   3
   4   2  -7 179.363 13.7157   2
  -4  -2   7 177.436 13.1678   1
  -4  -2   7 158.821 11.0589   3
  -4  -2   7 194.054 9.04900   2
   3   2  -7 11.9230 4.34407   3
   3   2  -7 8.65433 5.50648   2
  -3  -2   7 7.59376 2.85059   1
  -3  -2   7 5.77285 5.58380   2
  -3  -2   7 16.3059 3.85595   4
  -3  -2   7 -0.0818 4.59376   3
   2   2  -7 7.30440 5.07859   2
   2   2  -7 4.21723 4.67407   3
  -2  -2   7 0.03990 1.62210   1
  -2  -2   7 4.62227 2.05406   1
  -2  -2   7 3.17093 5.55957   3
  -2  -2   7 -0.4566 3.63125   4
   1   2  -7 262.477 14.9348   3
   1   2  -7 256.950 13.0258   2
  -1  -2   7 258.277 15.6458   4
  -1  -2   7 256.887 16.9107   3
[truncated: 223,377 more chars]
