# Supplementary material for: Practical hints and tips for solution of pseudo-merohedric twins: three case studies
Source: Acta Crystallogr E Crystallogr Commun. 2021 Apr 9;77(Pt 5):452–65. doi: 10.1107/S205698902100342X (PMC8100258; doi:10.1107/S205698902100342X)
Supplement: Supplementary file 6 [file e-77-00452-sup6.hkl]

  -1   1   0   -3.00    0.66
  -1   1   0   -2.41    0.98
  -1   1   0   -4.40    0.87
   1  -1   0   -4.36    0.85
   1  -1   0   -4.38    0.93
   1  -1   0   -4.09    0.88
  -2   2   0 3500.43  151.75
  -2   2   0 3518.90  116.73
  -2   2   0 3587.93  150.03
  -2   2   0 3599.96  173.88
   2  -2   0 3547.43  157.75
   2  -2   0 3583.52  122.24
   2  -2   0 3520.18   96.21
   2  -2   0 3478.18  164.89
  -3   3   0   -0.40    1.93
  -3   3   0   -5.98    2.78
  -3   3   0   -0.29    2.31
   3  -3   0   -0.98    2.70
   3  -3   0   -3.14    1.57
   3  -3   0   -2.57    1.45
   3  -3   0    1.22    2.28
  -4   4   0   19.03    3.17
  -4   4   0   20.69    2.66
  -4   4   0   23.62    3.93
  -4   4   0   17.00    3.78
   4  -4   0   18.19    3.82
   4  -4   0   23.27    4.06
   4  -4   0   26.18    3.89
  -5   5   0    1.36    3.48
  -5   5   0   -1.55    3.87
  -5   5   0   -1.91    3.82
  -5   5   0   -2.65    2.60
   5  -5   0    1.38    3.78
   5  -5   0   10.32    4.84
   5  -5   0    6.50    4.31
   5  -5   0   -5.81    3.04
  -6   6   0    4.47    5.24
  -6   6   0    9.21    5.82
  -6   6   0   -2.34    3.93
   6  -6   0    6.66    4.56
   6  -6   0    4.39    3.16
   6  -6   0   -0.90    4.22
   6  -6   0    3.74    4.77
  -7   7   0   -3.22    5.18
   7  -7   0    2.50    4.50
   7  -7   0   -9.18    5.75
  -8   8   0  156.52   13.42
   8  -8   0  180.69   15.06
   8  -8   0  157.69   13.35
   8  -8   0  186.27   11.66
  -9   9   0   -3.93    8.75
   9  -9   0   -3.39    7.81
   9  -9   0    8.22    7.34
   9  -9   0    5.43    7.83
 -10  10   0    9.45    8.33
  10 -10   0   12.90    9.12
  10 -10   0    3.30    9.53
 -11  11   0   -1.84    9.78
  11 -11   0   -7.26    7.58
  11 -11   0    4.24    8.55
 -12  12   0   26.69   14.65
  12 -12   0   12.19   15.69
  12 -12   0   15.86   13.18
 -13  13   0  -22.31   21.33
  13 -13   0   -8.94   18.07
  12 -13  -1  -13.61   14.99
  12 -13  -1    5.57   16.10
 -12  13   1  -15.71   14.89
  11 -12  -1   16.50   13.15
  11 -12  -1   20.48   12.41
 -11  12   1   21.71   16.51
  10 -11  -1   10.80   11.23
  10 -11  -1   14.54   11.20
 -10  11   1    8.10    9.66
   9 -10  -1   55.87   10.94
   9 -10  -1   41.61   11.37
  -9  10   1   46.38    9.62
   8  -9  -1   46.62   10.78
   8  -9  -1   27.66   11.34
   8  -9  -1   60.74   11.39
  -8   9   1   69.32    9.50
   7  -8  -1   25.93    8.84
   7  -8  -1   49.93    8.39
   7  -8  -1   51.60    6.45
  -7   8   1   42.84    7.69
   6  -7  -1  115.96   16.59
   6  -7  -1  141.82   16.45
   6  -7  -1  137.09   12.28
   6  -7  -1  144.04   10.96
  -6   7   1  145.12   10.56
  -6   7   1  132.64   17.82
   5  -6  -1   51.59    6.64
   5  -6  -1   38.76    5.62
   5  -6  -1   51.47    5.90
   5  -6  -1   44.40    6.83
  -5   6   1   55.23    5.50
  -5   6   1   36.28    7.49
  -5   6   1   41.44    7.09
   4  -5  -1  169.87   13.66
   4  -5  -1  154.45   12.58
   4  -5  -1  176.94   14.05
   4  -5  -1  167.88   12.08
  -4   5   1  149.80   14.16
  -4   5   1  164.28   10.54
  -4   5   1  164.18   13.26
   3  -4  -1   79.71    5.31
   3  -4  -1   82.99    4.59
   3  -4  -1   96.66    5.13
   3  -4  -1   88.04    6.33
  -3   4   1   84.96    5.94
  -3   4   1   83.18    5.25
  -3   4   1   87.76    6.06
   2  -3  -1  221.99    7.44
   2  -3  -1  213.05   13.94
   2  -3  -1  216.84   14.55
   2  -3  -1  208.82    7.16
  -2   3   1  211.16   10.18
  -2   3   1  216.03   10.33
  -2   3   1  207.02   11.70
   1  -2  -1   -3.98    1.22
   1  -2  -1   -3.54    1.22
   1  -2  -1   -1.39    1.85
   1  -2  -1   -3.01    0.96
  -1   2   1   -1.27    1.02
  -1   2   1    0.73    1.06
  -1   2   1   -3.25    1.55
   0  -1  -1  -11.44    0.23
   0  -1  -1  -12.02    0.78
   0   1   1  -10.15    0.98
  -1   0  -1  -11.98    0.86
   1   0   1   -9.98    0.82
  -2   1  -1   -0.25    1.52
  -2   1  -1   -4.02    1.22
  -2   1  -1   -1.70    0.82
   2  -1   1   -2.65    1.57
   2  -1   1   -2.12    1.70
  -3   2  -1  317.16   13.72
  -3   2  -1  314.16   11.33
  -3   2  -1  323.44   13.18
  -3   2  -1  315.09   23.43
   3  -2   1  321.41   16.60
   3  -2   1  319.16   13.15
   3  -2   1  326.14   16.42
   3  -2   1  302.02   10.25
  -4   3  -1   59.02    4.76
  -4   3  -1   53.96    5.33
  -4   3  -1   48.20    4.86
  -4   3  -1   52.25    3.11
   4  -3   1   44.11    4.47
   4  -3   1   50.73    5.27
   4  -3   1   49.53    2.58
   4  -3   1   56.48    4.29
  -5   4  -1  294.52   14.41
  -5   4  -1  294.34   15.23
  -5   4  -1  302.56   16.61
  -5   4  -1  319.62   17.12
   5  -4   1  314.64   15.08
   5  -4   1  280.09   25.93
   5  -4   1  285.44   12.31
   5  -4   1  284.14   11.73
  -6   5  -1   41.75    6.78
  -6   5  -1   30.43    5.23
  -6   5  -1   28.83    3.39
  -6   5  -1   30.84    6.70
   6  -5   1   39.00    5.27
   6  -5   1   23.38    4.54
   6  -5   1   27.94    4.84
   6  -5   1   44.83    6.56
  -7   6  -1  203.81   13.41
  -7   6  -1  216.42   12.95
   7  -6   1  228.73   14.02
   7  -6   1  218.32   21.90
   7  -6   1  206.90   21.38
  -8   7  -1   18.73    6.77
   8  -7   1   17.45    6.91
   8  -7   1   25.66    4.82
   8  -7   1   23.36    6.73
  -9   8  -1  101.03   12.94
   9  -8   1   79.85   13.80
   9  -8   1   69.00   10.86
   9  -8   1   79.77   10.25
 -10   9  -1   35.70   10.35
  10  -9   1   34.43   10.14
  10  -9   1   14.68   10.39
 -11  10  -1    9.31   11.78
  11 -10   1   15.78    8.74
 -12  11  -1   19.44   12.52
  12 -11   1   43.88   13.27
 -13  12  -1   11.31   13.82
  13 -12   1    8.78   15.11
  12 -14  -2   14.09   19.11
  12 -14  -2   45.81   18.08
 -12  14   2   21.35   15.48
  11 -13  -2   -1.48   13.26
  11 -13  -2    8.19   11.14
 -11  13   2  -15.41   15.76
  10 -12  -2   25.03   11.99
  10 -12  -2   47.95   13.59
 -10  12   2   36.07   12.31
   9 -11  -2   -4.80    8.30
   9 -11  -2  -12.83    9.41
  -9  11   2  -10.24    7.60
   8 -10  -2   36.24    9.47
   8 -10  -2   21.37   10.70
  -8  10   2   36.42    8.74
   7  -9  -2    7.67    6.28
   7  -9  -2   -9.83    9.82
   7  -9  -2    5.58    5.08
  -7   9   2   -3.39    4.74
   6  -8  -2  189.70   16.17
   6  -8  -2  213.69   12.46
   6  -8  -2  204.65   12.06
   6  -8  -2  181.98   25.53
  -6   8   2  189.53   16.06
   5  -7  -2   -1.64    4.74
   5  -7  -2   -0.43    4.56
   5  -7  -2    1.48    4.46
   5  -7  -2   -2.38    4.04
  -5   7   2    5.02    3.76
  -5   7   2   -4.18    5.34
   4  -6  -2   97.19    6.92
   4  -6  -2  111.40    9.36
   4  -6  -2  113.60    9.38
   4  -6  -2  113.55    8.38
  -4   6   2  123.68   10.72
  -4   6   2  106.74    6.08
  -4   6   2  107.01   10.49
   3  -5  -2   -0.33    4.18
   3  -5  -2   -0.90    3.17
   3  -5  -2    2.96    2.16
   3  -5  -2    1.41    2.74
  -3   5   2    0.99    2.65
  -3   5   2    4.17    4.38
  -3   5   2   -6.72    3.00
   2  -4  -2  964.41   68.80
   2  -4  -2 1002.39   47.30
   2  -4  -2 1019.02   46.85
   2  -4  -2 1021.50   38.31
  -2   4   2  970.16   35.22
  -2   4   2  979.54   45.37
  -2   4   2 1006.92   67.29
   1  -3  -2    5.23    1.59
   1  -3  -2    1.64    1.06
   1  -3  -2    4.26    2.28
   1  -3  -2    2.96    2.36
  -1   3   2   -2.42    2.41
  -1   3   2    1.41    1.14
  -1   3   2    1.47    2.10
   0  -2  -2 9024.94  400.13
   0   2   2 9423.63  328.11
  -1  -1  -2    0.37    0.85
   1   1   2   -1.12    1.69
   1   1   2   -2.56    1.05
  -2   0  -2 9688.83  392.00
   2   0   2 9718.17  317.64
  -3   1  -2    4.61    2.53
  -3   1  -2    0.45    2.74
  -3   1  -2    1.31    1.36
   3  -1   2   -1.05    1.33
   3  -1   2    1.98    2.18
   3  -1   2    1.10    2.37
  -4   2  -2  903.90   39.80
  -4   2  -2  921.32   47.82
  -4   2  -2  898.19   57.06
  -4   2  -2  929.46   58.73
   4  -2   2  927.45   38.54
   4  -2   2  881.56   77.76
   4  -2   2  926.11   37.53
  -5   3  -2    2.99    3.32
  -5   3  -2    2.05    1.53
  -5   3  -2    2.85    3.03
  -5   3  -2   -3.79    3.40
   5  -3   2   -3.90    3.42
   5  -3   2   -6.38    3.64
  -6   4  -2   92.00    7.09
  -6   4  -2   91.49   10.18
  -6   4  -2   82.37    4.42
  -6   4  -2   79.34    9.19
   6  -4   2   97.09    9.11
   6  -4   2   79.60    9.88
   6  -4   2  101.58    4.46
  -7   5  -2   -0.85    2.24
  -7   5  -2    4.11    4.83
   7  -5   2    7.43    3.16
   7  -5   2  -13.77    5.61
  -8   6  -2  171.12   15.30
  -8   6  -2  158.20   13.54
   8  -6   2  207.35   11.15
   8  -6   2  175.00   14.44
  -9   7  -2   -0.20    6.73
   9  -7   2    1.95    4.88
   9  -7   2   -9.19    4.61
 -10   8  -2   55.36   11.99
  10  -8   2   57.36    7.68
  10  -8   2   77.05   14.11
 -11   9  -2    1.75    9.57
  11  -9   2   -1.45    9.96
 -12  10  -2    1.56   11.07
  12 -10   2    7.59   13.82
 -13  11  -2   17.57   14.36
  13 -11   2   -2.19    9.75
 -14  12  -2   18.39   20.99
  14 -12   2   -3.21   13.62
  11 -14  -3   -3.27   18.41
  11 -14  -3   17.27   17.17
  10 -13  -3   -6.00   14.01
  10 -13  -3    9.23   12.26
 -10  13   3    8.12   12.88
   9 -12  -3   24.50    9.86
   9 -12  -3   23.69   10.71
  -9  12   3   24.27   11.99
   8 -11  -3   40.45   11.59
   8 -11  -3   53.31   13.64
  -8  11   3   45.06   10.12
   7 -10  -3  156.55   15.34
   7 -10  -3  166.93   17.63
  -7  10   3  148.03   19.71
   6  -9  -3   65.15   11.15
   6  -9  -3   60.54   12.98
  -6   9   3   91.35   10.14
   5  -8  -3    6.00    5.35
   5  -8  -3   -3.27    6.62
   5  -8  -3    4.93    5.93
   5  -8  -3    5.35    4.83
  -5   8   3    2.59    3.17
  -5   8   3    7.64    6.21
   4  -7  -3  119.60   12.13
   4  -7  -3  142.04    9.79
   4  -7  -3  122.09   14.60
   4  -7  -3  124.45   13.97
  -4   7   3  144.18    9.70
  -4   7   3  137.50   17.18
   3  -6  -3   60.83    4.64
   3  -6  -3   77.63    6.12
   3  -6  -3   69.61    4.87
   3  -6  -3   76.79    7.83
  -3   6   3   62.45    6.04
  -3   6   3   50.40    7.84
  -3   6   3   58.97    4.46
   2  -5  -3  200.10   27.55
   2  -5  -3  183.44   32.35
   2  -5  -3  189.78   39.50
   2  -5  -3  212.89   39.16
  -2   5   3  212.26   13.43
  -2   5   3  203.66   36.89
  -2   5   3  234.00   22.41
   1  -4  -3  524.26   23.75
   1  -4  -3  503.99   25.27
   1  -4  -3  544.70   19.64
   1  -4  -3  526.23   21.65
  -1   4   3  512.77   23.69
  -1   4   3  479.41   17.83
  -1   4   3  527.32   29.88
   0  -3  -3    0.78    2.31
   0   3   3    3.33    2.75
  -1  -2  -3  273.34   13.35
  -1  -2  -3  285.84    9.53
   1   2   3  278.52   12.55
  -2  -1  -3  201.58    7.15
  -2  -1  -3  211.70    9.67
   2   1   3  188.77    8.55
  -3   0  -3   -0.92    1.96
  -3   0  -3   -2.92    2.09
   3   0   3    0.16    1.84
  -4   1  -3  316.22   13.06
  -4   1  -3  317.20   16.64
  -4   1  -3  319.54   22.11
   4  -1   3  310.81   18.62
  -5   2  -3  401.90   39.29
  -5   2  -3  414.96   41.14
  -5   2  -3  424.47   37.31
   5  -2   3  412.50   55.41
   5  -2   3  416.23   42.78
  -6   3  -3   39.56    6.20
  -6   3  -3   30.08    3.00
  -6   3  -3   32.08    5.74
  -6   3  -3   30.53    6.33
   6  -3   3   28.64    5.90
   6  -3   3   30.40    2.99
   6  -3   3   26.25    5.74
  -7   4  -3  237.98   12.77
  -7   4  -3  228.75    9.23
  -7   4  -3  234.18   23.72
   7  -4   3  227.42   12.70
   7  -4   3  191.77   15.58
  -8   5  -3    1.28    2.50
  -8   5  -3    8.53    6.10
   8  -5   3   -0.05    3.92
   8  -5   3   -4.84    3.16
  -9   6  -3  136.34   11.08
  -9   6  -3  159.82   16.02
   9  -6   3  138.84   13.81
   9  -6   3  150.38    9.54
 -10   7  -3   76.60   13.35
  10  -7   3   74.69   12.99
  10  -7   3   83.31    6.93
 -11   8  -3   98.01   14.38
  11  -8   3   85.35   12.60
 -12   9  -3   35.88   13.24
  12  -9   3   -1.37   12.06
 -13  10  -3   12.79   13.91
  13 -10   3    8.20   10.75
 -14  11  -3   13.84   16.81
  14 -11   3    0.69   12.98
  11 -15  -4   18.51   19.69
  10 -14  -4    2.35   12.45
  10 -14  -4   36.63   16.88
   9 -13  -4   -7.74    8.44
   9 -13  -4    4.98   10.69
  -9  13   4   13.77    8.64
   8 -12  -4   29.96   14.53
   8 -12  -4   46.22   10.30
  -8  12   4   46.66   10.52
   7 -11  -4    2.98    6.14
   7 -11  -4    5.67   10.17
  -7  11   4    1.36    7.28
   6 -10  -4   53.15   10.33
   6 -10  -4   40.31    6.81
  -6  10   4   39.21    6.69
   5  -9  -4   -6.91    5.95
   5  -9  -4  -11.30    4.47
  -5   9   4   -5.92    4.20
   4  -8  -4   72.64    7.76
   4  -8  -4   78.45    9.85
  -4   8   4   50.38    9.39
  -4   8   4   88.92    6.46
   3  -7  -4   -8.89    6.12
   3  -7  -4    3.20    3.97
   3  -7  -4    5.12    3.07
   3  -7  -4    1.75    4.94
  -3   7   4   -1.77    3.57
  -3   7   4   -0.98    2.65
   2  -6  -4  143.28    8.88
   2  -6  -4  149.62    7.97
   2  -6  -4  154.48   13.03
   2  -6  -4  157.33    7.67
  -2   6   4  155.20   11.84
  -2   6   4  144.25    8.44
  -2   6   4  161.52   12.58
   1  -5  -4   -4.15    3.10
   1  -5  -4   -9.42    4.13
   1  -5  -4    0.40    2.24
  -1   5   4   -0.59    0.97
  -1   5   4    1.46    2.81
   0  -4  -4 3272.12  102.28
   0  -4  -4 3223.08   89.43
   0   4   4 3349.22   92.06
  -1  -3  -4   -0.40    2.10
  -1  -3  -4    0.86    1.02
   1   3   4    0.96    2.12
  -2  -2  -4  969.19   39.67
  -2  -2  -4  946.67   48.51
   2   2   4 1041.70   30.57
  -3  -1  -4   -2.55    2.12
  -3  -1  -4   -2.81    2.71
   3   1   4   -2.30    2.17
  -4   0  -4 3082.06   79.06
  -4   0  -4 3084.03   68.07
   4   0   4 3211.82  110.54
  -5   1  -4    0.45    1.72
  -5   1  -4    0.47    4.37
  -5   1  -4    5.13    3.20
   5  -1   4    0.45    3.68
  -6   2  -4  114.24    6.63
  -6   2  -4  116.44    7.95
  -6   2  -4  115.62    8.51
   6  -2   4  125.64    8.62
  -7   3  -4    4.26    2.50
  -7   3  -4   12.45    5.19
   7  -3   4    2.69    3.32
  -8   4  -4   97.84   10.21
  -8   4  -4   93.26    5.22
   8  -4   4  113.99    9.66
  -9   5  -4    5.33    7.12
  -9   5  -4    0.35    2.72
   9  -5   4   -9.15    4.55
   9  -5   4    2.81    3.40
 -10   6  -4   27.72    9.24
 -10   6  -4   24.90    3.73
  10  -6   4   37.34    7.83
  10  -6   4   29.41    4.89
 -11   7  -4  -18.27    7.95
  11  -7   4    7.69    9.78
 -12   8  -4   95.57   16.13
  12  -8   4   67.69   16.50
 -13   9  -4   15.13   12.79
 -14  10  -4   15.18   15.62
  10 -15  -5   22.10   13.14
   9 -14  -5    4.94   15.49
   9 -14  -5   13.18   11.58
   8 -13  -5   16.97   13.51
   8 -13  -5   -0.89   12.82
   7 -12  -5   50.11   10.31
   7 -12  -5   46.59   14.89
  -7  12   5   72.01   10.93
   6 -11  -5    2.36    6.15
   6 -11  -5    4.67    9.43
  -6  11   5    0.64    5.58
   5 -10  -5   59.21    7.20
   5 -10  -5   74.50   10.21
  -5  10   5   50.30    6.06
   4  -9  -5    9.36    4.72
   4  -9  -5    6.46    6.10
  -4   9   5    7.90    6.70
  -4   9   5   11.89    3.46
   3  -8  -5   24.86    6.72
   3  -8  -5   30.35    5.74
  -3   8   5   29.50    3.26
  -3   8   5   33.19    6.44
   2  -7  -5  168.15   38.63
   2  -7  -5  157.93   36.80
  -2   7   5  171.44   11.88
   1  -6  -5  191.96   16.17
   1  -6  -5  207.85   11.56
   1  -6  -5  197.13    8.44
  -1   6   5  202.31   15.57
   0  -5  -5   -0.84    3.79
   0  -5  -5    1.20    2.32
   0   5   5   -1.13    4.28
  -1  -4  -5   12.70    1.46
  -1  -4  -5   13.26    4.04
   1   4   5   15.97    4.68
  -2  -3  -5  138.21   13.90
  -2  -3  -5  123.82    9.40
   2   3   5  110.55   13.22
  -3  -2  -5  238.76   16.34
  -3  -2  -5  236.68   14.83
  -4  -1  -5    9.77    2.83
  -4  -1  -5    9.78    3.52
   4   1   5    3.79    3.00
  -5   0  -5   -0.92    3.49
  -5   0  -5   -2.01    2.50
  -5   0  -5    3.60    3.19
   5   0   5   -1.70    3.73
  -6   1  -5   94.20    9.03
  -6   1  -5  111.64    8.37
  -6   1  -5  108.20    8.04
   6  -1   5  107.48   13.24
  -7   2  -5  324.11   48.69
  -7   2  -5  315.37   75.75
  -8   3  -5   19.07    5.57
  -8   3  -5   26.15    3.99
  -9   4  -5   18.24    3.36
  -9   4  -5   19.14    6.73
 -10   5  -5   20.43    3.35
 -10   5  -5   34.54    8.20
 -11   6  -5   29.81    9.58
 -12   7  -5   25.61   11.00
 -13   8  -5    7.11   14.01
 -14   9  -5   -9.75   13.76
 -15  10  -5   14.46   17.48
   9 -15  -6   -0.84   17.56
   8 -14  -6   13.29   12.70
   8 -14  -6   28.01   16.84
   7 -13  -6   -7.58   13.10
   7 -13  -6    3.25    8.91
   6 -12  -6   21.53    9.13
   6 -12  -6   26.94   10.18
   5 -11  -6    0.57    5.26
   5 -11  -6  -10.99    8.26
  -5  11   6    1.07    4.86
   4 -10  -6  202.51   27.59
   4 -10  -6  181.36   37.17
  -4  10   6  228.31   21.77
   3  -9  -6   -3.01    4.06
   3  -9  -6    0.50    5.60
  -3   9   6   -2.18    2.36
   2  -8  -6  276.98   15.64
   2  -8  -6  261.32   11.87
  -2   8   6  288.54    6.05
   1  -7  -6    2.18    3.13
   1  -7  -6   -2.86    4.99
   0  -6  -6  189.00    8.41
   0  -6  -6  176.23   11.20
   0   6   6  200.13   14.02
  -1  -5  -6    3.02    4.18
   1   5   6    4.39    4.76
  -2  -4  -6  872.16   39.49
  -2  -4  -6  883.06   46.72
   2   4   6  911.50   50.01
  -3  -3  -6    0.42    2.30
  -3  -3  -6    1.43    4.00
   3   3   6   -9.84    4.15
  -4  -2  -6  613.68   57.51
  -4  -2  -6  651.43   31.41
  -5  -1  -6    5.00    3.86
  -5  -1  -6   -4.53    3.97
   5   1   6   -2.03    3.78
  -6   0  -6  194.93    9.08
  -6   0  -6  203.51   12.00
  -6   0  -6  198.52   17.48
   6   0   6  175.10   16.12
  -7   1  -6   -4.48    4.26
  -7   1  -6   -1.37    2.82
  -8   2  -6  284.15   20.77
  -8   2  -6  261.94   22.72
  -9   3  -6    3.87    6.80
  -9   3  -6   -0.84    3.17
 -10   4  -6  380.85   60.37
 -10   4  -6  404.98   34.97
 -11   5  -6   -7.78    9.12
 -12   6  -6   36.32   10.89
 -13   7  -6  -19.45   12.30
 -14   8  -6   31.03   16.29
 -15   9  -6   12.87   17.65
   8 -15  -7   22.06   17.33
   7 -14  -7   24.00   14.28
   7 -14  -7   22.16   10.73
   6 -13  -7   -0.34   11.33
   6 -13  -7    7.85   13.05
   5 -12  -7   53.00    9.64
   5 -12  -7   80.89   13.59
   4 -11  -7    4.37    8.94
   4 -11  -7    3.67    6.23
  -4  11   7    7.53    5.77
   3 -10  -7   32.93    6.85
   3 -10  -7   28.07    7.58
   2  -9  -7   27.45    9.49
   2  -9  -7   19.22   12.62
   1  -8  -7   21.30    6.96
   1  -8  -7    8.99    4.07
   0  -7  -7   -5.22    3.44
   0  -7  -7    1.84    3.53
  -1  -6  -7   64.42    5.89
  -2  -5  -7   97.35   15.95
  -2  -5  -7  116.76   17.40
  -3  -4  -7    2.28    2.74
  -3  -4  -7   -1.24    3.60
   3   4   7   11.27    6.62
  -4  -3  -7    2.29    4.22
  -4  -3  -7   -1.71    3.52
  -5  -2  -7  225.05   24.61
  -5  -2  -7  210.44   25.77
  -6  -1  -7   40.38    5.17
  -6  -1  -7   49.26    6.64
  -7   0  -7   -2.73    4.77
  -7   0  -7   -4.42    5.95
  -8   1  -7    7.92    6.02
  -8   1  -7    0.71    3.33
  -9   2  -7   75.69   21.49
  -9   2  -7   73.48   19.54
 -10   3  -7   17.05    5.02
 -10   3  -7   12.95    7.23
 -11   4  -7    6.25    9.47
 -12   5  -7   28.06   11.28
 -13   6  -7    6.01   12.00
 -14   7  -7   33.88   15.35
 -15   8  -7   29.96   16.74
   7 -15  -8  -29.31   16.05
   6 -14  -8   49.63   17.68
   5 -13  -8   -2.47   12.69
   5 -13  -8   -8.43    8.21
   4 -12  -8   22.84   13.36
   4 -12  -8   45.81   11.56
   3 -11  -8   19.33    9.32
   3 -11  -8   19.00    7.40
   2 -10  -8   94.69   17.87
   2 -10  -8   90.75   14.72
   1  -9  -8   13.57    7.11
   1  -9  -8    0.71    3.96
   0  -8  -8 1046.47   61.55
   0  -8  -8 1049.40   53.41
  -1  -7  -8   -4.33    5.20
  -1  -7  -8   -1.13    4.15
  -2  -6  -8   88.89    4.27
  -2  -6  -8   95.92    4.71
  -2  -6  -8   92.19    9.06
  -3  -5  -8    4.14    2.63
  -3  -5  -8   -2.06    4.88
  -4  -4  -8  193.25   19.17
  -4  -4  -8  184.52   12.04
  -5  -3  -8   -1.82    4.86
  -5  -3  -8    3.37    4.69
  -6  -2  -8   72.25    7.14
  -6  -2  -8   84.17    6.64
  -7  -1  -8    2.14    4.52
  -7  -1  -8    1.28    5.63
  -7  -1  -8   -2.37    5.08
  -8   0  -8  918.54   70.81
  -8   0  -8  951.09   64.64
  -9   1  -8    3.78    5.31
  -9   1  -8   -4.07    6.92
 -10   2  -8  152.57   22.67
 -10   2  -8  186.53   28.38
 -11   3  -8   -3.82    9.73
 -11   3  -8    5.64    4.92
 -12   4  -8   67.96   17.09
 -13   5  -8   12.00   12.10
 -14   6  -8   43.68   14.55
 -15   7  -8    7.42   14.93
   6 -15  -9  -14.40   17.82
   5 -14  -9   -3.91   15.64
   4 -13  -9   -2.08    9.15
   4 -13  -9    0.40    9.05
   3 -12  -9  128.10   15.41
   3 -12  -9  173.24   18.70
   2 -11  -9  -15.21    9.15
   2 -11  -9    8.05    8.33
   1 -10  -9   63.36   10.17
   1 -10  -9   51.90    6.86
   0  -9  -9    2.45    5.06
   0  -9  -9   -4.41    5.28
  -1  -8  -9  187.56   16.52
  -1  -8  -9  209.28   12.18
  -2  -7  -9   28.74   11.44
  -3  -6  -9  302.73   18.85
  -3  -6  -9  279.73   23.42
  -4  -5  -9   18.08    6.09
  -4  -5  -9   27.15    4.05
  -5  -4  -9   33.89    7.07
  -5  -4  -9   38.38    5.03
  -6  -3  -9  134.49   14.70
  -6  -3  -9  136.03   13.69
  -7  -2  -9   99.92   19.40
  -7  -2  -9   81.35   19.40
  -8  -1  -9  125.50   10.84
  -8  -1  -9  102.90   13.45
  -8  -1  -9  131.63   12.51
  -9   0  -9   -1.72    4.36
  -9   0  -9    4.25    6.74
 -10   1  -9   35.31    6.21
 -10   1  -9   53.61    9.70
 -11   2  -9   -0.07    9.96
 -12   3  -9   81.07   13.29
 -13   4  -9   10.66   15.32
 -14   5  -9   21.33   13.12
 -15   6  -9   11.59   17.78
   5 -15 -10   20.18   18.54
   4 -14 -10   57.31   17.42
   3 -13 -10   -4.22   10.08
   2 -12 -10   79.42   16.22
   2 -12 -10   60.63   12.30
   1 -11 -10    5.41    8.88
   1 -11 -10    2.05   10.58
   0 -10 -10   50.99   10.74
   0 -10 -10   41.95    7.20
  -1  -9 -10    0.38    7.41
  -1  -9 -10    1.27    6.21
  -2  -8 -10  160.08   14.03
  -3  -7 -10  -10.03    6.62
  -3  -7 -10   -2.33    2.08
  -3  -7 -10   -2.32    2.21
  -4  -6 -10   53.81    8.59
  -4  -6 -10   61.74    6.57
  -5  -5 -10   -0.48    4.48
  -5  -5 -10    0.34    7.25
  -6  -4 -10   48.83    8.34
  -6  -4 -10   58.65    8.46
  -7  -3 -10   -8.61    5.15
  -7  -3 -10    3.05    7.02
  -8  -2 -10  147.62   15.02
  -8  -2 -10  131.47   12.64
  -8  -2 -10  166.49   13.01
  -9  -1 -10   -4.01    7.36
  -9  -1 -10   12.65    6.37
  -9  -1 -10   22.07    9.09
 -10   0 -10   34.79    9.90
 -10   0 -10   33.89    7.79
 -10   0 -10   53.12   10.75
 -11   1 -10    5.47    8.10
 -11   1 -10  -11.20   12.13
 -12   2 -10  110.18   17.58
 -13   3 -10    2.08   11.55
 -14   4 -10   64.16   20.10
 -15   5 -10  -26.58   16.22
   4 -15 -11    5.04   19.95
   3 -14 -11   32.78   17.59
   2 -13 -11   -9.66   14.73
   1 -12 -11   82.36   16.30
   1 -12 -11   42.07    8.35
   0 -11 -11    4.66   10.68
   0 -11 -11   -0.03    9.56
  -1 -10 -11   37.17    8.16
  -1 -10 -11   19.58   10.16
  -2  -9 -11   12.05   10.61
  -2  -9 -11    5.54    9.58
  -3  -8 -11  113.86   15.29
  -4  -7 -11   12.00    8.72
  -5  -6 -11  136.90   21.04
  -5  -6 -11  159.06   15.54
  -6  -5 -11   57.57   11.75
  -6  -5 -11   65.43   12.00
  -7  -4 -11   30.57    9.17
  -7  -4 -11   43.81   31.12
  -8  -3 -11   66.79   10.97
  -8  -3 -11   62.97    7.61
  -9  -2 -11   -0.39    9.23
  -9  -2 -11   29.58    9.67
  -9  -2 -11   21.95    8.77
 -10  -1 -11   24.09    9.45
 -10  -1 -11   19.83    8.01
 -10  -1 -11   35.30   11.17
 -11   0 -11    2.09   11.24
 -11   0 -11  -10.14    9.59
 -12   1 -11   21.09   13.51
 -13   2 -11   -3.36   12.17
 -14   3 -11   14.58   14.91
 -15   4 -11   30.06   16.87
   2 -14 -12   31.34   13.21
   1 -13 -12   -2.69   15.53
   0 -12 -12   25.41   14.21
  -1 -11 -12   -8.54   11.49
  -1 -11 -12   -6.95    8.82
  -2 -10 -12  100.82   17.71
  -2 -10 -12   95.40   14.66
  -3  -9 -12    4.11   10.46
  -3  -9 -12   -3.11    7.53
  -4  -8 -12  100.75   16.23
  -5  -7 -12  -21.62   10.45
  -6  -6 -12   11.89    7.71
  -7  -5 -12    1.19    7.68
  -7  -5 -12    6.90    9.74
  -8  -4 -12  106.94   21.56
  -8  -4 -12  140.71   18.80
  -9  -3 -12  -20.48    9.31
  -9  -3 -12   -0.66    8.35
  -9  -3 -12   -0.30   11.54
 -10  -2 -12  114.09   18.98
 -10  -2 -12  128.71   22.77
 -10  -2 -12  141.66   16.59
 -11  -1 -12    2.95   11.47
 -11  -1 -12   14.66   10.99
 -12   0 -12   47.11   15.56
 -12   0 -12   60.61   15.81
 -13   1 -12    3.89   10.95
 -13   1 -12   -5.27   12.85
 -14   2 -12    6.20   15.79
   1 -14 -13   44.72   19.05
   0 -13 -13    6.65   14.48
  -1 -12 -13   -9.39   14.80
  -2 -11 -13   13.29   12.70
  -3 -10 -13   15.33    9.18
  -3 -10 -13    0.33    8.81
  -4  -9 -13    5.33   11.90
  -5  -8 -13   25.67   13.93
  -6  -7 -13   11.00   11.47
  -7  -6 -13   11.06    9.76
  -8  -5 -13   15.62   11.55
  -9  -4 -13   23.03    9.55
  -9  -4 -13   -5.77   10.10
  -9  -4 -13   -6.39   10.99
 -10  -3 -13   17.16   10.39
 -10  -3 -13    1.71   11.88
 -10  -3 -13    6.42   10.73
 -11  -2 -13   25.09   13.82
 -11  -2 -13   10.15   12.69
 -12  -1 -13   22.19   14.50
 -12  -1 -13   14.95   15.46
 -13   0 -13  -11.07   15.00
 -13   0 -13  -16.07   15.57
 -14   1 -13    0.35   17.08
 -14   1 -13   18.04   18.09
  -1 -13 -14  -18.60   13.29
  -2 -12 -14   -3.29   17.03
  -3 -11 -14  -14.42   13.16
  -4 -10 -14   31.22   13.59
  -4 -10 -14   50.58   14.46
  -5  -9 -14  -18.64   13.88
  -6  -8 -14   19.62   14.02
  -7  -7 -14  -12.33   13.27
  -8  -6 -14   -1.98   11.47
  -9  -5 -14   -8.08   14.04
  -9  -5 -14  -21.33   12.91
 -10  -4 -14  138.18   17.29
 -10  -4 -14  118.47   24.18
 -11  -3 -14    7.44   11.54
 -11  -3 -14  -17.51   15.53
 -12  -2 -14  -14.25   15.86
 -12  -2 -14   22.15   15.13
 -13  -1 -14   -1.51   16.74
 -13  -1 -14   31.89   18.93
  -3 -12 -15   -3.93   14.07
  -4 -11 -15    8.60   18.69
  -5 -10 -15   -2.27   17.89
  -6  -9 -15   15.42   16.22
  -7  -8 -15   37.70   12.74
  -8  -7 -15   13.48   15.88
  -9  -6 -15    3.89   15.83
  -9  -6 -15    5.43   15.47
 -10  -5 -15   23.90   14.99
 -10  -5 -15   -8.10   18.13
 -11  -4 -15   29.90   15.65
 -12  -3 -15   12.92   17.25
 -10  -7 -15  -10.84   15.12
  -9  -8 -15   14.64   20.07
  -8  -9 -15  -15.99   13.02
  -7 -10 -15   16.72   12.74
 -13  -3 -14   17.31   18.93
 -12  -4 -14   51.87   17.84
 -11  -5 -14  -14.41   25.67
 -11  -5 -14  -17.85   16.20
 -10  -6 -14   19.03   16.32
  -9  -7 -14   15.44   13.16
  -8  -8 -14   11.56   16.61
  -7  -9 -14   -5.74   11.55
  -6 -10 -14   10.72   14.72
  -5 -11 -14    1.91   14.88
  -4 -12 -14   12.63   13.75
  -3 -13 -14   21.75   21.63
 -14  -1 -13    4.52   16.71
 -14  -1 -13   28.05   21.65
 -13  -2 -13   17.11   18.36
 -13  -2 -13   -2.88   17.93
 -12  -3 -13   15.28   15.16
 -12  -3 -13   15.30   13.44
 -11  -4 -13    2.79   13.80
 -11  -4 -13    5.62   11.74
 -11  -4 -13   10.36   12.68
 -10  -5 -13   35.44   15.34
  -9  -6 -13   50.52   13.79
  -8  -7 -13   11.72   11.62
  -7  -8 -13    3.89   11.49
  -6  -9 -13   52.66   17.53
  -5 -10 -13   19.97    9.12
  -4 -11 -13  -11.71   13.85
  -4 -11 -13   -0.61   11.22
  -3 -12 -13   34.11   14.69
  -2 -13 -13   -6.67   16.29
  -1 -14 -13   20.57   18.73
 -15   1 -12   -2.08   18.64
 -14   0 -12   -4.09   18.64
 -14   0 -12   -0.39   15.92
 -13  -1 -12   -4.05   14.26
 -13  -1 -12    5.54   15.85
 -12  -2 -12   16.38    9.74
 -12  -2 -12   35.51   14.80
 -11  -3 -12    2.44   12.82
 -11  -3 -12    4.03   10.57
 -11  -3 -12   -5.40   10.76
 -10  -4 -12   45.47   12.84
 -10  -4 -12   24.80   12.04
 -10  -4 -12   14.15   13.29
  -9  -5 -12   -4.05    7.45
  -9  -5 -12    4.10   10.63
  -8  -6 -12   13.85   11.80
  -7  -7 -12  -11.62    7.86
  -6  -8 -12   25.95   13.23
  -5  -9 -12    6.78   13.18
  -4 -10 -12   21.48   13.01
  -3 -11 -12   -8.23   12.38
  -3 -11 -12  -12.03    8.84
  -2 -12 -12   25.09   10.41
  -2 -12 -12   44.68   12.53
  -1 -13 -12  -15.80   15.04
   0 -14 -12    0.69   17.94
   1 -15 -12   -8.98   18.49
 -15   2 -11   24.95   18.15
 -14   1 -11   30.13   13.80
 -13   0 -11   -5.18   16.12
 -13   0 -11   15.35   13.11
 -12  -1 -11   39.51   15.24
 -12  -1 -11   15.80   13.43
 -11  -2 -11    3.23   12.81
 -11  -2 -11   25.88    9.84
 -11  -2 -11   13.22    8.90
 -10  -3 -11   27.38   10.86
 -10  -3 -11   51.25   12.30
 -10  -3 -11   50.06    9.91
  -9  -4 -11   36.11   10.75
  -9  -4 -11   17.71   11.43
  -8  -5 -11   27.90    8.72
  -8  -5 -11   29.73    8.09
  -7  -6 -11   35.28    7.53
  -7  -6 -11   55.84   12.26
  -6  -7 -11   39.56   11.09
  -5  -8 -11   48.43   12.25
  -4  -9 -11   15.23    7.80
  -3 -10 -11  101.56   14.98
  -3 -10 -11   86.16   12.34
  -2 -11 -11   18.51   12.72
  -2 -11 -11    7.59    8.84
  -1 -12 -11   48.00   11.69
  -1 -12 -11   43.90   14.00
   0 -13 -11    4.33    9.51
   0 -13 -11   -6.38   14.89
   1 -14 -11   34.64   16.89
   2 -15 -11    2.87   18.81
 -15   3 -10   23.06   15.36
 -14   2 -10   30.31   15.17
 -13   1 -10   -0.98   11.63
 -12   0 -10   85.33   16.48
 -11  -1 -10    4.30    8.24
 -11  -1 -10   -1.02   10.93
 -11  -1 -10   -2.25    9.39
 -10  -2 -10   51.44    9.71
 -10  -2 -10   35.31   10.06
 -10  -2 -10   38.16    8.27
  -9  -3 -10    9.75    6.55
  -9  -3 -10   -0.98    7.75
  -8  -4 -10   56.25   14.02
  -8  -4 -10   83.69    8.55
  -7  -5 -10   -6.44    7.20
  -7  -5 -10   -4.49    6.35
  -6  -6 -10   72.83    9.11
  -6  -6 -10   54.39    8.53
  -5  -7 -10    0.38    6.22
  -5  -7 -10    0.40    3.56
  -4  -8 -10   70.39   11.44
  -3  -9 -10   -6.29    7.64
  -2 -10 -10   68.08   11.06
  -2 -10 -10   63.65   10.37
  -1 -11 -10  -18.37    9.06
  -1 -11 -10   16.39    7.50
   0 -12 -10   38.21   11.01
   0 -12 -10   27.55   14.42
   1 -13 -10    2.76   11.62
   1 -13 -10    6.12   12.43
   2 -14 -10   -8.99   14.07
   2 -14 -10   -2.96    9.52
   3 -15 -10    5.87   18.88
   4 -16 -10    5.87   21.01
 -16   5  -9   14.87   17.61
 -15   4  -9  -15.47   15.27
 -14   3  -9   37.36   14.69
 -13   2  -9   -1.21   11.19
 -12   1  -9    6.75   10.32
 -11   0  -9   -4.69    9.16
 -11   0  -9   -3.16    7.26
 -10  -1  -9   32.92    7.48
 -10  -1  -9   16.75    7.88
 -10  -1  -9   15.44    9.91
  -9  -2  -9   25.19    8.79
  -9  -2  -9   15.61    8.37
  -8  -3  -9   68.94   11.55
  -8  -3  -9   79.31   10.03
  -7  -4  -9   43.23    8.82
  -7  -4  -9   43.13   10.13
  -6  -5  -9   13.66    7.54
  -6  -5  -9    7.49    5.94
  -5  -6  -9    9.89    4.81
  -5  -6  -9    7.28    6.48
  -4  -7  -9   13.23    3.41
  -4  -7  -9   -0.46    8.04
  -3  -8  -9  180.14   17.11
  -2  -9  -9   10.29    7.69
  -2  -9  -9    3.10    8.20
  -1 -10  -9   52.73    8.53
  -1 -10  -9   49.80    8.57
   0 -11  -9  -12.65    9.03
   0 -11  -9   -0.87    6.46
   1 -12  -9   43.65   11.33
   1 -12  -9   57.96   12.88
   2 -13  -9    7.07   13.57
   2 -13  -9   15.66    8.36
   3 -14  -9   58.04   11.17
   3 -14  -9   26.64   16.63
   4 -15  -9  -23.68   14.94
   5 -16  -9    4.34   18.79
 -16   6  -8   -0.58   20.64
 -15   5  -8   -0.72   15.03
 -14   4  -8    3.20   13.95
 -13   3  -8   10.47   10.60
 -12   2  -8   43.77   14.85
 -11   1  -8    4.18    5.77
 -11   1  -8   -3.55    8.08
 -10   0  -8   15.59    5.81
 -10   0  -8   19.32    8.31
  -9  -1  -8   -2.08    6.29
  -9  -1  -8    4.93    4.80
  -8  -2  -8  308.50   24.78
  -8  -2  -8  305.68   16.12
  -7  -3  -8    0.70    5.04
  -7  -3  -8  -14.34    5.63
  -6  -4  -8   76.04   10.88
  -6  -4  -8   63.85   11.33
  -5  -5  -8   -5.00    5.34
  -5  -5  -8    3.67    3.88
  -4  -6  -8   40.31    6.78
  -4  -6  -8   54.32    9.31
  -3  -7  -8    2.22    5.66
  -2  -8  -8  372.87   22.61
  -1  -9  -8  -10.91    6.64
  -1  -9  -8   -3.94    4.88
   0 -10  -8   14.61    7.14
   0 -10  -8   12.69    7.34
   1 -11  -8  -13.00    5.47
   1 -11  -8   -5.44    8.21
   2 -12  -8   73.75   12.23
   2 -12  -8   81.57   11.13
   3 -13  -8    3.31   11.97
   3 -13  -8   -0.93    8.79
   4 -14  -8   14.55    9.78
   4 -14  -8   18.10   13.26
   5 -15  -8    4.55   17.07
   5 -15  -8  -16.46   10.05
   6 -16  -8   13.11   16.47
 -16   7  -7  -23.33   18.23
 -15   6  -7   21.80   18.77
 -14   5  -7   24.40   13.68
 -13   4  -7   -7.93   11.56
 -12   3  -7   23.59   10.60
 -11   2  -7   11.27    4.81
 -11   2  -7    4.67    8.33
 -10   1  -7   39.15    6.91
 -10   1  -7   53.03    8.87
  -9   0  -7    2.43    5.70
  -9   0  -7    2.44    3.31
  -8  -1  -7   13.18    5.42
   7   2   7   39.43    7.38
  -7  -2  -7   36.81    8.55
  -7  -2  -7   29.68    5.70
   6   3   7   16.33    6.31
  -6  -3  -7   32.02    5.05
  -6  -3  -7   20.75    5.33
  -5  -4  -7   53.30    6.07
  -5  -4  -7   47.44    6.26
  -4  -5  -7   50.63    5.05
  -4  -5  -7   41.06    6.46
  -3  -6  -7   30.64    3.42
  -3  -6  -7   26.80    5.61
  -2  -7  -7   27.50    6.62
  -1  -8  -7   10.24    6.21
  -1  -8  -7    4.20    5.00
   0  -9  -7    3.36    4.74
   0  -9  -7   -4.80    4.36
   1 -10  -7   71.30    8.74
   1 -10  -7   65.65    8.20
   2 -11  -7    0.63    7.83
   2 -11  -7   -2.91    6.87
   3 -12  -7   14.47    9.01
   3 -12  -7   24.58    8.39
   4 -13  -7   20.36   11.15
   4 -13  -7    0.27    9.09
   5 -14  -7   35.17   10.13
   5 -14  -7   43.26   12.91
   6 -15  -7  -15.19   17.12
   6 -15  -7   -2.60   13.64
   7 -16  -7   13.98   20.45
 -16   8  -6   19.28   17.03
 -15   7  -6  -19.96   16.01
 -14   6  -6   -1.54   13.23
 -13   5  -6    9.00   10.69
 -12   4  -6   74.57   16.12
 -11   3  -6   -1.86    3.47
 -11   3  -6   -7.41    8.32
 -10   2  -6   68.03   10.33
 -10   2  -6   63.53    7.08
  -9   1  -6    1.14    6.61
  -9   1  -6   -2.09    3.21
  -8   0  -6  112.01    8.55
  -8   0  -6  104.78    8.71
   7   1   6    8.44    5.73
  -7  -1  -6    0.64    5.18
   6   2   6   77.37   10.80
  -6  -2  -6   98.44    7.24
  -6  -2  -6   74.93    7.76
   5   3   6   -4.24    2.94
  -5  -3  -6   -4.03    4.96
  -5  -3  -6   -1.29    2.90
   4   4   6   90.17    7.83
  -4  -4  -6  114.31   11.18
  -4  -4  -6   88.93   10.61
   3   5   6    3.67    5.53
  -3  -5  -6    3.25    3.17
  -3  -5  -6  -12.73    4.95
  -3  -5  -6    0.44    2.06
  -2  -6  -6  163.50   11.15
  -1  -7  -6   -1.49    4.60
  -1  -7  -6   -3.15    3.57
   0  -8  -6   70.58    8.21
   0  -8  -6   67.34    8.57
   1  -9  -6   -7.59    4.01
   1  -9  -6   12.89    6.89
   2 -10  -6   98.46    8.90
   2 -10  -6   97.54    8.60
  -3  11   6   -2.53    2.81
   3 -11  -6   -3.29    5.76
   3 -11  -6   -3.60    5.98
  -4  12   6   13.98    7.73
   4 -12  -6   33.75   10.78
   4 -12  -6   32.02   11.59
   5 -13  -6   27.64   11.13
   5 -13  -6    2.98    9.17
   6 -14  -6    0.50   13.11
   6 -14  -6   11.29   10.64
   7 -15  -6    9.15   12.26
   7 -15  -6  -16.64   15.82
   8 -16  -6   -2.56   19.22
 -15   8  -5   59.37   17.99
 -14   7  -5   25.55   13.20
 -13   6  -5   26.38   12.69
 -12   5  -5   -9.64    9.68
 -11   4  -5   63.82   11.91
 -10   3  -5   35.90    2.95
 -10   3  -5   47.65    9.47
  -9   2  -5   31.59    7.65
  -9   2  -5   24.45    3.89
  -8   1  -5   15.56    5.82
  -8   1  -5   16.08    3.24
   7   0   5   -3.14    5.08
  -7   0  -5   -1.95    4.52
  -7   0  -5   -1.70    3.01
   6   1   5  116.08    9.12
  -6  -1  -5  132.50    7.73
   5   2   5  177.24   11.86
  -5  -2  -5  166.48   17.35
  -5  -2  -5  168.44   10.29
   4   3   5   32.36    4.23
  -4  -3  -5   37.18    4.39
  -4  -3  -5   36.62    5.44
   3   4   5   63.76    4.18
   3   4   5   77.48    7.34
  -3  -4  -5   64.00    5.76
  -3  -4  -5   57.46    4.88
   2   5   5  128.12   12.98
  -2  -5  -5  124.63    9.81
  -2  -5  -5  110.42   11.87
  -2  -5  -5  134.50   10.14
   1   6   5  166.81   10.70
  -1  -6  -5  164.47    9.76
  -1  -6  -5  178.16   11.76
  -1  -6  -5  192.25   11.55
   0  -7  -5    4.05    4.66
   0  -7  -5    4.92    3.60
   1  -8  -5   22.75    6.13
   1  -8  -5   23.12    4.57
  -2   9   5   16.42    2.52
   2  -9  -5   24.86    5.66
   2  -9  -5    4.43    4.84
  -3  10   5   60.79    4.96
   3 -10  -5   71.68    9.54
   3 -10  -5   69.97    7.91
   4 -11  -5   16.10    8.73
   4 -11  -5   13.01    8.52
  -5  12   5   12.72    5.67
   5 -12  -5   18.86    8.03
   5 -12  -5   12.33    9.64
  -6  13   5   10.67    8.74
   6 -13  -5   18.57   11.95
   6 -13  -5   17.11    8.94
   7 -14  -5    7.31   10.87
   7 -14  -5  -24.97   13.89
   8 -15  -5    2.92   12.80
   8 -15  -5   13.98   16.60
   9 -16  -5   31.65   18.52
 -15   9  -4  -24.86   14.32
 -14   8  -4   35.85   14.67
 -13   7  -4   17.21   10.78
 -12   6  -4   80.86   12.17
 -11   5  -4   12.82    8.52
 -10   4  -4   97.98   11.79
  -9   3  -4    1.01    1.46
  -9   3  -4   -4.22    5.95
  -8   2  -4  166.29   10.13
  -8   2  -4  146.83   10.79
   7  -1   4   -4.37    5.18
  -7   1  -4    1.84    4.90
  -7   1  -4    1.29    4.33
  -7   1  -4   -2.09    1.97
   6   0   4  135.63    9.20
  -6   0  -4  123.33    8.62
  -6   0  -4  125.72    7.38
   5   1   4   -4.72    3.20
  -5  -1  -4   -0.29    3.16
   4   2   4 1651.31   67.53
  -4  -2  -4 1552.53   53.93
  -4  -2  -4 1607.49   52.06
   3   3   4    1.55    2.42
   3   3   4   -0.25    1.78
  -3  -3  -4   -0.33    2.54
  -3  -3  -4   -2.31    1.96
   2   4   4 1796.32   40.93
   2   4   4 1709.52   51.28
  -2  -4  -4 1758.88   47.25
  -2  -4  -4 1723.86   71.80
  -2  -4  -4 1676.54   54.57
   1   5   4    3.05    3.94
  -1  -5  -4    0.45    2.38
  -1  -5  -4   -3.92    4.20
   0   6   4  187.01   10.05
   0  -6  -4  198.65   10.85
   0  -6  -4  195.18   10.69
   0  -6  -4  198.82   12.53
  -1   7   4   -4.92    3.56
  -1   7   4    2.53    1.46
   1  -7  -4   -5.25    4.75
   1  -7  -4   -4.56    3.49
   1  -7  -4   -8.60    4.93
  -2   8   4  223.15    7.43
  -2   8   4  205.42   14.56
   2  -8  -4  207.43   11.11
   2  -8  -4  228.16    9.81
  -3   9   4    5.12    6.10
  -3   9   4   -8.24    3.49
   3  -9  -4   -2.21    5.66
   3  -9  -4    4.42    4.65
  -4  10   4  168.41    9.09
   4 -10  -4  164.20   10.18
   4 -10  -4  152.32   13.72
  -5  11   4    2.34    5.40
   5 -11  -4   -0.28    5.20
   5 -11  -4   -0.71    5.35
  -6  12   4  163.06   10.36
   6 -12  -4  116.62   14.81
   6 -12  -4  123.85   14.35
  -7  13   4   -2.15    7.95
   7 -13  -4    2.19    8.41
   7 -13  -4   18.27   12.00
   8 -14  -4   47.27   16.10
   8 -14  -4   21.18   13.30
   9 -15  -4    6.65   11.62
   9 -15  -4  -10.77   17.04
 -15  10  -3  -19.91   16.97
 -14   9  -3   -2.53   15.15
 -13   8  -3    7.22   11.03
 -12   7  -3   60.26   12.31
 -11   6  -3  106.18   14.68
 -10   5  -3  116.39    9.92
  -9   4  -3   62.53    9.31
  -8   3  -3  278.81   11.30
  -8   3  -3  279.93   21.78
   7  -2   3  327.69   29.15
  -7   2  -3  367.78   14.27
  -7   2  -3  317.28   45.16
  -7   2  -3  370.93   24.08
   6  -1   3  385.95   22.84
  -6   1  -3  383.96   18.39
  -6   1  -3  360.60   17.18
  -6   1  -3  362.27   19.04
   5   0   3    0.43    3.44
  -5   0  -3    0.06    3.53
  -5   0  -3    1.68    2.64
   4   1   3  309.09   14.09
  -4  -1  -3  319.68   18.02
   3   2   3  115.55    4.77
  -3  -2  -3  112.94    7.46
  -3  -2  -3  118.33    8.34
   2   3   3   74.91    7.79
   2   3   3   81.78    4.59
  -2  -3  -3   77.02    6.78
  -2  -3  -3   84.59    3.57
  -2  -3  -3   85.95    5.66
   1   4   3  496.95    9.70
   1   4   3  530.53   25.15
  -1  -4  -3  517.75   23.19
  -1  -4  -3  533.99   18.96
   0   5   3    3.89    0.79
   0   5   3    1.57    2.26
   0   5   3    3.42    0.78
   0  -5  -3    0.84    2.65
   0  -5  -3    8.22    4.66
   0  -5  -3   -0.82    2.21
  -1   6   3  573.53   17.59
  -1   6   3  615.20   32.22
  -1   6   3  638.78   29.53
   1  -6  -3  625.94   28.07
   1  -6  -3  575.27   22.05
   1  -6  -3  605.55   28.00
  -2   7   3  202.75   40.47
  -2   7   3  179.67   37.35
  -2   7   3  233.29   13.54
   2  -7  -3  192.66   29.49
   2  -7  -3  252.89   16.70
   2  -7  -3  238.66   36.96
  -3   8   3  552.47   23.49
  -3   8   3  563.12   72.66
   3  -8  -3  578.46   24.51
   3  -8  -3  573.86   20.49
   3  -8  -3  551.91   32.02
  -4   9   3   44.41    6.29
   4  -9  -3   27.89    8.14
   4  -9  -3   27.16    7.45
  -5  10   3  173.18   11.73
   5 -10  -3  181.52   13.11
   5 -10  -3  192.13   11.18
   6 -11  -3   55.56   11.61
   6 -11  -3   41.94   11.34
  -7  12   3  131.41   14.70
   7 -12  -3  137.15   16.83
   7 -12  -3  141.64   17.83
  -8  13   3    1.47    7.93
   8 -13  -3   -5.64    9.37
   8 -13  -3   13.38   13.12
  -9  14   3   33.00   21.05
   9 -14  -3   20.88   13.10
   9 -14  -3   13.41   15.31
  10 -15  -3   -4.13   16.76
  10 -15  -3   17.83   16.45
 -15  11  -2    4.09   18.10
 -14  10  -2   24.97   19.68
  13  -9   2    2.97    9.03
 -13   9  -2   -7.69   11.29
  12  -8   2  130.36   15.64
 -12   8  -2  164.83   19.60
  11  -7   2   -2.04    5.92
 -11   7  -2    4.57    9.31
  10  -6   2    4.43    7.26
  10  -6   2   11.77    3.10
 -10   6  -2    5.05    9.81
   9  -5   2   -1.21    2.59
   9  -5   2   -4.39    5.77
  -9   5  -2   -0.08    6.06
   8  -4   2  528.14   21.81
   8  -4   2  566.77   36.90
  -8   4  -2  569.50   43.85
   7  -3   2    0.06    4.99
   7  -3   2   -5.01    4.68
  -7   3  -2    3.48    5.27
  -7   3  -2    2.33    5.89
   6  -2   2   83.42    6.75
  -6   2  -2   83.83    9.68
  -6   2  -2   76.33    8.31
  -6   2  -2   79.12    2.47
  -6   2  -2   82.47    7.57
   5  -1   2    6.67    2.88
  -5   1  -2    1.17    3.40
  -5   1  -2    0.30    2.47
  -5   1  -2   -0.09    0.97
   4   0   2 1041.44   42.60
  -4   0  -2 1013.55   64.41
   3   1   2   -1.13    1.91
  -3  -1  -2    2.80    2.58
   2   2   2    2.89    2.94
   2   2   2   -1.06    1.71
  -2  -2  -2    1.55    1.66
  -2  -2  -2   -2.83    2.65
  -2  -2  -2   -2.88    2.82
   1   3   2    1.27    2.46
   1   3   2   -0.15    0.92
  -1  -3  -2   -2.44    2.96
  -1  -3  -2    2.93    2.36
  -1  -3  -2    4.00    0.94
   0   4   2 1113.29   72.56
   0  -4  -2 1102.12   52.23
   0  -4  -2 1083.57   51.62
   0  -4  -2 1124.66   59.41
  -1   5   2   -1.33    1.28
  -1   5   2    2.58    2.71
  -1   5   2   -1.80    2.93
  -1   5   2   -0.77    3.29
   1  -5  -2   -3.58    2.85
   1  -5  -2   -3.85    3.06
   1  -5  -2   -1.94    2.63
  -2   6   2   92.38    8.72
  -2   6   2   97.62    4.87
  -2   6   2   92.93    7.88
   2  -6  -2   90.58    7.41
   2  -6  -2   86.48    6.57
   2  -6  -2   81.59    6.12
  -3   7   2   -4.24    2.98
  -3   7   2   -3.74    4.57
  -3   7   2   10.93    4.66
   3  -7  -2   -0.28    3.22
   3  -7  -2   -4.36    4.96
   3  -7  -2   -0.73    4.15
  -4   8   2  581.78   46.47
  -4   8   2  574.53   26.75
   4  -8  -2  574.51   53.20
   4  -8  -2  593.28   23.70
   4  -8  -2  594.45   31.75
  -5   9   2    3.39    3.99
   5  -9  -2   12.19    5.68
   5  -9  -2    6.23    5.38
  -6  10   2   21.65    6.77
   6 -10  -2   17.32    6.83
   6 -10  -2   16.32    7.93
  -7  11   2   12.24    5.96
   7 -11  -2    0.78    7.73
   7 -11  -2  -14.18    8.53
  -8  12   2  168.29   15.17
   8 -12  -2  167.93   17.99
   8 -12  -2  194.99   17.34
  -9  13   2   17.20   12.27
   9 -13  -2   -2.16   10.54
   9 -13  -2    9.10   12.08
 -10  14   2   22.46   12.50
  10 -14  -2   20.49   13.11
  10 -14  -2    0.59   14.31
  11 -15  -2   21.65   17.50
  11 -15  -2  -14.62   16.67
  14 -11   1  -10.75   10.19
 -14  11  -1   44.56   21.38
  13 -10   1    4.56    9.00
 -13  10  -1   24.48   13.77
  12  -9   1    2.37   11.16
 -12   9  -1    6.21   11.37
  11  -8   1  -10.71    9.24
 -11   8  -1   -7.34    8.51
  10  -7   1  109.12    9.03
  10  -7   1  128.11   11.97
 -10   7  -1  144.01   14.79
   9  -6   1  214.72   18.62
   9  -6   1  260.88   14.17
  -9   6  -1  221.33   18.59
   8  -5   1  230.58    7.99
   8  -5   1  220.21   15.63
  -8   5  -1  233.10   16.38
   7  -4   1   88.84   11.38
   7  -4   1   68.40   10.69
   7  -4   1  101.94    7.38
  -7   4  -1  106.30    9.98
  -7   4  -1   78.14   11.73
  -7   4  -1   80.24   17.83
   6  -3   1  593.81   31.38
   6  -3   1  582.21   24.30
   6  -3   1  579.93   28.12
  -6   3  -1  585.40   27.33
  -6   3  -1  618.00   45.89
  -6   3  -1  591.54   32.68
   5  -2   1  814.91   87.62
   5  -2   1  886.92   53.76
   5  -2   1  874.94   61.73
  -5   2  -1  839.25   70.05
  -5   2  -1  831.60  122.03
  -5   2  -1  868.36  116.59
   4  -1   1  409.12   20.76
  -4   1  -1  416.38   26.11
  -4   1  -1  428.51   23.88
   3   0   1    4.71    2.08
  -3   0  -1    0.47    2.04
  -3   0  -1    3.93    0.97
   2   1   1   -2.19    1.14
   2   1   1   -1.61    1.31
  -2  -1  -1   -1.44    1.23
  -2  -1  -1   -2.83    1.23
   1   2   1   -2.21    1.76
   1   2   1   -4.74    1.51
  -1  -2  -1   -2.29    1.30
  -1  -2  -1    2.54    1.56
  -1  -2  -1   -2.46    0.89
   0   3   1    3.28    2.15
   0   3   1    0.25    2.01
   0   3   1    1.14    1.94
   0  -3  -1    2.35    2.19
   0  -3  -1   -1.37    1.83
   0  -3  -1    4.34    1.86
  -1   4   1  803.39   54.04
  -1   4   1  831.28   56.41
  -1   4   1  744.06   35.87
  -1   4   1  797.72   39.19
   1  -4  -1  772.90   63.33
   1  -4  -1  811.07   47.33
   1  -4  -1  834.17   46.83
  -2   5   1  609.87   50.69
  -2   5   1  570.48   60.15
  -2   5   1  596.20   20.48
  -2   5   1  588.74   62.78
   2  -5  -1  594.10   69.22
   2  -5  -1  611.68   22.78
   2  -5  -1  603.85   73.30
  -3   6   1  884.51   64.00
  -3   6   1  899.83   43.28
  -3   6   1  870.49   28.76
  -3   6   1  901.64   28.44
   3  -6  -1  904.66   34.53
   3  -6  -1  863.79   24.20
   3  -6  -1  931.88   66.59
  -4   7   1   55.28    9.07
  -4   7   1   72.03    6.04
  -4   7   1   59.57    9.75
  -4   7   1   56.48    5.39
   4  -7  -1   63.12    7.30
   4  -7  -1   56.76   10.45
   4  -7  -1   56.17    8.43
  -5   8   1  382.69   27.87
   5  -8  -1  429.21   39.06
   5  -8  -1  439.13   17.60
   5  -8  -1  423.03   17.29
  -6   9   1  124.57   14.33
   6  -9  -1  144.79   14.06
   6  -9  -1  121.73   18.62
   6  -9  -1  101.20   13.86
  -7  10   1  223.12   18.03
   7 -10  -1  191.27   17.70
   7 -10  -1  218.79   12.97
  -8  11   1   -5.38    7.34
   8 -11  -1   -0.10    8.56
   8 -11  -1    7.24    8.93
  -9  12   1   31.44   11.05
   9 -12  -1   12.18   10.47
   9 -12  -1    8.98   11.81
 -10  13   1   25.93   10.28
  10 -13  -1    5.04   11.22
  10 -13  -1  -15.98   13.21
 -11  14   1   22.58   16.87
  11 -14  -1  -18.67   15.72
  11 -14  -1   -1.03   13.72
  14 -12   0   13.63   18.37
 -14  12   0   -0.62   17.06
  13 -11   0  -16.59   11.38
 -13  11   0  -12.37   14.17
  12 -10   0   16.40    8.56
 -12  10   0   12.90   15.14
  11  -9   0   -4.71   10.90
  11  -9   0  -11.78    8.81
 -11   9   0   -6.22   11.39
  10  -8   0   74.36   11.01
  10  -8   0   86.94    8.61
  10  -8   0  107.44   12.78
 -10   8   0   86.16   12.38
   9  -7   0    2.49    5.19
   9  -7   0   -7.35    5.50
   9  -7   0   -8.31    6.71
  -9   7   0   -9.47    5.96
   8  -6   0  403.48   16.18
   8  -6   0  437.69   11.15
   8  -6   0  390.84   29.21
  -8   6   0  392.42   31.13
   7  -5   0    1.46    2.79
   7  -5   0   -8.96    4.33
   7  -5   0    1.31    4.60
   7  -5   0    4.16    5.03
  -7   5   0    5.98    5.44
  -7   5   0   -0.93    4.53
   6  -4   0   68.24    5.20
   6  -4   0   73.16    3.98
   6  -4   0   67.27    7.15
   6  -4   0   71.81    6.08
  -6   4   0   68.71    6.17
  -6   4   0   75.14    7.98
  -6   4   0   70.60    6.55
   5  -3   0    1.65    1.70
   5  -3   0    0.34    3.55
   5  -3   0   -0.66    2.19
   5  -3   0    3.69    3.25
  -5   3   0   -1.42    3.22
  -5   3   0    1.83    3.66
  -5   3   0    2.50    2.90
   4  -2   0  428.81   19.12
   4  -2   0  431.42   13.86
   4  -2   0  448.92   13.64
   4  -2   0  426.64   10.99
  -4   2   0  447.09   20.81
  -4   2   0  439.29   27.26
  -4   2   0  404.20   21.33
   3  -1   0    2.07    1.52
   3  -1   0    5.44    2.56
   3  -1   0    3.67    2.36
  -3   1   0    5.44    2.39
  -3   1   0   -0.17    1.47
  -3   1   0    3.47    2.44
   2   0   0 2161.31   50.86
   2   0   0 2225.57   78.02
  -2   0   0 2178.18   79.48
  -2   0   0 2240.60   81.57
   1   1   0   -5.59    0.74
   1   1   0   -3.15    0.86
  -1  -1   0   -3.31    0.63
  -1  -1   0   -4.76    1.00
   0   2   0 2125.02   91.30
   0   2   0 2215.12  102.48
   0   2   0 2145.43  124.90
   0  -2   0 2173.08  101.84
   0  -2   0 2137.63   79.68
   0  -2   0 2163.23  121.96
  -1   3   0    2.56    1.84
  -1   3   0    3.42    2.16
  -1   3   0    7.59    2.19
   1  -3   0    6.16    1.97
   1  -3   0    4.77    2.48
   1  -3   0    8.56    2.31
  -2   4   0  546.61   12.66
  -2   4   0  533.25   18.27
  -2   4   0  601.82   21.90
  -2   4   0  557.77   26.61
   2  -4   0  568.66   17.79
   2  -4   0  563.26   16.29
   2  -4   0  574.87   24.47
  -3   5   0   -0.68    2.93
  -3   5   0    1.45    3.11
  -3   5   0    0.18    2.25
  -3   5   0   -0.98    2.95
   3  -5   0    0.02    2.32
   3  -5   0   -8.50    3.23
   3  -5   0   -5.40    2.43
  -4   6   0   56.73    6.39
  -4   6   0   52.55    5.94
  -4   6   0   58.62    5.60
  -4   6   0   56.08    5.43
   4  -6   0   44.15    5.43
   4  -6   0   59.33    5.91
   4  -6   0   53.34    5.39
  -5   7   0    1.43    3.74
  -5   7   0    5.45    3.95
  -5   7   0    3.06    6.62
  -5   7   0   -9.33    5.00
   5  -7   0   -0.48    4.12
   5  -7   0   -1.12    3.12
   5  -7   0    1.90    4.49
  -6   8   0  370.06   20.55
  -6   8   0  348.72   25.46
   6  -8   0  374.22   19.96
   6  -8   0  366.79   24.54
   6  -8   0  365.30   25.73
  -7   9   0  -10.68    5.50
   7  -9   0   16.56    6.94
   7  -9   0   -0.38    6.66
   7  -9   0    7.94    7.43
  -8  10   0  136.83   11.88
   8 -10   0  124.23   12.97
   8 -10   0  129.20   14.41
  -9  11   0   -6.84    8.24
   9 -11   0   -6.87    8.78
   9 -11   0   -7.56    9.15
 -10  12   0   10.81   10.05
  10 -12   0   -2.62   12.02
  10 -12   0    4.36   12.38
 -11  13   0  -11.15   11.69
  11 -13   0   29.67   13.22
  11 -13   0    1.69   12.96
 -12  14   0   -9.83   12.55
  12 -14   0    4.32   16.70
  12 -14   0   -5.73   11.45
  13 -12  -1   28.66   16.09
 -13  12   1   19.06   14.03
  12 -11  -1   20.70   13.13
  12 -11  -1    7.45   13.93
 -12  11   1   37.55   12.99
  11 -10  -1    7.31   10.92
  11 -10  -1   26.00   10.84
 -11  10   1   35.03   11.67
  10  -9  -1   11.13    9.02
  10  -9  -1   31.09    8.82
 -10   9   1   26.95    9.57
   9  -8  -1  105.58   11.59
   9  -8  -1   88.36   13.00
   9  -8  -1   96.28   13.56
  -9   8   1   88.16   12.56
   8  -7  -1   26.69    6.96
   8  -7  -1   23.66    7.11
   8  -7  -1   19.65    7.79
  -8   7   1   15.84    7.42
   7  -6  -1  235.45   16.52
   7  -6  -1  240.22   20.18
   7  -6  -1  220.37   29.57
   7  -6  -1  219.75   33.40
  -7   6   1  242.58   33.44
  -7   6   1  246.48   23.07
   6  -5  -1   22.66    4.01
   6  -5  -1   17.74    4.98
   6  -5  -1   30.13    5.91
  -6   5   1   27.22    5.77
  -6   5   1   22.47    5.73
  -6   5   1   29.07    6.88
   5  -4  -1  279.35   11.37
   5  -4  -1  274.33   12.02
   5  -4  -1  273.64   13.63
   5  -4  -1  285.24   20.31
  -5   4   1  272.34   16.84
  -5   4   1  274.57   19.48
  -5   4   1  282.01   10.76
   4  -3  -1   58.79    4.45
   4  -3  -1   51.07    5.30
   4  -3  -1   62.70    4.06
   4  -3  -1   52.84    3.80
  -4   3   1   53.77    4.61
  -4   3   1   46.85    5.56
  -4   3   1   58.14    4.11
   3  -2  -1  336.35   18.70
   3  -2  -1  338.33   14.52
   3  -2  -1  342.52   23.49
  -3   2   1  319.46   17.57
  -3   2   1  342.56   14.58
  -3   2   1  337.38   18.93
   2  -1  -1    1.83    1.43
   2  -1  -1   -3.36    1.57
   2  -1  -1   -2.22    1.14
  -2   1   1   -2.41    1.54
  -2   1   1   -5.15    1.27
   1   0  -1  -11.86    1.06
   1   0  -1  -12.34    0.65
   1   0  -1  -11.75    0.87
  -1   0   1  -11.97    0.72
  -1   0   1  -12.64    0.77
   0   1  -1  -11.73    0.39
   0   1  -1  -13.17    0.80
   0   1  -1  -13.11    0.94
   0  -1   1  -12.10    0.91
   0  -1   1  -12.64    0.94
  -1   2  -1   -4.69    1.38
  -1   2  -1   -0.28    1.53
  -1   2  -1   -2.09    1.56
   1  -2   1   -2.78    1.31
   1  -2   1   -2.96    1.69
   1  -2   1   -3.85    1.13
  -2   3  -1  190.49    8.46
  -2   3  -1  194.89   11.17
  -2   3  -1  180.17    6.23
  -2   3  -1  196.32    9.66
   2  -3   1  209.47   10.21
   2  -3   1  182.80    9.29
   2  -3   1  186.07    6.42
  -3   4  -1   87.56    4.82
  -3   4  -1   79.32    4.17
  -3   4  -1   70.26    7.56
  -3   4  -1   88.39    4.74
   3  -4   1   78.98    4.35
   3  -4   1   74.74    4.42
   3  -4   1   77.82    6.72
  -4   5  -1  170.17    8.81
  -4   5  -1  153.66   11.35
  -4   5  -1  173.38   15.52
  -4   5  -1  141.59   18.24
   4  -5   1  183.89   11.71
   4  -5   1  173.16   17.07
   4  -5   1  146.24   13.88
  -5   6  -1   45.35    8.16
  -5   6  -1   41.14    5.54
  -5   6  -1   43.34    7.59
  -5   6  -1   51.88    6.52
   5  -6   1   68.74    7.71
   5  -6   1   47.40    6.10
   5  -6   1   45.00    5.27
  -6   7  -1  108.95   17.43
  -6   7  -1  111.36   12.83
   6  -7   1  133.47   11.17
   6  -7   1  122.71    9.73
   6  -7   1  119.39   16.15
  -7   8  -1   43.51    5.34
  -7   8  -1   43.06    7.18
   7  -8   1   40.43    7.12
   7  -8   1   24.25    6.36
   7  -8   1   35.20    6.50
  -8   9  -1   44.97   10.86
   8  -9   1   53.06    8.63
   8  -9   1   55.36    9.89
   8  -9   1   40.21    8.18
  -9  10  -1   57.63   11.32
   9 -10   1   40.73    9.89
   9 -10   1   30.31    9.73
 -10  11  -1    8.06    9.04
  10 -11   1   -5.42   10.49
  10 -11   1   10.24   10.63
 -11  12  -1   30.28   12.83
  11 -12   1   22.94   12.42
  11 -12   1   44.54   13.74
 -12  13  -1   11.94   16.71
  12 -13   1   -5.04   15.85
  13 -13  -2    4.12   16.85
  13 -13  -2   14.95   15.56
 -13  13   2   35.50   16.68
  12 -12  -2   -7.68   13.13
  12 -12  -2   -8.04   13.76
 -12  12   2  -18.14   13.17
  11 -11  -2   -8.34   11.31
  11 -11  -2   15.57   12.02
 -11  11   2    9.28   10.96
  10 -10  -2   11.70    9.52
  10 -10  -2   26.77    6.93
 -10  10   2   20.05    8.66
   9  -9  -2    1.17    5.93
   9  -9  -2   -7.87    7.27
  -9   9   2    9.55    6.64
   8  -8  -2  152.61   14.04
   8  -8  -2  119.86   15.34
   8  -8  -2  122.81   15.55
  -8   8   2  146.09   22.19
   7  -7  -2    6.62    7.15
   7  -7  -2    5.45    4.82
   7  -7  -2   -3.27    6.63
   7  -7  -2   -2.77    5.50
  -7   7   2    2.87    6.52
  -7   7   2   -5.88    4.20
   6  -6  -2   47.58    5.90
   6  -6  -2   44.88    6.60
   6  -6  -2   42.78    7.63
   6  -6  -2   33.81    6.28
  -6   6   2   34.45    7.18
  -6   6   2   36.62    5.77
   5  -5  -2    8.16    3.36
   5  -5  -2    5.12    3.40
   5  -5  -2    1.82    3.03
   5  -5  -2    4.67    3.69
  -5   5   2    1.72    4.92
  -5   5   2   -0.57    3.48
  -5   5   2    4.82    3.76
   4  -4  -2  493.31   25.80
   4  -4  -2  501.31   28.32
   4  -4  -2  497.92   40.13
   4  -4  -2  513.91   22.74
  -4   4   2  487.88   35.47
  -4   4   2  483.50   24.56
  -4   4   2  501.13   57.37
   3  -3  -2    1.20    1.77
   3  -3  -2   -5.86    2.44
   3  -3  -2   -1.39    2.79
  -3   3   2   -1.42    1.72
  -3   3   2    0.28    2.31
  -3   3   2   -0.67    3.01
   2  -2  -2   -3.86    1.14
   2  -2  -2   -0.77    2.61
   2  -2  -2   -5.57    1.74
  -2   2   2   -7.82    1.42
  -2   2   2    0.27    1.93
  -2   2   2   -1.55    2.71
   1  -1  -2   -1.60    0.52
   1  -1  -2    1.26    1.29
   1  -1  -2   -4.52    1.33
  -1   1   2   -2.68    1.19
  -1   1   2   -3.70    1.38
   0   0  -2    0.57    0.84
   0   0  -2    0.17    1.53
   0   0  -2    0.96    0.77
   0   0   2    2.00    0.92
   0   0   2    2.66    0.94
  -1   1  -2   -1.14    1.42
  -1   1  -2   -3.13    1.70
   1  -1   2   -0.41    1.44
   1  -1   2   -3.24    1.59
  -2   2  -2   -3.73    1.70
  -2   2  -2   -1.82    2.85
  -2   2  -2    2.45    2.49
  -2   2  -2   -2.42    2.30
   2  -2   2   -1.26    2.11
  -3   3  -2    0.75    2.05
  -3   3  -2   -0.68    2.06
  -3   3  -2   -1.25    2.63
  -3   3  -2   -2.25    1.94
   3  -3   2   -0.16    3.14
   3  -3   2    2.04    1.78
  -4   4  -2  427.56   12.31
  -4   4  -2  425.52   27.81
  -4   4  -2  462.05   30.11
  -4   4  -2  459.20   40.20
   4  -4   2  425.37   32.48
   4  -4   2  422.72   24.50
   4  -4   2  424.09   14.44
  -5   5  -2    0.63    4.27
  -5   5  -2   -0.34    2.20
  -5   5  -2    5.87    5.10
  -5   5  -2    1.56    3.64
   5  -5   2    4.62    3.59
   5  -5   2   -0.11    3.11
   5  -5   2    0.12    4.60
  -6   6  -2   50.77    5.85
  -6   6  -2   32.51    7.00
  -6   6  -2   44.06    4.25
   6  -6   2   55.85    6.71
   6  -6   2   42.80    5.23
   6  -6   2   56.12    6.75
  -7   7  -2   -2.02    5.15
  -7   7  -2    1.19    3.82
   7  -7   2   -0.28    6.44
   7  -7   2    5.95    4.19
   7  -7   2    6.37    5.43
  -8   8  -2  148.72   14.91
  -8   8  -2  161.38   19.59
   8  -8   2  178.29   16.22
   8  -8   2  175.73   22.66
   8  -8   2  154.29   12.63
  -9   9  -2    6.17    8.05
  -9   9  -2   13.39    4.80
   9  -9   2  -14.40    7.40
   9  -9   2    1.92    8.12
 -10  10  -2   26.31   10.12
  10 -10   2   10.37    9.80
 -11  11  -2    1.26   11.72
  11 -11   2    9.41   11.35
 -12  12  -2   14.37   14.33
  12 -12   2    4.06   16.21
 -13  13  -2    8.44   17.84
  13 -13   2    6.82   16.84
  12 -13  -3    3.11   10.11
  12 -13  -3    6.30   15.98
 -12  13   3   15.93   15.23
  11 -12  -3    9.45   12.60
  11 -12  -3   -0.70   10.36
 -11  12   3   -4.28   11.07
  10 -11  -3    6.56    9.44
  10 -11  -3   12.36   10.67
 -10  11   3   16.13    8.95
   9 -10  -3   27.87    9.51
   9 -10  -3   33.80   10.77
  -9  10   3   24.90    8.39
   8  -9  -3   43.11   10.36
   8  -9  -3   72.37   11.55
  -8   9   3   67.09    9.15
   7  -8  -3  338.13   33.67
   7  -8  -3  349.01   20.48
   7  -8  -3  324.50   30.72
   7  -8  -3  344.97   45.21
  -7   8   3  383.96   29.03
   6  -7  -3   12.98    7.07
   6  -7  -3   17.70    6.59
   6  -7  -3    9.92    4.57
  -6   7   3   13.75    6.09
  -6   7   3   12.90    4.39
   5  -6  -3  320.34   16.02
   5  -6  -3  318.15   12.26
   5  -6  -3  306.74   11.59
   5  -6  -3  289.01   26.15
  -5   6   3  307.60   22.72
  -5   6   3  329.28   15.65
   4  -5  -3   44.46    5.06
   4  -5  -3   41.62    5.41
   4  -5  -3   44.69    4.69
   4  -5  -3   53.26    5.96
  -4   5   3   57.67    4.89
  -4   5   3   53.61    4.77
  -4   5   3   37.10    6.35
   3  -4  -3  729.35   36.12
   3  -4  -3  739.92   38.11
   3  -4  -3  763.09   39.18
  -3   4   3  668.97   32.01
  -3   4   3  701.21   49.57
  -3   4   3  718.75   41.93
   2  -3  -3   83.54    8.37
   2  -3  -3   81.19    6.40
   2  -3  -3   76.79    4.88
  -2   3   3   79.93    5.23
  -2   3   3   79.89    4.14
  -2   3   3   79.31    8.13
   1  -2  -3  326.40   16.24
   1  -2  -3  305.56   13.86
   1  -2  -3  320.67   13.84
  -1   2   3  306.57   17.04
  -1   2   3  313.63   28.69
   0  -1  -3   -3.83    1.74
   0   1   3   -2.37    1.72
  -1   0  -3    1.82    1.74
  -1   0  -3   -1.11    1.72
  -2   1  -3  166.74    8.15
  -2   1  -3  164.60    6.31
  -2   1  -3  178.11    9.54
   2  -1   3  161.00   10.18
   2  -1   3  160.31   11.18
  -3   2  -3  113.18    6.64
  -3   2  -3  100.76   13.76
  -3   2  -3  111.14   10.78
   3  -2   3  108.21   10.44
   3  -2   3  113.98    6.43
  -4   3  -3  396.62   33.65
  -4   3  -3  414.73   22.34
  -4   3  -3  420.12   18.60
  -4   3  -3  411.98   28.72
   4  -3   3  382.88   29.15
   4  -3   3  424.11   15.31
  -5   4  -3   92.61    6.45
  -5   4  -3   82.61    6.82
  -5   4  -3   75.44    7.45
  -5   4  -3   85.77    8.70
   5  -4   3   78.36    5.62
   5  -4   3   89.48    5.25
  -6   5  -3  183.63   16.20
  -6   5  -3  191.50   16.01
  -6   5  -3  186.43   10.49
  -6   5  -3  168.63   13.69
   6  -5   3  177.77   11.28
   6  -5   3  175.30   17.39
  -7   6  -3   17.75    5.62
  -7   6  -3   23.54    3.47
   7  -6   3   19.71    5.89
   7  -6   3   26.73    4.74
  -8   7  -3  175.59   20.21
  -8   7  -3  149.10   19.56
   8  -7   3  161.31   13.97
   8  -7   3  166.38   22.94
  -9   8  -3   95.97   10.04
  -9   8  -3   81.16   11.04
   9  -8   3   67.51    9.95
   9  -8   3   59.77   10.65
 -10   9  -3    0.76    8.97
 -10   9  -3   13.47    5.97
  10  -9   3    8.01    9.16
 -11  10  -3   16.53   11.04
  11 -10   3    8.68   11.37
 -12  11  -3   -3.69   12.20
  12 -11   3  -25.91   14.40
 -13  12  -3    7.47   16.08
  13 -12   3   17.37   17.98
  12 -14  -4   19.61   17.55
  12 -14  -4   -6.34   15.68
  11 -13  -4  -21.52   12.08
  11 -13  -4   -5.38   14.74
 -11  13   4   -3.57   10.58
  10 -12  -4   47.77   15.38
  10 -12  -4   45.84   12.36
 -10  12   4   73.61   12.42
   9 -11  -4   -9.99    8.36
   9 -11  -4    5.19    9.86
  -9  11   4   -0.81    8.59
   8 -10  -4   95.52   12.72
   8 -10  -4   78.97   10.64
  -8  10   4  100.58    9.36
   7  -9  -4    8.08    7.93
  -7   9   4   13.64    6.58
   6  -8  -4   60.25   10.93
   6  -8  -4   65.81    9.14
   6  -8  -4   57.52    7.30
  -6   8   4   65.83    6.59
  -6   8   4   58.90    9.68
   5  -7  -4    8.08    7.15
   5  -7  -4   -3.76    3.51
   5  -7  -4    0.32    3.74
   5  -7  -4    3.77    5.65
  -5   7   4   -1.71    3.38
  -5   7   4    0.45    5.17
   4  -6  -4  527.92   25.05
   4  -6  -4  566.79   28.35
   4  -6  -4  536.07   15.56
   4  -6  -4  556.19   36.48
  -4   6   4  539.29   54.94
  -4   6   4  560.95   28.31
  -4   6   4  519.96   15.96
   3  -5  -4    1.62    2.26
   3  -5  -4    2.62    3.94
   3  -5  -4   -1.81    2.46
  -3   5   4    0.08    2.32
  -3   5   4    0.80    2.60
  -3   5   4    4.59    4.13
   2  -4  -4 1643.15   49.48
   2  -4  -4 1699.06   66.39
   2  -4  -4 1607.35   50.97
  -2   4   4 1612.20   46.38
  -2   4   4 1655.61   47.57
  -2   4   4 1704.58   68.00
   1  -3  -4    1.67    1.74
   1  -3  -4   -3.38    1.54
   1  -3  -4    3.37    2.69
  -1   3   4    0.86    1.38
  -1   3   4   -1.53    2.55
   0  -2  -4  540.17   22.78
   0  -2  -4  544.12   19.61
   0   2   4  549.54   14.72
  -1  -1  -4   -3.53    2.15
   1   1   4    0.33    2.23
  -2   0  -4  609.14   31.40
  -2   0  -4  607.82   28.05
  -2   0  -4  643.10   16.80
  -2   0  -4  570.51   30.07
  -3   1  -4   -0.97    2.08
  -3   1  -4   -4.08    2.82
   3  -1   4   -4.25    3.05
  -4   2  -4 1623.96   49.31
  -4   2  -4 1653.03  111.93
  -4   2  -4 1643.83   37.99
   4  -2   4 1669.59   47.58
   4  -2   4 1654.27   51.45
  -5   3  -4    5.59    4.21
  -5   3  -4    1.68    2.68
  -5   3  -4    4.98    3.96
  -5   3  -4   -1.11    3.14
   5  -3   4   -2.21    3.07
   5  -3   4    0.92    3.31
  -6   4  -4  454.22   22.90
  -6   4  -4  433.52   30.12
  -6   4  -4  449.72   22.50
  -6   4  -4  424.23   31.37
   6  -4   4  476.47   20.63
   6  -4   4  458.05   16.62
  -7   5  -4   -0.30    2.89
  -7   5  -4    7.43    5.24
   7  -5   4   -5.20    3.83
   7  -5   4    1.87    3.44
  -8   6  -4   29.42    7.54
  -8   6  -4   28.25    4.85
   8  -6   4   36.23    5.17
   8  -6   4   14.11    8.64
  -9   7  -4    7.47    3.77
  -9   7  -4    8.46    7.34
   9  -7   4   -0.16    7.95
   9  -7   4    3.94    5.49
 -10   8  -4   91.31   13.45
 -10   8  -4   54.24    7.97
  10  -8   4   98.26   14.38
 -11   9  -4   -4.48   11.55
  11  -9   4    2.49    8.01
 -12  10  -4   60.85   15.26
  12 -10   4   40.37   13.97
 -13  11  -4   -9.54   13.02
  13 -11   4   18.03   17.19
 -14  12  -4   22.79   18.15
  14 -12   4    5.38   17.66
  11 -14  -5   -4.79   16.20
  10 -13  -5   13.68   14.16
  10 -13  -5   -8.61    9.91
   9 -12  -5   13.95   10.27
   9 -12  -5   23.33   13.58
  -9  12   5   12.32   10.07
   8 -11  -5   32.91    9.30
   8 -11  -5   49.21   13.24
  -8  11   5   51.45    9.64
   7 -10  -5  157.06   24.02
   7 -10  -5  151.28   27.01
  -7  10   5  194.07   13.01
   6  -9  -5  200.79   19.67
   6  -9  -5  198.93   34.57
   6  -9  -5  180.14   32.04
  -6   9   5  223.93   12.61
   5  -8  -5   33.70    5.42
   5  -8  -5   39.51    7.11
   5  -8  -5   33.54    6.31
  -5   8   5   25.73    5.61
  -5   8   5   31.44    7.40
   4  -7  -5    5.92    5.79
   4  -7  -5    5.73    3.62
   4  -7  -5    2.84    3.80
   4  -7  -5   23.37    8.72
  -4   7   5   11.68    3.90
  -4   7   5    5.14    3.25
   3  -6  -5  268.09   13.36
   3  -6  -5  280.65   14.41
   3  -6  -5  255.67   31.69
   3  -6  -5  263.48   15.96
  -3   6   5  250.63   18.02
  -3   6   5  249.76   11.42
  -3   6   5  270.60   12.68
   2  -5  -5  136.63   13.02
   2  -5  -5  128.97    6.46
   2  -5  -5  109.43   12.44
  -2   5   5  108.31   18.26
  -2   5   5  127.72    6.30
   1  -4  -5   23.13    4.16
   1  -4  -5   15.37    2.42
   1  -4  -5   15.01    1.67
  -1   4   5   17.03    4.46
   0  -3  -5    0.25    1.39
   0  -3  -5   -1.32    2.70
   0   3   5   -6.33    3.40
  -1  -2  -5  194.75    9.31
   1   2   5  206.08    9.87
  -2  -1  -5  136.36    6.73
  -2  -1  -5  143.57    7.52
  -3   0  -5    0.06    2.57
  -3   0  -5    2.40    3.03
  -3   0  -5   -2.17    3.03
  -3   0  -5   -1.86    2.41
  -4   1  -5   11.01    3.43
  -4   1  -5    7.94    4.03
  -4   1  -5   10.33    2.78
  -5   2  -5  180.96   16.19
  -5   2  -5  172.33   23.50
  -5   2  -5  170.65   22.41
   5  -2   5  167.03   20.93
  -6   3  -5  163.27   15.36
  -6   3  -5  171.90    7.97
  -6   3  -5  171.83   10.77
   6  -3   5  163.83   11.47
  -7   4  -5    2.13    2.94
  -7   4  -5   -3.94    4.65
   7  -4   5    1.73    3.64
   7  -4   5    3.45    3.94
  -8   5  -5   14.36    3.94
  -8   5  -5   11.02    6.42
   8  -5   5    2.25    7.12
   8  -5   5   19.52    4.95
  -9   6  -5  314.27   25.80
  -9   6  -5  299.86   26.10
   9  -6   5  258.64   24.40
   9  -6   5  253.03   34.51
 -10   7  -5  114.56   15.18
 -10   7  -5  101.54   17.39
  10  -7   5  125.64   19.86
 -11   8  -5   98.31   17.68
  11  -8   5  100.65   15.29
 -12   9  -5   12.81   12.41
  12  -9   5    9.64   10.22
 -13  10  -5   -6.03   14.17
  13 -10   5   10.55   13.75
 -14  11  -5   -6.03   15.73
  10 -14  -6   12.47   17.61
   9 -13  -6    3.41   15.78
   9 -13  -6   -3.03   10.34
   8 -12  -6   48.78   14.69
   8 -12  -6   44.49   11.97
  -8  12   6   74.67   12.00
   7 -11  -6    4.71    6.87
   7 -11  -6    0.55    9.85
  -7  11   6   -3.43    6.80
   6 -10  -6   26.38    7.77
   6 -10  -6   36.28   10.74
  -6  10   6   42.82    6.45
   5  -9  -6   -4.88    5.32
   5  -9  -6   -7.27    7.40
   5  -9  -6   -7.56    5.25
  -5   9   6    0.65    3.78
  -5   9   6   -2.82    6.75
   4  -8  -6  249.24   19.80
   4  -8  -6  246.16   16.15
   4  -8  -6  256.80   18.91
  -4   8   6  231.33   26.57
  -4   8   6  260.26   11.36
   3  -7  -6    3.20    4.75
   3  -7  -6    5.66    4.02
   3  -7  -6   -0.48    3.17
  -3   7   6   -0.65    2.15
   2  -6  -6  138.30    6.24
   2  -6  -6  128.98    5.58
   2  -6  -6  130.49    6.61
  -2   6   6  122.89    7.49
   1  -5  -6   -0.43    2.88
   1  -5  -6    0.32    4.28
   1  -5  -6    1.10    1.42
  -1   5   6    1.82    4.88
   0  -4  -6  375.51   21.97
   0  -4  -6  423.39   12.32
   0   4   6  435.42   14.42
  -1  -3  -6    0.77    3.46
   1   3   6   11.42    4.77
  -2  -2  -6   44.71    3.07
  -2  -2  -6   48.82    4.38
   2   2   6   46.36    6.14
  -3  -1  -6    1.80    2.54
  -3  -1  -6   -2.27    3.24
  -4   0  -6  418.97   15.37
  -4   0  -6  407.08   20.29
  -4   0  -6  399.08   22.66
  -5   1  -6   -0.54    3.09
  -5   1  -6    3.79    5.56
  -5   1  -6   -1.27    3.72
  -6   2  -6   90.17    7.01
  -6   2  -6   87.80    7.40
  -6   2  -6   89.13    9.66
  -7   3  -6   -8.85    4.84
  -7   3  -6    2.88    3.18
  -8   4  -6  287.59   33.63
  -8   4  -6  277.38   28.77
  -9   5  -6    7.20    6.52
  -9   5  -6    4.27    4.44
   9  -5   6   -6.72    5.77
 -10   6  -6   32.68    9.93
 -10   6  -6   47.79    6.69
  10  -6   6   51.76   10.37
 -11   7  -6  -14.68    9.51
  11  -7   6   -9.74    7.86
 -12   8  -6   63.77   11.96
 -13   9  -6   16.52   14.60
 -14  10  -6   13.37   15.28
   9 -14  -7   10.56   10.47
   8 -13  -7   -1.73   12.52
   8 -13  -7   -5.38    9.59
   7 -12  -7   62.28   14.36
   7 -12  -7   52.05    9.91
   6 -11  -7   43.22   10.98
   6 -11  -7   38.41    9.01
  -6  11   7   65.04    8.26
   5 -10  -7  114.04   10.75
   5 -10  -7  127.05   15.20
  -5  10   7  122.08   10.37
   4  -9  -7   12.51    6.03
   4  -9  -7   16.25    5.31
  -4   9   7    8.46    3.70
   3  -8  -7   11.35    7.10
   3  -8  -7   17.45    4.62
  -3   8   7   18.27    2.81
   2  -7  -7   29.34    4.85
   2  -7  -7   20.43    5.50
   1  -6  -7   72.17    2.41
   1  -6  -7   78.70    6.93
   1  -6  -7   67.27    3.92
   0  -5  -7   -1.83    1.48
   0  -5  -7   -0.67    5.00
   0   5   7   -2.02    3.45
  -1  -4  -7   70.16    4.17
  -1  -4  -7   69.60    5.79
   1   4   7   80.41    7.41
  -2  -3  -7    6.85    2.32
  -2  -3  -7   13.69    3.92
   2   3   7   12.80    5.73
  -3  -2  -7   33.53    4.48
  -3  -2  -7   24.37    5.24
  -4  -1  -7   43.58    5.07
  -4  -1  -7   46.45    5.54
  -4  -1  -7   52.55    5.16
  -5   0  -7   -1.82    3.32
  -5   0  -7   -6.24    3.69
  -5   0  -7   -0.90    3.93
  -5   0  -7    4.36    5.45
  -6   1  -7   12.39    5.14
  -6   1  -7   40.33    4.65
  -7   2  -7   41.42    7.82
  -7   2  -7   35.19    6.31
  -8   3  -7    9.87    4.71
  -8   3  -7   12.66    6.54
  -9   4  -7    3.91    7.89
  -9   4  -7   10.99    4.83
 -10   5  -7   87.74   12.35
 -10   5  -7   73.52    9.96
 -11   6  -7  115.39   17.28
 -12   7  -7    3.98   10.75
 -13   8  -7    3.66   19.30
 -14   9  -7   25.64   15.54
   9 -15  -8  -15.37   20.71
   8 -14  -8    6.27   15.49
   7 -13  -8   -0.39   14.77
   6 -12  -8   50.86   13.62
   6 -12  -8   37.92    8.66
   5 -11  -8   -0.88    6.46
   5 -11  -8    3.20   10.63
   4 -10  -8   54.06    8.64
   4 -10  -8   56.64    9.86
  -4  10   8   49.63    3.85
   3  -9  -8    6.05    7.70
   3  -9  -8    7.34    4.20
   2  -8  -8  404.37   18.38
   2  -8  -8  417.22   18.65
   1  -7  -8    3.68    4.35
   1  -7  -8   -3.10    3.41
   0  -6  -8  289.44   13.15
   0  -6  -8  266.07   12.08
  -1  -5  -8   -1.09    1.90
  -1  -5  -8   -1.89    4.93
  -1  -5  -8   -0.75    1.99
  -2  -4  -8  124.73    8.85
  -2  -4  -8  133.39    9.05
  -3  -3  -8    6.83    5.56
  -3  -3  -8    4.92    3.19
   3   3   8    5.09    4.65
  -4  -2  -8  131.23    6.94
  -4  -2  -8  129.27    9.82
  -5  -1  -8    1.16    6.02
  -5  -1  -8    3.86    4.25
  -5  -1  -8   -1.49    3.52
  -6   0  -8  222.93   13.87
  -6   0  -8  228.25   10.42
  -6   0  -8  228.63   10.56
  -7   1  -8   -2.76    5.38
  -7   1  -8    2.28    4.28
  -8   2  -8  251.74   24.88
  -8   2  -8  277.50   17.48
  -9   3  -8   -0.76    7.21
  -9   3  -8   -1.17    5.07
 -10   4  -8   40.41    9.25
 -10   4  -8   19.06    5.25
 -11   5  -8    0.71    9.22
 -12   6  -8   27.34   11.84
 -13   7  -8   12.10   13.73
 -14   8  -8    7.71   15.97
 -15   9  -8  -20.95   18.62
   8 -15  -9   34.03   20.38
   7 -14  -9    5.20   17.20
   6 -13  -9   -4.41   15.13
   5 -12  -9  113.74   16.70
   5 -12  -9   92.49   10.84
   4 -11  -9   -3.83    8.70
   4 -11  -9   -9.65    6.22
   3 -10  -9   72.78   11.62
   3 -10  -9   70.27    7.03
   2  -9  -9    7.32    7.41
   2  -9  -9   15.71    5.19
   1  -8  -9  203.89   14.25
   1  -8  -9  225.24   11.08
   0  -7  -9   -4.22    5.62
   0  -7  -9   -0.36    4.49
  -1  -6  -9  114.30   10.30
  -1  -6  -9   92.34    8.14
  -1  -6  -9  111.60    6.02
  -2  -5  -9   35.13    5.46
  -2  -5  -9   29.13    4.27
  -3  -4  -9  183.72   19.54
  -3  -4  -9  165.43   16.08
  -4  -3  -9   90.44    9.56
  -4  -3  -9   77.59   10.04
  -5  -2  -9   67.73    6.39
  -5  -2  -9   63.06    6.96
  -6  -1  -9   43.01    6.20
  -6  -1  -9   55.69    8.70
  -6  -1  -9   46.01    7.26
  -7   0  -9   -5.49    5.15
  -7   0  -9   -2.86    6.16
  -7   0  -9    1.23    4.95
  -8   1  -9  108.30    8.49
  -8   1  -9  100.65   12.16
  -9   2  -9   16.30    6.89
  -9   2  -9   14.96    7.96
 -10   3  -9   27.73    7.59
 -10   3  -9   31.49    9.01
 -11   4  -9    3.23   10.25
 -12   5  -9   17.02   13.73
 -13   6  -9   -7.34   14.75
 -14   7  -9   -9.59   15.70
 -15   8  -9    5.13   20.96
   6 -14 -10   32.07   21.07
   5 -13 -10    1.25   15.98
   4 -12 -10   30.66   12.92
   3 -11 -10    9.12    7.99
   3 -11 -10   -0.28    9.02
   2 -10 -10   93.64   11.90
   2 -10 -10   70.56    7.73
   1  -9 -10  -16.69    8.36
   1  -9 -10   -0.86    4.93
   0  -8 -10   62.45   10.14
   0  -8 -10   65.31   10.73
  -1  -7 -10   -0.62    5.78
  -2  -6 -10   76.06    4.92
  -2  -6 -10   73.15    6.96
  -2  -6 -10   75.79    8.71
  -3  -5 -10   -0.03    5.88
  -3  -5 -10   -0.43    3.65
  -4  -4 -10   66.26    8.69
  -4  -4 -10   61.51    7.08
  -5  -3 -10   -2.42    5.75
  -5  -3 -10    2.45    4.00
  -6  -2 -10   45.75    7.31
  -6  -2 -10   33.70    7.08
  -7  -1 -10   -1.35    6.07
  -7  -1 -10   -4.93    5.65
  -7  -1 -10    2.02    5.84
  -8   0 -10  133.64   15.55
  -8   0 -10   98.17   21.16
  -8   0 -10  117.56   22.59
  -9   1 -10   -1.08    8.49
  -9   1 -10    1.29    6.67
 -10   2 -10   33.02   11.39
 -10   2 -10   49.94    8.56
 -11   3 -10    0.73   11.19
 -12   4 -10   29.97   13.06
 -13   5 -10    3.27   12.50
 -14   6 -10   30.85   18.24
   5 -14 -11  -19.59   19.40
   4 -13 -11  -13.74   15.83
   3 -12 -11   93.17   16.30
   2 -11 -11   14.32   13.92
   2 -11 -11   16.79    7.93
   1 -10 -11   31.19    8.12
   1 -10 -11   33.27   10.99
   0  -9 -11    4.81    6.90
   0  -9 -11    8.38    9.25
  -1  -8 -11  185.20   13.73
  -1  -8 -11  151.72   12.23
  -2  -7 -11   26.73    8.40
  -3  -6 -11   79.07    9.81
  -3  -6 -11   81.26    7.36
  -4  -5 -11   18.30    4.96
  -4  -5 -11    8.21    7.54
  -5  -4 -11   31.86    6.93
  -5  -4 -11   34.12    8.64
  -6  -3 -11   44.68    8.03
  -6  -3 -11   42.17    7.90
  -7  -2 -11   24.51    7.95
  -7  -2 -11   23.30    7.50
  -7  -2 -11   24.75    8.26
  -8  -1 -11   76.75   10.51
  -8  -1 -11   49.66   10.83
  -8  -1 -11   82.33   10.16
  -9   0 -11    5.21    7.99
  -9   0 -11    1.35   10.32
  -9   0 -11    3.92    6.24
 -10   1 -11   36.81   10.55
 -10   1 -11   23.16    7.78
 -10   1 -11   17.16    9.27
 -11   2 -11    8.46   10.94
 -12   3 -11   41.40   15.95
 -13   4 -11    2.59   14.74
 -14   5 -11   19.46   15.14
   4 -14 -12   30.14   19.76
   3 -13 -12    8.52   10.25
   2 -12 -12   58.76   13.78
   1 -11 -12   12.85   13.52
   0 -10 -12   30.93   11.38
   0 -10 -12   21.72    8.39
  -1  -9 -12    1.74    8.50
  -1  -9 -12    2.23    6.50
  -2  -8 -12   92.38   12.94
  -3  -7 -12    4.91    9.37
  -4  -6 -12   50.84    7.91
  -4  -6 -12   42.58   11.21
  -5  -5 -12   -3.06    8.32
  -5  -5 -12    6.71    6.62
  -6  -4 -12   78.38    9.17
  -6  -4 -12   59.88   10.43
  -7  -3 -12   -6.97    6.98
  -7  -3 -12   -7.00    7.79
  -7  -3 -12  -10.67    7.59
  -8  -2 -12   32.64   10.58
  -8  -2 -12   41.12   10.88
  -8  -2 -12   28.59   10.05
  -9  -1 -12  -10.38    9.08
  -9  -1 -12   10.90   10.02
  -9  -1 -12    3.43    7.87
 -10   0 -12   24.42    9.49
 -10   0 -12   30.20   11.23
 -10   0 -12   48.76   12.04
 -11   1 -12    8.38   11.33
 -11   1 -12    3.25   10.78
 -12   2 -12   28.56   13.43
 -12   2 -12   32.24   12.99
 -13   3 -12   20.82   13.61
 -14   4 -12   11.65   16.18
   3 -14 -13   16.66   17.47
   2 -13 -13    4.99   16.58
   1 -12 -13   20.23   15.30
   0 -11 -13   -9.22   12.84
  -1 -10 -13   33.35   11.80
  -2  -9 -13    8.10    7.87
  -2  -9 -13   21.88   11.36
  -3  -8 -13    4.39    7.30
  -4  -7 -13    5.90    9.70
  -5  -6 -13   -0.29   10.43
  -6  -5 -13   13.19    9.29
  -6  -5 -13   -3.71    6.28
  -7  -4 -13    1.15    8.34
  -7  -4 -13    0.57    8.15
  -8  -3 -13    2.24    8.82
  -8  -3 -13   14.02    7.80
  -8  -3 -13   14.14   10.01
  -9  -2 -13    6.36    8.85
  -9  -2 -13   19.68   12.35
  -9  -2 -13   27.99    9.03
 -10  -1 -13   -3.29   12.26
 -10  -1 -13   -7.19   10.50
 -10  -1 -13   10.09    9.06
 -11   0 -13    3.62   11.15
 -11   0 -13   -6.06   11.39
 -12   1 -13   22.79   13.74
 -12   1 -13    6.89   12.26
 -13   2 -13   29.03   16.50
 -13   2 -13    9.56   15.27
 -14   3 -13    4.97   17.35
 -14   3 -13   -2.53   17.27
   1 -13 -14    1.55   18.98
   0 -12 -14    1.80   16.29
  -1 -11 -14  -11.46   13.38
  -2 -10 -14   31.87   12.95
  -3  -9 -14    7.73   10.99
  -4  -8 -14   29.55   12.49
  -5  -7 -14   -7.28   12.07
  -6  -6 -14   -6.38   11.22
  -7  -5 -14   11.15   11.73
  -8  -4 -14   28.40   13.60
  -8  -4 -14   27.36   11.79
  -8  -4 -14   34.64    9.39
  -9  -3 -14    0.89   11.28
  -9  -3 -14    4.53   11.12
  -9  -3 -14    6.49   11.26
 -10  -2 -14   40.17   13.85
 -10  -2 -14   32.35   12.95
 -10  -2 -14   17.06   12.25
 -11  -1 -14  -10.95   13.95
 -11  -1 -14   -2.60   11.57
 -12   0 -14   17.47   13.56
 -12   0 -14    4.48   15.45
 -13   1 -14  -18.18   17.45
 -13   1 -14   14.81   18.48
  -1 -12 -15   19.90   17.54
  -2 -11 -15   -2.14   16.87
  -3 -10 -15   -6.75   12.10
  -4  -9 -15   -4.78   13.70
  -5  -8 -15   -2.48   12.32
  -6  -7 -15   21.17   13.51
  -7  -6 -15   15.84   14.04
  -8  -5 -15   13.89   12.36
  -8  -5 -15    4.71   13.45
  -9  -4 -15  -15.43   11.63
  -9  -4 -15   -9.15   12.58
 -10  -3 -15    2.31   13.28
 -10  -3 -15   23.66   14.36
 -11  -2 -15  -10.87   14.93
 -11  -2 -15   15.49   16.81
 -12  -1 -15   -9.50   18.77
 -12  -1 -15  -14.62   14.16
  -4 -10 -16   -8.60   15.32
  -5  -9 -16   -0.73   17.23
  -6  -8 -16   15.44   17.99
  -7  -7 -16  -13.45   10.41
  -8  -6 -16   17.01   17.25
  -8  -6 -16   19.35   17.94
  -9  -5 -16    2.79   17.42
  -9  -5 -16  -15.05   13.16
 -10  -4 -16  -18.86   14.58
 -10  -4 -16   17.67   17.86
 -12  -6 -14   -5.48   18.06
 -11  -7 -14   -8.37   10.89
 -10  -8 -14   -2.19   12.03
  -9  -9 -14    3.12   14.00
  -8 -10 -14   10.01   19.79
  -7 -11 -14  -21.24   19.89
  -6 -12 -14   18.80   21.36
  -6 -12 -14   -3.90   16.63
 -14  -3 -13   -4.67   19.54
 -13  -4 -13   10.88   19.45
 -12  -5 -13    0.64   16.05
 -11  -6 -13   16.50   16.03
 -10  -7 -13   21.58   16.86
  -9  -8 -13    5.73    9.81
  -8  -9 -13    8.20   17.07
  -7 -10 -13   58.66   18.02
  -6 -11 -13   55.79   18.05
  -5 -12 -13    0.05   14.17
  -5 -12 -13    1.66   15.69
  -4 -13 -13   15.38   17.51
  -4 -13 -13    6.13   14.00
  -3 -14 -13   24.28   19.88
 -15  -1 -12  -33.62   21.82
 -15  -1 -12  -10.87   18.79
 -14  -2 -12   31.47   16.05
 -14  -2 -12   31.59   18.73
 -13  -3 -12   -6.66   12.79
 -13  -3 -12   10.55   15.38
 -12  -4 -12   13.47   16.64
 -12  -4 -12    3.59   16.37
 -11  -5 -12    6.78   12.83
 -11  -5 -12   -1.51   12.44
 -10  -6 -12   48.62   14.54
  -9  -7 -12   -7.39   12.48
  -8  -8 -12   24.77   12.52
  -7  -9 -12   12.21   11.93
  -6 -10 -12   46.05   12.69
  -5 -11 -12    4.45   12.24
  -5 -11 -12   -0.48   14.05
  -4 -12 -12   12.71    9.58
  -4 -12 -12   21.07   11.24
  -3 -13 -12  -20.07   11.82
  -3 -13 -12   12.13   14.75
  -2 -14 -12   31.56   19.20
  -1 -15 -12   34.20   21.14
 -15   0 -11    3.77   17.76
 -15   0 -11    5.57   21.37
 -14  -1 -11   23.89   18.96
 -14  -1 -11   19.79   15.42
 -13  -2 -11   20.96   14.11
 -13  -2 -11    1.20   15.68
 -12  -3 -11   57.50   13.02
 -12  -3 -11   55.19   11.91
 -11  -4 -11   -8.20   10.88
 -11  -4 -11   14.79   12.29
 -10  -5 -11   14.87    9.89
 -10  -5 -11    4.63   10.90
  -9  -6 -11  -23.61   10.30
  -9  -6 -11    4.75    9.61
  -8  -7 -11   12.21   12.25
  -7  -8 -11   43.59   13.98
  -6  -9 -11   -1.06    8.23
  -5 -10 -11   20.86   13.42
  -4 -11 -11   -2.60   10.52
  -4 -11 -11   -8.61   11.31
  -3 -12 -11   61.13   11.26
  -3 -12 -11   43.97   10.87
  -2 -13 -11   30.58   16.76
  -2 -13 -11    4.91    9.29
  -1 -14 -11   38.72   11.68
  -1 -14 -11   27.48   13.26
   0 -15 -11    3.14   17.58
 -16   2 -10    0.23   18.95
 -15   1 -10    7.30   16.77
 -14   0 -10   30.40   15.50
 -13  -1 -10  -11.55   11.96
 -13  -1 -10  -13.77   15.47
 -12  -2 -10  101.54   17.50
 -12  -2 -10   99.26   17.23
 -11  -3 -10   -9.47    9.80
 -11  -3 -10    2.75    7.45
 -11  -3 -10   -0.17   11.25
 -10  -4 -10   80.61   13.45
 -10  -4 -10   92.64   14.32
  -9  -5 -10  -13.34    8.50
  -9  -5 -10    7.11    9.50
  -8  -6 -10   98.80   14.29
  -8  -6 -10  110.44   12.04
  -7  -7 -10   -0.98    6.48
  -7  -7 -10    7.79    5.59
  -6  -8 -10  154.49   19.28
  -5  -9 -10  -16.63    9.97
  -4 -10 -10   54.06   13.21
  -4 -10 -10   49.43   10.62
  -3 -11 -10   -6.28    8.22
  -3 -11 -10   -2.12   11.07
  -2 -12 -10   74.97   15.67
  -2 -12 -10   77.88   13.12
  -1 -13 -10    1.68   10.27
  -1 -13 -10   18.37   10.07
   0 -14 -10    6.60   15.01
   0 -14 -10    8.37   11.01
   1 -15 -10    7.63   12.61
   1 -15 -10    0.20   11.01
   2 -16 -10   44.45   21.21
 -16   3  -9    9.73   17.39
 -15   2  -9   22.51   16.39
 -14   1  -9  -16.38   15.68
 -13   0  -9   -6.19   11.64
 -12  -1  -9   37.58   11.68
 -11  -2  -9    3.62    8.75
 -11  -2  -9   25.56   10.82
 -11  -2  -9   12.03    6.45
 -10  -3  -9   48.19   11.93
 -10  -3  -9   52.51    9.88
  -9  -4  -9   28.24   13.58
  -9  -4  -9   51.86   12.84
  -8  -5  -9   56.29    9.59
  -8  -5  -9   60.42   10.18
  -7  -6  -9   15.58    9.80
  -7  -6  -9   34.94    7.41
  -6  -7  -9   27.18    9.13
  -6  -7  -9   13.73    4.81
  -5  -8  -9   74.91    5.45
  -5  -8  -9  100.33   15.65
  -4  -9  -9   15.54    7.99
  -3 -10  -9   44.87    9.16
  -3 -10  -9   65.07    8.66
  -2 -11  -9   -1.01    6.16
  -2 -11  -9    5.65    8.04
  -1 -12  -9   38.10    9.39
  -1 -12  -9   61.48   13.00
   0 -13  -9   13.18   12.79
   0 -13  -9  -13.49    9.21
   1 -14  -9   16.52   12.71
   1 -14  -9   21.46   15.18
   2 -15  -9    0.75   15.84
   2 -15  -9   10.82   11.83
   3 -16  -9   15.47   17.45
 -16   4  -8   27.29   17.59
 -15   3  -8   -2.69   13.71
 -14   2  -8   35.99   13.92
 -13   1  -8  -11.99   10.00
 -12   0  -8   61.82   13.25
 -11  -1  -8   -3.96    5.44
 -11  -1  -8   -8.41    9.06
 -10  -2  -8  167.75   30.60
 -10  -2  -8  191.56   25.76
  -9  -3  -8    7.07    7.23
  -9  -3  -8   -7.26    8.39
  -9  -3  -8   -0.59    5.49
  -8  -4  -8  531.17   64.78
  -8  -4  -8  598.54   44.21
   7   5   8   -0.94    8.06
  -7  -5  -8    1.30    5.45
  -7  -5  -8    7.35    6.94
  -6  -6  -8   24.34    5.76
  -6  -6  -8   24.07    5.88
  -5  -7  -8    4.08    7.29
  -5  -7  -8    3.88    3.73
  -4  -8  -8  426.11   16.27
  -4  -8  -8  452.34   47.85
  -3  -9  -8   -1.83    7.53
  -3  -9  -8   13.42    6.53
  -2 -10  -8   78.31   20.03
  -2 -10  -8  105.07   17.21
  -1 -11  -8   -9.50    8.91
  -1 -11  -8    5.52    6.25
   0 -12  -8   74.16   10.65
   0 -12  -8   43.18   11.67
   1 -13  -8   -2.12    9.90
   1 -13  -8   -4.60   10.88
   2 -14  -8   39.46   14.58
   2 -14  -8   16.91   10.62
   3 -15  -8   -6.27   10.40
   3 -15  -8   15.76   16.20
   4 -16  -8   41.23   15.19
   4 -16  -8   52.41   14.27
 -16   5  -7   22.41   18.59
 -15   4  -7   35.28   14.62
 -14   3  -7   -3.60   13.96
 -13   2  -7    9.88   10.64
 -12   1  -7   -5.52    9.57
 -11   0  -7   -0.33    4.62
 -11   0  -7   -8.27    8.48
 -10  -1  -7   33.35    8.91
 -10  -1  -7   33.01    8.43
 -10  -1  -7   38.78    6.66
  -9  -2  -7  100.31   17.65
  -9  -2  -7   57.40   14.65
  -8  -3  -7   17.04    7.58
  -8  -3  -7   10.62    6.73
  -8  -3  -7    5.13    4.97
   7   4   7   71.05   15.05
  -7  -4  -7   94.83   14.97
  -7  -4  -7  102.17   15.64
  -7  -4  -7   56.62   14.86
   6   5   7   20.29    5.76
  -6  -5  -7   27.02    6.99
  -6  -5  -7   19.75    4.74
   5   6   7   46.65    5.22
  -5  -6  -7   40.99    5.14
  -5  -6  -7   42.02    5.41
  -4  -7  -7   38.50    6.84
  -4  -7  -7   34.93   13.01
  -3  -8  -7   27.15    7.06
  -2  -9  -7   22.76   10.63
  -2  -9  -7   16.71   10.59
  -1 -10  -7   64.50    8.70
  -1 -10  -7   81.97   10.03
   0 -11  -7   -5.61    6.01
   0 -11  -7    2.23    5.78
   1 -12  -7   25.54    7.42
   1 -12  -7   21.33    9.38
   2 -13  -7    1.56    7.87
   2 -13  -7    0.77   10.13
   3 -14  -7   12.43   11.79
   3 -14  -7   23.07   13.56
   4 -15  -7   -2.06   13.23
   4 -15  -7    8.83   15.92
   5 -16  -7   41.61   12.80
   5 -16  -7   20.35   15.20
 -16   6  -6   32.40   18.36
 -15   5  -6   -1.62   14.79
 -14   4  -6   10.72   13.76
 -13   3  -6   -8.31   10.20
 -12   2  -6   98.09   16.31
 -11   1  -6   18.82    8.02
 -10   0  -6  324.21   24.83
 -10   0  -6  347.68   47.60
 -10   0  -6  349.12   43.46
  -9  -1  -6   -4.65    4.99
  -9  -1  -6   -2.04    5.15
  -8  -2  -6  231.88   16.67
  -8  -2  -6  286.08   26.68
   7   3   6    0.60    5.28
  -7  -3  -6    1.36    5.69
  -7  -3  -6    0.67    4.79
  -7  -3  -6   -3.07    3.58
   6   4   6  161.37   10.38
  -6  -4  -6  153.71   19.53
  -6  -4  -6  174.66   17.70
  -6  -4  -6  134.19   16.19
   5   5   6    4.19    3.38
  -5  -5  -6    0.28    3.35
  -5  -5  -6    5.61    5.40
  -5  -5  -6   -0.94    4.28
   4   6   6  142.46   10.31
  -4  -6  -6  142.63   10.97
  -4  -6  -6  141.94   13.45
  -3  -7  -6    0.59    1.57
  -3  -7  -6   -3.21    5.14
  -2  -8  -6  307.88   13.31
  -2  -8  -6  302.45   18.96
  -1  -9  -6    6.64    5.26
  -1  -9  -6   11.76    5.79
   0 -10  -6  178.50   31.97
   0 -10  -6  175.58   28.97
   1 -11  -6    1.21    5.58
   1 -11  -6    1.91    7.21
   2 -12  -6  177.56   12.21
   2 -12  -6  157.88   12.35
   3 -13  -6    1.73    7.92
   3 -13  -6    8.05   11.10
   4 -14  -6   25.92   10.66
   4 -14  -6    2.51   13.84
   5 -15  -6    1.89   11.00
   5 -15  -6   10.43   10.74
   6 -16  -6   34.78   17.76
   6 -16  -6   21.75   19.04
 -16   7  -5   32.79   18.94
 -15   6  -5   19.96   16.60
 -14   5  -5    6.06   11.46
 -13   4  -5    3.78   10.77
 -12   3  -5    5.77    8.95
 -11   2  -5    5.74    7.58
 -10   1  -5   52.12    3.84
 -10   1  -5   43.43    7.87
 -10   1  -5   45.85    3.24
  -9   0  -5    1.34    2.68
  -9   0  -5   -3.30    5.36
  -9   0  -5   -3.51    3.19
  -8  -1  -5   14.09    4.98
  -8  -1  -5    7.65    3.96
   7   2   5  268.75   52.79
  -7  -2  -5  281.40   51.80
  -7  -2  -5  298.36   64.87
   6   3   5  149.30   14.77
  -6  -3  -5  154.71    7.94
  -6  -3  -5  154.01   17.13
  -6  -3  -5  150.75   15.01
   5   4   5    3.51    2.90
  -5  -4  -5    6.90    4.99
  -5  -4  -5    0.96    3.71
  -5  -4  -5    8.88    3.12
   4   5   5   11.46    4.99
   4   5   5    6.38    2.70
  -4  -5  -5    0.07    2.69
  -4  -5  -5    9.37    5.20
  -4  -5  -5   10.16    5.10
   3   6   5  280.14   14.26
   3   6   5  284.66   13.91
  -3  -6  -5  286.74   13.57
  -3  -6  -5  258.40   23.41
  -3  -6  -5  281.67   10.86
  -2  -7  -5  168.22   39.55
  -1  -8  -5   38.46    6.03
  -1  -8  -5   27.58    5.58
   0  -9  -5   -5.13    4.93
   0  -9  -5   -8.76    5.03
  -1  10   5   71.76    2.31
  -1  10   5   57.29    2.33
   1 -10  -5   84.94    7.49
   1 -10  -5   72.08    7.17
  -2  11   5    5.70    2.84
   2 -11  -5   11.34    6.69
   2 -11  -5    5.24    7.77
  -3  12   5    0.14    3.79
   3 -12  -5   10.08    7.35
   3 -12  -5   20.65    9.32
   4 -13  -5   11.19    9.38
   4 -13  -5   19.17   10.84
   5 -14  -5   21.16   13.72
   5 -14  -5    6.74    9.47
   6 -15  -5  -18.58   12.11
   6 -15  -5   15.74   16.34
   7 -16  -5   52.79   19.46
   7 -16  -5   80.25   17.30
 -16   8  -4   10.04   19.07
 -15   7  -4   11.38   16.26
 -14   6  -4   13.73   11.92
 -13   5  -4   -3.07   10.70
 -12   4  -4  223.15   18.33
 -11   3  -4    4.98    7.33
 -10   2  -4  167.35   16.37
  -9   1  -4    4.36    5.36
  -9   1  -4    2.55    1.60
  -9   1  -4   -0.15    1.53
  -8   0  -4   79.78    5.49
  -8   0  -4   82.41    7.07
  -8   0  -4   73.96    4.37
   7   1   4    0.59    5.00
  -7  -1  -4    5.46    4.12
  -7  -1  -4    3.20    2.79
   6   2   4   78.45    8.09
  -6  -2  -4   94.98    9.88
  -6  -2  -4   93.81    8.68
   5   3   4   -1.00    3.03
  -5  -3  -4    2.06    2.86
  -5  -3  -4    1.87    4.18
  -5  -3  -4    0.30    3.98
   4   4   4 7083.26  169.01
  -4  -4  -4 7459.99  496.95
  -4  -4  -4 7347.38  241.74
  -4  -4  -4 7514.16  394.58
   3   5   4   -3.75    3.94
   3   5   4    3.14    1.75
  -3  -5  -4    3.34    4.06
  -3  -5  -4   -1.38    4.07
  -3  -5  -4   -0.94    1.91
   2   6   4  167.78    8.04
   2   6   4  174.54   10.13
  -2  -6  -4  163.62   10.58
  -2  -6  -4  163.09   18.12
   1   7   4    0.00    0.57
   1   7   4    0.82    4.96
   1   7   4    0.81    0.47
  -1  -7  -4    9.33    4.40
  -1  -7  -4    5.27    3.48
  -1  -7  -4   -5.39    5.79
   0   8   4  126.36    4.35
   0   8   4  132.79    3.62
   0  -8  -4  139.74    8.99
   0  -8  -4  119.95    7.33
  -1   9   4    0.76    2.08
   1  -9  -4    1.92    4.38
   1  -9  -4   -3.83    5.16
  -2  10   4  128.04    8.90
   2 -10  -4  103.85   18.28
   2 -10  -4  106.71   15.13
  -3  11   4   -3.47    3.87
   3 -11  -4   -3.59    6.13
   3 -11  -4    3.10    6.98
  -4  12   4  292.74   13.61
   4 -12  -4  256.45   20.25
   4 -12  -4  251.30   14.02
  -5  13   4    7.99    6.08
   5 -13  -4    2.17    9.33
   5 -13  -4   10.32    8.66
   6 -14  -4    4.69   11.15
   6 -14  -4   19.55   12.94
   7 -15  -4   -1.70   13.76
   7 -15  -4   -2.79   11.06
   8 -16  -4   44.62   16.32
   8 -16  -4   46.25   19.15
 -16   9  -3   22.03   19.92
 -15   8  -3   10.92   16.02
 -14   7  -3   28.56   14.79
 -13   6  -3   -0.42   11.18
 -12   5  -3   10.84    9.79
 -11   4  -3   67.93   11.55
 -10   3  -3   32.62    7.51
  -9   2  -3   79.82   14.46
  -8   1  -3  191.85   13.50
  -8   1  -3  173.50    5.41
  -8   1  -3  197.87    6.56
   7   0   3    6.29    4.71
  -7   0  -3    5.48    3.85
  -7   0  -3    2.20    4.77
   6   1   3  375.20   19.03
  -6  -1  -3  374.11   20.60
  -6  -1  -3  339.06   23.76
   5   2   3  360.61   48.74
  -5  -2  -3  407.47   46.59
  -5  -2  -3  389.72   44.52
   4   3   3  441.38   24.40
  -4  -3  -3  465.42   25.71
  -4  -3  -3  460.95   19.93
  -4  -3  -3  445.03   32.57
   3   4   3  656.35   24.17
   3   4   3  679.17   48.80
  -3  -4  -3  686.26   36.28
  -3  -4  -3  664.41   44.92
  -3  -4  -3  683.80   30.88
   2   5   3  212.43   31.37
   2   5   3  193.13   17.95
  -2  -5  -3  209.17   18.29
  -2  -5  -3  168.76   41.03
  -2  -5  -3  222.55   31.11
   1   6   3  619.30   26.47
   1   6   3  626.62   44.07
  -1  -6  -3  637.21   18.50
  -1  -6  -3  591.50   27.96
  -1  -6  -3  628.40   20.07
   0   7   3   -3.89    1.45
   0   7   3    2.64    1.83
   0   7   3    2.46    4.49
   0  -7  -3   -1.07    4.08
   0  -7  -3    5.50    5.80
   0  -7  -3   -5.51    3.55
  -1   8   3  326.02   12.81
  -1   8   3  291.82   23.77
  -1   8   3  321.69   12.22
   1  -8  -3  322.20   18.49
   1  -8  -3  312.18   16.01
   1  -8  -3  314.26   25.56
  -2   9   3   35.08    7.08
   2  -9  -3   29.85    8.95
  -3  10   3   80.32    6.01
   3 -10  -3   88.53    9.39
   3 -10  -3   73.60    8.03
   4 -11  -3   24.13    8.85
   4 -11  -3   31.39    8.84
  -5  12   3    3.57    5.82
   5 -12  -3   10.75    7.93
   5 -12  -3   10.34    6.69
  -6  13   3   19.16    8.33
   6 -13  -3    9.20   11.53
   6 -13  -3    8.27    9.88
  -7  14   3   27.23    9.88
   7 -14  -3   27.81   11.03
   7 -14  -3    8.83   12.75
   8 -15  -3    3.00   15.16
   8 -15  -3    9.50   13.02
   9 -16  -3    3.04   16.32
   9 -16  -3    1.58   15.02
 -16  10  -2  -27.86   17.09
 -15   9  -2    2.91   14.28
 -14   8  -2   27.71   13.77
 -13   7  -2   -5.96   12.05
 -12   6  -2  109.69   14.64
 -11   5  -2    8.55    7.38
 -10   4  -2   29.23    7.38
  -9   3  -2   -1.78    5.34
  -8   2  -2 1088.82  100.95
  -8   2  -2  983.16  100.84
   7  -1   2   -1.44    4.63
  -7   1  -2   -1.39    5.02
  -7   1  -2    3.34    4.32
   6   0   2 1183.55   54.30
  -6   0  -2 1211.13   24.05
  -6   0  -2 1147.49   79.75
   5   1   2   -5.09    3.90
  -5  -1  -2    1.39    2.97
  -5  -1  -2    0.32    1.54
   4   2   2  938.01   59.50
  -4  -2  -2  993.22   23.93
  -4  -2  -2  943.92   45.72
   3   3   2   -0.66    2.55
   3   3   2    0.67    2.02
  -3  -3  -2    1.38    2.61
  -3  -3  -2   -0.50    1.96
  -3  -3  -2   -4.34    2.23
   2   4   2  907.74   47.38
   2   4   2  955.23   36.85
   2   4   2  962.75   43.04
  -2  -4  -2  976.06   40.21
  -2  -4  -2  999.06   20.59
  -2  -4  -2  938.35   60.43
   1   5   2    0.62    3.19
   1   5   2    2.19    2.99
   1   5   2   -1.82    1.44
  -1  -5  -2    1.28    3.02
  -1  -5  -2    3.77    3.22
  -1  -5  -2    4.41    3.26
   0   6   2 1151.88   45.70
   0   6   2 1198.72   98.07
   0  -6  -2 1157.97   21.03
   0  -6  -2 1165.61   57.36
   0  -6  -2 1154.18   53.57
  -1   7   2    5.26    3.82
  -1   7   2   -0.88    2.33
  -1   7   2    1.44    3.90
  -1   7   2    0.58    3.55
   1  -7  -2   -1.02    4.05
   1  -7  -2    6.85    3.60
   1  -7  -2    5.07    4.12
  -2   8   2  835.26  118.44
  -2   8   2  882.45   67.21
  -2   8   2  858.55   62.57
  -2   8   2  780.45  139.90
   2  -8  -2  860.40   81.22
   2  -8  -2  823.19  131.84
   2  -8  -2  842.47   71.62
  -3   9   2    6.60    3.83
  -3   9   2   -1.28    4.69
   3  -9  -2   -7.34    5.42
   3  -9  -2    4.24    4.65
  -4  10   2   49.92    5.21
   4 -10  -2   40.27    7.77
   4 -10  -2   44.86    7.46
  -5  11   2   -1.77    4.26
   5 -11  -2    5.62    5.09
   5 -11  -2    7.05    8.08
  -6  12   2   91.10   10.32
   6 -12  -2   82.89   10.95
   6 -12  -2   70.63   13.58
  -7  13   2   11.37    8.41
   7 -13  -2   21.96   12.25
   7 -13  -2    6.89   10.46
  -8  14   2    5.62   12.05
   8 -14  -2   20.09   14.07
   8 -14  -2   23.68   10.80
   9 -15  -2  -33.32   14.29
   9 -15  -2  -14.96   15.63
  10 -16  -2   -9.91   15.76
 -15  10  -1   21.47   14.52
 -14   9  -1  -28.90   13.45
 -13   8  -1   26.55   11.51
 -12   7  -1   14.86   12.74
 -11   6  -1  250.74   27.17
 -10   5  -1  143.92   19.44
  -9   4  -1  103.31   12.29
  -8   3  -1   53.73    6.65
  -8   3  -1   48.35    6.07
   7  -2   1  422.53  107.15
  -7   2  -1  475.13   57.90
  -7   2  -1  510.93   64.66
  -7   2  -1  472.67   84.74
   6  -1   1   29.51    6.01
  -6   1  -1   39.05    4.80
  -6   1  -1   34.11    4.95
  -6   1  -1   28.73    3.83
   5   0   1   -3.99    3.78
  -5   0  -1    1.08    0.98
  -5   0  -1    1.76    3.05
   4   1   1  493.48   31.56
   4   1   1  487.75   44.75
  -4  -1  -1  498.72   20.43
  -4  -1  -1  503.97   25.64
   3   2   1  294.51   15.01
   3   2   1  314.67   13.18
  -3  -2  -1  309.04   16.68
  -3  -2  -1  323.60   13.38
   2   3   1  216.26   10.13
   2   3   1  215.55    8.40
   2   3   1  191.12   14.70
  -2  -3  -1  205.10   10.04
  -2  -3  -1  209.17   12.21
  -2  -3  -1  214.81    6.71
   1   4   1  699.33   33.18
   1   4   1  714.13   26.61
   1   4   1  706.61   40.51
  -1  -4  -1  695.66   51.07
  -1  -4  -1  686.65   49.63
  -1  -4  -1  686.14   42.99
   0   5   1   -3.17    2.62
   0   5   1    1.52    3.01
   0   5   1   -1.21    2.41
   0  -5  -1   -5.30    2.49
   0  -5  -1   -0.51    2.98
   0  -5  -1    0.69    4.03
  -1   6   1   57.23    5.38
  -1   6   1   53.10    5.22
  -1   6   1   58.10    4.95
  -1   6   1   51.59    3.07
   1  -6  -1   54.54    4.92
   1  -6  -1   44.86    4.80
   1  -6  -1   50.54    6.55
  -2   7   1  255.57   21.63
  -2   7   1  238.60   31.54
  -2   7   1  208.72   34.69
  -2   7   1  242.15   41.07
   2  -7  -1  213.24   34.66
   2  -7  -1  203.58   32.82
   2  -7  -1  241.68   42.26
  -3   8   1   77.36    9.39
  -3   8   1   83.55    6.45
  -3   8   1   75.10    6.75
  -3   8   1   66.36    8.24
   3  -8  -1   70.23    8.77
   3  -8  -1   73.64    7.17
   3  -8  -1   68.42    6.34
  -4   9   1   70.58    9.21
  -4   9   1   86.70    9.32
   4  -9  -1   48.28   11.97
   4  -9  -1   64.73   13.66
  -5  10   1  253.33   17.73
  -5  10   1  255.27   23.79
   5 -10  -1  260.86   14.89
   5 -10  -1  259.49   20.07
  -6  11   1  124.18   17.43
   6 -11  -1  101.35   24.20
   6 -11  -1  105.19   21.01
  -7  12   1   25.22    7.56
   7 -12  -1   11.13    9.94
   7 -12  -1   26.22    9.77
  -8  13   1   21.56   10.20
   8 -13  -1   17.26   11.64
   8 -13  -1   10.68   11.69
  -9  14   1   30.91   13.34
   9 -14  -1   20.12    9.31
   9 -14  -1   -1.66   13.98
 -10  15   1   28.93   15.87
  10 -15  -1   10.20   18.04
  10 -15  -1    0.78   13.96
 -15  11   0   19.07   18.02
 -14  10   0   14.71   15.57
  13  -9   0   16.63   11.87
 -13   9   0   14.61   11.50
  12  -8   0    9.59   10.26
 -12   8   0   23.05   13.13
  11  -7   0   -5.96    7.90
 -11   7   0   -9.48    8.42
  10  -6   0   20.87    7.59
  10  -6   0   31.70    4.30
 -10   6   0   15.74    8.23
   9  -5   0   -5.87    5.08
   9  -5   0    1.95    2.62
  -9   5   0    4.10    5.46
   8  -4   0 1488.79   91.08
   8  -4   0 1530.37   43.86
  -8   4   0 1453.14  181.48
  -8   4   0 1551.79   88.21
   7  -3   0   -4.34    5.12
   7  -3   0    0.67    1.40
   7  -3   0   -2.93    2.89
  -7   3   0   -3.38    4.13
  -7   3   0    4.71    5.62
  -7   3   0    6.59    5.21
   6  -2   0  340.17   19.73
   6  -2   0  320.95   11.49
   6  -2   0  333.13    6.72
  -6   2   0  306.70   16.57
  -6   2   0  336.55   20.34
  -6   2   0  329.60   29.05
   5  -1   0    6.38    4.16
  -5   1   0   -2.83    2.75
  -5   1   0   -2.88    3.65
  -5   1   0    0.32    3.15
   4   0   0 7778.59  346.74
   4   0   0 7280.51  206.12
  -4   0   0 7488.24  232.21
  -4   0   0 7839.94  244.54
   3   1   0    4.67    2.19
  -3  -1   0    5.73    2.25
  -3  -1   0    5.85    1.42
   2   2   0 3596.23  202.10
   2   2   0 3446.82  126.47
  -2  -2   0 3410.60  119.17
  -2  -2   0 3385.23  111.92
  -2  -2   0 3523.14  142.88
   1   3   0    3.26    2.51
   1   3   0   -0.61    1.44
   1   3   0   -1.38    1.60
  -1  -3   0    6.02    2.05
  -1  -3   0    7.13    2.16
  -1  -3   0    5.64    1.67
   0   4   0 7150.77  269.78
   0   4   0 7395.63  227.01
   0   4   0 7414.45  298.15
   0  -4   0 7335.21  142.22
   0  -4   0 7263.04  246.57
   0  -4   0 7139.04  240.59
  -1   5   0   -0.67    2.17
  -1   5   0   -4.65    2.53
  -1   5   0   -2.69    2.42
   1  -5   0   -5.25    2.88
   1  -5   0   -1.69    2.87
   1  -5   0    0.47    3.43
  -2   6   0  180.64   17.98
  -2   6   0  202.54   13.58
  -2   6   0  196.72   16.96
  -2   6   0  188.70   14.98
   2  -6   0  168.09   17.60
   2  -6   0  195.24   13.45
   2  -6   0  163.74   17.13
  -3   7   0   -1.01    4.39
  -3   7   0   -4.06    2.87
  -3   7   0    2.89    3.20
  -3   7   0    1.73    4.18
   3  -7   0   -3.82    3.60
   3  -7   0    2.51    3.69
   3  -7   0   -4.21    3.30
  -4   8   0 1142.44  100.05
  -4   8   0 1228.14   44.89
  -4   8   0 1177.53   98.46
   4  -8   0 1242.11   84.64
   4  -8   0 1127.97   86.09
   4  -8   0 1185.99  106.24
  -5   9   0    0.48    4.14
  -5   9   0    6.91    5.06
   5  -9   0    3.02    5.44
   5  -9   0   -1.52    5.84
   5  -9   0    1.45    5.06
  -6  10   0   36.93    7.39
  -6  10   0   40.69    7.95
   6 -10   0   25.51    8.38
   6 -10   0   39.81    8.77
  -7  11   0    0.78    6.18
   7 -11   0  -11.74    9.23
   7 -11   0    6.64    7.96
  -8  12   0   17.47    9.48
   8 -12   0   -0.35    9.62
   8 -12   0   31.56   11.15
  -9  13   0   -3.58   11.88
   9 -13   0    3.67   11.43
   9 -13   0   -5.21   11.22
 -10  14   0    6.80   11.69
  10 -14   0    8.04   14.66
  10 -14   0   -0.83   15.16
 -11  15   0    5.18   15.04
  11 -15   0    2.86   17.50
  11 -15   0   -7.67   15.68
  14 -11  -1   15.53   15.05
 -14  11   1    5.20   19.90
  13 -10  -1   14.95   15.29
 -13  10   1    5.38   11.26
  12  -9  -1   10.33   11.10
 -12   9   1   15.21    9.43
  11  -8  -1    0.93    9.34
  11  -8  -1   -9.95    8.52
 -11   8   1   -8.46    8.45
  10  -7  -1  133.95   12.02
  10  -7  -1  118.89   16.23
  10  -7  -1  111.83   10.64
 -10   7   1  121.49   12.91
   9  -6  -1  248.96   16.51
   9  -6  -1  229.19   14.66
   9  -6  -1  218.88   15.99
  -9   6   1  237.03   24.28
   8  -5  -1  222.43   16.70
   8  -5  -1  216.84   18.27
   8  -5  -1  252.95   15.54
  -8   5   1  232.91   18.48
  -8   5   1  255.56   11.22
   7  -4  -1  104.74    9.78
   7  -4  -1  113.29   10.14
   7  -4  -1   72.02   18.37
   7  -4  -1  100.19   11.85
  -7   4   1   88.53   12.41
  -7   4   1   89.14   16.84
  -7   4   1  100.10   11.40
   6  -3  -1  513.73   29.76
   6  -3  -1  530.20   24.29
   6  -3  -1  532.13   27.81
   6  -3  -1  538.67   41.51
  -6   3   1  562.72   27.22
  -6   3   1  495.64   25.33
  -6   3   1  562.46   20.49
   5  -2  -1  999.51   99.88
   5  -2  -1  893.16   56.62
   5  -2  -1  990.18   64.04
  -5   2   1  995.58   98.47
  -5   2   1  952.21   78.93
  -5   2   1  953.47  106.08
   4  -1  -1  490.96   27.05
   4  -1  -1  485.37   36.28
   4  -1  -1  517.06   20.58
  -4   1   1  491.18   32.36
  -4   1   1  513.47   38.63
  -4   1   1  520.69   29.48
   3   0  -1    1.34    0.98
   3   0  -1    1.74    2.18
  -3   0   1    0.01    1.57
  -3   0   1   -0.66    2.27
  -3   0   1    1.58    2.39
   2   1  -1   -1.36    1.66
   2   1  -1   -1.60    1.64
  -2  -1   1    0.10    1.37
  -2  -1   1   -4.02    1.86
   1   2  -1   -2.49    0.88
   1   2  -1   -2.53    1.65
   1   2  -1   -0.85    1.45
   1   2  -1   -0.52    1.51
  -1  -2   1   -1.21    1.54
  -1  -2   1   -1.81    1.72
  -1  -2   1   -2.53    1.43
  -1  -2   1   -1.54    0.88
   0   3  -1    1.02    1.92
   0   3  -1   -1.09    2.05
   0   3  -1   -0.27    1.34
   0  -3   1    0.66    1.99
   0  -3   1    1.83    1.31
   0  -3   1    3.25    2.47
  -1   4  -1  722.00   44.43
  -1   4  -1  706.95   36.42
  -1   4  -1  724.78   50.20
   1  -4   1  699.80   27.46
   1  -4   1  691.45   23.08
   1  -4   1  694.84   41.64
  -2   5  -1  491.83   41.79
  -2   5  -1  507.96   45.26
  -2   5  -1  478.48   20.83
  -2   5  -1  495.44   57.96
   2  -5   1  481.06   18.81
   2  -5   1  488.81   62.66
   2  -5   1  494.20   50.91
  -3   6  -1  960.43   32.58
  -3   6  -1  996.68   42.84
  -3   6  -1  869.26   43.70
  -3   6  -1  935.10   53.43
   3  -6   1  887.95   64.14
   3  -6   1  949.08   33.49
   3  -6   1  876.68   32.55
  -4   7  -1   52.29    7.92
  -4   7  -1   37.83    8.13
  -4   7  -1   38.83    8.80
  -4   7  -1   49.51    5.57
   4  -7   1   40.61    6.90
   4  -7   1   44.93    7.85
   4  -7   1   62.85    6.65
  -5   8  -1  377.67   23.45
  -5   8  -1  365.36   20.70
   5  -8   1  382.85   18.17
   5  -8   1  362.76   23.64
   5  -8   1  393.60   22.62
  -6   9  -1  139.15   12.15
  -6   9  -1  109.12   18.07
   6  -9   1   97.04   15.90
   6  -9   1   94.84   14.46
   6  -9   1  120.65   14.73
  -7  10  -1  201.26   16.68
  -7  10  -1  205.00   17.13
   7 -10   1  230.75   17.89
   7 -10   1  220.27   18.13
  -8  11  -1   -1.00    7.77
  -8  11  -1   -3.52    6.51
   8 -11   1    3.27    8.81
   8 -11   1   -1.02    8.73
  -9  12  -1   31.07    9.65
   9 -12   1   31.02   10.90
   9 -12   1   43.95   12.19
 -10  13  -1   -5.83   14.95
  10 -13   1   22.06   11.87
  10 -13   1  -23.10   12.63
 -11  14  -1   -5.61   14.30
  11 -14   1   21.17   16.44
  11 -14   1   25.53   16.76
  14 -12  -2    7.01   17.10
 -14  12   2   51.38   19.95
  13 -11  -2  -12.50   15.28
  13 -11  -2    7.62   14.54
 -13  11   2    6.46   11.70
  12 -10  -2   21.78   11.73
  12 -10  -2   16.97   11.78
 -12  10   2   33.40   11.11
  11  -9  -2  -16.12   10.36
  11  -9  -2   -4.21    8.63
 -11   9   2    5.08   10.63
  10  -8  -2   60.18   10.10
  10  -8  -2   47.49   10.97
 -10   8   2   53.56   10.62
   9  -7  -2    3.39    6.62
   9  -7  -2    8.34    7.42
   9  -7  -2   -3.03    5.86
  -9   7   2   -3.85    7.40
   8  -6  -2  166.77   13.26
   8  -6  -2  184.40   16.05
   8  -6  -2  180.08   12.42
  -8   6   2  166.62   15.26
  -8   6   2  146.22   19.11
   7  -5  -2    5.76    4.85
   7  -5  -2    1.57    4.35
   7  -5  -2    1.64    4.86
   7  -5  -2   -2.98    4.35
  -7   5   2    3.91    4.54
  -7   5   2   -1.04    5.13
   6  -4  -2   96.23    8.02
   6  -4  -2   95.58    7.84
   6  -4  -2  106.53    7.70
   6  -4  -2  104.42    6.38
  -6   4   2   92.96    9.28
  -6   4   2   80.65    6.91
  -6   4   2  100.24    7.37
   5  -3  -2   -0.12    3.91
   5  -3  -2    2.00    3.64
   5  -3  -2    3.44    2.67
  -5   3   2    3.99    3.45
  -5   3   2    3.94    3.31
  -5   3   2    3.86    3.80
   4  -2  -2 1045.39   52.25
   4  -2  -2 1042.47   44.75
   4  -2  -2 1010.54   56.06
  -4   2   2 1021.87   60.78
  -4   2   2 1013.28   68.08
  -4   2   2 1050.31   79.50
   3  -1  -2   -1.61    2.30
  -3   1   2   -1.08    2.49
  -3   1   2   -0.92    1.68
  -3   1   2   -0.84    1.96
   2   0  -2 9999.99  342.12
   2   0  -2 9175.41  392.68
  -2   0   2 9547.83  350.68
  -2   0   2 9723.91  325.08
   1   1  -2   -1.04    1.09
   1   1  -2   -1.35    1.55
   1   1  -2   -1.85    0.60
   1   1  -2   -0.12    1.54
  -1  -1   2   -1.93    1.10
  -1  -1   2   -4.32    1.79
  -1  -1   2   -0.37    1.02
   0   2  -2 9632.74  418.43
   0   2  -2 9455.62  420.89
   0  -2   2 9370.40  375.54
   0  -2   2 9338.95  304.08
  -1   3  -2    1.49    2.25
  -1   3  -2    0.57    1.44
  -1   3  -2   -1.44    2.09
   1  -3   2    3.73    2.51
   1  -3   2    1.99    1.55
   1  -3   2    0.77    2.50
  -2   4  -2  907.64   52.00
  -2   4  -2  897.57   52.89
  -2   4  -2  888.52   40.13
   2  -4   2  883.96   42.54
   2  -4   2  896.03   28.40
   2  -4   2  907.45   28.86
  -3   5  -2   -2.01    3.56
  -3   5  -2    2.66    2.41
  -3   5  -2   -2.77    2.66
  -3   5  -2    0.94    3.22
   3  -5   2    5.42    3.51
   3  -5   2   -2.65    3.54
   3  -5   2   -0.09    2.85
  -4   6  -2   93.44    9.04
  -4   6  -2  114.89    7.23
  -4   6  -2   98.12   11.69
  -4   6  -2  101.23    5.99
   4  -6   2   89.18    7.80
   4  -6   2   89.07    7.32
   4  -6   2   92.06    6.72
  -5   7  -2   -0.50    4.99
  -5   7  -2    3.78    3.30
  -5   7  -2    1.73    4.11
   5  -7   2   -6.33    4.47
   5  -7   2   -0.35    4.03
   5  -7   2   -4.41    4.53
  -6   8  -2  206.62   14.94
  -6   8  -2  182.45   11.09
   6  -8   2  189.54   14.65
   6  -8   2  158.79   13.00
   6  -8   2  187.64   19.30
  -7   9  -2    3.67    6.43
   7  -9   2   10.26    6.95
   7  -9   2    2.66    7.46
   7  -9   2    2.49    8.05
  -8  10  -2   23.25   10.65
  -8  10  -2   41.94    8.51
   8 -10   2   19.99    6.96
   8 -10   2    9.40    9.43
  -9  11  -2    1.92    8.32
  -9  11  -2    1.17    7.05
   9 -11   2   15.58   10.10
   9 -11   2   -3.80    8.86
 -10  12  -2    1.75   11.89
  10 -12   2   19.09   13.17
  10 -12   2   16.89   13.52
 -11  13  -2    1.29   12.10
  11 -13   2    8.28   10.83
 -12  14  -2   -1.97   18.28
  12 -14   2   31.60   17.95
  13 -12  -3    7.75   15.28
  13 -12  -3    8.89    9.48
 -13  12   3   13.50   15.99
  12 -11  -3    4.55   13.38
  12 -11  -3    7.79   12.84
 -12  11   3   14.72   12.18
  11 -10  -3   15.57    7.77
  11 -10  -3   11.75    9.66
 -11  10   3   19.06   10.20
  10  -9  -3    9.16    8.48
  10  -9  -3    2.92    9.47
 -10   9   3   19.72    8.92
   9  -8  -3   76.05   13.13
   9  -8  -3  106.03   12.12
   9  -8  -3   94.06   15.27
  -9   8   3  108.13   13.18
   8  -7  -3  223.34   17.85
   8  -7  -3  202.40   25.43
   8  -7  -3  213.52   20.68
  -8   7   3  217.92   17.46
   7  -6  -3   20.94    6.44
   7  -6  -3   28.29    5.43
   7  -6  -3   18.92    6.32
   7  -6  -3   12.43    5.74
  -7   6   3   26.65    6.78
  -7   6   3   22.82    6.37
   6  -5  -3  179.01   17.22
   6  -5  -3  189.94   10.22
   6  -5  -3  173.04   13.63
   6  -5  -3  185.30   10.02
  -6   5   3  178.93   13.91
  -6   5   3  184.40   12.05
  -6   5   3  198.23   13.25
   5  -4  -3   87.05    7.27
   5  -4  -3   82.10    5.59
   5  -4  -3  103.97    6.79
  -5   4   3   61.85    7.53
  -5   4   3   82.56    6.09
  -5   4   3   76.52    8.37
   4  -3  -3  443.86   27.54
   4  -3  -3  469.13   23.01
   4  -3  -3  427.70   23.52
  -4   3   3  443.62   27.98
  -4   3   3  436.99   16.06
  -4   3   3  468.79   22.38
   3  -2  -3  133.44    8.28
   3  -2  -3  131.20    9.30
   3  -2  -3  141.63    7.98
  -3   2   3  122.50    9.79
  -3   2   3  136.64    9.17
  -3   2   3  138.51   13.05
   2  -1  -3  192.60    7.87
   2  -1  -3  189.69   13.89
  -2   1   3  200.63    6.03
  -2   1   3  200.99   13.17
  -2   1   3  178.99   12.23
   1   0  -3   -2.39    0.73
   1   0  -3    0.03    1.96
   1   0  -3   -0.97    1.59
   1   0  -3   -0.33    2.33
  -1   0   3   -4.72    1.63
  -1   0   3   -0.95    1.76
   0   1  -3   -3.67    1.50
   0   1  -3   -0.67    1.76
   0   1  -3   -2.99    1.29
   0  -1   3   -0.81    2.50
   0  -1   3   -3.73    1.78
  -1   2  -3  276.29   16.04
  -1   2  -3  273.03   17.05
   1  -2   3  266.18   18.97
   1  -2   3  269.63   21.61
  -2   3  -3   64.21    5.51
  -2   3  -3   58.00    4.41
  -2   3  -3   69.14    5.66
   2  -3   3   60.78    4.18
   2  -3   3   67.57    5.58
  -3   4  -3  679.17   43.15
  -3   4  -3  714.72   36.48
  -3   4  -3  660.09   27.69
  -3   4  -3  667.03   33.48
   3  -4   3  675.29   34.89
   3  -4   3  674.30   27.89
  -4   5  -3   49.74    5.99
  -4   5  -3   29.50    5.91
  -4   5  -3   44.56    5.49
  -4   5  -3   47.32    5.17
   4  -5   3   35.56    4.41
   4  -5   3   51.12    5.91
   4  -5   3   43.06    4.87
  -5   6  -3  341.90   17.14
  -5   6  -3  295.40   34.72
  -5   6  -3  292.89   18.97
  -5   6  -3  314.67   18.85
   5  -6   3  311.50   15.21
   5  -6   3  313.68   15.22
   5  -6   3  306.67   12.30
  -6   7  -3    9.12    4.12
  -6   7  -3    6.94    4.91
  -6   7  -3    8.23   10.05
   6  -7   3   17.65    7.22
   6  -7   3   17.00    5.39
   6  -7   3    7.67    5.68
  -7   8  -3  279.70   20.22
  -7   8  -3  278.77   28.79
   7  -8   3  291.59   24.40
   7  -8   3  270.46   24.67
   7  -8   3  256.76   23.52
  -8   9  -3   55.42   10.34
  -8   9  -3   45.22    8.14
   8  -9   3   23.70   10.20
   8  -9   3   68.48    9.46
  -9  10  -3   16.36    9.51
  -9  10  -3    9.96    7.42
   9 -10   3   27.04   11.59
 -10  11  -3    7.15    9.67
  10 -11   3    5.53   11.45
 -11  12  -3   -2.97   11.69
  11 -12   3    0.05    8.46
 -12  13  -3   -9.79   14.60
  12 -13   3   26.03   12.83
  13 -13  -4    8.72   18.01
  12 -12  -4   22.47   15.81
  12 -12  -4   46.72   15.77
 -12  12   4   47.29   13.55
  11 -11  -4   15.11   13.73
  11 -11  -4    3.03   10.72
 -11  11   4    0.66   12.19
  10 -10  -4   -3.34   10.22
  10 -10  -4    8.08    8.29
 -10  10   4    8.41    8.32
   9  -9  -4  -11.98    6.67
   9  -9  -4   -6.83   10.15
  -9   9   4    4.61    7.16
   8  -8  -4   17.07    6.81
   8  -8  -4   35.59    9.12
  -8   8   4   31.19    7.72
   7  -7  -4    2.57    4.15
   7  -7  -4  -11.90    6.97
   7  -7  -4    7.21    5.64
   7  -7  -4   -2.46    6.97
  -7   7   4   -5.22    5.69
  -7   7   4    4.27    5.63
   6  -6  -4   -9.02    5.64
   6  -6  -4    3.57    5.34
   6  -6  -4    2.78    6.23
   6  -6  -4    7.26    4.73
  -6   6   4   12.27    4.76
  -6   6   4    4.69    4.63
   5  -5  -4    2.38    5.17
   5  -5  -4   -2.29    3.48
   5  -5  -4    2.20    2.58
  -5   5   4    7.34    5.79
  -5   5   4   -0.39    3.71
  -5   5   4   -3.70    3.07
   4  -4  -4 7491.45  278.75
   4  -4  -4 7519.79  407.28
   4  -4  -4 7683.52  377.16
  -4   4   4 7601.39  404.79
  -4   4   4 7773.53  278.62
  -4   4   4 7330.35  225.62
   3  -3  -4   -0.91    2.28
   3  -3  -4   -5.29    2.87
   3  -3  -4    0.52    1.44
  -3   3   4   -3.91    3.12
  -3   3   4    2.95    2.44
  -3   3   4    0.37    1.64
   2  -2  -4  926.72   29.94
   2  -2  -4  936.92   37.12
   2  -2  -4  947.29   37.57
  -2   2   4  913.94   28.39
  -2   2   4  909.37   35.98
   1  -1  -4   -2.97    1.75
   1  -1  -4   -1.28    1.70
  -1   1   4   -4.58    1.74
   0   0  -4 1878.85   83.46
   0   0  -4 1942.22   84.66
   0   0  -4 1972.99   77.18
   0   0   4 1970.49   72.67
  -1   1  -4   -0.33    1.65
  -1   1  -4   -1.23    1.78
  -1   1  -4   -1.36    2.58
   1  -1   4   -1.23    2.13
   1  -1   4   -3.30    3.05
  -2   2  -4  988.42   48.81
  -2   2  -4 1044.07   34.51
   2  -2   4  971.54   47.99
   2  -2   4 1008.29   47.12
  -3   3  -4   -3.52    2.33
  -3   3  -4   -0.12    3.51
  -3   3  -4   -0.74    3.27
   3  -3   4   -0.94    2.57
   3  -3   4   -6.00    4.08
  -4   4  -4 7088.61  275.31
  -4   4  -4 7120.78  298.00
  -4   4  -4 6850.11  278.19
  -4   4  -4 7354.21  388.30
   4  -4   4 6822.79  269.68
   4  -4   4 7108.33  217.48
  -5   5  -4   -2.83    3.48
  -5   5  -4    0.19    3.85
  -5   5  -4    5.96    4.24
  -5   5  -4   11.24    4.57
   5  -5   4    3.81    3.35
   5  -5   4    3.05    4.89
  -6   6  -4    6.86    5.11
  -6   6  -4   11.00    3.47
  -6   6  -4    0.57    5.62
   6  -6   4   10.24    4.26
   6  -6   4    4.01    5.85
  -7   7  -4    2.08    3.97
  -7   7  -4   -0.64    5.72
   7  -7   4   -3.04    5.47
   7  -7   4   10.43    6.97
  -8   8  -4   20.29    8.28
  -8   8  -4   24.38    5.23
   8  -8   4   28.46    9.53
   8  -8   4   31.35    8.03
  -9   9  -4   -2.04    7.85
  -9   9  -4  -10.49    5.26
   9  -9   4    4.89    5.58
 -10  10  -4   17.78   11.30
 -10  10  -4   11.88    9.07
  10 -10   4   28.74    9.37
 -11  11  -4   -0.22   12.74
  11 -11   4    8.55    8.48
 -12  12  -4   15.63   15.54
  12 -12   4   -1.80   12.23
 -13  13  -4    2.62   17.63
  13 -13   4  -11.43   13.98
  12 -13  -5  -12.81   16.73
  11 -12  -5   12.37   11.72
  11 -12  -5   28.91   14.80
 -11  12   5    8.46   13.55
  10 -11  -5   29.66   11.16
  10 -11  -5    1.80    7.92
 -10  11   5    7.57    9.53
   9 -10  -5  -12.25   10.91
   9 -10  -5   15.42    9.02
  -9  10   5   -6.57    7.10
   8  -9  -5    8.71    8.97
   8  -9  -5    4.93    6.50
  -8   9   5   -4.68    7.06
   7  -8  -5   90.78   12.57
   7  -8  -5  108.02   16.22
   7  -8  -5   67.29   12.66
  -7   8   5   76.13   14.49
  -7   8   5  100.09   10.91
   6  -7  -5   17.25    5.56
   6  -7  -5   24.79    7.46
   6  -7  -5   12.92    5.25
   6  -7  -5   24.47    6.76
  -6   7   5    7.52    5.70
  -6   7   5   20.76    5.04
   5  -6  -5   37.18    7.11
   5  -6  -5   30.35    3.95
   5  -6  -5   19.46    4.73
  -5   6   5   28.58    4.21
  -5   6   5   29.72    5.50
   4  -5  -5    4.83    2.22
   4  -5  -5   -0.16    4.28
   4  -5  -5   10.63    3.03
  -4   5   5   -3.87    2.73
  -4   5   5    2.93    2.92
  -4   5   5    2.42    4.42
   3  -4  -5   55.35    5.18
   3  -4  -5   47.74    5.93
   3  -4  -5   54.17    3.42
  -3   4   5   51.86    6.79
  -3   4   5   56.95    4.38
  -3   4   5   56.27    4.57
   2  -3  -5  122.92   12.55
   2  -3  -5  119.15   17.05
   2  -3  -5  124.39   14.52
  -2   3   5  118.58    7.30
  -2   3   5  122.27   15.23
   1  -2  -5  222.44   10.29
   1  -2  -5  223.81    8.47
  -1   2   5  234.24   18.46
   0  -1  -5    4.32    2.31
   0   1   5    3.64    2.89
  -1   0  -5   -4.24    3.22
  -1   0  -5   -0.18    2.50
  -1   0  -5   -1.24    1.93
   1   0   5    0.81    2.39
  -2   1  -5  118.65    6.88
  -2   1  -5  119.27    6.07
   2  -1   5  128.44    5.85
  -3   2  -5  213.51   15.16
  -3   2  -5  249.56   17.97
  -3   2  -5  233.14   15.01
   3  -2   5  231.71   19.69
   3  -2   5  249.31   16.79
  -4   3  -5   46.01    5.85
  -4   3  -5   33.34    5.00
  -4   3  -5   28.90    5.15
   4  -3   5   31.65    4.87
   4  -3   5   43.17    6.20
  -5   4  -5    2.79    5.28
  -5   4  -5    8.48    4.45
  -5   4  -5    1.39    3.32
  -5   4  -5    3.91    4.82
   5  -4   5    5.78    4.71
   5  -4   5   -0.13    3.49
  -6   5  -5    7.64    5.69
  -6   5  -5    5.47    5.08
  -6   5  -5   17.49    4.25
   6  -5   5   22.07    7.12
   6  -5   5    5.69    5.04
  -7   6  -5   28.50    7.51
  -7   6  -5   13.99    5.03
   7  -6   5   31.76    7.22
   7  -6   5   15.78    4.77
  -8   7  -5   50.47   10.88
  -8   7  -5   77.31   10.38
   8  -7   5   58.75   13.00
   8  -7   5   34.75   10.40
  -9   8  -5    8.35    5.17
  -9   8  -5   -3.42    7.88
   9  -8   5   -4.33    9.25
   9  -8   5   -3.93    4.82
 -10   9  -5   -1.87    6.08
 -10   9  -5  -12.04    9.64
  10  -9   5   -1.95    9.26
 -11  10  -5   17.32   12.96
  11 -10   5   41.93   14.64
 -12  11  -5   15.58   14.59
  12 -11   5   16.34   12.06
 -13  12  -5   -5.05   16.26
  13 -12   5  -20.52   13.24
  11 -13  -6    5.41   15.34
  10 -12  -6   32.20   15.29
  10 -12  -6    6.47    9.44
   9 -11  -6    4.50   12.62
   9 -11  -6    3.92    9.86
  -9  11   6   -5.28    9.33
   8 -10  -6   22.43    7.45
  -8  10   6   27.59    7.53
   7  -9  -6    7.08    8.95
   7  -9  -6    3.23    5.72
   7  -9  -6    1.43    9.29
  -7   9   6   -1.53    5.14
   6  -8  -6   61.80    6.94
   6  -8  -6   58.86    8.71
   6  -8  -6   61.72    9.82
  -6   8   6   39.01    9.62
  -6   8   6   57.14    5.69
   5  -7  -6   -4.99    2.99
   5  -7  -6    5.76    6.01
   5  -7  -6   -3.41    4.43
  -5   7   6    1.02    3.98
  -5   7   6   -1.50    3.90
   4  -6  -6  144.23   10.21
   4  -6  -6  144.39   10.85
   4  -6  -6  153.57    7.57
  -4   6   6  130.16   12.04
  -4   6   6  144.19    8.95
   3  -5  -6   -2.10    2.69
   3  -5  -6   -1.65    4.80
   3  -5  -6   -3.84    2.48
  -3   5   6   -1.98    2.26
  -3   5   6    2.89    5.27
   2  -4  -6  987.14   41.59
   2  -4  -6 1073.58   44.76
   2  -4  -6  990.88   47.63
  -2   4   6 1025.91   55.00
  -2   4   6 1039.88   55.88
   1  -3  -6    2.24    2.97
   1  -3  -6   -1.43    1.90
  -1   3   6   -3.68    3.61
   0  -2  -6 3179.64   85.98
   0  -2  -6 3234.91   87.75
   0   2   6 3307.48  165.76
  -1  -1  -6    2.14    2.68
  -1  -1  -6   -1.81    2.22
   1   1   6    0.04    3.10
  -2   0  -6 4326.80  187.19
  -2   0  -6 4079.03  249.69
  -2   0  -6 4269.24  204.20
  -3   1  -6    2.56    3.16
  -3   1  -6   -0.44    3.31
  -3   1  -6    8.82    3.92
  -4   2  -6  569.60   40.02
  -4   2  -6  533.71   29.57
  -4   2  -6  563.32   23.18
   4  -2   6  544.25   51.29
  -5   3  -6    4.07    4.52
  -5   3  -6   11.71    5.31
  -5   3  -6    2.90    3.95
   5  -3   6    1.20    4.37
   5  -3   6   -1.43    3.72
  -6   4  -6  152.27   17.07
  -6   4  -6  141.00   19.40
  -6   4  -6  146.62   15.32
   6  -4   6  161.38   14.46
   6  -4   6  152.53   15.49
  -7   5  -6   -3.92    4.00
  -7   5  -6    8.03    5.74
   7  -5   6   -2.51    4.47
   7  -5   6   -1.84    7.25
  -8   6  -6   56.21    7.39
  -8   6  -6   57.85   10.00
   8  -6   6   44.25   10.58
   8  -6   6   52.28    8.14
  -9   7  -6   -0.13    5.20
  -9   7  -6   -1.74    5.86
   9  -7   6   -5.46    6.31
   9  -7   6  -11.83    9.71
 -10   8  -6   27.25    7.84
 -10   8  -6   33.14   10.69
  10  -8   6   36.02    9.58
 -11   9  -6   -4.24   10.57
  11  -9   6    2.55   12.30
 -12  10  -6   19.29   12.68
  12 -10   6   21.05   17.05
 -13  11  -6  -16.66   16.88
  13 -11   6  -16.68   14.18
  11 -14  -7   34.87   19.42
  10 -13  -7    1.07   15.90
   9 -12  -7   33.22   13.73
   8 -11  -7   10.09    8.63
   8 -11  -7    6.08    7.98
  -8  11   7    6.69    7.65
   7 -10  -7   16.21    7.17
   7 -10  -7    4.75    6.23
  -7  10   7   15.24    6.08
   6  -9  -7    5.79    7.28
   6  -9  -7    8.82    4.77
  -6   9   7   23.63    5.31
   5  -8  -7   70.97    8.83
   5  -8  -7   77.25    6.08
   5  -8  -7   77.21   10.91
  -5   8   7   70.35    6.46
   4  -7  -7   33.71    8.70
   4  -7  -7   33.75   11.50
   4  -7  -7   28.57    7.41
   3  -6  -7   36.39    4.02
   3  -6  -7   42.39    7.02
   3  -6  -7   43.99    4.32
  -3   6   7   40.71    3.34
   2  -5  -7   84.59   19.33
   2  -5  -7   94.45   15.47
   2  -5  -7   83.72   15.95
  -2   5   7   76.16   14.51
   1  -4  -7   76.16    5.82
   1  -4  -7   73.83    4.41
   1  -4  -7   80.02    4.67
  -1   4   7   84.64    7.77
   0  -3  -7   -0.08    2.03
   0  -3  -7   -2.19    3.47
   0   3   7    4.15    4.52
  -1  -2  -7  316.23   14.08
   1   2   7  327.09   16.55
  -2  -1  -7  172.91   10.84
  -2  -1  -7  166.52    8.18
  -3   0  -7    1.50    2.99
  -3   0  -7    1.74    3.62
  -3   0  -7   -5.60    3.78
  -3   0  -7    3.56    3.47
  -4   1  -7   38.15    5.64
  -4   1  -7   47.92    7.07
  -4   1  -7   42.64    4.67
  -5   2  -7  221.47   25.76
  -5   2  -7  196.23   27.71
  -5   2  -7  221.03   36.45
  -6   3  -7    8.26    5.54
   6  -3   7   14.59    5.45
  -7   4  -7   86.47   13.01
  -7   4  -7   94.34   18.46
   7  -4   7  106.35   13.36
  -8   5  -7   39.29    7.38
  -8   5  -7   51.61    9.61
   8  -5   7   26.13    6.62
  -9   6  -7   10.79    6.58
  -9   6  -7   23.41    9.04
   9  -6   7    9.32    9.73
   9  -6   7   14.33    7.21
 -10   7  -7   -1.92    5.93
 -10   7  -7   10.88    8.38
  10  -7   7    4.21    8.39
 -11   8  -7   24.92   11.50
  11  -8   7   10.52   12.24
 -12   9  -7    2.01   13.55
  12  -9   7    0.39   16.35
 -13  10  -7   17.81   18.13
 -14  11  -7   -8.07   19.57
  10 -14  -8  -11.91   19.79
   9 -13  -8  -13.15   15.33
   8 -12  -8    0.05   12.38
   7 -11  -8    1.09    7.33
   7 -11  -8   -7.64   11.58
   6 -10  -8   30.87    7.57
   6 -10  -8   23.05    9.34
  -6  10   8   39.43    6.09
   5  -9  -8   -8.45    5.30
   5  -9  -8   -1.28    5.49
  -5   9   8    4.53    3.89
   4  -8  -8  461.92   36.39
   4  -8  -8  458.22   49.70
   4  -8  -8  448.71   19.78
  -4   8   8  469.77   21.23
   3  -7  -8   -3.18    2.70
   3  -7  -8    1.21    5.97
   3  -7  -8    5.23    3.80
   2  -6  -8  102.30    5.75
   2  -6  -8   91.81    7.78
   2  -6  -8   91.13    6.20
   1  -5  -8    1.94    3.01
   1  -5  -8   -3.75    4.42
   1  -5  -8   -1.88    2.39
   0  -4  -8 1101.61   54.90
   0  -4  -8 1119.50   37.54
   0   4   8 1017.65   88.92
  -1  -3  -8   -1.09    3.86
   1   3   8   -8.22    5.53
  -2  -2  -8  849.82   29.71
  -2  -2  -8  850.18   47.54
   2   2   8  873.35   36.16
  -3  -1  -8   -4.87    3.50
  -3  -1  -8    2.05    3.17
  -3  -1  -8   -3.23    4.01
  -4   0  -8 1504.42   59.83
  -4   0  -8 1527.93   60.59
  -4   0  -8 1501.70   89.27
  -4   0  -8 1495.25   84.48
  -5   1  -8    5.86    5.03
  -5   1  -8    3.61    4.41
  -5   1  -8   -3.52    6.04
  -5   1  -8    4.88    4.50
  -6   2  -8   65.31    8.27
  -6   2  -8   76.34    7.67
  -7   3  -8    0.36    4.32
  -7   3  -8   11.97    5.82
  -8   4  -8  553.05   62.23
  -8   4  -8  558.55   80.35
  -9   5  -8   -2.32    7.95
  -9   5  -8    6.00    5.83
 -10   6  -8   29.56    7.55
 -10   6  -8   36.45   10.94
 -11   7  -8   18.83   12.54
 -12   8  -8    6.92   13.60
 -13   9  -8    7.29   16.89
 -14  10  -8   10.14   16.98
   9 -14  -9   21.70   17.03
   8 -13  -9   -7.46   16.40
   7 -12  -9   18.15   13.55
   6 -11  -9    2.43   14.24
   6 -11  -9   -1.46   10.43
   5 -10  -9  113.97   13.28
   5 -10  -9   77.76    7.41
   4  -9  -9   14.00    5.80
   4  -9  -9   11.88    9.17
   3  -8  -9  135.96    7.22
   3  -8  -9  166.70   14.61
   3  -8  -9  163.31   10.02
   2  -7  -9   31.24    9.02
   2  -7  -9   25.14    4.53
   2  -7  -9   36.78   10.81
   1  -6  -9   80.37    6.22
   1  -6  -9   86.84    9.42
   1  -6  -9   91.14    4.62
   0  -5  -9    0.90    2.81
   0  -5  -9   -4.16    5.06
  -1  -4  -9  218.75   12.14
  -1  -4  -9  220.79   13.50
  -1  -4  -9  214.09   19.42
  -2  -3  -9   33.69    5.96
  -2  -3  -9   37.65    4.16
  -3  -2  -9   66.93    8.31
  -3  -2  -9   77.75    7.33
  -3  -2  -9   76.73    7.51
  -4  -1  -9  137.99    9.60
  -4  -1  -9  155.61   11.06
  -4  -1  -9  169.19   13.96
  -4  -1  -9  162.67    8.43
  -5   0  -9   -6.56    4.38
  -5   0  -9   -2.56    4.39
  -5   0  -9    9.79    4.51
  -6   1  -9   57.39    7.81
  -6   1  -9   53.28    8.17
  -6   1  -9   67.91    7.63
  -7   2  -9   72.93   13.08
  -7   2  -9   93.03   18.27
  -8   3  -9   85.61   12.11
  -8   3  -9   76.94   14.21
  -9   4  -9   37.28    9.62
  -9   4  -9   24.93   10.78
 -10   5  -9   45.59    9.09
 -10   5  -9   29.62   10.70
 -11   6  -9   14.49   11.67
 -12   7  -9   17.34   15.20
 -13   8  -9   17.63   15.96
 -14   9  -9   10.41   17.10
   8 -14 -10   10.49   18.90
   7 -13 -10   -9.77   14.70
   6 -12 -10   27.48   15.03
   5 -11 -10  -15.82   11.60
   4 -10 -10   26.17    7.37
   4 -10 -10   48.02   12.34
   3  -9 -10    4.20    5.62
   3  -9 -10    0.50    5.83
   2  -8 -10  154.64   10.23
   2  -8 -10  171.23   16.13
   1  -7 -10    1.22    6.75
   1  -7 -10    0.69    4.30
   0  -6 -10  126.18   11.25
   0  -6 -10  126.20    8.68
   0  -6 -10  115.57   14.63
   0  -6 -10  112.91   10.67
  -1  -5 -10    4.18    2.77
  -1  -5 -10   -4.12    6.59
  -1  -5 -10    4.97    3.57
  -2  -4 -10  467.70   28.62
  -2  -4 -10  517.51   46.92
  -3  -3 -10   -2.12    3.40
  -3  -3 -10   -4.48    4.36
  -4  -2 -10  410.80   36.96
  -4  -2 -10  426.75   48.06
  -4  -2 -10  397.52   34.59
  -5  -1 -10   -2.08    4.11
  -5  -1 -10   -2.50    5.36
  -5  -1 -10    7.89    5.72
  -6   0 -10  196.95   17.30
  -6   0 -10  229.53   16.68
  -6   0 -10  230.50   16.92
  -7   1 -10   -1.57    5.78
  -7   1 -10    4.78    6.38
  -7   1 -10   -3.45    6.66
  -8   2 -10  133.68   12.50
  -8   2 -10  149.36   14.45
  -9   3 -10   -0.25    6.19
  -9   3 -10    0.58    8.21
 -10   4 -10   65.01   11.35
 -10   4 -10   84.92   16.06
 -11   5 -10   -0.05   11.32
 -12   6 -10   32.55   13.96
 -13   7 -10   33.28   15.07
 -14   8 -10    1.82   17.32
   7 -14 -11   -8.11   17.27
   6 -13 -11   -1.68   15.27
   5 -12 -11   65.38   14.97
   4 -11 -11   11.96   13.34
   3 -10 -11   72.73   12.34
   2  -9 -11   -3.88    5.92
   2  -9 -11   11.89    8.66
   1  -8 -11  142.40   10.59
   1  -8 -11  132.16   10.11
   0  -7 -11   -3.57    4.97
   0  -7 -11    0.49    4.27
  -1  -6 -11   61.42    5.19
  -1  -6 -11   67.48    7.90
  -1  -6 -11   66.69    5.06
  -2  -5 -11   13.80    7.22
  -2  -5 -11    7.10    4.91
  -2  -5 -11    7.37    4.10
  -3  -4 -11   45.68    6.91
  -3  -4 -11   52.62    8.32
  -4  -3 -11   36.09    6.85
  -4  -3 -11   29.29    5.62
  -5  -2 -11   37.92    6.90
  -5  -2 -11   40.57    8.81
  -5  -2 -11   32.74    7.85
  -6  -1 -11   33.39    7.27
  -6  -1 -11   37.31    8.46
  -6  -1 -11   34.77    8.14
  -7   0 -11    0.32    7.45
  -7   0 -11   -3.58    7.05
  -7   0 -11    2.12    6.35
  -8   1 -11   78.46   11.19
  -8   1 -11   75.63   15.23
  -8   1 -11   77.34   10.97
  -9   2 -11   13.98    9.01
  -9   2 -11   15.96   10.00
  -9   2 -11   15.18    9.02
 -10   3 -11   37.19    9.74
 -10   3 -11   58.38   10.71
 -11   4 -11  -10.45   11.66
 -12   5 -11   15.95   12.82
 -13   6 -11   16.50   15.20
 -14   7 -11   24.80   19.02
   5 -13 -12    9.70   18.27
   4 -12 -12   28.99   14.68
   3 -11 -12    1.32    8.49
   2 -10 -12  131.52   20.41
   1  -9 -12    6.13    6.58
   1  -9 -12   -2.09    9.15
   0  -8 -12   54.50    9.07
   0  -8 -12   41.99   13.79
  -1  -7 -12  -12.53    8.53
  -2  -6 -12   56.46    5.67
  -2  -6 -12   71.02   10.18
  -3  -5 -12   -5.45    6.39
  -3  -5 -12   -0.59    5.44
  -4  -4 -12  929.22  109.20
  -4  -4 -12  928.78   89.56
  -5  -3 -12    5.64    6.80
  -5  -3 -12   -0.80    6.32
  -6  -2 -12   60.47   10.10
  -6  -2 -12   42.09    9.69
  -6  -2 -12   61.59    8.88
  -7  -1 -12    8.44    6.49
  -7  -1 -12   10.31    7.52
  -7  -1 -12    1.88    6.86
  -8   0 -12  131.54   17.08
  -8   0 -12  126.70   15.26
  -8   0 -12  122.07   15.18
  -9   1 -12    1.86    8.13
  -9   1 -12   -0.54    9.82
  -9   1 -12  -11.78    7.27
 -10   2 -12  154.26   18.49
 -10   2 -12  146.87   20.20
 -10   2 -12  131.45   19.08
 -11   3 -12    3.06   11.95
 -12   4 -12   10.70   11.64
 -13   5 -12   -3.10   16.01
 -14   6 -12  -16.86   17.55
   4 -13 -13    8.68   16.99
   3 -12 -13   22.75   15.03
   2 -11 -13  -11.90   12.25
   1 -10 -13   27.16   12.25
   0  -9 -13    4.35    9.75
  -1  -8 -13   -7.01    8.81
  -1  -8 -13   11.09    7.51
  -2  -7 -13   13.39    8.05
  -3  -6 -13   51.89    9.91
  -4  -5 -13   15.74    5.67
  -4  -5 -13    8.58    7.65
  -5  -4 -13   13.86    7.28
  -5  -4 -13   17.20    6.80
  -6  -3 -13   20.43    8.84
  -6  -3 -13    4.83    8.79
  -6  -3 -13    5.05    9.87
  -7  -2 -13   31.66   11.09
  -7  -2 -13   18.59   10.14
  -7  -2 -13   36.91   11.85
  -8  -1 -13    5.86    9.34
  -8  -1 -13   -1.06    7.89
  -8  -1 -13   -9.91    8.45
  -9   0 -13   10.67   10.14
  -9   0 -13    8.36   11.04
  -9   0 -13    2.61   12.11
 -10   1 -13   -4.78   10.17
 -10   1 -13    2.64   11.92
 -10   1 -13   16.60   10.48
 -11   2 -13   12.18   12.88
 -11   2 -13    8.01   12.36
 -12   3 -13    1.08   12.76
 -12   3 -13  -10.12   14.02
 -13   4 -13   10.08   16.06
   3 -13 -14   -2.00   17.23
   2 -12 -14    3.17   15.50
   1 -11 -14  -18.28   15.09
   0 -10 -14   83.48   17.07
  -1  -9 -14    2.82    8.97
  -2  -8 -14   54.34   13.01
  -3  -7 -14    4.94   11.60
  -4  -6 -14    5.86   10.51
  -5  -5 -14    4.40    9.86
  -6  -4 -14   37.26   11.28
  -6  -4 -14   36.85    9.07
  -6  -4 -14   41.24   10.71
  -7  -3 -14    9.14    9.52
  -7  -3 -14    9.39   10.83
  -7  -3 -14    7.98   10.50
  -8  -2 -14   31.94   12.03
  -8  -2 -14   23.49   10.32
  -8  -2 -14   18.66   10.60
  -9  -1 -14   -6.68    8.82
  -9  -1 -14    7.95    9.66
  -9  -1 -14  -14.44   10.63
 -10   0 -14   38.54   12.83
 -10   0 -14   64.12   13.51
 -10   0 -14   38.89   12.95
 -11   1 -14    0.17   13.44
 -11   1 -14  -13.35   12.80
 -12   2 -14    9.34   14.64
 -12   2 -14   -3.43   16.27
 -13   3 -14   -3.32   16.00
 -13   3 -14   -9.09   17.55
   1 -12 -15   51.16   17.77
   0 -11 -15    0.93   14.16
  -1 -10 -15   46.60   13.48
  -2  -9 -15   20.39   10.12
  -3  -8 -15    5.06   12.70
  -4  -7 -15    7.50   11.12
  -5  -6 -15   42.93   13.99
  -6  -5 -15   10.15   11.73
  -6  -5 -15   16.87   12.56
  -7  -4 -15   13.97   11.91
  -7  -4 -15   17.71   14.30
  -8  -3 -15   32.19   12.85
  -8  -3 -15   25.95   13.82
  -9  -2 -15    7.54   11.69
  -9  -2 -15    3.48   11.86
  -9  -2 -15   -5.33   11.43
 -10  -1 -15   15.14   15.80
 -10  -1 -15   12.74   13.67
 -10  -1 -15   11.16   28.88
 -11   0 -15   20.37   13.19
 -11   0 -15  -13.97   13.18
 -12   1 -15    6.14   15.69
 -12   1 -15    2.57   14.98
  -1 -11 -16   -7.88   17.20
  -2 -10 -16    9.74   16.43
  -3  -9 -16    3.46   13.48
  -4  -8 -16   68.07   17.81
  -5  -7 -16   -2.24   13.94
  -6  -6 -16   15.33   13.40
  -6  -6 -16   22.34   16.16
  -7  -5 -16    7.98    9.56
  -7  -5 -16    0.24   13.61
  -8  -4 -16   61.14   16.28
  -8  -4 -16   34.56   15.44
  -9  -3 -16   -6.51   16.32
  -9  -3 -16    4.72   14.92
 -10  -2 -16   11.41   11.14
 -10  -2 -16   -8.36   26.80
 -11  -1 -16   -2.01   15.67
 -11  -1 -16   -4.54   14.07
  -5  -8 -17    3.19   17.52
  -6  -7 -17  -10.77   16.21
  -6  -7 -17   -4.65   17.82
  -7  -6 -17   -8.53   18.21
  -7  -6 -17   29.28   17.73
  -8  -5 -17   -0.08   17.20
  -8  -5 -17   -7.70   17.15
  -9  -4 -17   37.07   18.56
 -13  -6 -13    9.97   20.17
 -12  -7 -13   -2.97   18.87
 -11  -8 -13  -13.16   18.93
 -10  -9 -13   -8.38   18.07
  -9 -10 -13   34.19   18.51
  -8 -11 -13   17.33   17.31
  -7 -12 -13    7.15   15.61
  -7 -12 -13   28.15   20.03
  -6 -13 -13    0.05   13.86
  -6 -13 -13  -21.22   18.59
 -15  -3 -12   14.55   18.81
 -14  -4 -12    0.30   17.50
 -14  -4 -12  -19.56   15.80
 -13  -5 -12  -19.36   15.35
 -12  -6 -12   23.66   14.19
 -11  -7 -12   -3.30   10.44
 -10  -8 -12    4.16   10.78
  -9  -9 -12   -2.33   16.80
  -8 -10 -12   19.07   17.03
  -7 -11 -12   -6.18   10.62
  -6 -12 -12   57.94   17.67
  -6 -12 -12   68.56   17.06
  -5 -13 -12   12.97   14.74
  -5 -13 -12   -0.50   16.61
  -4 -14 -12   10.90   12.25
  -4 -14 -12   18.06   15.40
 -16  -1 -11   -2.79   23.35
 -15  -2 -11  -14.79   15.09
 -15  -2 -11  -30.46   17.52
 -14  -3 -11   13.40   15.71
 -14  -3 -11    6.30   18.23
 -13  -4 -11   14.04   12.24
 -13  -4 -11   17.54   14.42
 -12  -5 -11   35.01   14.60
 -12  -5 -11   26.78   14.36
 -11  -6 -11    0.57   14.28
 -11  -6 -11   -1.59   12.99
 -10  -7 -11   30.20   13.27
  -9  -8 -11   53.53   12.12
  -8  -9 -11   21.10   13.98
  -7 -10 -11   15.04   10.84
  -6 -11 -11    9.56   13.83
  -5 -12 -11   82.00   15.96
  -5 -12 -11   70.47   16.29
  -4 -13 -11    8.50   12.11
  -4 -13 -11  -10.69   14.75
  -3 -14 -11   18.90   13.53
  -3 -14 -11   12.45   16.97
  -2 -15 -11  -22.49   16.48
  -2 -15 -11   -7.07   15.65
 -16   0 -10   20.60   23.42
 -15  -1 -10  -17.91   16.95
 -15  -1 -10   -5.50   18.20
 -14  -2 -10   -7.23   17.29
 -14  -2 -10   -5.86   15.19
 -13  -3 -10  -13.12   13.84
 -13  -3 -10   17.53   12.26
 -12  -4 -10   22.95   10.76
 -12  -4 -10   27.56   13.54
 -11  -5 -10   -1.47    9.63
 -11  -5 -10    1.89    7.65
 -10  -6 -10   30.14   11.95
 -10  -6 -10   10.43   11.24
  -9  -7 -10    4.72    8.50
  -9  -7 -10    9.71   10.28
  -8  -8 -10   48.14   12.52
  -7  -9 -10   -6.52    8.41
  -6 -10 -10   46.13   14.95
  -5 -11 -10    4.28    8.88
  -5 -11 -10   26.37   13.06
  -4 -12 -10    7.73   10.54
  -4 -12 -10   -5.65   13.32
  -3 -13 -10   -4.56   13.86
  -3 -13 -10   -6.25   10.65
  -2 -14 -10   17.38   15.84
  -2 -14 -10    2.52   11.06
  -1 -15 -10   25.54   18.53
  -1 -15 -10    0.80   12.77
   0 -16 -10  -16.93   15.87
   0 -16 -10   -3.12   15.93
 -16   1  -9    7.57   17.52
 -15   0  -9    1.76   15.53
 -14  -1  -9   -6.61   13.97
 -13  -2  -9   -8.22   11.39
 -13  -2  -9   10.59   14.05
 -12  -3  -9  108.47   13.89
 -12  -3  -9   86.37   19.23
 -11  -4  -9    7.85    9.37
 -11  -4  -9    3.04   10.71
 -10  -5  -9   54.52   11.17
 -10  -5  -9   37.61   10.15
  -9  -6  -9   87.42   14.42
  -9  -6  -9   74.73   12.37
  -8  -7  -9    6.07    6.81
  -8  -7  -9    2.94    9.38
  -7  -8  -9   30.81   10.68
  -7  -8  -9    3.97    6.83
  -6  -9  -9   59.87   13.28
  -5 -10  -9   82.18   13.44
  -4 -11  -9   -4.71    8.67
  -4 -11  -9   -0.35   11.20
  -3 -12  -9  154.27   19.99
  -3 -12  -9  189.71   21.15
  -2 -13  -9   11.61   12.68
  -2 -13  -9   23.59   11.03
  -1 -14  -9   31.57   13.18
  -1 -14  -9    3.07   13.34
   0 -15  -9   -8.85   12.06
   0 -15  -9    0.72   15.56
   1 -16  -9    1.08   17.62
   1 -16  -9    3.90   16.78
 -17   3  -8  -38.27   20.03
 -16   2  -8   21.43   15.63
 -15   1  -8   -0.82   14.12
 -14   0  -8   10.86   12.10
 -13  -1  -8  -11.22   10.08
 -12  -2  -8   60.75   13.62
 -11  -3  -8    9.41    9.28
 -11  -3  -8   -3.55    8.67
 -10  -4  -8   35.11    8.91
 -10  -4  -8   24.84    8.98
  -9  -5  -8   -8.33    9.00
  -9  -5  -8   -5.70    7.63
  -8  -6  -8  102.54   17.84
  -8  -6  -8   96.02   12.00
   7   7   8    5.58    7.68
  -7  -7  -8   14.76    8.04
  -7  -7  -8   -1.33    4.75
  -6  -8  -8  156.72   17.42
  -6  -8  -8  155.35   18.68
  -5  -9  -8    7.49    8.89
  -5  -9  -8    2.30    5.16
  -4 -10  -8   44.16   11.15
  -4 -10  -8   45.45    9.26
  -3 -11  -8    1.37    6.84
  -3 -11  -8    5.74    8.22
  -2 -12  -8   69.00   10.46
  -2 -12  -8   64.69   10.62
  -1 -13  -8    4.26   12.30
  -1 -13  -8    5.04    9.92
   0 -14  -8   14.50   10.96
   0 -14  -8   26.12   12.15
   1 -15  -8   -6.64   14.13
   1 -15  -8   12.65   13.79
   2 -16  -8   21.19   12.69
   2 -16  -8   23.24   16.93
   3 -17  -8  -14.90   18.36
   3 -17  -8    9.97   18.72
 -17   4  -7   28.36   19.69
 -16   3  -7   26.71   16.87
 -15   2  -7  -19.52   15.41
 -14   1  -7   24.45   13.51
 -13   0  -7    5.50   10.42
 -12  -1  -7   20.27    8.75
 -11  -2  -7   13.34    8.34
 -10  -3  -7   17.00    8.14
 -10  -3  -7   -7.30    8.46
 -10  -3  -7    5.44    8.40
  -9  -4  -7   23.90   10.13
  -9  -4  -7    9.13    6.12
  -9  -4  -7   13.31    7.25
   8   5   7   44.84    8.88
  -8  -5  -7   50.22    9.75
  -8  -5  -7   45.81    8.81
   7   6   7  149.52   11.54
  -7  -6  -7  131.44   16.85
  -7  -6  -7  114.44   14.85
   6   7   7   93.02   12.32
  -6  -7  -7   84.64   11.71
  -6  -7  -7  108.51    9.57
   5   8   7   74.50    5.98
  -5  -8  -7   56.79   10.24
  -5  -8  -7   53.91    6.06
  -4  -9  -7    7.27    6.16
  -3 -10  -7   33.48    8.54
  -3 -10  -7   40.74    9.35
  -2 -11  -7    0.03    7.58
  -2 -11  -7   16.30    7.67
  -1 -12  -7   23.49   10.69
  -1 -12  -7   18.11    9.82
   0 -13  -7   11.45   10.19
   0 -13  -7   10.46    9.11
   1 -14  -7   36.89   11.36
   1 -14  -7   -7.26   12.03
   2 -15  -7    3.85   14.83
   2 -15  -7    4.51   11.69
   3 -16  -7   42.22   13.58
   3 -16  -7   -4.43   18.43
   4 -17  -7   -5.97   12.25
   4 -17  -7  -12.63   15.69
 -17   5  -6    0.33   17.65
 -16   4  -6   62.41   17.79
 -15   3  -6   17.20   14.61
 -14   2  -6   28.38   11.45
 -13   1  -6   -6.09   10.19
 -12   0  -6  169.59   21.71
 -11  -1  -6    1.55    9.54
 -11  -1  -6    1.97    7.26
 -11  -1  -6    2.51    3.75
 -10  -2  -6   74.51   10.07
 -10  -2  -6   62.16    7.43
  -9  -3  -6    1.79    4.68
  -9  -3  -6   -5.96    5.60
  -9  -3  -6   -0.13    6.22
   8   4   6  254.89   23.11
  -8  -4  -6  253.22   21.04
  -8  -4  -6  272.70   24.08
  -8  -4  -6  272.83   31.46
   7   5   6    3.21    5.72
  -7  -5  -6    3.99    5.02
  -7  -5  -6    3.40    6.14
  -7  -5  -6    4.42    6.14
   6   6   6   10.51    4.67
  -6  -6  -6   12.62    6.66
  -6  -6  -6   15.00    4.35
   5   7   6    4.07    3.88
  -5  -7  -6   -0.21    4.51
  -5  -7  -6    2.14    3.78
   4   8   6  277.43   13.40
  -4  -8  -6  293.36   20.79
  -4  -8  -6  252.43   19.59
  -3  -9  -6   -7.11    6.10
  -3  -9  -6   -3.49    5.76
  -2 -10  -6   98.55   10.95
  -2 -10  -6   87.43    9.47
  -1 -11  -6    9.09    6.78
  -1 -11  -6   -7.31    5.27
   0 -12  -6   93.74   13.53
   0 -12  -6  108.20   16.86
   1 -13  -6   -0.36    7.13
   1 -13  -6    7.99    9.87
   2 -14  -6   12.20   12.63
   2 -14  -6   19.37   10.67
   3 -15  -6   18.57   13.43
   3 -15  -6  -10.27   11.49
   4 -16  -6    6.01   12.68
   4 -16  -6   12.64   15.57
   5 -17  -6    4.56   13.85
   5 -17  -6  -16.45   16.90
 -17   6  -5   14.42   17.86
 -16   5  -5   -7.17   16.56
 -15   4  -5   19.52   14.51
 -14   3  -5   16.39   12.21
 -13   2  -5   12.88    9.74
 -12   1  -5   44.65    9.95
 -11   0  -5    0.95    2.64
 -11   0  -5   -0.42    2.62
 -11   0  -5    6.74    7.65
 -10  -1  -5   57.52    9.67
 -10  -1  -5   45.26    5.45
  -9  -2  -5   34.94    5.28
  -9  -2  -5   23.92    6.62
   8   3   5   10.63    7.12
  -8  -3  -5   10.67    6.46
  -8  -3  -5   10.89    4.81
   7   4   5    4.14    5.29
  -7  -4  -5    2.92    4.64
  -7  -4  -5   -0.40    4.01
  -7  -4  -5    0.99    4.59
   6   5   5   22.12    4.92
  -6  -5  -5   15.17    6.94
  -6  -5  -5   16.65    4.28
  -6  -5  -5   27.96    6.43
   5   6   5   20.87    4.36
  -5  -6  -5   21.36    6.49
  -5  -6  -5   21.85    4.83
  -5  -6  -5   30.43    5.93
   4   7   5    7.14    2.99
  -4  -7  -5    7.93    5.94
  -4  -7  -5    2.30    2.80
   3   8   5   28.24    3.07
  -3  -8  -5   34.93    6.04
  -2  -9  -5   12.69    6.41
  -2  -9  -5   19.31    6.06
  -1 -10  -5   82.09    7.22
  -1 -10  -5   90.79    8.14
   0 -11  -5    5.32    7.42
   0 -11  -5    1.40    6.07
  -1  12   5   68.78    3.09
  -1  12   5   65.47    3.95
   1 -12  -5   65.54   10.58
   1 -12  -5   62.60    8.65
   2 -13  -5    0.13   11.21
   2 -13  -5   10.11    8.03
   3 -14  -5   24.44    9.38
   3 -14  -5    7.61   12.12
   4 -15  -5    5.27   12.38
   4 -15  -5    1.33   10.67
   5 -16  -5   15.98   18.50
   5 -16  -5   22.73   13.70
   6 -17  -5    5.03   19.71
   6 -17  -5   -0.85   14.09
 -17   7  -4   13.53   17.28
 -16   6  -4   15.53   18.24
 -15   5  -4  -12.16   14.47
 -14   4  -4   26.83   14.12
 -13   3  -4    6.83   10.06
 -12   2  -4  187.36   16.76
 -11   1  -4    1.37    7.45
 -10   0  -4   40.50    3.30
 -10   0  -4   56.49    8.59
 -10   0  -4   43.09    3.18
  -9  -1  -4    2.39    2.79
  -9  -1  -4    2.17    5.68
   8   2   4  120.69   11.46
  -8  -2  -4  127.89   14.81
  -8  -2  -4  121.57   15.66
   7   3   4    2.83    5.65
  -7  -3  -4   -4.11    3.56
  -7  -3  -4    2.47    4.18
   6   4   4  464.90   18.02
  -6  -4  -4  491.02   30.93
  -6  -4  -4  471.29   30.65
  -6  -4  -4  479.83   18.46
   5   5   4    0.15    2.78
  -5  -5  -4   12.36    5.07
  -5  -5  -4   -1.86    3.57
  -5  -5  -4   -8.60    5.37
   4   6   4  492.10   32.88
   4   6   4  515.46   11.91
  -4  -6  -4  516.65   36.43
  -4  -6  -4  536.85   29.36
  -4  -6  -4  548.07   16.75
   3   7   4    5.23    5.38
   3   7   4    1.33    2.19
  -3  -7  -4   -2.32    2.03
  -3  -7  -4   -0.28    3.18
  -3  -7  -4    4.89    6.32
   2   8   4  244.79   11.64
  -2  -8  -4  230.56   14.03
  -2  -8  -4  254.54   16.20
   1   9   4    0.21    1.67
   1   9   4   -0.07    1.72
  -1  -9  -4   -0.81    5.08
  -1  -9  -4    2.23    3.87
   0  10   4   61.37    3.74
   0  10   4   54.19    4.05
   0 -10  -4   57.52    7.86
   0 -10  -4   61.38    7.14
  -1  11   4    1.39    3.09
  -1  11   4   -3.68    3.07
   1 -11  -4    0.16    6.18
   1 -11  -4    3.26    6.66
  -2  12   4  225.70    9.06
   2 -12  -4  181.82   13.26
   2 -12  -4  190.06   13.61
  -3  13   4    1.51    5.22
   3 -13  -4   12.80    7.85
   3 -13  -4  -19.59    9.01
   4 -14  -4    7.38   10.93
   4 -14  -4   -3.96    8.49
   5 -15  -4   -2.37   14.64
   5 -15  -4   -7.05   11.41
   6 -16  -4   -4.79   17.17
   6 -16  -4   13.84   11.93
   7 -17  -4   15.89   17.48
   7 -17  -4   17.01   16.16
 -16   7  -3   25.86   17.92
 -15   6  -3   35.85   14.85
 -14   5  -3   38.76   11.82
 -13   4  -3   18.85    9.70
 -12   3  -3   40.67   10.52
 -11   2  -3   31.83    9.06
 -10   1  -3    8.96    6.38
  -9   0  -3   -0.32    1.42
  -9   0  -3   -2.52    1.50
  -9   0  -3   -0.79    5.33
   8   1   3  207.40   15.19
  -8  -1  -3  176.40   17.41
  -8  -1  -3  192.46    8.00
   7   2   3  343.15   23.66
  -7  -2  -3  326.83   37.90
  -7  -2  -3  350.28   20.33
   6   3   3   35.48    6.06
  -6  -3  -3   33.41    3.61
  -6  -3  -3   45.47    5.30
   5   4   3   79.14    5.39
  -5  -4  -3   78.02    6.95
  -5  -4  -3   89.59    6.62
  -5  -4  -3   73.19    7.44
   4   5   3   47.68    4.37
  -4  -5  -3   39.84    5.94
  -4  -5  -3   60.68    6.12
  -4  -5  -3   51.78    5.12
   3   6   3   56.07    5.17
   3   6   3   50.04    6.56
   3   6   3   51.19    3.34
  -3  -6  -3   46.90    4.50
  -3  -6  -3   53.28    7.28
  -3  -6  -3   52.02    5.85
   2   7   3  188.46   25.92
   2   7   3  235.17   13.81
  -2  -7  -3  230.69   18.83
  -2  -7  -3  237.74   23.80
  -2  -7  -3  222.27   36.40
   1   8   3  341.95   12.82
   1   8   3  325.97   25.29
   1   8   3  314.24   13.36
  -1  -8  -3  329.15   15.42
  -1  -8  -3  364.01   21.77
   0   9   3   -0.66    4.78
   0   9   3    1.68    2.33
   0   9   3    0.58    2.56
   0  -9  -3   -5.12    4.81
   0  -9  -3    6.30    5.36
  -1  10   3   19.22    3.26
  -1  10   3   11.97    5.72
   1 -10  -3   13.78    6.12
   1 -10  -3   15.45    5.70
  -2  11   3   12.87    4.18
   2 -11  -3    7.31    7.32
   2 -11  -3    7.47    6.20
  -3  12   3   94.40    7.80
   3 -12  -3   87.17   12.79
   3 -12  -3   74.38    9.32
  -4  13   3    4.10    5.85
   4 -13  -3    3.78    8.76
   4 -13  -3   -3.81    7.98
  -5  14   3   45.49    8.92
   5 -14  -3   37.43   10.71
   5 -14  -3   62.80   14.52
   6 -15  -3   -7.15    9.62
   6 -15  -3   -1.52   10.24
   7 -16  -3   31.30   15.60
   7 -16  -3   15.65   15.86
   8 -17  -3  -15.81   14.20
   8 -17  -3   -5.51   10.76
 -16   8  -2   -0.40   16.23
 -15   7  -2   31.08   14.15
 -14   6  -2   17.49   12.44
 -13   5  -2    6.75    9.86
 -12   4  -2  110.50   21.70
 -11   3  -2   -9.46    7.09
 -10   2  -2   33.74    6.93
  -9   1  -2   -2.20    5.74
   8   0   2  432.55   19.78
  -8   0  -2  427.79   15.01
  -8   0  -2  426.40   60.94
  -8   0  -2  435.56   31.15
   7   1   2   -3.15    4.58
  -7  -1  -2   -0.44    1.77
  -7  -1  -2   -1.03    4.64
   6   2   2   77.45    6.22
  -6  -2  -2   72.37    7.80
  -6  -2  -2   71.22    3.78
   5   3   2    1.34    3.01
   5   3   2    5.55    3.31
  -5  -3  -2    6.15    4.09
  -5  -3  -2   -3.62    2.77
   4   4   2  472.18   28.73
   4   4   2  458.27   24.80
  -4  -4  -2  463.88   36.76
  -4  -4  -2  452.10   38.69
  -4  -4  -2  459.50   19.44
   3   5   2   -2.60    3.63
   3   5   2   -1.32    2.32
  -3  -5  -2   -2.31    3.30
  -3  -5  -2   -6.28    2.34
  -3  -5  -2   -1.14    4.32
   2   6   2   98.15    7.76
   2   6   2   97.11    7.11
   2   6   2   96.56    4.19
  -2  -6  -2   96.08    8.44
  -2  -6  -2  102.06    9.32
  -2  -6  -2  100.91    7.59
   1   7   2   -1.64    4.03
   1   7   2    0.72    4.04
   1   7   2   -2.50    2.01
  -1  -7  -2   -0.42    5.23
  -1  -7  -2   -0.73    3.21
  -1  -7  -2   -2.71    4.10
   0   8   2  441.84   19.11
   0   8   2  446.53   35.47
   0  -8  -2  456.36   24.36
   0  -8  -2  449.33   24.60
   0  -8  -2  406.75   38.19
  -1   9   2   -0.36    4.29
  -1   9   2    1.55    2.51
   1  -9  -2    3.52    5.01
   1  -9  -2    0.11    4.26
  -2  10   2   16.69    4.67
  -2  10   2   18.03    6.18
   2 -10  -2   15.18    5.42
   2 -10  -2    8.81    6.40
  -3  11   2   -4.44    4.78
  -3  11   2    5.76    5.71
   3 -11  -2   10.94    6.09
   3 -11  -2  -10.15    6.76
  -4  12   2   86.17   13.37
   4 -12  -2   84.31   17.76
   4 -12  -2   80.71   16.36
  -5  13   2    0.24    6.02
   5 -13  -2    5.59    9.98
   5 -13  -2   -3.58    8.53
  -6  14   2   23.50    9.45
   6 -14  -2   30.51   10.18
   6 -14  -2   39.59   12.43
   7 -15  -2   14.96   11.60
   7 -15  -2    9.29   13.75
   8 -16  -2    3.84   16.91
   8 -16  -2    1.92   13.37
 -16   9  -1   16.32   16.86
 -15   8  -1   -9.08   14.29
 -14   7  -1   43.45   15.83
 -13   6  -1   23.18   12.25
 -12   5  -1   99.96   13.86
 -11   4  -1   15.55    8.25
 -10   3  -1   19.09    7.15
  -9   2  -1   52.72    9.16
   8  -1   1  118.69    9.39
  -8   1  -1  106.06   11.10
  -8   1  -1   99.47    8.84
  -8   1  -1  103.58    9.77
   7   0   1   -2.02    5.12
  -7   0  -1   -2.48    0.97
  -7   0  -1   -1.11    4.10
   6   1   1   36.36    5.36
   6   1   1   32.30    2.66
  -6  -1  -1   34.99    2.34
  -6  -1  -1   28.17    4.67
   5   2   1  821.35   77.30
   5   2   1  812.41   36.26
  -5  -2  -1  864.34   26.13
  -5  -2  -1  824.90   79.48
   4   3   1   56.85    5.27
   4   3   1   48.37    3.88
  -4  -3  -1   54.82    4.43
  -4  -3  -1   54.44    4.04
   3   4   1   87.03    4.12
   3   4   1   80.69    4.82
   3   4   1   84.02    5.83
  -3  -4  -1   86.57    5.04
  -3  -4  -1   80.47    6.30
  -3  -4  -1   81.44    5.76
   2   5   1  589.81   71.76
   2   5   1  612.95   46.52
   2   5   1  624.76   33.60
  -2  -5  -1  586.47   47.86
  -2  -5  -1  604.90   44.54
  -2  -5  -1  596.00   89.29
  -2  -5  -1  628.13   19.59
   1   6   1   52.23    3.79
   1   6   1   54.42    5.01
   1   6   1   45.76    4.65
  -1  -6  -1   51.20    4.59
  -1  -6  -1   56.40    5.97
  -1  -6  -1   50.72    4.76
   0   7   1    4.86    4.24
   0   7   1    0.91    3.30
   0   7   1   -1.86    4.35
   0  -7  -1    2.45    4.05
   0  -7  -1   -4.87    4.84
   0  -7  -1    3.13    3.86
  -1   8   1  226.14   17.95
  -1   8   1  208.51   17.73
  -1   8   1  202.53   12.91
   1  -8  -1  191.27   23.41
   1  -8  -1  215.93   12.83
   1  -8  -1  232.81   10.61
  -2   9   1   34.95    5.63
  -2   9   1   29.60    6.81
  -2   9   1   17.79    7.26
   2  -9  -1   30.48    6.61
   2  -9  -1   22.00    8.33
  -3  10   1   30.29    5.50
  -3  10   1   25.08    5.55
   3 -10  -1   12.43    6.12
   3 -10  -1   22.13    4.90
  -4  11   1    2.44    6.66
  -4  11   1    1.23    6.89
   4 -11  -1    7.46    6.84
   4 -11  -1   17.80    7.59
  -5  12   1  132.99   14.92
  -5  12   1  154.88   11.35
   5 -12  -1  159.39   13.54
   5 -12  -1  153.85   11.65
  -6  13   1    7.69    8.86
   6 -13  -1   11.34    9.43
   6 -13  -1  -10.16    9.19
  -7  14   1   44.47   12.44
   7 -14  -1   60.59   12.95
   7 -14  -1   74.64   12.34
  -8  15   1    3.52   14.70
   8 -15  -1   30.80   15.15
   8 -15  -1   -2.89   12.69
   9 -16  -1   -0.43   17.30
   9 -16  -1   38.85   17.70
 -16  10   0   14.25   20.36
 -15   9   0  -11.19   15.47
 -14   8   0   28.94   13.13
 -13   7   0    0.00   13.47
 -12   6   0   48.05   11.03
 -11   5   0    4.96    7.21
 -10   4   0   75.56    7.99
  -9   3   0   -9.69    6.32
   8  -2   0  358.57   18.91
  -8   2   0  381.33   22.07
  -8   2   0  343.91   16.37
  -8   2   0  347.75   14.83
   7  -1   0    4.15    4.80
  -7   1   0   -0.60    4.12
  -7   1   0  -10.77    4.79
  -7   1   0   10.93    5.89
   6   0   0 2295.15   59.79
   6   0   0 2546.42   76.62
  -6   0   0 2556.45  120.55
  -6   0   0 2634.48  109.34
   5   1   0    4.26    3.05
   5   1   0   -3.67    1.47
  -5  -1   0   -2.74    3.10
  -5  -1   0    0.19    1.64
   4   2   0  437.63   17.37
   4   2   0  415.11   11.50
  -4  -2   0  434.47   21.65
  -4  -2   0  427.08   17.10
   3   3   0   -2.98    2.36
   3   3   0   -0.19    2.32
  -3  -3   0   -2.61    2.23
  -3  -3   0    1.40    2.57
  -3  -3   0   -1.14    2.40
   2   4   0  557.62   19.83
   2   4   0  561.03   18.18
   2   4   0  560.60   26.92
  -2  -4   0  556.59   15.23
  -2  -4   0  547.43   18.88
  -2  -4   0  571.60   21.61
  -2  -4   0  569.02   18.52
   1   5   0   -2.87    2.74
   1   5   0   -0.85    2.21
   1   5   0   -4.15    2.56
   1   5   0   -5.33    2.08
  -1  -5   0    0.26    2.37
  -1  -5   0   -3.62    3.01
  -1  -5   0    0.16    2.69
   0   6   0 2728.02   66.86
   0   6   0 2781.55   84.67
   0   6   0 2795.91   73.15
   0  -6   0 2807.92  111.21
   0  -6   0 2855.14  109.88
   0  -6   0 2747.29   83.49
  -1   7   0    0.87    4.08
  -1   7   0   -2.93    3.14
  -1   7   0   -0.81    4.45
   1  -7   0    1.63    3.76
   1  -7   0    3.89    3.67
   1  -7   0    4.76    3.85
  -2   8   0  472.43   18.62
  -2   8   0  454.42   11.44
  -2   8   0  442.19   21.99
  -2   8   0  475.36   22.25
   2  -8   0  464.33   11.17
   2  -8   0  484.75   12.33
   2  -8   0  496.54   21.00
  -3   9   0   -8.24    3.71
  -3   9   0   -8.24    4.40
  -3   9   0   -1.20    4.89
   3  -9   0   -4.50    3.48
   3  -9   0    1.73    4.41
  -4  10   0  122.32    9.81
  -4  10   0  122.77    9.55
   4 -10   0  128.25   10.87
   4 -10   0  104.97    9.34
  -5  11   0  -10.03    6.70
  -5  11   0   -0.50    5.61
   5 -11   0    0.03    6.85
   5 -11   0   -6.09    7.01
  -6  12   0   22.21    8.13
  -6  12   0   39.66    8.03
   6 -12   0   19.80    9.73
   6 -12   0   28.59   10.45
  -7  13   0    2.00    7.99
   7 -13   0   17.39    8.08
   7 -13   0  -15.83    9.26
  -8  14   0   34.18   11.23
   8 -14   0   11.59   11.48
   8 -14   0   13.00   13.23
  -9  15   0   -0.39   13.31
   9 -15   0   -1.90   13.38
   9 -15   0    9.74   11.74
  10 -16   0   12.77   18.21
  10 -16   0   18.22   17.43
 -15  10   1  -13.33   17.57
 -14   9   1   14.75   12.41
 -13   8   1   24.69   13.84
 -12   7   1    2.77    9.61
  11  -6  -1  249.89   11.13
 -11   6   1  246.48   30.03
  10  -5  -1  158.01   10.84
 -10   5   1  164.52   13.42
   9  -4  -1  119.24    8.92
   9  -4  -1  128.62   13.19
  -9   4   1  118.00   15.13
   8  -3  -1   36.04    3.26
   8  -3  -1   44.41    2.60
   8  -3  -1   30.12    7.51
  -8   3   1   52.48    6.17
  -8   3   1   48.14    8.07
   7  -2  -1  395.20   37.17
   7  -2  -1  430.96   51.59
  -7   2   1  411.51  101.59
  -7   2   1  406.94   42.62
  -7   2   1  453.01   73.00
   6  -1  -1   34.01    1.90
   6  -1  -1   31.68    4.86
  -6   1   1   40.15    5.61
  -6   1   1   32.84    4.21
  -6   1   1   37.51    4.65
   5   0  -1    1.58    2.90
   5   0  -1    0.31    1.57
  -5   0   1    0.85    2.84
  -5   0   1   -1.49    1.65
  -5   0   1    2.21    3.12
   4   1  -1  400.60   22.66
   4   1  -1  427.80   25.36
  -4  -1   1  400.42   27.68
  -4  -1   1  437.48   17.02
   3   2  -1  338.22   17.21
   3   2  -1  351.07   25.67
  -3  -2   1  339.81   15.07
  -3  -2   1  347.43   22.14
   2   3  -1  190.34   13.98
   2   3  -1  187.87   10.11
  -2  -3   1  195.46   12.10
  -2  -3   1  187.48    8.09
  -2  -3   1  191.64    9.74
  -2  -3   1  196.18    6.74
   1   4  -1  810.30   72.07
   1   4  -1  799.03   52.32
   1   4  -1  817.73   44.76
   1   4  -1  777.03   22.72
  -1  -4   1  804.58   51.12
  -1  -4   1  784.64   60.08
  -1  -4   1  816.08   45.99
   0   5  -1    1.77    1.89
   0   5  -1   -2.70    2.98
   0   5  -1    1.94    2.75
   0  -5   1   -3.62    3.51
   0  -5   1    0.86    2.18
   0  -5   1    0.30    3.02
  -1   6  -1   52.71    4.03
  -1   6  -1   46.48    4.14
  -1   6  -1   44.65    5.35
   1  -6   1   49.25    4.14
   1  -6   1   46.18    4.88
   1  -6   1   48.14    3.60
  -2   7  -1  305.85   27.52
  -2   7  -1  300.85   50.53
  -2   7  -1  258.20   59.12
   2  -7   1  283.69   60.47
   2  -7   1  281.23   49.32
   2  -7   1  265.52   44.47
  -3   8  -1   86.95    6.94
  -3   8  -1   70.32    7.41
  -3   8  -1   72.43    5.98
   3  -8   1   75.70    6.43
   3  -8   1   91.16    7.30
   3  -8   1   74.53    9.30
  -4   9  -1   46.96   10.88
  -4   9  -1   51.48    6.44
   4  -9   1   72.16   12.06
   4  -9   1   49.56   10.86
   4  -9   1   62.83   11.43
  -5  10  -1  242.40   20.42
  -5  10  -1  233.23   20.94
   5 -10   1  250.13   23.06
   5 -10   1  201.34   21.80
  -6  11  -1  115.85   13.85
  -6  11  -1  136.44   16.17
   6 -11   1   98.34   18.33
   6 -11   1   96.45   20.81
  -7  12  -1   16.92    7.88
  -7  12  -1   15.07    7.87
   7 -12   1    6.46    8.57
   7 -12   1   26.98    7.28
  -8  13  -1   18.08    9.66
   8 -13   1   13.86   10.41
   8 -13   1   13.80   11.28
  -9  14  -1   20.75   12.74
   9 -14   1   11.09   12.41
   9 -14   1   11.89   14.36
 -10  15  -1   19.47   15.15
  10 -15   1   18.92   16.00
  10 -15   1   14.18   16.71
 -15  11   2   -4.37   16.91
 -14  10   2    9.39   18.20
 -13   9   2   -1.83   12.71
  12  -8  -2  191.95   25.96
  12  -8  -2  179.60   18.52
 -12   8   2  175.09   20.66
  11  -7  -2   -2.21    6.89
  11  -7  -2    0.92    6.29
 -11   7   2    4.06    8.57
  10  -6  -2    0.17    5.36
  10  -6  -2   17.55    7.33
  10  -6  -2   12.60    6.37
 -10   6   2    7.78    6.56
   9  -5  -2   -5.73    3.87
   9  -5  -2    2.33    4.75
   9  -5  -2    7.92    6.23
  -9   5   2    7.82    5.57
  -9   5   2  -11.15   13.73
   8  -4  -2  547.79   24.69
   8  -4  -2  482.83   51.93
   8  -4  -2  493.81   40.37
   8  -4  -2  485.48   48.94
  -8   4   2  503.59   63.07
  -8   4   2  527.59   45.58
   7  -3  -2    6.13    5.16
   7  -3  -2   -2.14    4.29
  -7   3   2    5.00    4.45
  -7   3   2   -1.33    4.29
  -7   3   2   -4.69    5.20
   6  -2  -2   61.38    6.32
   6  -2  -2   66.47    8.11
   6  -2  -2   75.25    7.11
  -6   2   2   72.55    7.63
  -6   2   2   54.10    7.37
  -6   2   2   81.65    6.94
   5  -1  -2   -0.10    3.23
   5  -1  -2    1.49    2.13
   5  -1  -2   -6.22    3.42
  -5   1   2    2.50    3.26
  -5   1   2    2.03    2.37
  -5   1   2    2.47    3.04
   4   0  -2 1181.04   72.14
   4   0  -2 1074.76   53.40
   4   0  -2 1098.00   61.25
  -4   0   2 1133.03   57.64
  -4   0   2 1195.39   78.27
  -4   0   2 1194.29   82.06
   3   1  -2    1.43    1.81
   3   1  -2   -0.73    2.60
  -3  -1   2    0.79    2.38
  -3  -1   2    1.47    3.11
  -3  -1   2    1.56    2.18
   2   2  -2   -1.39    2.33
   2   2  -2   -0.92    2.12
  -2  -2   2   -0.69    1.96
  -2  -2   2   -0.91    2.42
  -2  -2   2    3.09    3.01
   1   3  -2    2.00    2.22
   1   3  -2   -0.29    2.43
   1   3  -2    3.66    2.74
  -1  -3   2    0.63    2.13
  -1  -3   2    2.60    2.62
  -1  -3   2    3.13    1.04
   0   4  -2  996.94   35.80
   0   4  -2 1013.46   67.63
   0   4  -2 1035.03   38.42
   0  -4   2 1037.44   52.44
   0  -4   2 1015.94   50.61
   0  -4   2 1002.44   46.25
  -1   5  -2    2.72    2.08
  -1   5  -2   -0.27    2.98
  -1   5  -2   -5.37    2.92
   1  -5   2   -1.09    2.74
   1  -5   2   -3.90    2.62
   1  -5   2   -1.55    2.29
  -2   6  -2  123.28    6.82
  -2   6  -2   98.39    7.86
  -2   6  -2  103.13    7.68
   2  -6   2   96.90    5.93
   2  -6   2   95.43    8.80
   2  -6   2  103.45    6.85
  -3   7  -2    3.74    4.69
  -3   7  -2    4.16    3.70
  -3   7  -2   -1.80    3.80
  -3   7  -2   -1.69    4.18
   3  -7   2   -1.97    4.49
   3  -7   2   -1.31    3.82
   3  -7   2    2.68    3.26
  -4   8  -2  556.74   34.40
  -4   8  -2  573.97   30.31
  -4   8  -2  569.91   26.58
   4  -8   2  563.41   36.24
   4  -8   2  564.58   37.75
   4  -8   2  566.14   32.11
  -5   9  -2   -1.54    6.28
  -5   9  -2   -4.72    4.34
   5  -9   2    1.43    6.12
   5  -9   2   10.76    7.62
   5  -9   2    0.20    5.18
  -6  10  -2   24.14    6.79
  -6  10  -2   25.58    6.87
   6 -10   2   17.59    6.75
   6 -10   2   23.48    7.22
  -7  11  -2    3.62    7.34
  -7  11  -2   -7.60    6.71
   7 -11   2    7.95    7.33
   7 -11   2   13.56    5.67
  -8  12  -2  139.70   13.21
  -8  12  -2  153.56   18.44
   8 -12   2  165.07   18.39
   8 -12   2  181.82   14.54
  -9  13  -2   -2.20   10.28
  -9  13  -2   -9.13    8.90
   9 -13   2    9.12   12.31
   9 -13   2   -7.79   11.74
 -10  14  -2    5.11   12.94
  10 -14   2   -2.10   15.22
  10 -14   2   14.64   13.55
 -11  15  -2   28.37   14.70
  11 -15   2   12.40   17.75
 -14  11   3    6.66   15.86
  13 -10  -3    6.87   14.18
  13 -10  -3    1.94    7.58
 -13  10   3   14.01   13.81
  12  -9  -3   27.12    9.85
  12  -9  -3    1.67   11.36
 -12   9   3   18.25   12.00
  11  -8  -3  109.81   11.56
  11  -8  -3   98.05   12.53
 -11   8   3   94.37   14.41
  10  -7  -3   78.46   11.20
  10  -7  -3  108.93   10.35
  10  -7  -3   83.37   17.87
 -10   7   3  102.51   11.10
   9  -6  -3  157.23   12.39
   9  -6  -3  173.60   15.49
   9  -6  -3  162.06   15.86
  -9   6   3  155.01   14.17
   8  -5  -3    3.81    4.45
   8  -5  -3    6.73    5.95
   8  -5  -3   -0.05    4.86
  -8   5   3    1.02    5.21
  -8   5   3   -2.55    5.37
   7  -4  -3  252.91   16.42
   7  -4  -3  240.90   15.90
   7  -4  -3  243.74   13.41
  -7   4   3  242.03   14.07
  -7   4   3  193.59   24.55
   6  -3  -3   41.74    3.80
   6  -3  -3   28.32    5.24
   6  -3  -3   35.17    5.58
  -6   3   3   37.91    4.82
  -6   3   3   42.73    6.44
  -6   3   3   41.36    4.57
   5  -2  -3  333.56   62.33
   5  -2  -3  381.02   36.01
  -5   2   3  337.91   63.76
  -5   2   3  372.21   39.28
  -5   2   3  362.49   35.88
   4  -1  -3  318.81   15.48
   4  -1  -3  328.62   15.77
   4  -1  -3  322.00   17.99
  -4   1   3  305.22   13.97
  -4   1   3  309.87   16.18
  -4   1   3  301.33   15.98
   3   0  -3    1.12    1.94
   3   0  -3   -2.91    2.47
  -3   0   3    0.61    2.72
  -3   0   3   -2.10    2.43
  -3   0   3    0.30    2.30
   2   1  -3  166.36    7.47
   2   1  -3  159.35    9.27
   2   1  -3  171.52    8.27
  -2  -1   3  167.79   10.48
  -2  -1   3  162.92    7.02
  -2  -1   3  162.74    7.66
  -2  -1   3  161.71    7.57
   1   2  -3  306.01   18.10
   1   2  -3  315.47   16.43
   1   2  -3  314.28   13.91
  -1  -2   3  309.27   17.31
  -1  -2   3  305.90   21.44
   0   3  -3   -0.67    2.64
   0   3  -3    2.62    2.44
   0   3  -3    0.50    0.86
   0  -3   3   -1.55    2.18
   0  -3   3   -6.38    2.91
  -1   4  -3  524.58   16.69
  -1   4  -3  532.67   26.54
  -1   4  -3  526.14   21.70
   1  -4   3  512.43   29.78
   1  -4   3  499.40   24.53
   1  -4   3  516.24   29.53
  -2   5  -3  249.43   38.31
  -2   5  -3  241.72   35.18
  -2   5  -3  241.34   25.64
   2  -5   3  228.45   43.49
   2  -5   3  263.88   31.00
   2  -5   3  234.67   25.78
  -3   6  -3   51.45    5.40
  -3   6  -3   59.73    8.06
  -3   6  -3   53.81    4.80
  -3   6  -3   53.77    7.29
   3  -6   3   51.57    6.67
   3  -6   3   58.28    6.38
   3  -6   3   58.59    4.80
  -4   7  -3  130.46   15.11
  -4   7  -3  101.28   15.40
  -4   7  -3  125.99   11.51
   4  -7   3  116.60   11.05
   4  -7   3  123.34    9.43
   4  -7   3  121.80    9.19
  -5   8  -3    5.92    5.08
  -5   8  -3   13.14    6.59
  -5   8  -3   -4.75    4.52
   5  -8   3    7.21    5.65
   5  -8   3    6.63    4.83
   5  -8   3    2.40    6.87
  -6   9  -3   69.32   13.70
  -6   9  -3   71.66    8.92
   6  -9   3   83.11    8.81
   6  -9   3   88.78   10.57
   6  -9   3   80.24   13.42
  -7  10  -3  126.22   13.88
  -7  10  -3  114.02   10.44
   7 -10   3  128.35   15.43
   7 -10   3  144.97   11.95
  -8  11  -3   28.25   10.68
  -8  11  -3   34.76    8.51
   8 -11   3   35.85   10.51
   8 -11   3   38.42   11.02
  -9  12  -3   22.73    8.14
  -9  12  -3   27.77   10.55
   9 -12   3    2.06   11.43
 -10  13  -3    3.55   12.67
  10 -13   3  -16.20   13.94
 -11  14  -3   11.47   16.72
  11 -14   3  -11.17   15.99
  14 -12  -4  -27.53   18.43
 -14  12   4   32.06   17.56
  13 -11  -4    3.23   11.68
  13 -11  -4    4.41   16.07
 -13  11   4  -17.11   14.10
  12 -10  -4   18.88   11.87
  12 -10  -4   41.74   14.18
 -12  10   4   43.14   14.49
  11  -9  -4   11.31    9.39
  11  -9  -4    8.25   11.12
 -11   9   4   16.97    8.83
  10  -8  -4   60.63    9.69
  10  -8  -4   70.42   12.19
 -10   8   4   93.43   10.23
   9  -7  -4    2.41    5.90
   9  -7  -4   -6.21    4.76
   9  -7  -4   -4.57    8.50
  -9   7   4   -4.95    5.66
   8  -6  -4   46.24    8.76
   8  -6  -4   43.55    6.41
   8  -6  -4   39.29    7.40
  -8   6   4   44.15    8.78
  -8   6   4   47.03    8.12
   7  -5  -4   -3.22    4.26
   7  -5  -4    2.01    3.49
   7  -5  -4    6.96    6.61
  -7   5   4   -0.74    3.74
  -7   5   4    0.04    5.10
   6  -4  -4  484.93   26.84
   6  -4  -4  487.87   21.82
   6  -4  -4  479.11   17.16
  -6   4   4  481.91   30.35
  -6   4   4  496.03   22.30
  -6   4   4  503.91   30.42
   5  -3  -4   -0.89    3.42
   5  -3  -4    2.35    3.40
   5  -3  -4   -0.45    2.08
  -5   3   4   -1.69    2.35
  -5   3   4    1.84    4.76
  -5   3   4    4.65    3.38
   4  -2  -4 1670.59   56.69
   4  -2  -4 1591.06   55.17
  -4   2   4 1576.29   37.03
  -4   2   4 1628.53   63.27
  -4   2   4 1625.80   45.43
   3  -1  -4    1.55    2.64
   3  -1  -4   -2.07    2.93
   3  -1  -4   -4.02    2.51
  -3   1   4   -0.01    2.22
  -3   1   4   -2.36    2.48
  -3   1   4    1.47    0.84
   2   0  -4  602.30   27.92
   2   0  -4  578.88   21.82
   2   0  -4  601.68   23.65
  -2   0   4  606.08   23.28
  -2   0   4  586.82   13.49
  -2   0   4  608.63   23.02
   1   1  -4   -4.04    2.38
   1   1  -4   -2.84    1.26
   1   1  -4   -3.16    3.00
   1   1  -4   -2.61    1.09
  -1  -1   4   -4.62    1.50
  -1  -1   4   -0.93    1.37
   0   2  -4  575.99   15.49
   0   2  -4  549.07   22.28
   0   2  -4  535.69   25.72
   0  -2   4  557.75   23.74
   0  -2   4  549.30   22.76
  -1   3  -4   -0.76    2.59
  -1   3  -4   -0.51    1.64
  -1   3  -4    0.59    2.50
   1  -3   4   -3.78    2.67
   1  -3   4   -1.00    2.71
  -2   4  -4 1735.57   65.92
  -2   4  -4 1779.97   54.90
  -2   4  -4 1739.30   71.68
   2  -4   4 1726.69   42.02
   2  -4   4 1692.09   92.96
  -3   5  -4    2.38   10.28
  -3   5  -4   -0.31    4.25
  -3   5  -4   -8.45    3.49
   3  -5   4    0.13    3.64
   3  -5   4    9.99    4.61
  -4   6  -4  518.72   22.72
  -4   6  -4  477.11   50.77
  -4   6  -4  525.29   21.96
  -4   6  -4  515.12   32.75
   4  -6   4  509.35   19.53
   4  -6   4  505.33   21.55
  -5   7  -4    1.45    4.84
  -5   7  -4    3.71    5.01
  -5   7  -4   -9.02    4.25
   5  -7   4    0.60    4.63
   5  -7   4   -5.10    5.68
  -6   8  -4   60.53    7.68
  -6   8  -4   47.36    9.16
   6  -8   4   37.63    8.06
   6  -8   4   48.20    7.91
  -7   9  -4    7.11    6.89
  -7   9  -4    3.05    5.13
   7  -9   4   -6.21    5.98
  -8  10  -4  106.40   12.58
  -8  10  -4   78.51   11.83
   8 -10   4   81.34   11.40
  -9  11  -4   -4.53    8.28
  -9  11  -4    1.54   10.56
   9 -11   4   15.64   11.87
 -10  12  -4   84.83   15.76
  10 -12   4  102.15   17.87
 -11  13  -4   -5.03   14.67
  11 -13   4  -18.38   14.24
 -12  14  -4    6.70   20.39
  12 -14   4   17.46   17.39
  13 -12  -5    2.15   18.34
 -13  12   5    2.56   14.97
  12 -11  -5   -3.84   13.50
  12 -11  -5    1.45   12.22
 -12  11   5   29.38   14.01
  11 -10  -5   11.18   10.14
  11 -10  -5   15.24   11.87
 -11  10   5   28.96   11.25
  10  -9  -5    6.41   10.74
  10  -9  -5   -3.43    7.54
 -10   9   5    6.95    6.80
   9  -8  -5    1.33    5.31
   9  -8  -5   15.82   10.01
  -9   8   5   -2.13    5.95
   8  -7  -5   48.20    9.46
   8  -7  -5   14.01   11.70
   8  -7  -5   47.82    8.81
  -8   7   5   41.45   11.16
  -8   7   5   59.25    9.94
   7  -6  -5   32.49    5.95
   7  -6  -5   30.48    8.19
   7  -6  -5   26.32    5.13
   7  -6  -5   32.27    8.99
  -7   6   5   27.78    6.16
  -7   6   5   33.69    7.03
   6  -5  -5   27.73    4.05
   6  -5  -5   29.54    5.15
   6  -5  -5   13.33    5.72
  -6   5   5   20.59    4.59
  -6   5   5   23.91    5.14
   5  -4  -5    7.37    2.44
   5  -4  -5    6.37    4.32
   5  -4  -5    1.58    3.70
  -5   4   5    2.34    5.15
  -5   4   5    3.23    3.33
  -5   4   5    9.49    3.01
   4  -3  -5   21.58    4.50
   4  -3  -5   26.63    2.69
   4  -3  -5   24.22    5.00
  -4   3   5   34.77    2.59
  -4   3   5   30.15    5.18
  -4   3   5   33.70    4.46
   3  -2  -5  221.53   19.27
   3  -2  -5  217.82   16.90
  -3   2   5  203.23   15.51
  -3   2   5  207.97   20.03
   2  -1  -5  145.12    8.11
   2  -1  -5  135.85    7.68
   2  -1  -5  143.76    7.65
  -2   1   5  129.88    9.61
  -2   1   5  137.25    7.68
   1   0  -5   -1.01    3.23
   1   0  -5   -2.29    1.30
   1   0  -5   -2.01    2.19
   1   0  -5   -3.45    1.51
  -1   0   5    1.41    2.22
  -1   0   5    1.86    1.12
   0   1  -5   -0.35    3.46
   0   1  -5    0.07    1.70
   0   1  -5   -2.97    1.57
   0  -1   5    1.35    4.06
   0  -1   5   -3.47    2.16
   0  -1   5   -0.00    1.62
  -1   2  -5  201.02   10.28
  -1   2  -5  192.55    9.52
  -1   2  -5  202.07   13.44
   1  -2   5  198.98    9.55
   1  -2   5  197.96   14.83
  -2   3  -5  139.07   12.16
  -2   3  -5  155.88   11.15
   2  -3   5  146.51   14.16
   2  -3   5  136.75   13.34
  -3   4  -5   55.83    6.35
  -3   4  -5   59.81    6.32
  -3   4  -5   51.06    6.13
   3  -4   5   73.82    6.68
   3  -4   5   59.55    7.11
  -4   5  -5    5.91    4.05
  -4   5  -5   -6.36    5.09
  -4   5  -5    0.79    3.01
  -4   5  -5   -0.68    3.32
   4  -5   5   -4.16    3.85
   4  -5   5    3.41    5.15
  -5   6  -5   22.25    3.73
  -5   6  -5   19.64    6.43
  -5   6  -5   24.68    5.47
   5  -6   5   24.25    6.48
   5  -6   5   19.33    5.22
  -6   7  -5   22.13    6.25
  -6   7  -5   17.57    8.32
  -6   7  -5   13.69    4.94
   6  -7   5   12.56    6.08
   6  -7   5   12.15    5.76
  -7   8  -5   97.02   12.27
  -7   8  -5  111.89   17.68
   7  -8   5   94.54   16.28
   7  -8   5  113.99   16.55
  -8   9  -5    4.92    8.60
  -8   9  -5    8.79    5.68
   8  -9   5    2.62   10.10
  -9  10  -5   11.97   11.41
  -9  10  -5    0.10    5.92
   9 -10   5  -12.80    9.47
 -10  11  -5    2.44   11.89
  10 -11   5   21.87   13.80
 -11  12  -5   -3.36   14.25
  11 -12   5   12.67   16.17
 -12  13  -5   -0.95   17.32
  12 -13   5   -8.64   18.07
  12 -12  -6   -6.63   16.33
  11 -11  -6   -6.55   10.51
  11 -11  -6   -7.41   14.13
 -11  11   6   -3.66   13.02
  10 -10  -6   78.60   11.86
  10 -10  -6   98.70   15.48
 -10  10   6  130.35   14.26
   9  -9  -6   11.97    6.87
   9  -9  -6   -1.15    6.46
  -9   9   6    8.09    7.20
   8  -8  -6   97.88   12.55
   8  -8  -6   83.86   14.96
  -8   8   6   73.33    8.74
   7  -7  -6    5.80    8.08
   7  -7  -6   -1.46    7.15
   7  -7  -6   -3.75    5.04
  -7   7   6    9.06    5.62
  -7   7   6    0.57    5.55
   6  -6  -6   10.46    4.21
   6  -6  -6   19.07    6.95
   6  -6  -6   11.80    4.39
  -6   6   6   14.07    3.92
  -6   6   6   13.41    4.53
   5  -5  -6   -1.31    4.11
   5  -5  -6    4.30    5.19
   5  -5  -6    1.67    2.69
  -5   5   6    6.08    3.21
  -5   5   6   -5.13    2.91
   4  -4  -6   93.65    5.03
   4  -4  -6   75.82   10.21
   4  -4  -6   94.54    8.74
  -4   4   6   91.17    5.18
  -4   4   6   94.22   11.69
  -4   4   6   97.06    8.10
   3  -3  -6    0.24    2.39
   3  -3  -6   -0.75    1.20
   3  -3  -6    0.07    1.88
  -3   3   6    3.26    3.90
  -3   3   6   -2.36    2.29
   2  -2  -6   49.36    4.71
   2  -2  -6   50.89    1.53
   2  -2  -6   52.89    3.86
  -2   2   6   50.78    5.02
   1  -1  -6   -2.89    2.04
   1  -1  -6   -2.37    2.62
   1  -1  -6   -2.43    1.37
  -1   1   6    3.07    2.72
   0   0  -6   34.76    2.82
   0   0  -6   30.11    4.14
   0   0  -6   32.27    2.53
   0   0   6   39.81    3.94
  -1   1  -6   -0.31    2.41
  -1   1  -6   -0.36    2.51
  -1   1  -6   10.02    3.85
   1  -1   6    1.01    2.68
  -2   2  -6   44.65    5.16
  -2   2  -6   49.91    4.32
   2  -2   6   45.22    4.30
   2  -2   6   45.01    5.22
  -3   3  -6    3.55    3.22
  -3   3  -6   -1.84    4.24
   3  -3   6   -2.21    3.95
   3  -3   6    3.89    2.83
  -4   4  -6   96.29   10.62
  -4   4  -6  111.24    8.62
  -4   4  -6  101.75   10.10
  -4   4  -6   98.94    9.16
   4  -4   6  100.81    8.31
   4  -4   6  125.70    9.26
  -5   5  -6    3.93    4.94
  -5   5  -6   12.81    5.30
  -5   5  -6   -3.36    4.13
   5  -5   6    3.49    5.18
   5  -5   6   -7.33    4.73
  -6   6  -6   10.19    4.66
  -6   6  -6    5.00    6.15
  -6   6  -6   12.76    6.05
   6  -6   6   17.18    6.27
   6  -6   6    8.06    6.34
  -7   7  -6    4.60    6.47
   7  -7   6    5.88    6.12
   7  -7   6    8.34    7.56
  -8   8  -6   69.13   12.35
  -8   8  -6   61.93    8.92
   8  -8   6   57.57   11.78
  -9   9  -6   -5.61    6.26
  -9   9  -6   -0.75    9.54
   9  -9   6    6.31    9.08
 -10  10  -6  110.95   19.50
  10 -10   6  131.82   17.10
 -11  11  -6  -13.94   13.30
  11 -11   6   10.63   14.00
 -12  12  -6    0.22   15.34
  12 -12   6   -4.28   17.75
  12 -13  -7   -7.81   17.27
  11 -12  -7   41.01   17.14
  10 -11  -7   -3.68   12.83
 -10  11   7   19.74    9.57
   9 -10  -7   51.92   12.01
   9 -10  -7   32.13   13.14
  -9  10   7   38.44   10.38
   8  -9  -7   18.66    7.12
   8  -9  -7   14.76    9.18
  -8   9   7   17.85    7.54
   7  -8  -7   39.17   12.06
   7  -8  -7   61.38    8.59
  -7   8   7   52.04   11.22
  -7   8   7   47.65    9.61
   6  -7  -7   86.23   10.82
   6  -7  -7   88.48   13.94
   6  -7  -7   91.69    9.85
  -6   7   7   75.15   13.35
  -6   7   7   99.24    6.99
   5  -6  -7   64.22    5.17
   5  -6  -7   44.99    7.19
   5  -6  -7   61.95    8.00
  -5   6   7   49.64    5.91
  -5   6   7   59.36    5.31
   4  -5  -7   35.92    6.91
   4  -5  -7   46.78    5.51
   4  -5  -7   40.96    5.76
  -4   5   7   48.67    5.34
   3  -4  -7    5.30    4.48
   3  -4  -7    0.07    1.89
   3  -4  -7    7.74    2.87
  -3   4   7   -2.19    3.11
  -3   4   7   -1.12    4.58
   2  -3  -7   13.61    1.81
   2  -3  -7   11.23    4.64
   2  -3  -7   14.18    3.39
  -2   3   7   11.90    5.14
   1  -2  -7  279.38   12.60
   1  -2  -7  285.14   11.94
   1  -2  -7  270.16    9.31
  -1   2   7  293.47   13.05
   0  -1  -7    3.87    2.86
   0  -1  -7   -0.39    2.08
   0  -1  -7    2.98    2.83
   0   1   7   -4.13    3.66
  -1   0  -7   -1.52    2.60
  -1   0  -7    2.56    2.39
  -1   0  -7   -4.30    4.49
   1   0   7    6.37    3.32
  -2   1  -7  180.91   10.86
  -2   1  -7  192.00    7.83
  -2   1  -7  201.47   10.38
  -3   2  -7   27.85    5.58
  -3   2  -7   21.67    4.99
   3  -2   7   28.61    5.44
  -4   3  -7   -7.24    4.06
  -4   3  -7    2.67    4.86
  -4   3  -7   -2.41    3.68
   4  -3   7    2.32    5.29
   4  -3   7    6.24    5.36
  -5   4  -7   57.01    6.12
  -5   4  -7   43.26   11.16
   5  -4   7   53.20    8.83
   5  -4   7   57.46    8.58
  -6   5  -7   27.48    7.10
  -6   5  -7   31.46    7.08
  -6   5  -7   22.32    6.05
   6  -5   7    8.89    6.45
   6  -5   7   20.09    7.09
  -7   6  -7  151.79   18.54
  -7   6  -7  136.71   15.93
   7  -6   7  141.40   14.25
   7  -6   7  131.39   13.62
  -8   7  -7   17.11    7.65
   8  -7   7   10.01   10.26
   8  -7   7   10.42    6.25
  -9   8  -7   20.08   10.16
  -9   8  -7   21.45    7.60
   9  -8   7   29.85    8.28
 -10   9  -7   52.05   14.47
  10  -9   7   31.79   13.50
 -11  10  -7    5.16   12.05
  11 -10   7   -7.92    9.83
 -12  11  -7   45.40   15.40
  12 -11   7   19.60   12.84
 -13  12  -7   19.60   18.05
  13 -12   7   14.88   21.64
  11 -13  -8   33.29   19.50
  10 -12  -8   13.17   15.32
   9 -11  -8    8.43   12.43
   8 -10  -8   42.32    9.56
   8 -10  -8   42.23   11.88
  -8  10   8   61.80    9.97
   7  -9  -8  -10.27    8.28
   7  -9  -8   -5.42    5.36
  -7   9   8    6.46    5.92
   6  -8  -8  164.76   16.80
   6  -8  -8  128.62   19.05
   6  -8  -8  104.30   14.65
  -6   8   8  160.38   13.23
   5  -7  -8    0.44    4.83
   5  -7  -8    0.69    3.75
   5  -7  -8    4.18    4.75
  -5   7   8   -1.41    3.79
   4  -6  -8   53.96    8.88
   4  -6  -8   44.85    6.41
   4  -6  -8   31.15    9.30
  -4   6   8   52.17    5.61
   3  -5  -8    0.53    2.25
   3  -5  -8    7.17    4.61
   3  -5  -8    7.33    3.92
   2  -4  -8  154.58    8.39
   2  -4  -8  151.80    5.63
   2  -4  -8  162.26    7.77
  -2   4   8  132.14   11.89
   1  -3  -8    3.09    3.06
   1  -3  -8    0.09    3.40
  -1   3   8   -1.67    3.30
   0  -2  -8  728.59   25.90
   0  -2  -8  730.44   26.71
   0  -2  -8  705.24   26.15
   0   2   8  776.99   23.12
  -1  -1  -8    3.31    4.75
  -1  -1  -8   -2.12    3.10
  -1  -1  -8   -7.36    2.45
   1   1   8    0.06    4.89
  -2   0  -8  626.50   35.72
  -2   0  -8  637.20   24.52
  -2   0  -8  615.02   19.43
  -3   1  -8   -2.29    4.33
  -3   1  -8  -10.54    4.97
  -3   1  -8    1.97    4.23
  -4   2  -8  109.18    9.11
  -4   2  -8  124.87   10.28
  -4   2  -8  116.08    9.70
  -5   3  -8   -1.75    4.47
  -5   3  -8   -6.88    4.97
   5  -3   8    1.54    6.16
  -6   4  -8   55.62   13.93
  -6   4  -8   74.69   13.04
   6  -4   8   84.76   10.64
  -7   5  -8   -1.01    7.04
  -7   5  -8   -3.54    4.49
   7  -5   8    7.59    6.91
   7  -5   8   -5.90    5.63
  -8   6  -8   99.14   14.12
  -8   6  -8   94.13   13.61
   8  -6   8  123.22   13.93
  -9   7  -8    9.43    9.14
  -9   7  -8    0.98    7.50
   9  -7   8    2.26    5.72
 -10   8  -8   58.12   16.79
  10  -8   8   89.40   16.33
 -11   9  -8   -5.61   12.97
  11  -9   8  -36.12   13.37
 -12  10  -8   28.67   15.51
  12 -10   8   24.92   18.57
 -13  11  -8   16.24   17.79
  13 -11   8  -17.59   12.51
  10 -13  -9   14.49   17.47
   9 -12  -9   32.00   12.80
   8 -11  -9   -1.77    8.39
   7 -10  -9   55.17   11.40
   6  -9  -9   41.05    9.89
   6  -9  -9   53.60   14.49
   5  -8  -9  100.62   12.26
   5  -8  -9   98.14    9.75
  -5   8   9   98.66    8.43
   4  -7  -9   10.08    6.11
   4  -7  -9   14.15    5.06
   4  -7  -9    0.34    4.81
  -4   7   9   20.00    4.28
   3  -6  -9  267.62   18.00
   3  -6  -9  297.74   10.73
   3  -6  -9  269.17   18.48
   2  -5  -9   37.18    4.96
   2  -5  -9   40.40    4.44
   2  -5  -9   40.03    7.35
   1  -4  -9  257.75   13.67
   1  -4  -9  266.44   14.99
   0  -3  -9    1.89    3.97
   0  -3  -9   -2.03    3.33
   0   3   9    8.30    6.06
  -1  -2  -9  159.68   11.38
  -1  -2  -9  147.22    9.49
   1   2   9  152.26   12.76
  -2  -1  -9   75.93    7.21
  -2  -1  -9   69.85    6.64
  -2  -1  -9   82.88    7.21
  -3   0  -9    1.24    3.60
  -3   0  -9    0.26    3.52
  -3   0  -9   -4.63    4.35
  -3   0  -9   -5.92    4.53
  -4   1  -9  124.45    9.22
  -4   1  -9  128.77   10.89
  -4   1  -9  135.77    8.36
  -4   1  -9  128.94    9.72
  -5   2  -9   68.34    7.10
  -5   2  -9   63.01    7.18
  -5   2  -9   66.72    7.21
  -6   3  -9  176.22   16.51
  -6   3  -9  155.44   15.54
  -7   4  -9   46.16   11.75
  -7   4  -9   40.77   10.44
  -8   5  -9   59.85    9.68
  -9   6  -9   79.63   20.99
  -9   6  -9   71.04   15.36
   9  -6   9   56.65   12.96
 -10   7  -9   25.18   17.06
 -10   7  -9   32.01   13.25
  10  -7   9   36.40   10.95
 -11   8  -9   25.75   13.77
 -12   9  -9   11.16   16.61
 -13  10  -9    3.77   19.81
   9 -13 -10  -12.45   15.08
   8 -12 -10   14.85   15.35
   7 -11 -10    5.44   12.37
   6 -10 -10   41.59   12.69
   5  -9 -10   13.07    7.99
   4  -8 -10   70.06    7.55
   4  -8 -10   81.11   10.02
   3  -7 -10   -1.65    7.22
   3  -7 -10    2.03    4.04
   3  -7 -10    4.09    4.20
   2  -6 -10   72.99    9.18
   2  -6 -10   65.98    6.39
   2  -6 -10   74.75    4.62
   1  -5 -10    4.89    5.57
   1  -5 -10   -1.36    3.23
   1  -5 -10   -6.45    3.61
   0  -4 -10  147.06   11.71
   0  -4 -10  157.63   10.64
  -1  -3 -10    2.65    3.54
  -1  -3 -10    0.83    4.08
  -1  -3 -10    0.66    4.12
  -2  -2 -10   64.56    6.93
  -2  -2 -10   51.44    8.20
  -3  -1 -10   -9.74    5.14
  -3  -1 -10   -2.57    5.93
  -3  -1 -10   -3.70    3.99
  -3  -1 -10   -4.47    4.05
  -4   0 -10  167.98   15.12
  -4   0 -10  175.65   20.07
  -4   0 -10  194.09    9.58
  -4   0 -10  187.21   10.91
  -5   1 -10   -7.97    5.53
  -5   1 -10    0.20    5.23
  -5   1 -10    0.76    5.13
  -6   2 -10   59.98    7.68
  -6   2 -10   52.94    7.14
  -6   2 -10   58.33    9.33
  -7   3 -10    0.62    6.32
  -7   3 -10   -9.46    7.13
  -8   4 -10   85.41    9.44
  -8   4 -10   65.93   12.53
  -9   5 -10    3.26    6.86
  -9   5 -10   -1.20    8.72
 -10   6 -10   17.73   12.79
 -11   7 -10    5.07   12.34
 -12   8 -10   50.43   15.89
 -13   9 -10   11.86   16.79
   8 -13 -11   -3.98   19.37
   7 -12 -11   -3.02   14.45
   6 -11 -11    8.66   14.21
   5 -10 -11   17.93   13.53
   4  -9 -11   14.97   10.67
   3  -8 -11  116.26   11.57
   3  -8 -11  137.87   10.81
   2  -7 -11   15.22    4.61
   2  -7 -11   14.65    7.84
   1  -6 -11   59.37    6.06
   1  -6 -11   67.25    6.75
   1  -6 -11   57.16    5.11
   0  -5 -11    9.70    6.58
   0  -5 -11   -1.65    4.65
  -1  -4 -11  182.86   11.95
  -1  -4 -11  152.13   11.70
  -2  -3 -11   34.58    6.09
  -2  -3 -11   33.09    5.56
  -2  -3 -11   26.65    6.60
  -3  -2 -11   37.19    6.17
  -3  -2 -11   35.45    8.47
  -3  -2 -11   39.16    7.93
  -3  -2 -11   52.70    7.49
  -4  -1 -11   80.16    8.27
  -4  -1 -11   74.79    8.33
  -4  -1 -11   65.04    7.52
  -5   0 -11   -1.90    5.20
  -5   0 -11    0.00    4.97
  -5   0 -11    2.39    5.65
  -6   1 -11   35.90    6.67
  -6   1 -11   26.91    7.32
  -6   1 -11   28.30    7.16
  -7   2 -11   23.10    7.86
  -7   2 -11   30.05    7.14
  -7   2 -11   27.68    7.04
  -8   3 -11   97.68    9.38
  -9   4 -11   30.23   10.02
  -9   4 -11   31.66   11.33
 -10   5 -11   17.88   11.48
 -11   6 -11   13.96   13.41
 -12   7 -11  -21.19   14.53
 -13   8 -11   23.08   17.94
   7 -13 -12   33.02   18.19
   6 -12 -12   41.66   17.68
   5 -11 -12   -3.68   13.46
   4 -10 -12   -3.93   12.00
   3  -9 -12    0.71    8.94
   2  -8 -12   88.40   13.41
   1  -7 -12    4.06    7.91
   1  -7 -12   -3.00    4.65
   0  -6 -12   15.41    3.81
   0  -6 -12    7.21    7.26
   0  -6 -12    7.87    4.91
  -1  -5 -12   -4.51    3.44
  -1  -5 -12    0.86    6.34
  -2  -4 -12  188.51   11.92
  -2  -4 -12  172.51   14.82
  -2  -4 -12  185.11   15.03
  -3  -3 -12    2.63    4.49
  -3  -3 -12   -4.30    5.69
  -4  -2 -12  109.08    9.50
  -4  -2 -12  100.69   10.45
  -4  -2 -12  119.82   10.92
  -5  -1 -12   -4.02    6.95
  -5  -1 -12  -12.90    5.56
  -5  -1 -12   -3.79    6.04
  -6   0 -12   27.12    6.63
  -6   0 -12   23.91    7.39
  -6   0 -12   18.63    7.12
  -7   1 -12   -2.16    7.60
  -7   1 -12   10.99    7.32
  -7   1 -12   -0.17    6.73
  -8   2 -12   58.05   11.53
  -8   2 -12   48.66   10.30
  -8   2 -12   66.99   10.23
  -9   3 -12  -20.09   11.94
  -9   3 -12    5.06    7.85
  -9   3 -12  -13.29    8.78
 -10   4 -12   55.29   14.88
 -11   5 -12    8.62   13.84
 -12   6 -12    5.80   15.13
 -13   7 -12  -14.97   15.84
   6 -13 -13   23.09   20.73
   5 -12 -13   -6.17   16.87
   4 -11 -13    4.29   11.43
   3 -10 -13   17.86   12.51
   2  -9 -13  -11.61    9.57
   1  -8 -13   12.46    9.42
   0  -7 -13   -6.57   10.23
   0  -7 -13    2.74    5.87
  -1  -6 -13    7.97    8.42
  -2  -5 -13    9.49    8.82
  -2  -5 -13   10.50    5.03
  -3  -4 -13    9.04    7.05
  -3  -4 -13   13.21    6.62
  -4  -3 -13   -3.27    4.92
  -4  -3 -13    4.03    6.71
  -4  -3 -13    2.47    7.55
  -5  -2 -13   10.14    8.31
  -5  -2 -13    4.77    6.43
  -5  -2 -13   -4.84    7.16
  -6  -1 -13    3.48    6.68
  -6  -1 -13   -2.31    8.68
  -6  -1 -13   -1.44    6.92
  -7   0 -13    3.54    8.26
  -7   0 -13  -18.43    7.72
  -7   0 -13   11.09    7.97
  -8   1 -13   -4.79   10.56
  -8   1 -13   -1.10    9.16
  -8   1 -13   12.08    8.91
  -9   2 -13   20.94   10.66
  -9   2 -13   14.31   11.75
  -9   2 -13   -5.30    9.63
 -10   3 -13   16.59   11.75
 -10   3 -13   -1.03   11.93
 -10   3 -13   11.37   10.73
 -11   4 -13   25.12   12.87
 -11   4 -13    1.58   11.64
 -12   5 -13   32.77   16.11
 -13   6 -13   22.36   17.29
   4 -12 -14   27.09   19.16
   3 -11 -14  -19.94   14.53
   2 -10 -14   48.98   13.23
   1  -9 -14   13.89   11.90
   0  -8 -14   19.69   11.92
  -1  -7 -14   -8.69    8.75
  -2  -6 -14   42.74    9.09
  -3  -5 -14   11.73    9.01
  -4  -4 -14   21.65    9.91
  -4  -4 -14   25.50    7.95
  -4  -4 -14   11.64    8.19
  -5  -3 -14   17.60    9.18
  -5  -3 -14    4.82    7.94
  -5  -3 -14   12.56    9.32
  -6  -2 -14    9.05    9.92
  -6  -2 -14   27.54    8.10
  -6  -2 -14   30.33   11.08
  -7  -1 -14   -3.39    9.10
  -7  -1 -14   10.43    9.17
  -7  -1 -14   -3.99   10.31
  -8   0 -14   14.59   10.12
  -8   0 -14   18.58   10.62
  -8   0 -14   28.77   12.48
  -9   1 -14    0.17    9.37
  -9   1 -14   -2.11    8.69
  -9   1 -14    1.53   10.59
 -10   2 -14   26.54   11.94
 -10   2 -14   27.12   13.26
 -11   3 -14   -9.27   13.91
 -11   3 -14  -11.66   11.99
 -12   4 -14   46.43   17.00
 -12   4 -14    4.69   15.51
   3 -12 -15   17.79   18.83
   2 -11 -15   10.82   15.71
   1 -10 -15   11.23   13.13
   0  -9 -15    0.59   12.71
  -1  -8 -15    2.00    6.88
  -2  -7 -15    4.85    9.98
  -3  -6 -15    6.99    6.94
  -4  -5 -15   12.48    8.25
  -4  -5 -15   18.60   10.92
  -5  -4 -15   -9.88   10.77
  -5  -4 -15   -4.55   11.71
  -6  -3 -15   19.71    8.96
  -6  -3 -15    3.58   13.40
  -6  -3 -15    4.87    9.61
  -7  -2 -15   -1.18   10.36
  -7  -2 -15    0.74    8.56
  -7  -2 -15   18.44    8.81
  -8  -1 -15    2.02   11.80
  -8  -1 -15   -2.73   10.15
  -8  -1 -15  -16.54   10.85
  -9   0 -15   -7.14   10.56
  -9   0 -15   10.60   10.29
  -9   0 -15  -20.97   11.23
 -10   1 -15   -2.13   12.83
 -10   1 -15   10.77   12.06
 -11   2 -15   28.56   19.04
 -11   2 -15    5.98   13.79
 -12   3 -15   -4.68   14.75
 -12   3 -15    2.73   16.09
   1 -11 -16    8.91   18.45
   0 -10 -16   10.02   16.75
  -1  -9 -16   -8.30   12.91
  -2  -8 -16   70.24   11.62
  -3  -7 -16  -11.64   12.67
  -4  -6 -16   28.73   13.61
  -4  -6 -16   22.51   10.84
  -5  -5 -16    7.63   13.81
  -5  -5 -16  -11.37   11.42
  -6  -4 -16   20.98   11.77
  -6  -4 -16    7.10   14.57
  -7  -3 -16    2.18   12.60
  -7  -3 -16    3.75   10.31
  -8  -2 -16   67.54   14.18
  -8  -2 -16   47.19   12.42
  -8  -2 -16   41.91   21.20
  -9  -1 -16   -5.47   13.52
  -9  -1 -16   -1.07   11.93
  -9  -1 -16   -1.73   15.46
 -10   0 -16   17.46   14.08
 -10   0 -16    1.58   14.32
 -11   1 -16    3.74   15.85
 -11   1 -16   12.11   18.57
  -2  -9 -17    4.40   20.12
  -3  -8 -17   42.75   15.59
  -4  -7 -17    2.62   10.18
  -4  -7 -17   -1.60    9.24
  -5  -6 -17   13.10   12.97
  -5  -6 -17   15.02   14.71
  -6  -5 -17   -0.35   14.08
  -6  -5 -17   -9.55   16.23
  -7  -4 -17    1.62   13.79
  -7  -4 -17    1.99   16.76
  -8  -3 -17    3.88   16.22
  -8  -3 -17    9.65   14.60
  -9  -2 -17   14.82   17.79
  -9  -2 -17    5.72   15.21
 -13  -7 -12   38.10   19.08
 -12  -8 -12   10.48   19.68
 -11  -9 -12  -18.55   18.45
 -10 -10 -12   12.08   19.24
  -9 -11 -12   -1.65   17.40
  -8 -12 -12   15.92   14.03
  -7 -13 -12   -9.04   18.94
  -7 -13 -12   19.63   17.34
  -6 -14 -12   36.86   20.59
  -6 -14 -12   33.37   17.33
 -15  -4 -11   34.00   19.71
 -15  -4 -11    0.81   20.97
 -14  -5 -11  -22.88   18.37
 -14  -5 -11   24.60   16.78
 -13  -6 -11  -14.69   16.78
 -12  -7 -11   12.48   14.52
 -11  -8 -11   -7.31   14.50
 -10  -9 -11    0.61   15.05
  -9 -10 -11   12.47   15.01
  -8 -11 -11    9.44   15.59
  -7 -12 -11    1.76   17.77
  -7 -12 -11   17.81   13.14
  -6 -13 -11   12.53   15.72
  -6 -13 -11  -12.64   11.21
  -5 -14 -11   14.56   17.99
  -5 -14 -11   25.87   17.04
  -4 -15 -11   12.14   17.27
  -4 -15 -11    1.45   19.59
 -16  -2 -10   38.14   22.70
 -16  -2 -10    6.12   18.23
 -15  -3 -10    8.85   16.16
 -15  -3 -10  -13.74   19.50
 -14  -4 -10   37.57   16.50
 -14  -4 -10   19.53   14.91
 -13  -5 -10  -20.76   11.33
 -13  -5 -10    7.87   11.07
 -12  -6 -10   45.11   15.81
 -12  -6 -10    3.36   12.71
 -11  -7 -10    6.57   19.41
 -11  -7 -10  -12.11    8.03
 -10  -8 -10   25.64   13.77
  -9  -9 -10    7.98   13.49
  -8 -10 -10    3.13   15.03
  -7 -11 -10   24.21   15.01
  -6 -12 -10   40.53   14.46
  -6 -12 -10   12.32   14.50
  -5 -13 -10  -14.63   12.26
  -5 -13 -10    6.52    9.99
  -4 -14 -10   14.19   14.56
  -4 -14 -10   42.66   14.56
  -3 -15 -10   -5.45   13.89
  -3 -15 -10   -2.42   12.26
  -2 -16 -10   35.38   22.05
  -2 -16 -10   26.67   15.59
 -16  -1  -9   17.64   18.74
 -15  -2  -9    5.40   17.43
 -15  -2  -9  -34.31   14.29
 -14  -3  -9   30.41   15.03
 -14  -3  -9   21.78   14.69
 -13  -4  -9   21.36   12.96
 -13  -4  -9   15.28   15.00
 -12  -5  -9   80.90   13.50
 -12  -5  -9   51.03   11.69
 -11  -6  -9   13.14   11.43
 -11  -6  -9   -7.78   11.33
 -10  -7  -9   19.77   10.53
 -10  -7  -9   22.11   12.16
  -9  -8  -9   19.29   13.39
  -9  -8  -9   13.54    9.98
  -8  -9  -9   21.86    9.21
  -7 -10  -9   55.72   15.70
  -6 -11  -9    5.04   12.46
  -5 -12  -9   80.03   12.91
  -5 -12  -9   61.25   15.05
  -4 -13  -9   22.45   12.53
  -4 -13  -9   12.74   10.01
  -3 -14  -9   66.67   17.30
  -3 -14  -9   50.56   13.82
  -2 -15  -9  -24.31   16.60
  -2 -15  -9   -1.65   13.52
  -1 -16  -9  -19.53   17.94
  -1 -16  -9   15.63   16.46
   0 -17  -9  -19.38   19.27
   0 -17  -9    0.36   17.18
 -17   1  -8  -22.95   17.95
 -16   0  -8   16.55   15.18
 -15  -1  -8    5.85   13.27
 -14  -2  -8   33.67   12.03
 -13  -3  -8   31.05   14.16
 -13  -3  -8   -1.32   11.97
 -12  -4  -8   72.69   16.99
 -12  -4  -8   57.11   16.65
 -11  -5  -8    5.44   10.13
 -11  -5  -8  -10.13    8.00
 -10  -6  -8   20.46   10.03
 -10  -6  -8   34.94   11.31
  -9  -7  -8   10.80    8.48
  -9  -7  -8   -0.13    6.76
  -8  -8  -8  139.21   11.68
  -8  -8  -8  120.43   17.25
  -7  -9  -8    1.42    5.96
  -7  -9  -8   18.97   11.09
  -6 -10  -8   49.37   11.46
  -5 -11  -8    0.13    8.48
  -5 -11  -8   -2.93   10.84
  -4 -12  -8   19.32   11.60
  -4 -12  -8   41.11   11.72
  -3 -13  -8    5.02   10.88
  -3 -13  -8   -0.38   11.66
  -2 -14  -8   39.47   11.87
  -2 -14  -8   24.33   14.31
  -1 -15  -8   21.95   13.55
  -1 -15  -8   -7.82   12.06
   0 -16  -8   26.55   15.42
   0 -16  -8   47.08   16.24
   1 -17  -8   -1.52   12.84
   1 -17  -8  -14.44   14.49
 -17   2  -7   21.99   17.28
 -16   1  -7   27.27   16.23
 -15   0  -7  -21.74   13.57
 -14  -1  -7  -15.67   11.81
 -13  -2  -7   13.04   11.77
 -12  -3  -7    9.91    9.60
 -12  -3  -7   19.83    9.22
 -11  -4  -7   21.18   10.26
 -11  -4  -7   14.49    9.75
 -10  -5  -7   69.32   13.23
 -10  -5  -7   47.34   10.28
  -9  -6  -7   17.15    7.25
  -9  -6  -7   16.49    7.63
  -8  -7  -7   15.25    8.13
  -8  -7  -7   20.60    7.19
  -7  -8  -7   57.30   10.80
  -7  -8  -7   54.08   14.77
   6   9   7    9.51    5.37
  -6  -9  -7   20.27    4.87
  -6  -9  -7    9.40    8.81
  -5 -10  -7  171.83   18.36
  -4 -11  -7    2.73    6.40
  -4 -11  -7  -10.59    8.35
  -3 -12  -7   15.61   10.34
  -3 -12  -7   23.67    9.09
  -2 -13  -7    0.98    9.22
  -2 -13  -7   -2.85   10.48
  -1 -14  -7   37.64   10.61
  -1 -14  -7   35.74   10.04
   0 -15  -7    5.19   12.23
   0 -15  -7  -11.41   12.98
   1 -16  -7   65.81   14.65
   1 -16  -7   61.97   15.95
   2 -17  -7  -25.09   12.49
   2 -17  -7    2.14   17.43
 -17   3  -6   16.92   21.86
 -16   2  -6   30.83   16.12
 -15   1  -6    3.58   13.80
 -14   0  -6   51.32   13.27
 -13  -1  -6   -3.88    9.22
 -12  -2  -6  140.31   14.99
 -11  -3  -6    3.43    8.77
 -10  -4  -6  398.38   66.51
 -10  -4  -6  370.58   40.00
  -9  -5  -6   -0.68    5.20
  -9  -5  -6   -0.21    7.19
  -9  -5  -6   -9.97    8.59
   8   6   6   49.97    8.42
  -8  -6  -6   51.80    9.28
  -8  -6  -6   66.05    8.11
   7   7   6    0.37    5.48
  -7  -7  -6    6.59    6.67
  -7  -7  -6    4.38    6.99
   6   8   6   46.86    6.28
  -6  -8  -6   49.60    6.13
  -6  -8  -6   54.62    8.86
   5   9   6    1.38    2.98
  -5  -9  -6    4.14    8.13
  -5  -9  -6    0.70    3.22
   4  10   6  192.31    9.12
  -4 -10  -6  210.35   28.78
  -4 -10  -6  217.38   25.16
  -3 -11  -6    7.69    6.85
  -3 -11  -6   -1.11    7.73
  -2 -12  -6  169.18    9.76
  -2 -12  -6  146.46   13.71
  -1 -13  -6  -19.38   11.06
  -1 -13  -6   13.00    8.99
   0 -14  -6   31.18   12.48
   0 -14  -6   43.02   12.00
   1 -15  -6    8.99   12.87
   1 -15  -6   10.90   11.32
   2 -16  -6   31.09   17.31
   2 -16  -6   17.00   12.03
   3 -17  -6   -0.65   17.82
   3 -17  -6   -5.18   15.34
 -17   4  -5   -0.70   15.72
 -16   3  -5   10.15   14.08
 -15   2  -5    8.88   15.49
 -14   1  -5   -3.69   10.25
 -13   0  -5    5.63    9.29
 -12  -1  -5   33.29    5.59
 -12  -1  -5   36.16    9.46
 -11  -2  -5    5.08    7.57
 -11  -2  -5    4.18    4.79
 -10  -3  -5   38.74    7.50
 -10  -3  -5   30.24    6.11
  -9  -4  -5    6.97    6.93
  -9  -4  -5   14.70    7.13
  -9  -4  -5   17.96    7.71
   8   5   5   14.90    6.88
  -8  -5  -5   26.60    5.40
  -8  -5  -5   21.36    6.61
  -8  -5  -5   26.60    5.52
   7   6   5   26.22    6.62
  -7  -6  -5   26.95    7.53
  -7  -6  -5   28.96    6.87
  -7  -6  -5   23.36    5.94
   6   7   5   29.04    5.02
  -6  -7  -5   15.83    6.99
  -6  -7  -5   20.18    5.18
   5   8   5   30.63    4.14
  -5  -8  -5   35.60    7.60
  -5  -8  -5   21.68    4.24
   4   9   5   16.07    3.72
  -4  -9  -5   13.87    7.13
   3  10   5   60.60    3.80
  -3 -10  -5   80.49    9.47
  -3 -10  -5   65.18    9.89
  -2 -11  -5   -7.35    6.94
  -2 -11  -5   13.91    7.13
  -1 -12  -5   80.46    9.40
  -1 -12  -5  105.21   13.14
   0 -13  -5    4.98    8.16
   0 -13  -5   -0.55    9.31
   1 -14  -5   -5.98    9.77
   1 -14  -5    5.21   10.85
   2 -15  -5  -15.36   11.68
   2 -15  -5   14.86   13.05
   3 -16  -5   15.99   15.52
   3 -16  -5   15.54   11.99
   4 -17  -5   -9.74   12.87
   4 -17  -5  -13.18   17.74
 -17   5  -4   13.66   18.81
 -16   4  -4   13.59   16.40
 -15   3  -4    5.47   13.79
 -14   2  -4   59.13   13.89
 -13   1  -4    1.27    9.46
 -12   0  -4  878.08   72.63
 -11  -1  -4   -1.30    2.83
 -11  -1  -4   -0.62    2.41
 -11  -1  -4   -0.75    6.86
 -10  -2  -4  169.88   25.50
 -10  -2  -4  180.52   16.87
  -9  -3  -4   -3.48    4.22
  -9  -3  -4   20.82    6.94
   8   4   4   67.96    7.91
  -8  -4  -4   81.76    9.86
  -8  -4  -4   61.14    9.36
  -8  -4  -4   96.27    9.46
   7   5   4   -2.92    4.13
  -7  -5  -4    8.92    6.09
  -7  -5  -4   -0.62    3.89
  -7  -5  -4    1.66    5.49
   6   6   4   12.56    4.08
  -6  -6  -4  -12.16    8.08
  -6  -6  -4   11.17    4.27
  -6  -6  -4   11.20    5.39
   5   7   4   -4.02    3.24
  -5  -7  -4   -7.21    3.78
  -5  -7  -4   -4.57    7.58
   4   8   4   93.09    5.04
  -4  -8  -4   82.52   10.55
  -4  -8  -4   77.32    7.08
   3   9   4   -1.41    3.03
  -3  -9  -4   -0.18    5.71
  -3  -9  -4    8.30    6.39
   2  10   4  117.09    7.75
  -2 -10  -4  102.96   18.15
  -2 -10  -4  115.74   15.04
   1  11   4   -0.88    2.48
   1  11   4   -2.34    2.77
  -1 -11  -4   -5.11    5.78
  -1 -11  -4   -4.94    6.57
   0  12   4  698.95   39.62
   0  12   4  591.72   31.42
   0 -12  -4  697.79   90.54
   0 -12  -4  676.72   66.37
  -1  13   4    6.00    3.82
   1 -13  -4   -1.87    8.73
   1 -13  -4  -11.14    7.70
   2 -14  -4   16.23    9.31
   2 -14  -4    2.84   11.02
   3 -15  -4    5.69   12.92
   3 -15  -4  -19.11    9.37
   4 -16  -4   -3.31   16.91
   4 -16  -4   18.21   13.34
   5 -17  -4  -11.58   13.42
   5 -17  -4    2.50   17.00
 -17   6  -3  -22.51   17.76
 -16   5  -3   14.13   17.19
 -15   4  -3    0.87   12.73
 -14   3  -3    0.62   13.16
 -13   2  -3   -3.14    9.60
 -12   1  -3   78.92   12.34
 -11   0  -3  -15.02    6.95
 -10  -1  -3    3.54    2.78
 -10  -1  -3    1.84    5.97
  -9  -2  -3   81.12   15.63
  -9  -2  -3   62.14    9.33
   8   3   3  364.53   16.27
  -8  -3  -3  346.76   23.59
  -8  -3  -3  339.50   23.64
   7   4   3  217.90   16.86
  -7  -4  -3  213.30   16.53
  -7  -4  -3  229.58   18.79
  -7  -4  -3  201.48   22.77
   6   5   3  182.77   15.12
  -6  -5  -3  184.09   14.74
  -6  -5  -3  164.57   15.13
  -6  -5  -3  201.30   13.17
   5   6   3  301.50   15.97
   5   6   3  306.46   15.06
  -5  -6  -3  305.56   21.41
  -5  -6  -3  303.99   17.36
  -5  -6  -3  332.02   24.24
   4   7   3  148.16    9.79
   4   7   3  114.87   16.52
   4   7   3  136.04    8.34
  -4  -7  -3  124.23   11.30
  -4  -7  -3  131.34   14.22
  -4  -7  -3  135.19   13.39
   3   8   3  481.46   13.66
   3   8   3  484.39   16.68
  -3  -8  -3  503.96   46.62
  -3  -8  -3  494.87   30.59
   2   9   3   22.04    5.99
   2   9   3   24.61    8.13
  -2  -9  -3   24.84    6.62
  -2  -9  -3   19.88    7.31
   1  10   3   11.09    3.22
   1  10   3    3.76    5.68
  -1 -10  -3   13.50    5.47
  -1 -10  -3   14.65    5.99
   0  11   3   -2.01    5.90
   0  11   3    6.00    3.49
   0  11   3    2.01    2.92
   0 -11  -3   -6.33    6.08
   0 -11  -3    2.93    5.63
  -1  12   3  137.75   11.52
  -1  12   3  140.34    8.84
  -1  12   3  142.00    9.30
   1 -12  -3  122.73   11.01
   1 -12  -3  147.33   10.00
  -2  13   3    2.06    4.81
   2 -13  -3    2.07    7.94
   2 -13  -3   17.51    8.37
  -3  14   3   24.14    5.80
   3 -14  -3   11.92    9.31
   3 -14  -3   27.95   11.50
   4 -15  -3  -13.06   10.38
   4 -15  -3    9.94   12.57
   5 -16  -3   51.62   16.74
   6 -17  -3   -1.27   17.37
   6 -17  -3    7.29   14.88
 -17   7  -2    1.01   17.34
 -16   6  -2    2.62   15.25
 -15   5  -2    7.82   14.74
 -14   4  -2   77.56   11.54
 -13   3  -2    2.02   10.42
 -12   2  -2  518.29   49.67
 -11   1  -2  -13.26    7.02
 -10   0  -2   18.57    6.45
  -9  -1  -2   -5.17    5.47
  -9  -1  -2    0.90    2.21
   8   2   2 1138.85  149.55
  -8  -2  -2 1123.94  112.50
  -8  -2  -2 1187.60   57.32
   7   3   2   -0.72    4.70
   7   3   2    1.89    2.82
  -7  -3  -2    7.47    3.85
  -7  -3  -2   -4.67    2.71
   6   4   2   98.91    5.94
   6   4   2  112.08    7.90
  -6  -4  -2  101.71    7.30
  -6  -4  -2   95.83    7.04
  -6  -4  -2  103.33    7.80
   5   5   2    4.20    4.16
   5   5   2   -1.82    3.21
  -5  -5  -2   -0.19    2.64
  -5  -5  -2    0.30    3.29
  -5  -5  -2   -0.93    4.62
   4   6   2   99.62    7.24
   4   6   2  101.78    6.56
   4   6   2   93.43    8.81
  -4  -6  -2  108.88    6.17
  -4  -6  -2  100.00    8.23
  -4  -6  -2   92.86   10.68
   3   7   2    0.32    2.69
   3   7   2   -5.44    3.87
   3   7   2   -0.60    4.63
  -3  -7  -2    0.75    4.21
  -3  -7  -2   -8.25    4.47
  -3  -7  -2   -2.77    5.12
   2   8   2  843.02   41.63
   2   8   2  838.81   81.62
   2   8   2  782.43   87.92
  -2  -8  -2  812.97   85.79
  -2  -8  -2  863.16   78.34
   1   9   2    2.25    2.90
   1   9   2    1.54    5.54
   1   9   2   -1.25    5.53
  -1  -9  -2    3.55    4.98
  -1  -9  -2   -2.36    4.76
   0  10   2   16.69    5.80
   0  10   2   12.48    4.28
   0 -10  -2   13.88    5.77
   0 -10  -2   -0.33    5.50
  -1  11   2   -0.50    3.67
  -1  11   2    0.56    5.53
   1 -11  -2    0.75    6.22
   1 -11  -2    1.08    5.48
  -2  12   2  580.31   28.01
  -2  12   2  577.46   44.27
   2 -12  -2  610.69   46.62
   2 -12  -2  593.15   52.93
  -3  13   2   -3.00    5.98
  -3  13   2    4.98    7.83
   3 -13  -2    0.38    8.83
   3 -13  -2    0.90    7.44
  -4  14   2   84.12   10.17
   4 -14  -2  100.43   13.79
   4 -14  -2   91.91   13.94
   5 -15  -2  -16.13   12.26
   5 -15  -2  -14.84   11.99
   6 -16  -2   -5.36   13.45
   6 -16  -2   26.20   15.36
   7 -17  -2   13.27   17.32
   7 -17  -2   -2.07   16.70
 -17   8  -1   -8.38   19.29
 -16   7  -1    9.26   15.86
 -15   6  -1   21.72   14.19
 -14   5  -1   21.73   11.86
 -13   4  -1   16.90   10.19
 -12   3  -1   96.60   12.12
 -11   2  -1    6.99    6.93
 -10   1  -1   10.20    6.31
  -9   0  -1   10.55    6.09
   8   1   1  136.98   11.88
  -8  -1  -1  142.94    9.62
  -8  -1  -1  135.74    6.93
   7   2   1  434.47   24.32
   7   2   1  452.64   60.58
  -7  -2  -1  469.39   46.95
  -7  -2  -1  517.65   37.94
   6   3   1  520.13   32.82
   6   3   1  555.19   44.78
  -6  -3  -1  567.22   25.39
  -6  -3  -1  560.41   37.69
   5   4   1  304.19   14.88
   5   4   1  289.78   12.75
  -5  -4  -1  300.28   16.95
  -5  -4  -1  289.89   13.12
  -5  -4  -1  299.24   18.84
   4   5   1  180.70    9.22
   4   5   1  167.39   10.38
  -4  -5  -1  181.98   10.15
  -4  -5  -1  175.06    9.93
  -4  -5  -1  172.27   11.16
   3   6   1  971.68   51.17
   3   6   1  948.92   34.84
   3   6   1  894.83   53.09
  -3  -6  -1  943.93   56.89
  -3  -6  -1  952.79   46.59
  -3  -6  -1  932.20   33.24
   2   7   1  253.21   42.40
   2   7   1  240.07   30.33
   2   7   1  219.41   48.14
  -2  -7  -1  213.57   27.81
  -2  -7  -1  239.03   45.26
  -2  -7  -1  232.26   29.76
   1   8   1  184.16   11.64
   1   8   1  183.95   12.46
   1   8   1  193.66   13.05
  -1  -8  -1  155.28   26.37
  -1  -8  -1  193.17    9.47
  -1  -8  -1  186.32    9.73
   0   9   1   13.74    5.73
   0   9   1   -0.48    4.35
   0  -9  -1   -7.13    4.29
   0  -9  -1   -2.33    4.73
  -1  10   1   13.65    4.56
  -1  10   1   12.45    6.10
   1 -10  -1   24.75    6.06
   1 -10  -1   19.26    6.26
  -2  11   1    8.30    7.72
  -2  11   1    4.14    3.87
   2 -11  -1   -7.79    5.93
   2 -11  -1    0.87    6.67
  -3  12   1  112.12   11.06
  -3  12   1  128.45   11.42
   3 -12  -1  129.55   11.45
   3 -12  -1  127.31   11.54
  -4  13   1   -3.29    7.54
  -4  13   1   11.83    7.64
   4 -13  -1    9.29    9.88
   4 -13  -1    6.40    9.63
  -5  14   1   29.99    9.91
   5 -14  -1   24.50   11.84
   5 -14  -1   11.10    9.45
  -6  15   1   16.63    9.45
   6 -15  -1  -24.03   10.98
   6 -15  -1   -2.20   12.20
   7 -16  -1   -5.13   13.11
   7 -16  -1   -0.50   14.33
   8 -17  -1  -11.85   16.63
   8 -17  -1  -19.10   15.80
 -16   8   0   -2.04   17.09
 -15   7   0   19.04   17.28
 -14   6   0   66.72   12.68
 -13   5   0    3.93   10.02
 -12   4   0  155.66   13.42
 -11   3   0    3.71    7.93
 -10   2   0  141.50   12.57
  -9   1   0   -5.23    6.22
  -9   1   0    8.67    6.22
   8   0   0 4482.02   83.21
   8   0   0 4641.96  374.63
  -8   0   0 4560.26  392.56
  -8   0   0 4416.86  288.69
   7   1   0    0.88    4.40
   7   1   0   -1.49    1.76
  -7  -1   0    3.84    1.91
  -7  -1   0   -1.46    3.80
   6   2   0  320.68   25.54
   6   2   0  320.82    9.80
  -6  -2   0  306.01   17.97
  -6  -2   0  301.69   25.36
   5   3   0   -0.72    2.51
   5   3   0   -0.89    2.54
  -5  -3   0   -2.52    3.03
  -5  -3   0    2.67    2.62
   4   4   0   19.92    2.97
   4   4   0   20.37    3.53
  -4  -4   0   16.81    3.53
  -4  -4   0   19.24    3.62
  -4  -4   0   19.10    3.70
   3   5   0   -1.46    3.06
   3   5   0    3.11    2.67
   3   5   0    1.72    3.42
  -3  -5   0   -5.45    2.50
  -3  -5   0    0.70    3.39
  -3  -5   0   -0.42    3.03
   2   6   0  188.99   16.66
   2   6   0  217.68   11.02
   2   6   0  193.44   13.88
  -2  -6   0  199.18   11.98
  -2  -6   0  199.81   14.54
  -2  -6   0  211.06   18.18
   1   7   0   -2.78    2.34
   1   7   0   -1.88    4.00
   1   7   0   -4.25    3.44
   1   7   0   -2.81    3.41
  -1  -7   0   -4.60    4.03
  -1  -7   0   -9.15    4.07
  -1  -7   0    4.56    3.01
   0   8   0 4025.53  366.03
   0   8   0 3957.95  151.65
   0   8   0 4080.64  273.43
   0  -8   0 4045.46  220.02
   0  -8   0 3922.61  169.96
   0  -8   0 4199.41  266.55
  -1   9   0    5.44    5.22
  -1   9   0   -3.25    4.23
   1  -9   0   -4.42    4.22
   1  -9   0   -2.16    4.87
  -2  10   0  243.04    8.61
  -2  10   0  244.09   18.77
   2 -10   0  241.21   11.24
   2 -10   0  251.51   14.57
  -3  11   0   -7.19    5.63
  -3  11   0   -1.59    4.48
   3 -11   0   -2.31    7.79
   3 -11   0    6.93    6.25
  -4  12   0  236.95   24.89
  -4  12   0  254.14   15.45
   4 -12   0  241.64   15.60
   4 -12   0  237.90   15.72
  -5  13   0    4.20    8.12
  -5  13   0   -4.08    7.41
   5 -13   0   -3.94    9.08
   5 -13   0    2.91    9.40
  -6  14   0   68.08   12.61
  -6  14   0  106.92   13.39
   6 -14   0   94.26   12.49
   6 -14   0   91.06   14.79
  -7  15   0  -14.88   11.96
   7 -15   0    8.57   12.66
   7 -15   0   -7.24   12.86
   8 -16   0    2.58   14.66
   8 -16   0   18.27   15.40
 -16   9   1   -0.57   21.72
 -15   8   1    0.80   13.85
 -14   7   1   47.32   14.55
 -13   6   1   61.23   13.93
 -12   5   1  113.30   12.61
 -11   4   1   18.46    8.30
 -10   3   1    9.83    6.36
   9  -2  -1   67.37    3.45
   9  -2  -1   68.42    2.60
  -9   2   1   41.37    9.15
  -9   2   1   61.54   11.19
   8  -1  -1  126.50    5.77
   8  -1  -1  146.27   12.77
  -8   1   1  137.57    9.66
  -8   1   1  131.89    8.89
  -8   1   1  141.09   10.20
   7   0  -1   -0.93    4.80
   7   0  -1    2.24    1.61
  -7   0   1    1.36    2.39
  -7   0   1   -2.26    4.57
  -7   0   1   -1.76    3.38
   6   1  -1   21.35    4.60
   6   1  -1   25.65    2.64
  -6  -1   1   30.66    2.99
  -6  -1   1   23.64    4.34
   5   2  -1  944.76   61.48
   5   2  -1 1014.82  107.57
  -5  -2   1 1030.62   59.79
  -5  -2   1  957.80   92.42
   4   3  -1   47.86    3.97
   4   3  -1   49.35    6.74
  -4  -3   1   46.65    4.42
  -4  -3   1   57.07    3.91
   3   4  -1   94.71    6.18
   3   4  -1   86.67    5.15
  -3  -4   1   89.21    5.25
  -3  -4   1   87.89    4.49
  -3  -4   1   86.70    6.86
   2   5  -1  498.56   15.84
   2   5  -1  477.82   54.25
   2   5  -1  485.98   52.48
  -2  -5   1  471.11   52.91
  -2  -5   1  510.90   10.79
  -2  -5   1  502.13   54.64
   1   6  -1   51.96    4.39
   1   6  -1   55.26    4.50
   1   6  -1   54.52    4.54
   1   6  -1   57.07    7.18
  -1  -6   1   54.33    3.69
  -1  -6   1   52.02    5.92
  -1  -6   1   54.59    5.32
   0   7  -1   -1.14    4.30
   0   7  -1    0.99    3.20
   0   7  -1   -0.03    2.75
   0  -7   1    6.15    4.96
   0  -7   1    4.62    3.63
   0  -7   1   -0.97    3.94
  -1   8  -1  187.86   12.32
  -1   8  -1  183.08   12.16
  -1   8  -1  186.59   13.90
   1  -8   1  181.61   11.84
   1  -8   1  177.82    9.66
   1  -8   1  194.40   13.10
  -2   9  -1   23.05    7.52
  -2   9  -1   39.82    6.49
  -2   9  -1   28.28    7.87
   2  -9   1   22.14    6.31
   2  -9   1   19.06    6.66
  -3  10  -1   13.13    5.14
  -3  10  -1    9.18    5.42
   3 -10   1   18.45    7.08
   3 -10   1   20.17    6.49
  -4  11  -1    8.76    5.12
  -4  11  -1    2.05    6.00
   4 -11   1    6.48    5.73
   4 -11   1    0.23    7.79
  -5  12  -1  124.26   16.14
  -5  12  -1  171.40   17.28
   5 -12   1  165.75   11.97
   5 -12   1  152.88   13.35
  -6  13  -1    6.10    6.83
  -6  13  -1   23.03    8.11
   6 -13   1   12.74   11.10
   6 -13   1   29.01    9.59
  -7  14  -1   45.61    9.83
  -7  14  -1   59.04   11.50
   7 -14   1   71.22   14.39
   7 -14   1   54.09   12.89
  -8  15  -1   -8.08   14.69
   8 -15   1   17.13   14.12
   8 -15   1  -12.03   13.42
  -9  16  -1   26.12   17.68
   9 -16   1    3.78   16.89
   9 -16   1  -17.94   16.71
 -16  10   2   21.54   18.35
 -15   9   2   22.34   15.32
 -14   8   2   34.80   15.03
 -13   7   2    0.98   10.24
  12  -6  -2   78.98    9.69
 -12   6   2   93.09   14.67
  11  -5  -2   -5.19    4.51
  11  -5  -2    6.22    3.28
 -11   5   2   12.14    7.71
  10  -4  -2   33.48    3.93
  10  -4  -2   39.74    4.42
 -10   4   2   46.31    7.66
   9  -3  -2    1.33    2.61
  -9   3   2   -2.37    5.93
  -9   3   2   -5.00    6.55
   8  -2  -2  937.70   70.54
   8  -2  -2  965.41  133.16
  -8   2   2 1023.65  110.84
  -8   2   2 1060.02  120.71
  -8   2   2  975.62  168.63
   7  -1  -2    0.40    1.87
   7  -1  -2    1.72    3.88
  -7   1   2    1.94    4.09
  -7   1   2   -4.97    4.14
  -7   1   2    1.69    3.39
   6   0  -2 1202.22  122.05
   6   0  -2 1326.36  102.92
  -6   0   2 1333.50   86.96
  -6   0   2 1253.45   58.75
  -6   0   2 1378.64   99.07
   5   1  -2   -1.14    2.39
   5   1  -2   -0.24    3.71
  -5  -1   2   -1.82    3.41
  -5  -1   2    1.06    2.69
  -5  -1   2   -0.59    2.21
   4   2  -2  977.78   52.26
   4   2  -2 1045.67   79.83
  -4  -2   2 1022.04   51.45
  -4  -2   2 1004.64   47.58
   3   3  -2    0.64    2.99
   3   3  -2   -0.95    2.41
  -3  -3   2   -0.83    3.00
  -3  -3   2   -2.91    1.92
   2   4  -2  899.91   39.68
   2   4  -2  927.22   43.14
  -2  -4   2  922.50   37.02
  -2  -4   2  880.09   47.15
  -2  -4   2  916.62   46.73
   1   5  -2   -2.58    3.01
   1   5  -2    9.33    3.33
   1   5  -2   -1.40    1.49
  -1  -5   2   -0.27    1.74
  -1  -5   2    2.76    3.26
  -1  -5   2   -1.56    3.29
   0   6  -2 1131.09   32.02
   0   6  -2 1107.95   93.97
   0   6  -2 1099.76   62.77
   0  -6   2 1070.58   43.62
   0  -6   2 1084.17   52.55
   0  -6   2 1081.65   60.65
  -1   7  -2   -1.68    4.50
  -1   7  -2   -1.12    4.34
  -1   7  -2    0.52   13.86
   1  -7   2   -5.87    2.60
   1  -7   2    4.85    4.35
   1  -7   2   -4.18    4.02
  -2   8  -2  929.12  103.05
  -2   8  -2  953.87   83.30
   2  -8   2  898.36  112.12
   2  -8   2  904.63  102.21
   2  -8   2  872.50   75.13
  -3   9  -2   -0.23    4.52
  -3   9  -2    4.85    5.54
  -3   9  -2    2.04    4.79
   3  -9   2    4.68    4.20
   3  -9   2    2.46    6.00
  -4  10  -2   40.59    6.74
  -4  10  -2   49.54    7.58
   4 -10   2   39.33    8.23
   4 -10   2   32.83    5.87
  -5  11  -2   -0.73    5.27
  -5  11  -2    6.67    9.01
   5 -11   2   -4.55    7.88
   5 -11   2    7.91    7.38
  -6  12  -2  105.72   11.90
  -6  12  -2   92.96   12.35
   6 -12   2   92.28   12.40
   6 -12   2  104.48   12.95
  -7  13  -2   -3.93    9.91
  -7  13  -2   -4.45   10.28
   7 -13   2    5.45   10.34
   7 -13   2   -5.76    9.48
  -8  14  -2   48.11   12.16
  -8  14  -2   24.17   14.52
   8 -14   2   12.79   12.16
   8 -14   2   25.18   12.60
  -9  15  -2    6.55   16.40
   9 -15   2  -20.04   15.47
   9 -15   2   -5.02   13.11
 -10  16  -2    8.59   19.55
  10 -16   2   -6.08   18.24
 -15  10   3   28.95   17.76
 -14   9   3   -1.54   14.05
 -13   8   3   30.81   10.77
  12  -7  -3   60.55   12.16
  12  -7  -3   74.70    8.72
 -12   7   3   77.86   10.07
  11  -6  -3  111.42   13.02
  11  -6  -3  113.89   15.60
  11  -6  -3  112.11   14.44
 -11   6   3   94.97   15.98
  10  -5  -3  109.95   12.02
  10  -5  -3  115.20    6.77
  10  -5  -3   93.86   11.24
 -10   5   3  110.69   10.01
   9  -4  -3   73.64   10.46
   9  -4  -3   85.08   10.02
   9  -4  -3   72.15    7.87
  -9   4   3   73.13   10.93
  -9   4   3   53.05   10.70
   8  -3  -3  360.57   31.20
   8  -3  -3  328.74   25.56
   8  -3  -3  361.63   25.08
  -8   3   3  354.20   16.59
  -8   3   3  350.19   27.48
   7  -2  -3  374.12   21.78
   7  -2  -3  383.33   42.05
   7  -2  -3  384.35   36.38
  -7   2   3  408.24   37.29
  -7   2   3  404.38   43.63
  -7   2   3  381.91   24.98
   6  -1  -3  327.10   31.09
   6  -1  -3  356.78   15.51
   6  -1  -3  355.32   13.19
  -6   1   3  362.02   18.76
  -6   1   3  373.47   19.83
  -6   1   3  392.05   25.20
   5   0  -3   -2.90    2.64
   5   0  -3   -6.40    3.21
   5   0  -3    1.57    2.15
  -5   0   3    4.12    2.93
  -5   0   3    4.20    3.08
  -5   0   3    1.41    2.85
   4   1  -3  319.76   33.66
   4   1  -3  310.98   14.82
  -4  -1   3  316.75   14.43
  -4  -1   3  328.27   17.41
  -4  -1   3  320.07   15.98
   3   2  -3  139.89   10.81
   3   2  -3  123.05   11.39
  -3  -2   3  119.72    9.56
  -3  -2   3  125.33   11.55
  -3  -2   3  140.38   12.56
   2   3  -3   63.04    4.69
   2   3  -3   62.87    4.95
   2   3  -3   57.20    7.47
  -2  -3   3   71.14    5.41
  -2  -3   3   67.97    7.20
  -2  -3   3   59.55    4.78
   1   4  -3  537.52   30.70
   1   4  -3  514.48   18.92
   1   4  -3  528.60   24.60
  -1  -4   3  524.82   27.22
  -1  -4   3  509.02   15.41
  -1  -4   3  496.32   26.94
   0   5  -3    3.22    2.82
   0   5  -3   -0.59    3.36
   0   5  -3    3.40    3.74
   0  -5   3   -1.24    3.84
   0  -5   3    0.35    3.58
   0  -5   3    5.95    2.55
  -1   6  -3  623.94   38.27
  -1   6  -3  609.89   20.17
  -1   6  -3  598.73   27.46
   1  -6   3  608.56   31.63
   1  -6   3  623.36   31.19
   1  -6   3  581.58   26.45
  -2   7  -3  162.85   19.13
  -2   7  -3  183.63   27.22
  -2   7  -3  210.48   11.39
   2  -7   3  207.03   11.27
   2  -7   3  196.39   23.23
   2  -7   3  188.89   24.97
  -3   8  -3  489.68   23.97
  -3   8  -3  476.68   54.27
  -3   8  -3  487.47   29.04
   3  -8   3  504.15   30.40
   3  -8   3  480.76   25.42
   3  -8   3  473.66   42.46
  -4   9  -3   36.83    7.03
  -4   9  -3   40.72    6.67
  -4   9  -3   40.91    7.40
   4  -9   3   21.78    5.73
   4  -9   3   24.00    6.06
  -5  10  -3  178.93   13.05
  -5  10  -3  158.50   14.29
   5 -10   3  176.41   13.45
   5 -10   3  161.35   15.25
  -6  11  -3   38.69   11.75
  -6  11  -3   59.47   10.48
   6 -11   3   39.39   11.96
   6 -11   3   62.44    9.45
  -7  12  -3  117.42   14.08
  -7  12  -3  117.85   12.84
   7 -12   3   84.02   15.55
   7 -12   3  128.96   12.91
  -8  13  -3   -8.03   10.84
  -8  13  -3    3.24    6.80
   8 -13   3   -6.59   10.96
   8 -13   3   15.34   10.63
  -9  14  -3    8.56   12.83
  -9  14  -3   11.66   13.61
   9 -14   3   50.30   14.98
   9 -14   3   24.53   14.85
 -10  15  -3   14.44   16.59
  10 -15   3  -27.10   16.46
  14 -10  -4   15.95   14.48
 -14  10   4   -1.73   14.66
  13  -9  -4    8.69   11.63
 -13   9   4    5.57   12.68
  12  -8  -4   85.69   12.15
 -12   8   4   89.26   13.28
  11  -7  -4    0.35    8.61
 -11   7   4   -2.02    8.84
  10  -6  -4   24.92    8.98
  10  -6  -4   30.98    9.56
 -10   6   4   34.33    9.41
   9  -5  -4    4.29    6.40
   9  -5  -4    9.40    7.10
  -9   5   4    6.58    5.84
  -9   5   4   -1.73    6.58
   8  -4  -4   89.28   10.38
   8  -4  -4   79.12   20.20
  -8   4   4   92.71   10.84
  -8   4   4   85.08   10.36
   7  -3  -4   -1.05    4.75
   7  -3  -4    2.62    2.87
   7  -3  -4    2.71    4.70
  -7   3   4    3.45    4.34
  -7   3   4   -0.59    5.42
  -7   3   4   -1.14    3.51
   6  -2  -4  102.18    6.63
   6  -2  -4  106.72    6.89
   6  -2  -4   90.98   10.88
  -6   2   4  107.63    9.07
  -6   2   4  113.86    5.96
  -6   2   4  107.76    8.35
   5  -1  -4    7.02    3.61
   5  -1  -4    4.09    3.02
   5  -1  -4   -4.62    2.96
  -5   1   4    2.31    3.16
  -5   1   4    2.89    2.96
  -5   1   4   -1.73    2.32
   4   0  -4 3013.29   81.94
   4   0  -4 3145.73  131.98
   4   0  -4 3266.90   92.92
  -4   0   4 3336.23  133.81
  -4   0   4 3073.61   71.97
   3   1  -4   -4.66    3.00
   3   1  -4    0.48    3.41
   3   1  -4    1.26    1.79
  -3  -1   4    0.32    1.57
  -3  -1   4   -0.77    2.99
  -3  -1   4   -0.52    1.91
  -3  -1   4    8.51    3.62
   2   2  -4  938.26   44.21
   2   2  -4  967.08   30.21
   2   2  -4  973.15   25.81
   2   2  -4  923.86   41.40
  -2  -2   4  951.34   36.81
  -2  -2   4  972.45   29.59
  -2  -2   4  925.26   35.37
   1   3  -4   -0.70    2.02
   1   3  -4    3.24    3.24
  -1  -3   4    2.05    3.52
  -1  -3   4   -0.30    2.42
   0   4  -4 3397.47  123.92
   0   4  -4 3260.87  103.93
   0   4  -4 3286.14  110.43
   0  -4   4 3242.75  136.40
   0  -4   4 3249.31  117.19
  -1   5  -4    5.46    3.55
  -1   5  -4   -2.74    3.16
  -1   5  -4   -0.39    1.68
   1  -5   4    2.30    3.58
   1  -5   4   -2.65    2.17
   1  -5   4   -1.24    3.45
  -2   6  -4  184.25   10.60
  -2   6  -4  176.10   10.84
  -2   6  -4  168.15   14.17
   2  -6   4  174.28    9.97
   2  -6   4  177.17   16.41
   2  -6   4  171.66   10.72
  -3   7  -4   -2.59    4.30
  -3   7  -4   -5.96    2.58
   3  -7   4    5.93    3.68
   3  -7   4   -1.48    4.65
   3  -7   4    5.42    5.06
  -4   8  -4   74.24    7.60
  -4   8  -4   71.47    8.72
  -4   8  -4   75.76    7.63
   4  -8   4   73.91    8.16
   4  -8   4   81.90    6.92
  -5   9  -4    0.78    4.33
  -5   9  -4    3.53    5.87
   5  -9   4    2.57    6.00
   5  -9   4   -1.47    6.42
  -6  10  -4   25.89    7.10
  -6  10  -4   32.25    8.17
   6 -10   4   30.00    9.83
   6 -10   4   28.14    8.02
  -7  11  -4   -4.74    5.29
  -7  11  -4   -6.76    8.32
   7 -11   4    8.80    9.76
  -8  12  -4   30.47   11.11
  -8  12  -4   45.61   13.13
   8 -12   4   31.96   12.31
  -9  13  -4    5.33   12.01
  -9  13  -4   -8.00    9.23
   9 -13   4    3.62   11.30
 -10  14  -4   26.38   17.95
  10 -14   4    2.29   15.06
 -11  15  -4    7.64   23.83
  14 -11  -5   13.25   16.84
 -14  11   5    5.00   17.55
  13 -10  -5    0.20   14.25
 -13  10   5   28.57   16.38
  12  -9  -5   19.03   13.15
 -12   9   5   15.78   10.48
  11  -8  -5   90.19   10.98
  11  -8  -5  104.82   13.08
 -11   8   5  104.60   14.30
  10  -7  -5   93.42   10.98
  10  -7  -5   90.35   14.45
 -10   7   5   75.45   20.42
   9  -6  -5  349.10   36.92
   9  -6  -5  333.59   38.35
   9  -6  -5  348.15   35.60
  -9   6   5  355.37   33.92
  -9   6   5  323.72   27.31
   8  -5  -5   19.94    5.87
   8  -5  -5   14.42    4.37
  -8   5   5   16.24    5.01
  -8   5   5   16.85    5.12
   7  -4  -5    4.64    5.78
   7  -4  -5    3.95    5.46
  -7   4   5   -0.23    5.73
  -7   4   5    7.41    4.02
   6  -3  -5  140.82   22.10
   6  -3  -5  166.58   10.62
  -6   3   5  170.39    6.25
  -6   3   5  153.28    9.83
  -6   3   5  172.57   11.60
   5  -2  -5  195.86   18.15
   5  -2  -5  202.21   24.40
   5  -2  -5  216.91   13.76
  -5   2   5  190.57   16.94
  -5   2   5  198.29   18.09
  -5   2   5  190.59   19.88
   4  -1  -5   15.81    3.75
   4  -1  -5    7.06    3.89
   4  -1  -5   11.14    2.98
  -4   1   5   12.42    1.36
  -4   1   5    5.86    3.17
  -4   1   5    8.46    3.11
   3   0  -5   -0.37    2.32
   3   0  -5   -8.64    3.07
   3   0  -5   -1.71    3.35
  -3   0   5    0.74    0.93
  -3   0   5   -4.89    2.78
  -3   0   5    0.67    2.15
   2   1  -5  110.86    7.25
   2   1  -5  118.75    6.44
   2   1  -5  115.94    5.24
   2   1  -5  122.02    4.82
  -2  -1   5  119.04    8.90
  -2  -1   5  115.84    5.05
  -2  -1   5  117.55    7.15
   1   2  -5  206.86    7.12
   1   2  -5  233.71   11.85
   1   2  -5  213.77   12.86
   1   2  -5  235.22    9.25
  -1  -2   5  226.92   16.11
  -1  -2   5  190.81   20.56
  -1  -2   5  221.32   13.45
   0   3  -5   -6.58    2.85
   0   3  -5   -0.04    2.64
   0   3  -5   -2.95    1.27
   0  -3   5    7.95    3.68
   0  -3   5    0.74    2.52
  -1   4  -5   17.48    4.35
  -1   4  -5   20.52    3.78
  -1   4  -5   10.74    2.10
   1  -4   5   18.54    4.43
   1  -4   5   13.49    3.39
  -2   5  -5  104.02   11.12
  -2   5  -5  111.53    8.98
  -2   5  -5   88.82   16.69
   2  -5   5  102.37    9.58
   2  -5   5  114.94    7.62
  -3   6  -5  277.11    8.30
  -3   6  -5  284.49   16.81
  -3   6  -5  270.69   19.55
   3  -6   5  265.80   26.20
   3  -6   5  280.15   12.05
  -4   7  -5   -0.62    5.74
  -4   7  -5    5.07    5.30
  -4   7  -5    3.74    5.16
   4  -7   5   -1.10    6.56
   4  -7   5    4.22    5.26
  -5   8  -5   29.38    7.14
  -5   8  -5   22.99    6.87
  -5   8  -5   36.35    7.23
   5  -8   5   38.18    7.69
   5  -8   5   35.53    7.60
  -6   9  -5  187.51   19.46
  -6   9  -5  134.87   28.29
   6  -9   5  165.33   23.42
  -7  10  -5  195.80   28.68
  -7  10  -5  209.21   26.51
   7 -10   5  246.36   25.31
  -8  11  -5   45.92   10.03
  -8  11  -5   45.97   12.43
   8 -11   5   31.10   10.42
  -9  12  -5   12.79    9.20
  -9  12  -5   -3.50   12.43
   9 -12   5   19.39   14.37
 -10  13  -5  -10.85   13.58
  10 -13   5    3.79   15.43
 -11  14  -5   21.59   15.38
  11 -14   5   27.76   18.02
  13 -11  -6   -8.78   15.59
 -13  11   6    6.20   15.85
  12 -10  -6   31.67   14.37
 -12  10   6   12.40   11.88
  11  -9  -6    6.85   11.20
  11  -9  -6   -5.29    8.26
 -11   9   6   -1.12    8.80
  10  -8  -6   28.17    7.45
  10  -8  -6   43.68   11.84
 -10   8   6   30.72    9.48
   9  -7  -6   -0.55    7.13
   9  -7  -6   11.14    5.76
  -9   7   6    2.39    5.33
   8  -6  -6   62.92    9.67
   8  -6  -6   55.39    6.52
  -8   6   6   53.73    9.26
  -8   6   6   70.13    8.77
   7  -5  -6    3.81    7.28
   7  -5  -6    4.69    3.66
   7  -5  -6    6.35    6.33
  -7   5   6    1.33    4.42
  -7   5   6    3.92    4.47
   6  -4  -6  194.27   12.69
   6  -4  -6  186.68   18.17
   6  -4  -6  203.35   14.37
  -6   4   6  183.19   15.86
  -6   4   6  172.54   14.29
   5  -3  -6    6.74    4.14
   5  -3  -6    4.85    3.62
  -5   3   6    4.72    4.02
  -5   3   6    1.59    4.41
   4  -2  -6  690.11   37.76
   4  -2  -6  678.59   40.17
   4  -2  -6  704.05   50.42
  -4   2   6  645.11   37.46
  -4   2   6  639.47   60.01
   3  -1  -6    0.28    3.64
   3  -1  -6    4.14    3.87
   3  -1  -6    1.74    2.58
  -3   1   6    0.94    2.64
  -3   1   6   -2.66    2.62
   2   0  -6 3730.63  162.84
   2   0  -6 3790.01  218.97
   2   0  -6 3728.41  112.72
   2   0  -6 3743.79  133.16
  -2   0   6 3945.97  286.75
   1   1  -6   -0.50    1.63
   1   1  -6    2.96    3.22
   1   1  -6   -1.31    1.71
   1   1  -6    5.68    3.72
  -1  -1   6   -5.04    4.52
  -1  -1   6   -2.95    2.13
  -1  -1   6   -1.27    1.85
   0   2  -6 3458.38  227.23
   0   2  -6 3551.28  124.86
   0   2  -6 3789.27  111.15
   0  -2   6 3730.88  228.93
   0  -2   6 3595.44  173.85
  -1   3  -6    0.60    3.49
  -1   3  -6    0.62    3.00
  -1   3  -6   -1.66    1.99
   1  -3   6    3.21    3.99
   1  -3   6   -6.61    3.13
  -2   4  -6  862.58  100.10
  -2   4  -6  885.13   36.56
  -2   4  -6  877.09  113.06
   2  -4   6  894.95   61.62
   2  -4   6  887.80   73.38
  -3   5  -6   -1.43    3.88
  -3   5  -6    2.48    3.04
  -3   5  -6   -2.62    4.42
   3  -5   6    3.76    5.10
   3  -5   6   -3.45    5.13
  -4   6  -6  111.00   11.28
  -4   6  -6  134.50   11.82
  -4   6  -6  125.51   10.73
   4  -6   6  134.13   10.15
   4  -6   6  119.16   10.85
  -5   7  -6   -2.58    5.01
  -5   7  -6    5.01    5.15
  -5   7  -6   -7.02    4.90
   5  -7   6    3.13    6.24
   5  -7   6   10.64    6.78
  -6   8  -6   46.71    8.92
  -6   8  -6   45.35    6.70
   6  -8   6   38.52   13.33
  -7   9  -6    1.62    6.48
  -7   9  -6   -3.39    6.47
   7  -9   6    2.26    9.24
  -8  10  -6   12.18    9.67
  -8  10  -6   34.99    8.66
   8 -10   6   30.64    9.87
  -9  11  -6   -3.79   10.04
  -9  11  -6   -8.71    9.26
   9 -11   6    4.02   11.85
 -10  12  -6   32.59   13.58
  10 -12   6   26.71   14.13
 -11  13  -6   -2.89   14.18
  11 -13   6    7.40   17.01
  13 -12  -7   -5.19   15.45
  12 -11  -7    0.42   15.05
  11 -10  -7   14.44   11.69
 -11  10   7   13.80   11.08
  10  -9  -7   32.83   11.88
  10  -9  -7   14.09    8.02
 -10   9   7   33.14    9.60
   9  -8  -7   40.64   12.28
   9  -8  -7   23.41    6.25
  -9   8   7   20.36    8.41
   8  -7  -7   28.89    8.55
   8  -7  -7   22.23    7.12
  -8   7   7   22.67    7.07
  -8   7   7   21.50    8.08
   7  -6  -7  166.79   21.43
   7  -6  -7  174.06   14.07
   7  -6  -7  159.29   17.73
  -7   6   7  141.39   16.36
  -7   6   7  172.23   14.17
   6  -5  -7   20.47    6.93
   6  -5  -7   25.04    3.50
   6  -5  -7   42.10    7.33
  -6   5   7   35.48    4.33
  -6   5   7   25.59    4.97
   5  -4  -7   72.31    4.86
   5  -4  -7   70.67   10.52
   5  -4  -7   79.64    6.92
  -5   4   7   72.73    6.51
   4  -3  -7    4.75    4.17
   4  -3  -7    0.99    3.68
  -4   3   7   -3.55    4.77
  -4   3   7    3.27    4.67
   3  -2  -7   22.10    4.76
   3  -2  -7   24.71    4.52
  -3   2   7   23.79    5.53
  -3   2   7   27.32    4.72
   2  -1  -7  152.95    8.79
   2  -1  -7  154.78    8.38
   2  -1  -7  170.31    5.53
   2  -1  -7  167.01   10.00
  -2   1   7  154.06   12.80
   1   0  -7   -1.14    3.18
   1   0  -7    0.26    1.60
   1   0  -7   -0.74    4.05
   1   0  -7   -0.06    2.22
  -1   0   7   -1.79    2.66
   0   1  -7   -1.96    2.63
   0   1  -7   -0.79    1.91
   0   1  -7    6.15    4.12
   0  -1   7    2.92    2.49
   0  -1   7   -1.71    3.42
  -1   2  -7  310.28   15.40
  -1   2  -7  311.57   16.17
  -1   2  -7  285.12   14.76
   1  -2   7  294.73   22.39
   1  -2   7  295.61   24.13
  -2   3  -7   19.33    4.93
  -2   3  -7   14.36    4.33
   2  -3   7   21.45    6.12
   2  -3   7   20.24    4.98
  -3   4  -7    3.47    4.95
  -3   4  -7   -1.92    3.98
   3  -4   7   -3.95    5.28
   3  -4   7    4.31    5.04
  -4   5  -7   40.37    6.50
  -4   5  -7   55.57    7.70
  -4   5  -7   35.58    7.43
   4  -5   7   37.82    7.59
   4  -5   7   26.30    7.25
  -5   6  -7   43.23    7.08
  -5   6  -7   36.26    7.50
  -5   6  -7   49.16    8.50
   5  -6   7   54.81    7.69
   5  -6   7   50.22    8.50
  -6   7  -7   72.35    9.95
  -6   7  -7   79.58    9.61
  -6   7  -7   62.84   10.94
   6  -7   7   81.62   11.16
   6  -7   7   79.60   11.00
  -7   8  -7   75.28   13.29
  -7   8  -7   61.01   12.13
   7  -8   7   74.69   11.07
  -8   9  -7   26.57   10.60
  -8   9  -7    0.27    8.39
   8  -9   7    2.15    9.56
  -9  10  -7   59.00   14.24
  -9  10  -7   44.26   13.26
   9 -10   7   65.87   16.84
 -10  11  -7    7.15   14.23
  10 -11   7   -8.67   15.52
 -11  12  -7   39.83   16.13
  11 -12   7   23.61   16.93
 -12  13  -7    5.03   19.24
  12 -13   7    7.99   22.52
  12 -12  -8   47.09   18.30
  11 -11  -8  -17.01   10.15
  10 -10  -8    1.01   13.45
 -10  10   8    5.23   11.16
   9  -9  -8   -4.15   10.86
  -9   9   8    1.61    7.96
   8  -8  -8  151.50   16.24
   8  -8  -8  144.53   15.59
  -8   8   8  160.37   12.05
   7  -7  -8   10.29    4.25
   7  -7  -8   -2.36    9.42
   7  -7  -8   -1.62    5.08
  -7   7   8    2.72    4.87
  -7   7   8    0.00    4.63
   6  -6  -8    4.88    6.69
   6  -6  -8   18.95    3.55
   6  -6  -8   32.88    7.92
  -6   6   8   25.22    5.06
   5  -5  -8   -3.53    2.07
   5  -5  -8   -7.84    5.37
   5  -5  -8    7.11    5.48
  -5   5   8    3.47    3.46
   4  -4  -8  202.30    5.61
   4  -4  -8  196.66   19.95
   4  -4  -8  216.26   18.73
  -4   4   8  198.76   11.18
   3  -3  -8    2.25    3.92
   3  -3  -8   -2.02    3.55
  -3   3   8   -2.14    4.02
   2  -2  -8  835.43   21.02
   2  -2  -8  781.00   48.04
   2  -2  -8  798.93   28.04
   2  -2  -8  773.63   16.57
  -2   2   8  822.08   57.34
   1  -1  -8    2.07    2.88
   1  -1  -8    4.14    2.15
   1  -1  -8   -1.80    3.05
   1  -1  -8   -0.86    3.22
  -1   1   8   -3.66    3.64
   0   0  -8 8170.59  231.54
   0   0  -8 9091.21  350.69
   0   0  -8 8478.39  375.87
  -1   1  -8   -2.16    2.56
  -1   1  -8    0.56    3.41
  -1   1  -8    1.40    3.22
  -2   2  -8  902.00   33.72
  -2   2  -8  913.01   41.31
  -2   2  -8  829.09   40.03
   2  -2   8  903.08   51.50
  -3   3  -8   -8.92    4.91
  -3   3  -8   -8.75    4.11
   3  -3   8   -4.87    5.29
   3  -3   8    2.34    6.20
  -4   4  -8  212.91   14.52
  -4   4  -8  236.68   22.02
   4  -4   8  188.76   19.70
   4  -4   8  236.61   19.99
  -5   5  -8   -7.18    6.43
  -5   5  -8   -1.67    5.61
  -5   5  -8    4.03    6.05
   5  -5   8    8.53    6.74
   5  -5   8   -7.80    6.95
  -6   6  -8   10.42    5.53
  -6   6  -8   16.03    6.30
  -6   6  -8    8.30    6.05
   6  -6   8    6.46    8.17
   6  -6   8   21.57   10.21
  -7   7  -8    2.51    5.89
  -7   7  -8    6.79    5.32
   7  -7   8    9.77    8.76
  -8   8  -8  116.04   17.16
  -8   8  -8   73.61   19.87
   8  -8   8  118.57   20.00
  -9   9  -8   -7.61    9.28
  -9   9  -8  -17.71   10.97
   9  -9   8  -31.05   11.98
 -10  10  -8    8.01   14.55
  10 -10   8   19.98   16.85
 -11  11  -8   -5.87   15.20
  11 -11   8  -10.90   11.65
 -12  12  -8   29.18   19.04
  12 -12   8    2.30   20.30
  11 -12  -9    4.37   16.88
  10 -11  -9    5.43   13.97
   9 -10  -9    6.21    9.45
   8  -9  -9   29.28   12.07
  -8   9   9   26.37    8.51
   7  -8  -9   13.57    9.34
   7  -8  -9   29.70    5.72
  -7   8   9   21.79    7.12
   6  -7  -9   23.48    8.20
   6  -7  -9   43.12    8.32
  -6   7   9   42.58    6.44
   5  -6  -9   23.02    6.51
   5  -6  -9   15.55    3.18
   5  -6  -9   14.60    7.35
  -5   6   9   16.14    5.33
   4  -5  -9   22.90    2.59
   4  -5  -9   21.55    6.37
   4  -5  -9   16.38    6.09
  -4   5   9   14.25    5.09
   3  -4  -9  152.99   19.18
   3  -4  -9  185.03   14.74
   3  -4  -9  168.41    6.02
   2  -3  -9   44.58    2.69
   2  -3  -9   36.52    2.80
   2  -3  -9   42.25    5.92
   2  -3  -9   37.43    5.72
  -2   3   9   31.66    6.97
   1  -2  -9  128.93    6.50
   1  -2  -9  125.44    7.57
   1  -2  -9  149.34    7.13
   1  -2  -9  126.00    7.03
  -1   2   9  142.76   11.25
   0  -1  -9    3.81    5.17
   0  -1  -9   -1.50    2.70
   0  -1  -9    0.92    3.34
   0  -1  -9    0.56    3.40
   0   1   9    4.49    5.41
  -1   0  -9   -6.07    3.73
  -1   0  -9   -4.71    3.48
  -1   0  -9    0.23    3.07
  -2   1  -9   92.59    7.20
  -2   1  -9   85.75    8.51
  -2   1  -9   92.29    8.71
  -3   2  -9   72.31    7.42
  -3   2  -9   77.49    5.62
  -3   2  -9   63.63    8.03
  -4   3  -9  100.77   10.18
  -4   3  -9  117.17   10.76
  -4   3  -9  100.71   14.31
   4  -3   9  105.05   11.77
  -5   4  -9   23.66    7.04
  -5   4  -9   27.30    6.55
   5  -4   9   28.95    8.35
  -6   5  -9   16.33    6.95
  -6   5  -9   14.62    7.65
   6  -5   9  -14.68    7.97
  -7   6  -9   24.82   10.10
  -7   6  -9   17.99    8.44
   7  -6   9   36.87   10.21
  -8   7  -9   20.71   10.53
  -8   7  -9   21.14    9.31
   8  -7   9   44.08   12.45
  -9   8  -9   34.23    9.87
  -9   8  -9   50.89   12.26
   9  -8   9   80.93   15.91
 -10   9  -9    3.51   12.90
  10  -9   9   -1.89   10.12
 -11  10  -9   20.88   15.87
  11 -10   9    0.41   16.57
 -12  11  -9   18.71   17.63
  12 -11   9   19.89   14.39
  10 -12 -10   46.87   19.18
   9 -11 -10   17.72   14.81
   8 -10 -10    0.62   11.55
   7  -9 -10   -9.08    9.51
  -7   9  10    6.32    7.22
   6  -8 -10  170.81   19.84
  -6   8  10  166.29   12.00
   5  -7 -10    3.14    6.63
   5  -7 -10    3.27    3.49
  -5   7  10   -4.11    4.19
   4  -6 -10   72.46    5.02
   4  -6 -10   73.66    8.65
   4  -6 -10   83.67    9.84
   3  -5 -10    7.24    5.22
   3  -5 -10   -0.84    5.27
   3  -5 -10    0.81    2.20
   2  -4 -10  580.98   28.96
   2  -4 -10  588.29   25.46
   2  -4 -10  608.53   20.72
   2  -4 -10  562.89   29.00
   1  -3 -10   -1.64    4.34
   1  -3 -10   -1.24    2.88
   1  -3 -10   -1.69    4.44
   0  -2 -10  142.86   15.98
   0  -2 -10  138.89    7.40
   0  -2 -10  137.99   11.84
   0  -2 -10  148.32   12.88
   0   2  10  122.30   12.80
  -1  -1 -10   -0.16    5.09
  -1  -1 -10   -3.58    3.66
  -1  -1 -10    0.60    3.75
   1   1  10    3.99    5.34
  -2   0 -10  251.29   15.37
  -2   0 -10  237.90   20.64
  -2   0 -10  227.15   15.78
  -3   1 -10    3.41    5.31
  -3   1 -10   -0.15    4.04
  -3   1 -10   -3.70    5.09
  -4   2 -10  368.42   37.73
  -4   2 -10  389.46   29.16
  -4   2 -10  404.18   27.24
  -5   3 -10   10.20    5.54
  -5   3 -10    7.16    6.49
  -5   3 -10   -7.53    5.59
  -6   4 -10   55.63    9.33
  -6   4 -10   79.14    9.16
  -7   5 -10    2.88    5.96
  -7   5 -10    4.30    6.06
   7  -5  10   -0.34    9.75
  -8   6 -10   94.14   14.63
  -8   6 -10  101.28   14.04
   8  -6  10  108.32   12.52
  -9   7 -10    3.68   11.38
  -9   7 -10    6.06    9.63
   9  -7  10  -17.71   11.43
 -10   8 -10   23.88   14.88
  10  -8  10   41.46   15.01
 -11   9 -10   -8.84   14.03
  11  -9  10  -11.58   11.24
 -12  10 -10   26.00   17.87
   9 -12 -11    3.92   18.44
   8 -11 -11   -3.97   16.57
   7 -10 -11    2.56   13.50
   6  -9 -11   -0.61   10.54
   5  -8 -11   30.17   13.05
   4  -7 -11   27.14    9.58
   3  -6 -11  104.47    5.45
   3  -6 -11   90.87    9.01
   2  -5 -11    7.57    7.39
   2  -5 -11   11.33    3.29
   2  -5 -11    9.83    5.31
   1  -4 -11  131.84   13.80
   1  -4 -11  128.31    7.58
   1  -4 -11  128.73    7.42
   0  -3 -11    2.29    4.07
   0  -3 -11   -2.76    4.97
   0  -3 -11    0.23    5.26
  -1  -2 -11   96.28    9.59
  -1  -2 -11   78.57    6.20
  -1  -2 -11  100.70    9.40
  -2  -1 -11   57.01    6.58
  -2  -1 -11   41.87    7.79
  -2  -1 -11   47.07    6.64
  -3   0 -11    3.52    6.22
  -3   0 -11   -5.19    3.81
  -3   0 -11    3.05    6.32
  -4   1 -11   87.26    9.59
  -4   1 -11   82.35   10.56
  -4   1 -11   85.52    8.83
  -5   2 -11   25.96    7.37
  -5   2 -11   26.54    6.85
  -5   2 -11   31.49    9.32
  -6   3 -11   37.32    8.30
  -6   3 -11   44.89    8.60
  -6   3 -11   39.53    8.66
  -7   4 -11   10.13    8.78
  -7   4 -11   11.48    9.26
  -8   5 -11   36.09    9.85
  -8   5 -11   24.67   10.39
  -9   6 -11   14.17   11.04
  -9   6 -11   -5.06    9.01
 -10   7 -11    9.83   12.11
 -11   8 -11    8.76   15.64
 -12   9 -11   22.72   17.08
   8 -12 -12    8.51   17.99
   7 -11 -12   -5.50   14.93
   6 -10 -12   67.49   13.01
   5  -9 -12   -8.01   10.49
   4  -8 -12  121.54   20.19
   3  -7 -12   -6.00    6.87
   2  -6 -12   62.30    4.97
   2  -6 -12   84.37   10.36
   1  -5 -12    1.85    3.48
   1  -5 -12  -12.53    6.52
   0  -4 -12 1079.32   36.20
   0  -4 -12 1029.45   64.52
   0  -4 -12 1034.84   36.33
  -1  -3 -12    7.79    6.31
  -1  -3 -12   -6.54    6.30
  -1  -3 -12    6.55    6.04
  -1  -3 -12    7.30    7.42
  -2  -2 -12  344.24   45.14
  -2  -2 -12  374.08   26.32
  -2  -2 -12  415.99   38.16
  -3  -1 -12    1.23    5.61
  -3  -1 -12  -14.83    6.66
  -3  -1 -12   -1.51    5.66
  -4   0 -12  707.81   33.62
  -4   0 -12  730.78   40.28
  -4   0 -12  684.71   37.70
  -5   1 -12    6.54    4.97
  -5   1 -12    4.21    5.85
  -5   1 -12    5.35    7.09
  -6   2 -12   47.09    7.67
  -6   2 -12   51.18    8.78
  -6   2 -12   63.55    9.23
  -7   3 -12    6.91    8.91
  -7   3 -12   -0.03    8.70
  -7   3 -12    3.72    6.87
  -8   4 -12  152.48   21.30
  -8   4 -12  139.77   34.70
  -8   4 -12  150.68   18.21
  -9   5 -12   11.89   12.21
  -9   5 -12    9.93   11.21
 -10   6 -12   -5.70   13.87
 -11   7 -12  -20.20   15.07
 -12   8 -12   26.98   18.91
   7 -12 -13   22.92   19.07
   6 -11 -13   12.66   16.53
   5 -10 -13    5.72   14.15
   4  -9 -13   13.06   12.62
   3  -8 -13    0.61    5.26
   2  -7 -13   14.57    8.82
   1  -6 -13   -3.72    8.37
   0  -5 -13    8.62    5.79
  -1  -4 -13    3.33    4.70
  -1  -4 -13    6.52    7.11
  -2  -3 -13   21.39    9.49
  -2  -3 -13   16.80    6.88
  -2  -3 -13   35.97    6.94
  -3  -2 -13   58.39   10.32
  -3  -2 -13   62.78    8.45
  -3  -2 -13   52.78    8.76
  -4  -1 -13    0.80    7.44
  -4  -1 -13    1.86    6.41
  -4  -1 -13    8.87    6.19
  -5   0 -13   -6.03    7.19
  -5   0 -13   -0.88    7.81
  -5   0 -13   -3.63    6.05
  -6   1 -13    7.97    7.88
  -6   1 -13   10.18    6.29
  -6   1 -13   -2.46    7.38
  -7   2 -13   19.57    8.54
  -7   2 -13   24.34   11.63
  -7   2 -13   22.64   11.09
  -8   3 -13    7.35    9.06
  -8   3 -13   -1.69   11.00
  -8   3 -13    6.65    7.98
  -9   4 -13    2.07   13.97
  -9   4 -13    2.90   10.34
  -9   4 -13   35.95   11.26
 -10   5 -13   18.60   13.45
 -10   5 -13   -0.72    9.41
 -11   6 -13   41.43   15.25
 -12   7 -13    4.99   19.05
   6 -12 -14   21.38   15.57
   5 -11 -14   -6.70   10.93
   4 -10 -14   52.80   16.72
   3  -9 -14   -8.22   12.45
   2  -8 -14   37.21   11.07
   1  -7 -14   -4.67    8.52
   0  -6 -14    2.30    9.47
  -1  -5 -14   -1.65    7.57
  -2  -4 -14  195.07   18.43
  -2  -4 -14  211.76   26.89
  -2  -4 -14  185.84   20.65
  -3  -3 -14   -8.51    5.13
  -3  -3 -14    7.59    6.93
  -3  -3 -14   -5.47    8.63
  -4  -2 -14  115.19   14.95
  -4  -2 -14  137.89   15.29
  -4  -2 -14  124.72   12.47
  -5  -1 -14    1.00    6.92
  -5  -1 -14   -5.18    7.46
  -5  -1 -14   -7.14    7.99
  -6   0 -14   13.57    8.12
  -6   0 -14   35.11    8.89
  -6   0 -14   19.65   11.11
  -7   1 -14   -9.35    8.00
  -7   1 -14   -7.13   10.99
  -7   1 -14    8.14    8.79
  -8   2 -14   18.13    9.76
  -8   2 -14   28.48   12.31
  -8   2 -14   32.88   11.72
  -9   3 -14   -8.14   11.23
  -9   3 -14   -1.21   10.79
  -9   3 -14   -2.72   10.50
 -10   4 -14  129.15   19.63
 -10   4 -14  106.34   17.08
 -11   5 -14   12.83   13.53
 -11   5 -14  -21.65   16.99
 -12   6 -14  -17.95   18.79
   4 -11 -15   35.27   18.25
   3 -10 -15  -10.74   15.26
   2  -9 -15   14.35   12.64
   1  -8 -15    9.03   11.48
   0  -7 -15  -13.47   10.54
  -1  -6 -15    7.97    9.25
  -2  -5 -15    6.85    8.35
  -2  -5 -15   17.40   10.45
  -3  -4 -15   -3.62    9.70
  -3  -4 -15   16.20    8.63
  -4  -3 -15    4.34   10.13
  -4  -3 -15   19.77    7.34
  -4  -3 -15   21.24   11.11
  -5  -2 -15   29.54   11.37
  -5  -2 -15   15.99    9.77
  -5  -2 -15   21.82    7.83
  -6  -1 -15   14.76   10.47
  -6  -1 -15    8.62   11.02
  -6  -1 -15   -7.96    9.00
  -7   0 -15    1.32    9.38
  -7   0 -15    5.98   11.23
  -7   0 -15    0.97    9.58
  -8   1 -15   -7.61    9.82
  -8   1 -15    3.90   10.19
  -8   1 -15    7.32    9.86
  -9   2 -15    6.49   11.28
  -9   2 -15    8.59   11.32
  -9   2 -15   21.20   13.31
 -10   3 -15    9.83   14.05
 -10   3 -15  -18.62   15.41
 -11   4 -15   41.14   16.74
 -11   4 -15   48.01   17.19
   2 -10 -16   13.11   15.02
   1  -9 -16  -13.23   13.32
   0  -8 -16  140.97   19.39
  -1  -7 -16   -4.44   12.25
  -2  -6 -16    6.72   10.24
  -2  -6 -16   26.00   13.12
  -3  -5 -16    4.78   12.54
  -3  -5 -16   -3.02   10.85
  -4  -4 -16   74.56   16.82
  -4  -4 -16   46.50   13.65
  -5  -3 -16   12.73   11.51
  -5  -3 -16   -4.55   11.36
  -6  -2 -16   14.45    9.52
  -6  -2 -16   37.51   13.53
  -6  -2 -16    2.02   10.21
  -7  -1 -16    5.86   10.73
  -7  -1 -16    2.79   11.18
  -7  -1 -16   -1.86   12.49
  -8   0 -16   70.79   13.77
  -8   0 -16   89.57   15.34
  -8   0 -16   94.59   15.19
  -9   1 -16   -1.82   12.86
  -9   1 -16  -18.42   14.58
  -9   1 -16    9.90   11.94
 -10   2 -16   21.09   14.04
 -10   2 -16   41.39   15.28
 -11   3 -16   -8.13   10.23
 -11   3 -16  -18.46   17.87
   0  -9 -17    4.67   13.21
  -1  -8 -17  -36.63   14.43
  -2  -7 -17   12.43   15.71
  -2  -7 -17   -0.31   12.56
  -3  -6 -17   10.35   12.49
  -3  -6 -17   29.16   16.69
  -4  -5 -17   -0.83   10.75
  -4  -5 -17  -15.85   14.26
  -5  -4 -17    2.45   14.80
  -5  -4 -17    8.68   10.12
  -6  -3 -17   25.41   10.24
  -6  -3 -17   20.65   11.01
  -7  -2 -17    0.10   13.18
  -7  -2 -17   -1.29   12.68
  -8  -1 -17  -13.98   12.43
  -8  -1 -17   15.51   14.48
  -8  -1 -17   -5.91   25.14
  -9   0 -17    5.73   15.61
  -9   0 -17   -2.07   19.50
  -9   0 -17   -3.12   13.34
  -3  -7 -18    0.00   17.13
  -3  -7 -18   -8.94   18.34
  -4  -6 -18   21.11   16.54
  -4  -6 -18  -20.48   17.29
  -5  -5 -18   -6.50   15.49
  -5  -5 -18    2.28   13.91
  -6  -4 -18   20.27   13.70
  -6  -4 -18   12.18   15.60
  -7  -3 -18    4.63   17.98
  -7  -3 -18    5.33   10.86
 -14  -7 -11   11.99   20.07
 -13  -8 -11  -18.36   18.45
 -12  -9 -11    8.62   19.31
 -11 -10 -11   21.23   17.21
 -10 -11 -11  -11.88   17.31
  -9 -12 -11   -0.42   19.25
  -8 -13 -11  -13.52   20.73
  -8 -13 -11   -1.57   18.44
  -7 -14 -11    2.73   19.50
  -7 -14 -11    4.61   22.34
 -16  -4 -10  -14.52   16.17
 -15  -5 -10   14.95   18.58
 -15  -5 -10    6.14   16.55
 -14  -6 -10   34.01   13.69
 -14  -6 -10   26.48   14.08
 -13  -7 -10  -17.79   16.43
 -12  -8 -10   35.91   17.46
 -11  -9 -10   -0.45   11.04
 -10 -10 -10   35.88   14.74
  -9 -11 -10  -20.86   16.50
  -8 -12 -10   33.85   13.84
  -7 -13 -10  -15.38   15.64
  -7 -13 -10    2.46   17.98
  -6 -14 -10   14.04   14.07
  -6 -14 -10    0.29   15.61
  -5 -15 -10    0.08   16.78
  -5 -15 -10   11.19   17.89
  -4 -16 -10   28.02   21.03
  -4 -16 -10   -7.69   15.27
 -17  -2  -9    7.44   20.96
 -16  -3  -9   15.96   17.61
 -16  -3  -9   12.12   16.59
 -15  -4  -9  -16.46   13.01
 -15  -4  -9   15.33   12.35
 -14  -5  -9    8.37   13.11
 -14  -5  -9   -9.01   17.57
 -13  -6  -9    9.53   12.93
 -13  -6  -9   22.45   16.91
 -12  -7  -9   21.71   11.09
 -12  -7  -9   17.38   14.52
 -11  -8  -9    6.32   13.05
 -10  -9  -9   -0.68    9.15
  -9 -10  -9  -14.00   13.86
  -8 -11  -9   11.86   10.45
  -7 -12  -9   14.44   17.22
  -7 -12  -9   28.64   14.01
  -6 -13  -9    5.40   12.75
  -6 -13  -9  -15.84   13.91
  -5 -14  -9    4.25   14.02
  -5 -14  -9   -5.62   14.50
  -4 -15  -9    6.70   15.75
  -4 -15  -9  -25.99   14.21
  -3 -16  -9   22.82   12.50
  -3 -16  -9   16.52   15.57
 -17  -1  -8  -13.17   18.90
 -16  -2  -8    6.06   16.48
 -15  -3  -8  -15.34   13.87
 -15  -3  -8    3.88   15.24
 -14  -4  -8  -33.80   15.50
 -14  -4  -8   31.13   11.94
 -13  -5  -8   12.38   12.82
 -13  -5  -8  -26.67   14.40
 -12  -6  -8    4.03   10.17
 -12  -6  -8   35.66   13.07
 -11  -7  -8  -20.55   11.86
 -11  -7  -8   -5.41   10.12
 -10  -8  -8   71.45   14.90
 -10  -8  -8   74.14   15.17
  -9  -9  -8   12.86   11.71
  -8 -10  -8   56.61   15.65
  -7 -11  -8   11.50   14.17
  -6 -12  -8   28.89   15.29
  -6 -12  -8   40.74   12.83
  -5 -13  -8    6.06   11.10
  -5 -13  -8   15.66   14.51
  -4 -14  -8   -8.99   11.46
  -4 -14  -8   32.48   14.61
  -3 -15  -8   15.56   14.80
  -3 -15  -8   12.09   13.92
  -2 -16  -8   30.04   15.39
  -2 -16  -8   17.37   14.74
  -1 -17  -8   -7.17   12.93
  -1 -17  -8   -8.52   13.66
 -17   0  -7   13.31   17.77
 -16  -1  -7   12.58   17.93
 -15  -2  -7   17.90   14.38
 -14  -3  -7   -5.21   14.00
 -13  -4  -7   -6.09   13.73
 -13  -4  -7   15.94   13.58
 -12  -5  -7    4.07   10.46
 -12  -5  -7   33.67   12.58
 -11  -6  -7  101.57   15.94
 -11  -6  -7   92.30   17.57
 -10  -7  -7   17.79    6.51
 -10  -7  -7    1.83    7.24
  -9  -8  -7   46.69    9.35
  -9  -8  -7   23.39   10.68
  -8  -9  -7   18.80    8.39
  -8  -9  -7    9.56    6.85
  -7 -10  -7   11.46   10.68
  -7 -10  -7   21.85   11.75
  -6 -11  -7   38.10   13.75
  -5 -12  -7   45.47   13.05
  -5 -12  -7   43.19   12.77
  -4 -13  -7    7.69   12.99
  -4 -13  -7    3.95   10.17
  -3 -14  -7    5.03   10.40
  -3 -14  -7   14.91   12.58
  -2 -15  -7    4.48   14.73
  -2 -15  -7  -22.00   12.54
  -1 -16  -7   64.73   14.46
  -1 -16  -7   55.56   17.95
   0 -17  -7   15.28   15.66
   0 -17  -7  -15.90   16.94
 -17   1  -6   21.87   17.65
 -16   0  -6   54.21   16.28
 -15  -1  -6    4.04   17.23
 -14  -2  -6   20.25   13.37
 -13  -3  -6   -7.10   12.27
 -12  -4  -6   49.89   15.13
 -11  -5  -6   -5.48    8.74
 -11  -5  -6   -1.15    7.90
 -10  -6  -6   53.13   12.91
 -10  -6  -6   44.93   10.07
  -9  -7  -6    3.67    7.79
  -9  -7  -6    1.07    5.98
  -8  -8  -6   73.90    8.83
  -8  -8  -6   86.58   13.15
  -7  -9  -6    5.71    8.56
  -7  -9  -6    8.64    5.92
  -6 -10  -6   23.74    5.61
  -6 -10  -6   42.13   11.87
  -5 -11  -6   -1.40    6.78
  -5 -11  -6   -7.94    9.82
  -4 -12  -6   38.46   12.47
  -4 -12  -6   48.21   12.89
  -3 -13  -6    4.69   10.77
  -3 -13  -6    6.16    9.72
  -2 -14  -6   21.90   10.58
  -2 -14  -6    8.94   11.03
  -1 -15  -6    9.37   11.70
  -1 -15  -6   12.96   13.33
   0 -16  -6   29.00   16.72
   0 -16  -6   23.29   12.94
   1 -17  -6    8.43   19.46
   1 -17  -6    5.60    8.87
   2 -18  -6  -15.13   19.92
   2 -18  -6   18.75   16.55
 -18   3  -5  -28.39   19.11
 -17   2  -5  -10.83   17.68
 -16   1  -5   42.98   17.21
 -15   0  -5  -11.96   11.55
 -14  -1  -5   17.21   12.31
 -13  -2  -5   25.46   11.04
 -12  -3  -5    2.50    8.69
 -11  -4  -5   36.16    9.90
 -11  -4  -5   21.28    9.96
 -10  -5  -5   38.89   11.30
 -10  -5  -5   26.33    6.90
 -10  -5  -5   36.89    6.73
  -9  -6  -5  284.15   40.72
  -9  -6  -5  291.86   47.71
  -8  -7  -5   38.68    9.69
  -8  -7  -5   53.28    9.83
   7   8   5   78.20   10.25
  -7  -8  -5   99.85   16.81
  -7  -8  -5  125.43   12.18
   6   9   5  190.93   11.41
  -6  -9  -5  204.56   28.35
  -6  -9  -5  174.83   21.48
   5  10   5   49.52    5.63
  -5 -10  -5   33.06    8.53
  -5 -10  -5   48.96   10.97
   4  11   5   27.34    4.49
  -4 -11  -5   10.49   10.71
  -4 -11  -5   23.30    9.51
  -3 -12  -5    3.65    8.92
  -3 -12  -5   26.39    9.80
  -2 -13  -5   15.19    9.33
  -2 -13  -5   16.10    9.30
  -1 -14  -5   11.04   12.43
  -1 -14  -5    5.41   10.90
   0 -15  -5    9.74   12.05
   0 -15  -5   -5.99    9.33
   1 -16  -5  112.74   15.06
   1 -16  -5  132.42   17.77
   2 -17  -5   16.74   14.77
   2 -17  -5   15.81   16.20
   3 -18  -5    8.93   16.79
   3 -18  -5    2.00   16.90
 -18   4  -4  -14.65   19.01
 -17   3  -4    7.15   17.16
 -16   2  -4    7.96   16.86
 -15   1  -4    5.47   12.80
 -14   0  -4   54.99   13.89
 -13  -1  -4    8.83   12.81
 -12  -2  -4  171.22   18.31
 -11  -3  -4    2.91    4.89
 -11  -3  -4   10.77    7.17
 -10  -4  -4  104.93   10.76
 -10  -4  -4  121.32   12.10
  -9  -5  -4    2.92    5.83
  -9  -5  -4    6.97    6.54
  -9  -5  -4    8.01    5.41
   8   6   4   35.79    6.58
  -8  -6  -4   37.10    8.54
  -8  -6  -4   52.46    8.65
  -8  -6  -4   30.81    7.39
   7   7   4   -5.25    4.59
  -7  -7  -4    4.80    5.04
  -7  -7  -4    7.19    4.15
   6   8   4   46.23    6.57
  -6  -8  -4   49.56    6.68
  -6  -8  -4   46.88    5.77
   5   9   4    5.03    4.21
  -5  -9  -4   -0.16    4.31
  -5  -9  -4   -3.76    4.08
   4  10   4  159.81    8.49
  -4 -10  -4  164.70   10.85
  -4 -10  -4  135.38   12.11
   3  11   4   -3.06    4.03
  -3 -11  -4    8.18    8.08
  -3 -11  -4    3.74    7.21
   2  12   4  227.64   12.55
  -2 -12  -4  209.42   15.16
  -2 -12  -4  236.80   16.38
   1  13   4    4.06    3.93
  -1 -13  -4    1.23    8.57
  -1 -13  -4    9.90    7.99
   0 -14  -4   78.44   11.95
   0 -14  -4   71.57   13.06
   1 -15  -4    9.43   11.93
   1 -15  -4   -5.75   10.25
   2 -16  -4   -2.26   12.94
   2 -16  -4   19.99   13.35
   3 -17  -4   -7.35   14.74
   3 -17  -4   -7.16   14.68
   4 -18  -4    8.55   16.88
   4 -18  -4   -9.89   16.65
 -18   5  -3   29.56   22.09
 -17   4  -3   46.28   21.86
 -16   3  -3  -24.41   16.83
 -15   2  -3    0.44   12.23
 -14   1  -3   23.68   10.58
 -13   0  -3   -9.65    8.99
 -12  -1  -3   75.57   11.19
 -11  -2  -3   24.62    4.49
 -11  -2  -3   16.03    7.81
 -10  -3  -3   50.23    6.57
 -10  -3  -3   63.09    8.84
  -9  -4  -3   61.62   11.21
  -9  -4  -3   61.05    7.18
   8   5   3   -1.32    5.36
  -8  -5  -3    8.52    7.09
  -8  -5  -3    1.36    4.76
  -8  -5  -3    5.36    5.11
   7   6   3   30.02    6.72
  -7  -6  -3   26.05    5.35
  -7  -6  -3   19.62    6.70
   6   7   3   11.32    5.36
   6   7   3   15.47    4.80
  -6  -7  -3   11.37    4.33
  -6  -7  -3   10.72    4.50
   5   8   3    2.26    4.31
   5   8   3   -4.46    4.54
  -5  -8  -3   -7.12    5.33
  -5  -8  -3    4.41    3.96
   4   9   3   46.28    5.93
   4   9   3   51.59    7.86
  -4  -9  -3   37.23    7.86
  -4  -9  -3   33.53    8.81
   3  10   3   97.09    6.55
   3  10   3   86.91    9.23
  -3 -10  -3   93.88    8.56
  -3 -10  -3   97.61    8.87
   2  11   3   24.92    7.31
  -2 -11  -3   13.96    7.20
  -2 -11  -3   19.93    6.96
   1  12   3  130.52   10.62
   1  12   3  141.88   11.38
  -1 -12  -3  150.99   11.22
  -1 -12  -3  139.16   11.46
   0  13   3    2.96    4.26
   0  13   3    3.49    7.33
   0 -13  -3   -4.93    7.76
   0 -13  -3   -9.91    8.24
  -1  14   3   47.33    6.73
   1 -14  -3   41.12   11.58
   1 -14  -3   33.87   10.22
   2 -15  -3   10.76   12.98
   2 -15  -3   -9.44   11.26
   3 -16  -3   13.05   13.15
   3 -16  -3    3.11   15.09
   4 -17  -3   -3.87   15.19
   4 -17  -3   -6.94   12.29
   5 -18  -3   20.93   17.35
   5 -18  -3   13.85   17.61
 -17   5  -2   -5.60   16.48
 -16   4  -2   26.51   15.11
 -15   3  -2    9.05   12.57
 -14   2  -2   20.36   10.35
 -13   1  -2    1.57    9.85
 -12   0  -2  341.31   30.95
 -11  -1  -2    1.40    1.70
 -11  -1  -2   -8.00    6.98
 -10  -2  -2   18.20    3.58
 -10  -2  -2   24.03    7.70
  -9  -3  -2   -2.27    7.68
  -9  -3  -2   -1.16    4.41
   8   4   2  579.65   41.51
   8   4   2  605.02   24.54
  -8  -4  -2  585.37   45.82
  -8  -4  -2  594.62   56.65
   7   5   2   -8.28    4.48
   7   5   2   -3.61    3.58
  -7  -5  -2    2.52    5.37
  -7  -5  -2   -4.92    5.18
  -7  -5  -2   -1.31    3.61
   6   6   2   45.30    5.40
   6   6   2   47.13    6.27
  -6  -6  -2   41.29    5.82
  -6  -6  -2   37.43    6.00
  -6  -6  -2   45.96    7.41
   5   7   2   -7.07    3.79
   5   7   2    0.91    4.81
  -5  -7  -2   -3.04    3.42
  -5  -7  -2   -0.39    4.65
  -5  -7  -2    1.47    5.03
   4   8   2  540.60   18.89
   4   8   2  498.08   38.68
   4   8   2  526.91   31.30
  -4  -8  -2  566.10   31.95
  -4  -8  -2  541.17   26.35
  -4  -8  -2  591.14   39.41
   3   9   2   -0.73    4.62
   3   9   2   -1.79    4.02
  -3  -9  -2    0.39    5.13
  -3  -9  -2   -1.72    5.24
   2  10   2   11.39    5.96
   2  10   2    9.21    4.19
  -2 -10  -2   10.47    6.20
  -2 -10  -2   15.79    6.03
   1  11   2  -12.35    5.76
   1  11   2   -3.90    4.80
  -1 -11  -2   -5.14    6.25
  -1 -11  -2   -2.29    6.24
   0  12   2  317.01   25.81
   0  12   2  394.07   23.33
   0  12   2  287.62   16.15
   0 -12  -2  306.35   33.31
   0 -12  -2  293.20   30.10
  -1  13   2    1.66    5.84
  -1  13   2   -4.26    7.96
   1 -13  -2   -9.19    8.91
   1 -13  -2   -0.66    7.90
  -2  14   2   19.42    7.63
  -2  14   2   31.51    7.78
   2 -14  -2   20.43   10.92
   2 -14  -2   26.67   11.14
  -3  15   2    9.05    7.52
   3 -15  -2    5.98   10.41
   3 -15  -2   -4.46   11.82
   4 -16  -2    5.61   12.91
   4 -16  -2   14.62   13.32
   5 -17  -2  -17.59   14.49
   5 -17  -2    4.50   15.90
   6 -18  -2  -27.82   17.10
   6 -18  -2   19.53   16.50
 -17   6  -1   10.43   17.15
 -16   5  -1   41.05   17.29
 -15   4  -1    4.04   13.31
 -14   3  -1    7.20   10.88
 -13   2  -1   30.77   10.53
 -12   1  -1   16.96    9.45
 -11   0  -1   -4.35    6.14
 -10  -1  -1   11.16    2.28
 -10  -1  -1   22.74    8.48
   9   2   1   65.18    6.84
  -9  -2  -1   56.19    7.96
  -9  -2  -1   58.22   10.29
   8   3   1   48.21    7.52
   8   3   1   36.78    4.56
  -8  -3  -1   48.25    4.97
  -8  -3  -1   39.32    6.04
   7   4   1   74.98   14.02
   7   4   1  100.70    6.12
  -7  -4  -1  104.48    6.75
  -7  -4  -1   64.69   15.11
   6   5   1   29.36    4.12
   6   5   1   24.98    5.31
  -6  -5  -1   28.50    5.43
  -6  -5  -1   27.27    4.71
  -6  -5  -1   29.08    5.19
   5   6   1   41.70    5.35
   5   6   1   62.58    6.89
  -5  -6  -1   39.68    6.83
  -5  -6  -1   54.54    5.90
  -5  -6  -1   49.04    7.53
   4   7   1   51.40    7.91
   4   7   1   62.20    7.63
   4   7   1   45.96    9.54
  -4  -7  -1   49.08    7.19
  -4  -7  -1   56.79    8.24
  -4  -7  -1   51.09    6.97
   3   8   1   77.25    7.43
   3   8   1   78.06    5.76
   3   8   1   74.73    6.78
  -3  -8  -1   87.04    7.29
  -3  -8  -1   79.29    6.63
   2   9   1   46.01    6.07
   2   9   1   30.30    6.59
  -2  -9  -1   26.85    8.27
  -2  -9  -1   38.80    9.08
   1  10   1   16.76    5.82
   1  10   1   28.69    5.26
  -1 -10  -1   14.11    6.11
  -1 -10  -1   16.39    6.34
   0  11   1    5.37    4.75
   0  11   1    4.97    5.94
   0 -11  -1   -4.94    5.12
   0 -11  -1    2.38    6.91
  -1  12   1   18.53    7.26
  -1  12   1   25.12    5.37
   1 -12  -1   40.30    7.86
   1 -12  -1   43.84    7.81
  -2  13   1   14.32    7.35
  -2  13   1    6.67    7.57
   2 -13  -1   11.32    9.00
   2 -13  -1    6.28    7.69
  -3  14   1   26.06    7.95
  -3  14   1   24.51   10.34
   3 -14  -1   18.70    9.58
   3 -14  -1   30.55   11.14
  -4  15   1    0.73    9.81
  -4  15   1    8.26   10.18
   4 -15  -1  -26.80   11.78
   5 -16  -1   64.39   15.45
   5 -16  -1   44.25   13.23
   6 -17  -1   17.45   15.91
   6 -17  -1  -20.74   16.72
 -17   7   0   -4.96   18.61
 -16   6   0   -6.97   18.18
 -15   5   0    2.36   12.57
 -14   4   0   27.87   12.16
 -13   3   0    3.27    9.42
 -12   2   0   61.69    9.78
 -11   1   0   14.83    7.18
 -10   0   0  303.54   20.72
   9   1   0    1.71    2.29
  -9  -1   0    1.93    2.47
  -9  -1   0   -5.11    5.48
   8   2   0  344.31   19.38
   8   2   0  340.94   14.02
  -8  -2   0  367.59   11.42
  -8  -2   0  354.13   21.12
   7   3   0   -2.84    2.73
   7   3   0   -6.57    4.26
  -7  -3   0   -3.51    3.84
  -7  -3   0    3.05    3.54
   6   4   0   72.94    6.44
   6   4   0   59.07    4.55
  -6  -4   0   71.69    6.44
  -6  -4   0   77.65    5.66
   5   5   0    0.73    3.26
   5   5   0    2.56    3.90
  -5  -5   0   -3.97    3.46
  -5  -5   0    3.39    4.41
  -5  -5   0    0.23    3.90
   4   6   0   60.58    6.81
   4   6   0   54.47    5.69
  -4  -6   0   56.09    4.52
  -4  -6   0   59.00    6.11
  -4  -6   0   50.41    4.74
   3   7   0   -5.93    3.03
   3   7   0    9.96    3.68
   3   7   0   -2.28    3.31
  -3  -7   0   -1.66    3.42
  -3  -7   0   -5.29    4.90
  -3  -7   0   -5.76    6.07
   2   8   0  474.79   18.57
   2   8   0  429.00   18.54
   2   8   0  489.95   15.86
  -2  -8   0  470.16   11.89
  -2  -8   0  474.03   33.92
  -2  -8   0  467.62   15.87
   1   9   0   14.20    5.42
   1   9   0    7.53    4.54
   1   9   0    1.17    4.56
  -1  -9   0   -4.84    3.79
  -1  -9   0   -2.84    2.85
   0  10   0  292.42   20.32
   0  10   0  298.02   16.50
   0 -10   0  276.98   16.75
   0 -10   0  279.02   21.43
  -1  11   0   -1.38    6.08
   1 -11   0    2.08    6.10
   1 -11   0    7.54    5.09
  -2  12   0   22.38    9.13
  -2  12   0   24.67    6.45
   2 -12   0   24.70    8.38
   2 -12   0   36.56    8.52
  -3  13   0    5.80    7.79
  -3  13   0   -0.62    7.53
   3 -13   0   -2.32    9.30
   3 -13   0    6.72    7.42
  -4  14   0    0.00   10.08
  -4  14   0   -3.28    9.05
   4 -14   0    7.91    9.84
   4 -14   0   -5.23    8.92
  -5  15   0    3.71    9.65
  -5  15   0    0.70   11.85
   5 -15   0   -2.12   11.14
   5 -15   0  -10.12   11.34
  -6  16   0    7.03   10.90
   6 -16   0    4.54   10.20
   6 -16   0   13.61   14.90
   7 -17   0   -7.59   17.58
   7 -17   0   -5.06   12.77
 -17   8   1   -9.99   20.38
 -16   7   1   -2.89   15.29
 -15   6   1   36.07   14.60
 -14   5   1   -5.53   11.20
 -13   4   1   15.01    9.39
 -12   3   1   77.94    9.94
 -11   2   1   10.07    8.22
  10  -1  -1    9.16    1.38
 -10   1   1    3.24    6.39
  -9   0   1    5.17    6.69
  -9   0   1    5.32    5.26
   8   1  -1   99.91   15.88
   8   1  -1  100.16    8.54
  -8  -1   1  103.98   10.11
  -8  -1   1  108.66    8.28
  -8  -1   1  102.96    7.79
   7   2  -1  395.49   68.79
   7   2  -1  403.13   34.38
  -7  -2   1  457.69   62.65
  -7  -2   1  422.54   49.20
   6   3  -1  559.45   54.49
   6   3  -1  601.40   29.65
  -6  -3   1  607.67   40.16
  -6  -3   1  591.68   46.88
   5   4  -1  302.31   14.45
   5   4  -1  285.72   13.42
  -5  -4   1  305.27   19.93
  -5  -4   1  300.74   10.80
   4   5  -1  161.17   14.84
   4   5  -1  164.93   11.65
  -4  -5   1  175.44   11.11
  -4  -5   1  176.79    7.63
  -4  -5   1  181.16   15.42
   3   6  -1  897.91   52.91
   3   6  -1  906.89   50.63
   3   6  -1  872.92   27.04
  -3  -6   1  884.02   42.25
  -3  -6   1  888.04   48.43
  -3  -6   1  921.99   36.53
   2   7  -1  278.42   52.26
   2   7  -1  306.56   37.92
   2   7  -1  283.79   60.97
  -2  -7   1  244.80   46.82
  -2  -7   1  263.62   29.79
  -2  -7   1  300.05   41.34
   1   8  -1  227.65   17.56
   1   8  -1  204.59    8.55
   1   8  -1  218.27   15.43
   1   8  -1  220.87    9.59
  -1  -8   1  206.88   13.16
  -1  -8   1  217.66   11.70
  -1  -8   1  200.45   13.93
   0   9  -1   -4.45    4.05
   0   9  -1   -4.99    4.07
   0  -9   1   -0.76    3.76
   0  -9   1   -3.74    4.89
  -1  10  -1   19.46    6.96
  -1  10  -1   27.51    6.58
   1 -10   1   28.26    5.83
   1 -10   1   16.88    5.70
  -2  11  -1    5.77    5.72
  -2  11  -1   12.05    5.14
   2 -11   1   -8.28    6.27
   2 -11   1    4.26    4.87
  -3  12  -1  148.92   15.07
  -3  12  -1  130.91   12.78
   3 -12   1  141.04   13.72
   3 -12   1  134.88   13.47
  -4  13  -1    0.37    7.63
  -4  13  -1   10.86    8.00
   4 -13   1   12.05    7.73
   4 -13   1   10.45   10.02
  -5  14  -1    7.91   10.43
  -5  14  -1   32.65    9.03
   5 -14   1   41.31    9.73
   5 -14   1   22.43   11.39
  -6  15  -1    5.05   12.35
  -6  15  -1   24.63   13.18
   6 -15   1    1.35   11.12
   6 -15   1    8.85   12.10
  -7  16  -1  -30.17   11.38
   7 -16   1   -3.10   13.84
   7 -16   1    4.71   13.50
   8 -17   1   -6.90   17.07
   8 -17   1   10.40   17.15
 -16   8   2   12.63   17.38
 -15   7   2   15.49   15.44
 -14   6   2   23.93   12.95
 -13   5   2    7.16   11.55
  12  -4  -2   44.00    2.72
  12  -4  -2   44.15    2.27
  11  -3  -2   -0.80    2.70
  11  -3  -2    3.28    2.58
 -11   3   2  -12.20    7.46
  10  -2  -2   17.38    3.10
 -10   2   2    8.43    8.04
 -10   2   2    9.21    6.78
   9  -1  -2   -2.28    2.24
  -9   1   2    6.17    5.37
  -9   1   2    1.59    6.71
   8   0  -2  479.39   47.07
   8   0  -2  484.37   30.90
  -8   0   2  494.00   30.40
  -8   0   2  510.98   29.54
   7   1  -2    4.73    4.63
   7   1  -2    3.10    2.65
  -7  -1   2   -2.94    5.45
  -7  -1   2   -0.33    3.17
  -7  -1   2    6.23    4.48
   6   2  -2   75.71    7.94
   6   2  -2   70.32    6.03
  -6  -2   2   83.96    5.89
  -6  -2   2   72.55    4.94
   5   3  -2   -2.05    2.34
   5   3  -2    0.41    4.79
  -5  -3   2   -0.80    2.96
  -5  -3   2    6.83    3.66
   4   4  -2  479.37   17.90
   4   4  -2  465.07   26.67
  -4  -4   2  472.11   35.16
  -4  -4   2  483.79   22.35
   3   5  -2   -1.01    2.82
   3   5  -2   -0.90    3.18
  -3  -5   2   -3.29    3.14
  -3  -5   2   -4.43    3.38
  -3  -5   2   -5.93    4.69
  -3  -5   2   -1.54    2.28
   2   6  -2   92.40    5.97
   2   6  -2   92.95    8.50
   2   6  -2  102.64    6.00
  -2  -6   2   89.62    6.57
  -2  -6   2  104.96    6.58
  -2  -6   2   91.50    8.14
   1   7  -2   -1.60    4.04
   1   7  -2   -0.42    2.61
   1   7  -2    1.55    4.76
   1   7  -2   -6.16    3.52
  -1  -7   2    0.43    4.38
  -1  -7   2    5.74    4.74
  -1  -7   2   -1.27    2.90
   0   8  -2  406.99   33.05
   0   8  -2  436.91   13.69
   0   8  -2  406.96   30.76
   0  -8   2  433.93   20.73
   0  -8   2  417.61   28.48
   0  -8   2  405.86   30.94
  -1   9  -2   -1.73    4.68
  -1   9  -2    1.85    5.18
   1  -9   2   -0.32    4.43
   1  -9   2   -2.49    4.95
  -2  10  -2   15.78    7.09
  -2  10  -2   16.17    5.88
   2 -10   2   15.06    5.55
   2 -10   2   23.83    6.40
  -3  11  -2    0.77    5.73
  -3  11  -2   -8.91    6.17
   3 -11   2   -6.01    7.31
   3 -11   2   -1.77    5.42
  -4  12  -2   64.39   15.58
   4 -12   2   46.63   11.56
   4 -12   2   56.91   14.35
  -5  13  -2   -7.60    8.97
  -5  13  -2    8.92    7.94
   5 -13   2    9.66    6.65
   5 -13   2    6.52    8.80
  -6  14  -2   16.53   11.01
  -6  14  -2   34.89   11.85
   6 -14   2   28.64   11.67
   6 -14   2   13.47   10.30
  -7  15  -2   12.70   10.64
  -7  15  -2   -7.84   11.86
   7 -15   2   -6.24   12.73
   7 -15   2   29.09   15.15
  -8  16  -2   20.36   11.45
  -8  16  -2   -6.55   13.59
   8 -16   2  -20.21   13.48
   8 -16   2    7.53   17.02
 -16   9   3   10.93   20.25
 -15   8   3   26.09   16.79
 -14   7   3   15.63   12.22
 -13   6   3   16.91   12.62
  12  -5  -3    8.51    4.28
 -12   5   3   13.62    8.37
  11  -4  -3   59.18    7.73
  11  -4  -3   51.47    7.62
 -11   4   3   51.80   11.63
  10  -3  -3   58.22    4.72
 -10   3   3   55.40    8.05
 -10   3   3   55.95    8.63
   9  -2  -3   64.08    8.85
  -9   2   3   61.54   13.00
  -9   2   3   62.38   11.93
   8  -1  -3  172.42   15.50
   8  -1  -3  191.83    7.52
  -8   1   3  206.99   14.38
  -8   1   3  202.83   12.58
  -8   1   3  204.69   16.47
   7   0  -3    0.58    2.74
   7   0  -3    3.81    4.67
  -7   0   3    2.48    4.32
  -7   0   3    4.98    4.40
   6   1  -3  358.29   22.88
   6   1  -3  354.14   33.04
  -6  -1   3  405.39   23.33
  -6  -1   3  382.52   15.46
  -6  -1   3  365.43   17.77
   5   2  -3  332.21   34.21
   5   2  -3  365.42   38.59
  -5  -2   3  376.71   30.84
  -5  -2   3  377.96   50.70
  -5  -2   3  378.48   33.37
   4   3  -3  420.39   16.39
   4   3  -3  416.24   28.42
  -4  -3   3  401.55   22.93
  -4  -3   3  407.68   26.12
   3   4  -3  734.56   50.27
   3   4  -3  739.17   35.38
  -3  -4   3  712.40   32.71
  -3  -4   3  757.81   41.44
  -3  -4   3  738.85   50.06
  -3  -4   3  739.53   53.37
   2   5  -3  248.54   37.74
   2   5  -3  239.56   24.11
   2   5  -3  243.84   31.46
  -2  -5   3  254.65   32.01
  -2  -5   3  259.40   61.08
  -2  -5   3  254.95   22.53
   1   6  -3  643.62   25.33
   1   6  -3  647.98   41.75
   1   6  -3  574.96   23.22
  -1  -6   3  629.29   33.22
  -1  -6   3  628.63   27.10
  -1  -6   3  601.94   29.38
   0   7  -3    2.21    4.93
   0   7  -3   -0.33    2.21
   0   7  -3   -3.79    4.85
   0  -7   3    4.27    2.35
   0  -7   3    2.27    4.47
   0  -7   3   -9.54    3.90
  -1   8  -3  335.66   12.31
  -1   8  -3  322.81   13.78
   1  -8   3  331.50   21.38
   1  -8   3  330.25   17.36
   1  -8   3  342.67   15.72
  -2   9  -3   19.21    9.22
  -2   9  -3   15.96    8.36
   2  -9   3   39.37   10.03
   2  -9   3   33.08    7.67
  -3  10  -3   92.75    7.69
  -3  10  -3   84.59    8.14
  -3  10  -3   91.35    9.27
   3 -10   3   88.86    8.95
   3 -10   3   91.80    8.13
  -4  11  -3   25.03    7.86
  -4  11  -3   46.04    9.21
   4 -11   3   24.56    7.99
   4 -11   3   25.56    7.75
  -5  12  -3   17.10    8.48
  -5  12  -3   13.81    7.98
   5 -12   3   24.93    9.03
   5 -12   3   17.23    9.00
  -6  13  -3   -0.18    8.11
  -6  13  -3    9.89    9.68
   6 -13   3    4.26    9.31
   6 -13   3    3.32   10.32
  -7  14  -3   31.86   12.40
  -7  14  -3   20.55    9.66
   7 -14   3   29.50   13.39
   7 -14   3   22.31   14.06
  -8  15  -3   -0.53   12.37
  -8  15  -3  -10.77   16.36
   8 -15   3    3.41   11.73
   8 -15   3  -11.12   14.72
  -9  16  -3   22.03   17.49
   9 -16   3   27.08   17.84
   9 -16   3    8.49   17.14
 -15   9   4    2.08   20.26
 -14   8   4   25.64   13.73
  13  -7  -4   -6.97   10.57
 -13   7   4    0.62   10.90
  12  -6  -4  116.79    8.87
  12  -6  -4   92.79   14.03
 -12   6   4  112.46   14.50
  11  -5  -4    3.22    4.92
  11  -5  -4   -2.53    7.57
  11  -5  -4  -11.96   10.46
 -11   5   4    3.37    7.59
  10  -4  -4  119.05    9.48
  10  -4  -4  128.60    7.31
 -10   4   4  115.53   11.90
 -10   4   4  113.77   11.41
   9  -3  -4    6.59    5.08
   9  -3  -4   10.52    3.86
  -9   3   4    4.51    5.94
  -9   3   4    1.04    5.30
   8  -2  -4  144.03    9.01
   8  -2  -4  142.19    8.04
  -8   2   4  153.75    8.20
  -8   2   4  136.47   12.10
   7  -1  -4   -6.68    3.60
   7  -1  -4   -1.81    4.11
   7  -1  -4    0.39    4.81
  -7   1   4    5.11    3.09
  -7   1   4    3.09    4.56
  -7   1   4   -6.17    3.90
   6   0  -4  127.44    7.34
   6   0  -4  112.52    7.37
   6   0  -4  114.31    9.89
  -6   0   4  125.57    7.21
  -6   0   4  121.94    9.40
   5   1  -4   -0.20    2.90
   5   1  -4   -1.66    2.17
   5   1  -4    0.23    3.77
  -5  -1   4    5.78    4.65
  -5  -1   4    2.10    3.11
  -5  -1   4    0.51    3.51
   4   2  -4 1601.49   38.71
   4   2  -4 1702.87   52.11
  -4  -2   4 1665.00   69.59
  -4  -2   4 1682.95   80.61
  -4  -2   4 1654.67   50.49
   3   3  -4   -0.71    3.19
   3   3  -4    2.83    3.17
  -3  -3   4   -1.32    2.10
  -3  -3   4   -2.31    3.70
  -3  -3   4   -1.28    1.35
  -3  -3   4   -6.24    3.24
   2   4  -4 1655.79   39.13
   2   4  -4 1629.89   35.90
   2   4  -4 1599.30   59.37
  -2  -4   4 1322.92   18.23
  -2  -4   4 1595.94   43.37
  -2  -4   4 1651.45   59.36
   1   5  -4   -8.00    3.04
   1   5  -4   -4.94    3.04
   1   5  -4    0.09    1.21
  -1  -5   4    2.80    4.17
  -1  -5   4   -0.72    3.17
  -1  -5   4   -0.59    1.22
   0   6  -4  167.73   10.50
   0   6  -4  219.90   11.58
   0   6  -4  205.94    7.45
   0  -6   4  202.15    7.65
   0  -6   4  198.11   11.77
   0  -6   4  220.93    8.67
  -1   7  -4   -5.30    4.91
  -1   7  -4    1.43    3.56
  -1   7  -4   -0.02    2.65
   1  -7   4   -4.67    3.61
   1  -7   4   -3.54    5.03
   1  -7   4   -1.26    2.90
  -2   8  -4  239.91    9.88
  -2   8  -4  231.67   20.88
   2  -8   4  248.18   12.60
   2  -8   4  223.92   23.42
   2  -8   4  218.96   13.65
  -3   9  -4   -3.22    4.70
  -3   9  -4   -3.90    5.74
   3  -9   4    3.14    6.46
   3  -9   4   -1.66    3.32
  -4  10  -4  151.36   12.63
  -4  10  -4  153.29   13.19
  -4  10  -4  158.32   14.33
   4 -10   4  162.75   12.66
   4 -10   4  149.01    9.96
  -5  11  -4   -1.20    6.02
  -5  11  -4   -1.53    6.60
   5 -11   4  -12.41    7.42
   5 -11   4  -15.87    7.61
  -6  12  -4  128.46   14.83
  -6  12  -4  137.46   14.50
   6 -12   4  121.87   16.65
   6 -12   4  130.45   14.44
  -7  13  -4    6.14   10.26
  -7  13  -4   -1.11    9.41
   7 -13   4   -7.36   10.00
   7 -13   4    8.64   12.43
  -8  14  -4   33.20   12.66
  -8  14  -4   49.37   14.88
   8 -14   4   36.47   11.60
  -9  15  -4   -9.29   14.43
   9 -15   4    2.36   16.60
 -15  10   5    5.94   17.88
  14  -9  -5  -11.31   15.46
 -14   9   5  -14.99   15.83
  13  -8  -5   -2.67   11.05
 -13   8   5   -8.79   11.20
  12  -7  -5   44.84   13.00
  12  -7  -5   25.25    8.29
 -12   7   5   22.71   11.77
  11  -6  -5   19.31    8.98
  11  -6  -5   21.29    7.42
 -11   6   5   14.12    8.99
  10  -5  -5   33.77    9.08
  10  -5  -5   34.82    7.24
 -10   5   5   33.17   10.74
 -10   5   5   44.16    7.32
   9  -4  -5   28.04    6.35
   9  -4  -5   15.02    7.79
  -9   4   5   22.14    5.83
  -9   4   5   16.84    7.12
   8  -3  -5   19.32    4.99
   8  -3  -5   10.34    5.02
  -8   3   5   19.86    5.47
  -8   3   5   18.71    5.81
   7  -2  -5  283.12   32.17
   7  -2  -5  308.23   40.78
   7  -2  -5  268.83   68.87
  -7   2   5  280.90   50.95
  -7   2   5  242.18   48.80
  -7   2   5  312.88   45.63
   6  -1  -5  116.39    9.34
   6  -1  -5  122.03   10.20
   6  -1  -5  115.58   13.91
  -6   1   5  138.16    6.88
  -6   1   5  131.30   10.34
  -6   1   5  125.21    8.22
   5   0  -5   -2.33    2.90
   5   0  -5   -2.68    3.57
   5   0  -5    0.24    4.22
  -5   0   5    1.82    4.00
  -5   0   5    4.32    2.92
   4   1  -5   11.41    2.48
   4   1  -5    7.63    4.15
   4   1  -5    9.05    3.71
  -4  -1   5    9.68    1.66
  -4  -1   5   10.28    3.69
  -4  -1   5   11.54    4.04
  -4  -1   5    2.50    2.59
   3   2  -5  209.22   14.50
   3   2  -5  207.44   12.06
   3   2  -5  201.93   13.07
  -3  -2   5  207.44   14.86
  -3  -2   5  201.66   23.23
  -3  -2   5  206.50   15.59
  -3  -2   5  208.64   16.60
   2   3  -5  141.89   13.93
   2   3  -5  134.90   16.65
   2   3  -5  136.21    9.76
  -2  -3   5  151.33   13.78
  -2  -3   5  142.54   16.68
   1   4  -5   16.28    3.89
   1   4  -5   18.24    3.28
  -1  -4   5   10.42    4.72
  -1  -4   5   11.69    3.50
   0   5  -5   -4.62    3.45
   0   5  -5   -4.33    4.00
   0   5  -5    0.97    1.28
   0  -5   5   -2.83    3.72
   0  -5   5    3.05    4.15
  -1   6  -5  204.81   18.96
  -1   6  -5  187.07   11.32
  -1   6  -5  176.19   10.62
   1  -6   5  170.90   10.96
   1  -6   5  167.90   13.73
  -2   7  -5  182.45   37.04
  -2   7  -5  172.78   45.84
   2  -7   5  126.24   34.04
   2  -7   5  182.64   45.99
  -3   8  -5   33.36    6.31
  -3   8  -5   28.47    6.00
   3  -8   5   29.94    6.85
  -4   9  -5   -0.38    6.81
  -4   9  -5    7.42    5.89
  -4   9  -5    9.80    5.78
   4  -9   5    4.85    6.08
  -5  10  -5   34.26    7.74
  -5  10  -5   49.45   10.01
   5 -10   5   67.26   11.31
  -6  11  -5    4.61    7.72
  -6  11  -5    5.70    6.36
   6 -11   5    1.63    6.93
  -7  12  -5   49.63   13.66
  -7  12  -5   86.98   20.38
   7 -12   5   74.92   12.61
  -8  13  -5  -12.48   12.38
  -8  13  -5   -0.79    9.27
   8 -13   5   22.53   13.95
  -9  14  -5   22.83   15.89
   9 -14   5   21.11   15.74
 -10  15  -5   10.19   17.64
  10 -15   5   -6.38   16.74
  14 -10  -6  -10.61   15.01
 -14  10   6    1.17   16.22
  13  -9  -6  -13.73   12.90
 -13   9   6    4.92   11.39
  12  -8  -6   57.53   10.08
  12  -8  -6   67.35   14.00
 -12   8   6   56.47   11.05
  11  -7  -6   20.33    7.57
 -11   7   6  -16.93   10.86
  10  -6  -6   54.01    9.99
 -10   6   6   68.01   11.05
   9  -5  -6   -2.28    5.72
   9  -5  -6    4.36    6.97
  -9   5   6    0.44    6.27
  -9   5   6   -4.01    5.78
   8  -4  -6  304.55   30.10
   8  -4  -6  322.98   40.92
  -8   4   6  297.79   23.95
  -8   4   6  316.25   23.37
   7  -3  -6   -7.66    4.14
   7  -3  -6    9.37    4.81
   7  -3  -6   -1.51    6.08
  -7   3   6   -1.71    3.07
  -7   3   6   12.49    5.18
   6  -2  -6   75.37    6.80
   6  -2  -6   77.56    8.34
   6  -2  -6   87.96    6.39
  -6   2   6   70.27    7.77
  -6   2   6   81.25    8.02
  -6   2   6   95.31    4.11
   5  -1  -6    2.56    3.30
   5  -1  -6    4.95    4.07
   5  -1  -6    6.48    4.76
  -5   1   6   -5.75    3.78
  -5   1   6    2.79    3.67
   4   0  -6  367.33   20.84
   4   0  -6  359.44   29.66
   4   0  -6  359.39   18.24
  -4   0   6  367.18   11.15
  -4   0   6  377.23   20.20
  -4   0   6  360.02   29.06
   3   1  -6    5.29    2.23
   3   1  -6    4.55    3.83
   3   1  -6    2.25    3.85
  -3  -1   6    7.91    3.67
  -3  -1   6   -0.35    2.31
  -3  -1   6    3.78    5.22
   2   2  -6   47.73    2.73
   2   2  -6   39.77    5.20
   2   2  -6   57.07    4.84
   2   2  -6   56.86    3.01
  -2  -2   6   44.60    3.79
  -2  -2   6   36.98    6.09
  -2  -2   6   47.86    3.37
   1   3  -6   -3.08    3.80
   1   3  -6    7.64    2.33
   1   3  -6    1.35    0.96
  -1  -3   6    1.67    2.59
  -1  -3   6    2.16    4.63
   0   4  -6  428.77   12.01
   0   4  -6  439.31   15.33
   0   4  -6  439.81   14.73
   0   4  -6  413.73   14.69
   0  -4   6  407.62   23.80
   0  -4   6  438.18   18.36
  -1   5  -6   -3.20    3.33
  -1   5  -6    4.70    4.63
  -1   5  -6   -1.39    1.65
   1  -5   6   -7.69    4.02
   1  -5   6   -7.67    5.29
  -2   6  -6  139.88   12.21
  -2   6  -6  158.02   11.71
  -2   6  -6  145.47   10.71
   2  -6   6  152.74    8.29
   2  -6   6  144.06   15.29
  -3   7  -6    7.01    4.47
  -3   7  -6    2.01    4.78
   3  -7   6   -1.22    4.01
   3  -7   6   -7.81    5.87
  -4   8  -6  237.15   12.19
  -4   8  -6  234.49   14.35
  -4   8  -6  214.53   22.70
   4  -8   6  232.36   19.24
  -5   9  -6    2.89    9.61
  -5   9  -6    4.63    5.46
  -5   9  -6   10.73    7.60
   5  -9   6   11.95    7.73
  -6  10  -6   17.14    8.24
  -6  10  -6   29.47    9.21
   6 -10   6   47.86   10.80
  -7  11  -6   -4.75    8.20
  -7  11  -6   -3.88   12.98
   7 -11   6   -8.28    9.35
  -8  12  -6   68.96   14.56
  -8  12  -6   54.78   10.93
   8 -12   6   41.21    9.39
  -9  13  -6    1.32   13.87
   9 -13   6    3.15   12.64
 -10  14  -6   16.25   17.42
  10 -14   6    1.73   16.79
  14 -11  -7    6.44   18.00
  13 -10  -7   -7.13   16.73
 -13  10   7   -3.09   13.16
  12  -9  -7   16.92   12.32
 -12   9   7    5.43   10.71
  11  -8  -7   -4.39   11.06
 -11   8   7   10.07   11.29
  10  -7  -7   -1.78    9.89
 -10   7   7    3.98    7.94
   9  -6  -7   24.33    9.37
  -9   6   7   19.60    6.97
  -9   6   7   15.01    8.28
   8  -5  -7   36.67    7.88
  -8   5   7   37.70    7.15
  -8   5   7   39.82    6.10
   7  -4  -7   87.48   13.77
   7  -4  -7   69.69   12.33
   7  -4  -7   74.91   16.92
  -7   4   7   78.38   12.63
  -7   4   7   63.13   11.84
   6  -3  -7   20.63    5.52
   6  -3  -7   31.78    5.43
   6  -3  -7   23.14    6.87
  -6   3   7   21.34    4.89
  -6   3   7   21.34    2.41
   5  -2  -7  208.42   20.36
   5  -2  -7  163.55   33.42
   5  -2  -7  196.75   25.74
  -5   2   7  182.45   33.50
  -5   2   7  200.00   21.17
   4  -1  -7   46.29    5.19
   4  -1  -7   50.55    5.07
   4  -1  -7   54.90    6.30
  -4   1   7   53.91    6.51
  -4   1   7   44.72    5.54
   3   0  -7    1.22    3.32
   3   0  -7   -1.91    2.67
   3   0  -7    2.36    3.33
  -3   0   7   -2.98    3.38
   2   1  -7  172.90   13.00
   2   1  -7  208.86   12.19
   2   1  -7  175.36   10.14
   2   1  -7  187.15    9.95
  -2  -1   7  174.41   16.35
  -2  -1   7  187.69   11.32
  -2  -1   7  179.70    9.82
   1   2  -7  303.38   14.03
   1   2  -7  277.80    9.36
   1   2  -7  277.52   14.08
   1   2  -7  249.10   10.20
  -1  -2   7  288.45   19.63
  -1  -2   7  271.08   14.50
  -1  -2   7  270.78   21.54
   0   3  -7   -7.24    4.22
   0   3  -7   -2.00    3.00
   0   3  -7    0.10    1.78
   0  -3   7    1.69    3.38
   0  -3   7    1.48    2.96
  -1   4  -7   66.39    6.39
  -1   4  -7   71.05    4.44
  -1   4  -7   72.17    6.28
   1  -4   7   75.58    6.79
   1  -4   7   76.93    9.07
  -2   5  -7  133.83   26.49
  -2   5  -7  130.44   18.98
  -2   5  -7  122.62   15.65
   2  -5   7   78.26   21.74
   2  -5   7  148.73   21.36
  -3   6  -7   23.13    6.08
  -3   6  -7   28.76    5.04
   3  -6   7   37.87    5.11
   3  -6   7   32.20    7.43
  -4   7  -7   42.19   11.93
  -4   7  -7   39.47   11.75
  -4   7  -7   48.94   10.03
   4  -7   7   40.30   12.04
  -5   8  -7   79.44   11.49
  -5   8  -7   67.10    9.29
  -5   8  -7   76.47    9.26
   5  -8   7   68.54    8.08
  -6   9  -7   12.89    5.81
  -6   9  -7    3.34    5.88
   6  -9   7    2.57    8.81
  -7  10  -7   17.14   10.10
  -7  10  -7   27.33    8.64
  -8  11  -7   22.39   13.83
  -8  11  -7   -4.11    8.62
   8 -11   7   -0.33   12.96
  -9  12  -7    3.78   13.89
   9 -12   7   21.81   13.94
 -10  13  -7  -18.77   16.37
  10 -13   7   -0.87   16.81
 -11  14  -7   47.57   19.71
  11 -14   7   -6.65   15.49
  13 -11  -8    9.27   17.17
  12 -10  -8   12.01   10.85
 -12  10   8   25.65   12.93
  11  -9  -8   13.86   13.44
 -11   9   8   -2.23   11.16
  10  -8  -8   95.35   17.06
 -10   8   8  114.61   14.27
   9  -7  -8   22.61    8.72
  -9   7   8   -4.95    8.17
   8  -6  -8   91.83   13.05
  -8   6   8  118.03    8.81
  -8   6   8  125.21   11.38
   7  -5  -8    3.11    5.82
   7  -5  -8   -3.09    7.50
  -7   5   8    4.94    4.87
  -7   5   8    1.43    2.80
   6  -4  -8   55.31   12.71
   6  -4  -8   45.78    7.68
  -6   4   8   64.20   11.82
   5  -3  -8   -4.76    3.71
   5  -3  -8    9.15    6.18
   5  -3  -8   -1.17    4.93
  -5   3   8    0.69    3.58
  -5   3   8   -9.28    3.88
   4  -2  -8  126.97    7.93
   4  -2  -8  125.95    8.26
   4  -2  -8  136.24   12.60
  -4   2   8  113.95    9.89
  -4   2   8  130.25    8.60
   3  -1  -8   -3.50    4.21
   3  -1  -8   -1.42    3.62
   3  -1  -8   -6.82    2.97
  -3   1   8   -0.71    3.23
   2   0  -8  652.88   19.82
   2   0  -8  638.97   16.23
   2   0  -8  654.41   19.73
  -2   0   8  679.96   33.82
   1   1  -8    3.33    2.45
   1   1  -8   -4.93    2.10
   1   1  -8   -0.24    3.63
   1   1  -8   -5.45    2.77
  -1  -1   8   -2.98    3.38
  -1  -1   8   -3.56    2.74
   0   2  -8  660.14   18.61
   0   2  -8  712.76   29.59
   0   2  -8  711.63   18.07
   0  -2   8  694.48   31.39
   0  -2   8  664.99   32.28
  -1   3  -8   -0.65    4.31
  -1   3  -8   -2.81    2.15
  -1   3  -8   -3.33    3.13
   1  -3   8    1.82    3.90
   1  -3   8   -4.60    6.99
  -2   4  -8  139.64   16.94
  -2   4  -8  126.19    6.00
  -2   4  -8  139.29   10.16
   2  -4   8  133.60    9.09
   2  -4   8  119.14   11.99
  -3   5  -8    5.69    5.74
  -3   5  -8   -0.08    3.76
   3  -5   8    1.27   12.95
   3  -5   8    2.17    5.42
  -4   6  -8   50.35    9.21
  -4   6  -8   38.23    9.93
   4  -6   8   69.50    9.62
  -5   7  -8   -2.36    5.42
  -5   7  -8    3.48    5.86
  -5   7  -8    7.78    7.01
   5  -7   8   -2.58    5.41
  -6   8  -8  152.35   21.54
  -6   8  -8  152.25   18.85
   6  -8   8  178.40   17.01
  -7   9  -8    3.71    9.79
  -7   9  -8   -2.13    8.87
   7  -9   8   17.00   10.52
  -8  10  -8   48.20   11.70
  -8  10  -8   50.35   13.87
   8 -10   8   41.31   10.80
  -9  11  -8   -4.26   18.45
  -9  11  -8    8.14   12.78
   9 -11   8    3.30   14.22
  10 -12   8   72.70   20.19
 -11  13  -8    6.42   17.52
  11 -13   8   -2.19   20.38
  12 -11  -9   16.38   18.36
  11 -10  -9   -3.46   15.13
  10  -9  -9    1.75   12.53
 -10   9   9    7.44    9.21
   9  -8  -9   50.67   12.10
  -9   8   9   68.44   11.21
   8  -7  -9   15.24    9.64
  -8   7   9    8.58    7.48
   7  -6  -9   52.90    8.23
   7  -6  -9   43.18   10.91
  -7   6   9   47.76    7.12
   6  -5  -9   20.33    9.94
   6  -5  -9    2.47    6.50
  -6   5   9    6.26    4.23
   5  -4  -9   50.35    7.16
   5  -4  -9   41.74    7.75
  -5   4   9   43.98    6.26
   4  -3  -9   71.97   12.85
   4  -3  -9   84.12   15.47
   4  -3  -9   89.41    8.38
  -4   3   9   88.22   10.68
   3  -2  -9   76.75    6.57
   3  -2  -9   58.40    7.20
   3  -2  -9   71.16    7.10
  -3   2   9   73.97    9.48
   2  -1  -9   56.48    6.81
   2  -1  -9   73.81    7.96
   2  -1  -9   61.08    7.38
   2  -1  -9   68.09    4.56
  -2   1   9   58.70    8.48
   1   0  -9   -0.56    2.45
   1   0  -9   -0.04    3.76
   1   0  -9   -0.06    3.14
   1   0  -9    0.74    2.88
  -1   0   9   -2.26    3.38
   0   1  -9    0.48    2.63
   0   1  -9    0.23    5.02
   0   1  -9   -1.95    2.94
  -1   2  -9  136.75    8.67
  -1   2  -9  148.71    9.46
  -1   2  -9  127.72    7.87
   1  -2   9  151.64   12.77
  -2   3  -9   50.27    7.04
  -2   3  -9   52.75    6.49
  -2   3  -9   38.12    5.71
   2  -3   9   50.60    6.00
  -3   4  -9  166.01   15.04
  -3   4  -9  197.20   16.90
   3  -4   9  184.74   16.79
  -4   5  -9   16.51    5.51
  -4   5  -9   13.72    5.78
   4  -5   9   27.24    7.34
  -5   6  -9   13.47    5.46
  -5   6  -9    4.99    7.04
  -5   6  -9   21.83    7.80
   5  -6   9   10.95    7.75
  -6   7  -9   37.74    9.26
  -6   7  -9   29.96    9.65
   6  -7   9   22.14    6.60
  -7   8  -9   10.01   10.11
  -7   8  -9   38.16   10.06
   7  -8   9   42.72   11.79
  -8   9  -9   30.79   12.81
  -8   9  -9   31.95   10.54
   8  -9   9   21.90   12.23
  -9  10  -9    6.83   13.37
  -9  10  -9   -2.61   12.00
   9 -10   9   14.52   14.36
 -10  11  -9    1.87   15.49
  10 -11   9   -2.75   10.24
 -11  12  -9   16.38   18.48
  11 -12   9   28.09   13.73
  11 -11 -10    7.48   16.91
  10 -10 -10   40.43   15.96
   9  -9 -10    1.12   12.69
  -9   9  10    2.41    9.74
   8  -8 -10   24.20   11.92
  -8   8  10   39.12    9.21
   7  -7 -10   -8.20    7.64
  -7   7  10   -2.90    5.81
   6  -6 -10   65.33   10.88
  -6   6  10   80.36    7.54
   5  -5 -10   -2.84    7.46
   5  -5 -10   -4.99    5.76
  -5   5  10   -2.39    5.45
   4  -4 -10   68.58    8.36
   4  -4 -10   50.95    8.05
   3  -3 -10    2.30    6.42
   3  -3 -10    3.35    5.16
   3  -3 -10   -9.04    4.81
   2  -2 -10   55.77    7.38
   2  -2 -10   52.63    7.92
   2  -2 -10   52.55    2.52
  -2   2  10   58.18    8.18
   1  -1 -10    6.91    5.54
   1  -1 -10   -2.90    3.24
   1  -1 -10   -1.34    4.13
   1  -1 -10    0.16    2.61
  -1   1  10   -0.05    5.34
   0   0 -10   24.87    3.67
   0   0 -10   28.09    5.09
   0   0 -10   23.69    5.95
   0   0  10   20.11    6.40
  -1   1 -10   -3.64    5.04
  -1   1 -10   -1.17    3.83
  -1   1 -10   -3.97    2.95
  -2   2 -10   76.98    7.39
  -2   2 -10   55.66    8.01
  -2   2 -10   68.93    8.22
  -3   3 -10    0.47    5.76
  -3   3 -10    5.92    7.24
  -3   3 -10   -1.07    3.47
   3  -3  10   -2.34    5.36
  -4   4 -10   61.60    6.79
  -4   4 -10   66.61    9.31
  -4   4 -10   65.91    8.49
   4  -4  10   59.98    8.52
  -5   5 -10    9.11    5.32
  -5   5 -10  -12.97    7.13
   5  -5  10    9.06    8.59
  -6   6 -10   71.32   11.59
  -6   6 -10   68.02   11.84
   6  -6  10  107.62   13.05
  -7   7 -10    6.53    8.94
  -7   7 -10    7.30    9.38
   7  -7  10   -1.77    9.89
  -8   8 -10   19.05   10.55
  -8   8 -10   37.02   10.73
   8  -8  10   35.50   13.88
  -9   9 -10    4.90   12.35
  -9   9 -10   -7.47   13.66
   9  -9  10   -1.80    9.44
 -10  10 -10   10.52   15.03
  10 -10  10   22.64   15.82
 -11  11 -10   -0.46   17.49
  11 -11  10    9.31   20.76
  10 -11 -11   11.57   17.91
   9 -10 -11   23.27   13.42
   8  -9 -11   46.27   14.26
   7  -8 -11   35.90   12.80
  -7   8  11   39.58   10.91
   6  -7 -11   27.49    9.19
  -6   7  11   32.27    6.72
   5  -6 -11  114.93   16.07
   4  -5 -11    6.48    7.90
   4  -5 -11   17.39    6.96
   3  -4 -11   58.87    8.10
   3  -4 -11   48.33    8.24
   2  -3 -11   17.46    7.60
   2  -3 -11   20.98    2.17
   2  -3 -11   18.14    2.44
   2  -3 -11   19.11    6.84
   2  -3 -11   17.04    6.86
   1  -2 -11  100.77    8.31
   1  -2 -11   71.93    9.21
   1  -2 -11   92.41    5.65
   1  -2 -11   90.32    8.78
   0  -1 -11   -5.98    5.60
   0  -1 -11    0.60    3.57
   0  -1 -11    4.75    4.70
   0  -1 -11    3.93    7.16
   0   1  11    4.10    6.73
  -1   0 -11    5.19    5.28
  -1   0 -11    9.86    6.57
  -2   1 -11   57.86    7.37
  -2   1 -11   53.49    7.23
  -2   1 -11   53.80    7.17
  -3   2 -11   53.03    8.11
  -3   2 -11   35.35   15.63
  -3   2 -11   45.65    5.53
  -4   3 -11   43.46    7.63
  -4   3 -11   21.54    7.13
  -4   3 -11   20.21    6.30
  -5   4 -11   36.55    8.35
  -5   4 -11   35.82    8.12
  -5   4 -11   35.18    9.62
   5  -4  11   65.71   11.49
  -6   5 -11   62.10   13.75
  -6   5 -11   78.49   13.38
   6  -5  11   81.37   16.61
  -7   6 -11   60.61   11.42
  -7   6 -11   40.96   11.53
   7  -6  11   35.68    9.00
  -8   7 -11   16.34   11.70
  -8   7 -11   -3.94   11.42
   8  -7  11   12.33   10.43
  -9   8 -11   48.19   14.14
  -9   8 -11   33.37   16.15
   9  -8  11   40.24   12.64
 -10   9 -11   41.29   16.52
  10  -9  11    0.71   16.45
 -11  10 -11   37.74   18.94
  11 -10  11   27.76   19.36
   9 -11 -12    0.89   15.66
   8 -10 -12  -25.49   13.75
   7  -9 -12    0.84   12.84
   6  -8 -12   63.85   13.35
   5  -7 -12   -2.00    7.42
   4  -6 -12   45.15    9.95
   3  -5 -12    2.59    6.42
   2  -4 -12  152.79    7.53
   2  -4 -12  179.05   11.13
   2  -4 -12  124.94   14.81
   2  -4 -12  159.21    5.06
   2  -4 -12  159.25   14.93
   1  -3 -12   -4.90    7.31
   1  -3 -12   -5.33    3.57
   1  -3 -12    7.23    5.77
   1  -3 -12    9.35    5.80
   0  -2 -12   82.01   10.45
   0  -2 -12   79.40    7.63
   0  -2 -12   79.40    9.43
   0  -2 -12   76.74    9.01
  -1  -1 -12   12.39    5.92
  -1  -1 -12    3.29    4.95
  -1  -1 -12   11.81    7.70
  -2   0 -12  107.78   12.17
  -2   0 -12  123.35   10.63
  -2   0 -12  133.98   13.51
  -3   1 -12    6.83    7.55
  -3   1 -12    2.14    4.98
  -4   2 -12  148.71   13.20
  -4   2 -12  139.05   11.89
  -4   2 -12  139.94   14.74
  -5   3 -12  -11.95    6.37
  -5   3 -12    5.53    6.89
  -5   3 -12    4.16    6.56
  -6   4 -12   83.21   10.06
  -6   4 -12   73.17   11.24
  -6   4 -12   76.61   11.76
  -7   5 -12   -0.51   10.06
  -7   5 -12   -4.46    8.65
  -8   6 -12   31.29   12.61
  -8   6 -12   23.07   12.32
  -9   7 -12  -23.32   13.81
  -9   7 -12   -2.67   13.71
 -10   8 -12   46.72   14.73
 -11   9 -12   34.41   17.08
   8 -11 -13   27.36   18.53
   7 -10 -13   34.81   15.16
   6  -9 -13   23.93   14.23
   5  -8 -13   44.97   12.07
   4  -7 -13   -0.63    9.09
   3  -6 -13   62.42   10.45
   2  -5 -13   -0.72    6.88
   1  -4 -13    3.95    6.81
   1  -4 -13   12.21    9.42
   1  -4 -13    1.44    3.44
   0  -3 -13    1.44    8.31
   0  -3 -13   -1.27    5.72
   0  -3 -13   -7.16    5.09
  -1  -2 -13   57.90   10.62
  -1  -2 -13   58.38    8.80
  -2  -1 -13   21.05    6.70
  -2  -1 -13   26.68    9.95
  -2  -1 -13   21.59    6.45
  -3   0 -13    7.17    5.78
  -3   0 -13   -8.20    5.69
  -3   0 -13    0.26    7.56
  -4   1 -13    7.23    6.01
  -4   1 -13   12.16    7.40
  -4   1 -13    3.74    7.75
  -5   2 -13    1.99    7.70
  -5   2 -13   15.34    8.31
  -5   2 -13    9.18    6.40
  -6   3 -13   17.37    9.16
  -6   3 -13   29.04    9.86
  -6   3 -13   15.96    6.69
  -7   4 -13    5.37    7.29
  -7   4 -13   10.67   10.43
  -7   4 -13   14.69    9.22
  -8   5 -13    6.64   12.61
  -8   5 -13   21.63    9.99
  -8   5 -13   23.86   13.72
  -9   6 -13   25.82   15.23
  -9   6 -13   53.93   16.69
 -10   7 -13    9.22   14.47
 -11   8 -13    4.93   16.90
   7 -11 -14   24.52   18.49
   6 -10 -14  -12.43   15.02
   5  -9 -14    0.08   14.49
   4  -8 -14   18.68   12.12
   3  -7 -14   -2.26    9.79
   2  -6 -14   30.71    9.70
   1  -5 -14   -3.30    5.17
   1  -5 -14    8.90    8.14
   0  -4 -14  -11.61    8.84
   0  -4 -14   -2.81    7.45
  -1  -3 -14   -2.88    7.69
  -1  -3 -14   -1.00    7.44
  -2  -2 -14   44.62    8.30
  -2  -2 -14   30.41    7.54
  -2  -2 -14   62.93   10.38
  -3  -1 -14    7.12    7.85
  -3  -1 -14    5.46    5.50
  -3  -1 -14   -4.71    8.15
  -4   0 -14    5.44    7.05
  -4   0 -14    0.85    8.96
  -4   0 -14   -2.60    5.80
  -5   1 -14   -4.20    6.68
  -5   1 -14   -5.09    8.15
  -5   1 -14   -5.46    8.52
  -6   2 -14   13.04    9.82
  -6   2 -14   23.25   10.06
  -6   2 -14   10.84    7.12
  -7   3 -14    7.40    9.54
  -7   3 -14  -12.40   11.19
  -7   3 -14    0.99    9.48
  -8   4 -14   40.59   10.87
  -8   4 -14   18.39   12.85
  -8   4 -14   46.83   12.06
  -9   5 -14    4.47   12.25
  -9   5 -14    3.25   11.31
  -9   5 -14  -19.04   14.37
 -10   6 -14   22.15   16.08
 -10   6 -14   33.89   16.43
 -11   7 -14   25.61   16.48
   5 -10 -15   10.27   16.80
   4  -9 -15    2.87   12.50
   3  -8 -15   28.42   11.96
   2  -7 -15  -13.21    9.53
   1  -6 -15   13.12   10.16
   1  -6 -15    7.74   11.79
   0  -5 -15    1.84    8.76
   0  -5 -15    2.65    9.84
  -1  -4 -15    8.08    7.40
  -1  -4 -15   -0.94    8.31
  -2  -3 -15    6.59    9.37
  -2  -3 -15   -2.80    7.37
  -2  -3 -15    0.33    7.13
  -3  -2 -15    5.19    7.09
  -3  -2 -15    4.53    8.34
  -3  -2 -15    6.03    9.28
  -4  -1 -15    8.49    7.71
  -4  -1 -15   -0.05    9.93
  -4  -1 -15   -8.74    7.95
  -5   0 -15    5.66    8.18
  -5   0 -15    2.72    8.92
  -5   0 -15    8.24   10.55
  -6   1 -15   -8.15   12.87
  -6   1 -15    7.29    8.98
  -6   1 -15    7.79    9.37
  -7   2 -15    0.98   10.88
  -7   2 -15    3.03   11.71
  -7   2 -15  -12.77   10.53
  -8   3 -15   -6.34   13.04
  -8   3 -15   12.35   10.21
  -8   3 -15   39.95   12.39
  -9   4 -15   -9.56   15.73
  -9   4 -15    1.78   12.62
  -9   4 -15    3.11   13.61
 -10   5 -15   19.60   17.06
   4 -10 -16    9.66   18.78
   3  -9 -16   -8.61   13.31
   2  -8 -16   92.26   15.03
   1  -7 -16   19.19   14.02
   1  -7 -16    3.55    9.92
   0  -6 -16   37.11   11.41
   0  -6 -16   10.98   13.17
  -1  -5 -16  -13.92    9.60
  -1  -5 -16  -18.72   12.60
  -2  -4 -16   50.15   10.47
  -2  -4 -16   41.89   11.68
  -3  -3 -16   -3.41   12.93
  -3  -3 -16   12.12   10.53
  -4  -2 -16   46.37   11.37
  -4  -2 -16   43.74   11.01
  -4  -2 -16   32.14   12.73
  -5  -1 -16  -13.55   10.90
  -5  -1 -16    9.84   10.05
  -5  -1 -16   -4.81    9.70
  -6   0 -16   -1.68   10.63
  -6   0 -16    6.22    9.29
  -6   0 -16  -12.39   11.46
  -7   1 -16   -1.30   11.62
  -7   1 -16    1.25   11.41
  -7   1 -16   -1.25    9.92
  -8   2 -16   52.08   15.15
  -8   2 -16   31.19   14.04
  -8   2 -16   26.85   11.63
  -9   3 -16   12.59   32.07
  -9   3 -16    8.46   11.25
  -9   3 -16   25.18   16.72
 -10   4 -16   24.03   17.99
   2  -9 -17  -26.81   16.06
   1  -8 -17   -0.35   12.13
   1  -8 -17   13.76   15.58
   0  -7 -17   -7.18   15.02
   0  -7 -17  -11.66   12.38
  -1  -6 -17   42.63   13.08
  -1  -6 -17   13.89   15.61
  -2  -5 -17    9.40   14.20
  -2  -5 -17   -0.30   11.41
  -3  -4 -17   27.57   13.47
  -3  -4 -17   26.36   11.20
  -4  -3 -17    9.48   10.90
  -4  -3 -17   22.83   13.85
  -5  -2 -17    1.04   13.41
  -5  -2 -17   12.95   11.03
  -6  -1 -17   34.57   13.79
  -6  -1 -17    6.18   12.53
  -6  -1 -17   19.12   11.35
  -7   0 -17   -0.12   15.93
  -7   0 -17  -14.41   11.45
  -7   0 -17   -7.68   13.47
  -8   1 -17  -29.52   16.50
  -8   1 -17   16.74   11.81
  -8   1 -17   13.64   14.96
  -9   2 -17    8.86   17.28
   0  -8 -18   26.01   13.86
  -1  -7 -18  -19.48   14.66
  -1  -7 -18    5.18   19.50
  -2  -6 -18   23.80   16.73
  -2  -6 -18  -17.52   14.35
  -3  -5 -18    6.73   16.36
  -3  -5 -18    5.57   11.59
  -4  -4 -18    7.35   16.76
  -4  -4 -18   11.47   13.70
  -5  -3 -18   -5.61   13.76
  -5  -3 -18  -11.10   12.53
  -6  -2 -18   10.80   14.90
  -6  -2 -18   12.36   15.61
  -7  -1 -18   -3.36   13.81
  -7  -1 -18   22.49   15.13
 -14  -8 -10  -20.13   20.41
 -13  -9 -10   13.42   18.19
 -12 -10 -10  -13.50   19.34
 -11 -11 -10   12.73   19.28
 -10 -12 -10   -2.43   13.95
  -9 -13 -10   -1.61   19.48
  -9 -13 -10  -17.29   20.62
  -8 -14 -10   21.53   19.29
  -8 -14 -10    5.14   17.76
  -7 -15 -10  -11.47   12.78
  -7 -15 -10  -10.03   19.59
 -16  -5  -9   14.01   22.14
 -16  -5  -9   26.22   21.28
 -15  -6  -9    1.07   18.18
 -15  -6  -9  -18.93   21.41
 -14  -7  -9    3.04   13.12
 -14  -7  -9    8.22   15.10
 -13  -8  -9   11.90   17.14
 -12  -9  -9   12.69   16.08
 -11 -10  -9    5.79   16.00
 -10 -11  -9    0.47   11.24
  -9 -12  -9   36.99   18.96
  -8 -13  -9    4.36   12.12
  -8 -13  -9    5.46   15.18
  -7 -14  -9   26.21   18.39
  -7 -14  -9  -26.97   19.54
  -6 -15  -9    2.89   13.88
  -6 -15  -9   -2.25   18.48
  -5 -16  -9    2.61   20.03
  -5 -16  -9   41.82   20.36
 -17  -3  -8   -9.11   18.83
 -17  -3  -8   20.14   17.98
 -16  -4  -8   15.15   21.20
 -16  -4  -8   19.85   17.71
 -15  -5  -8    3.97   17.75
 -15  -5  -8  -10.84   17.29
 -14  -6  -8   20.86   10.85
 -14  -6  -8   15.62   15.27
 -13  -7  -8   13.86   14.46
 -13  -7  -8   -0.76    9.83
 -12  -8  -8   30.48   12.92
 -12  -8  -8   16.93   15.60
 -11  -9  -8   14.37   14.72
 -10 -10  -8    8.89   13.55
  -9 -11  -8   -0.42   14.27
  -8 -12  -8    6.23   10.63
  -7 -13  -8    0.84   12.21
  -7 -13  -8    3.09   14.11
  -6 -14  -8   22.73   16.31
  -6 -14  -8   62.92   20.05
  -5 -15  -8    1.14   10.13
  -5 -15  -8    4.55   15.59
  -4 -16  -8    9.90   16.62
  -4 -16  -8   37.60   17.02
  -3 -17  -8  -25.57   18.03
  -3 -17  -8    2.98   17.27
 -17  -2  -7   -3.61   17.39
 -16  -3  -7   -7.34   16.93
 -15  -4  -7    5.86   13.91
 -15  -4  -7   20.67   14.49
 -14  -5  -7   22.26   17.31
 -14  -5  -7    6.30   13.54
 -13  -6  -7   14.43   11.01
 -13  -6  -7    2.38   12.93
 -12  -7  -7   16.67   12.16
 -12  -7  -7    1.56   12.35
 -11  -8  -7   17.59   11.90
 -11  -8  -7   11.02   11.54
 -10  -9  -7   47.06   14.31
 -10  -9  -7   16.58   10.27
  -9 -10  -7   64.08   16.66
  -8 -11  -7    8.09   10.73
  -7 -12  -7   46.13   11.60
  -7 -12  -7   29.41   16.64
  -6 -13  -7   12.62   13.94
  -6 -13  -7    1.58   12.04
  -5 -14  -7   47.32   14.03
  -5 -14  -7   50.54   13.84
  -4 -15  -7   -6.02   13.61
  -4 -15  -7    2.39   13.01
  -3 -16  -7   34.19   14.53
  -3 -16  -7   26.78   18.46
  -2 -17  -7   -1.64   17.37
  -2 -17  -7   -5.53   18.38
 -18   0  -6   48.33   20.81
 -17  -1  -6  -11.52   18.34
 -16  -2  -6   36.79   16.25
 -15  -3  -6    0.94   16.45
 -14  -4  -6    9.26   12.43
 -14  -4  -6   24.08   12.28
 -13  -5  -6   -2.25   11.75
 -13  -5  -6   -2.69   12.12
 -12  -6  -6   13.58   11.26
 -12  -6  -6   32.88   10.04
 -11  -7  -6    3.10    9.76
 -11  -7  -6    9.11   10.38
 -10  -8  -6   20.39    9.29
 -10  -8  -6   20.77    8.27
  -9  -9  -6   13.15    9.14
  -9  -9  -6   12.32   10.47
  -8 -10  -6   40.24   12.27
  -8 -10  -6   28.83    7.47
  -7 -11  -6   11.66   11.63
  -6 -12  -6   42.23    9.39
  -6 -12  -6   23.52   11.48
  -5 -13  -6   17.49   11.04
  -5 -13  -6   -1.81    7.60
  -4 -14  -6   48.89   13.31
  -4 -14  -6   36.43   11.19
  -3 -15  -6   -3.09   10.31
  -3 -15  -6   -0.97   12.52
  -2 -16  -6   22.28   15.05
  -2 -16  -6  -12.09   15.33
  -1 -17  -6   -9.03   16.86
  -1 -17  -6   17.82   15.41
   0 -18  -6    0.94   17.29
   0 -18  -6   29.26   19.45
 -18   1  -5    6.41   19.70
 -17   0  -5  -14.04   16.15
 -16  -1  -5   52.55   21.77
 -15  -2  -5   19.25   13.86
 -14  -3  -5    8.65   12.31
 -13  -4  -5   -4.87   11.52
 -12  -5  -5    9.88    9.91
 -12  -5  -5    6.63    7.84
 -11  -6  -5   13.41   10.57
 -11  -6  -5   19.52    8.15
 -10  -7  -5   69.43   17.21
 -10  -7  -5  110.05   17.93
  -9  -8  -5   -3.10    8.24
  -9  -8  -5   -1.38    6.32
  -8  -9  -5   11.92    5.30
  -8  -9  -5   15.21    9.13
   7  10   5  175.49   13.76
  -7 -10  -5  235.29   31.29
  -7 -10  -5  219.84   17.45
  -6 -11  -5    5.41    9.36
  -6 -11  -5   -9.67    9.04
  -5 -12  -5   10.55    8.56
  -5 -12  -5   16.94   10.20
  -4 -13  -5    4.99   10.80
  -4 -13  -5    0.92    9.44
  -3 -14  -5   18.36    7.22
  -3 -14  -5   25.38   11.07
  -2 -15  -5   37.78   12.12
  -2 -15  -5   -1.23   12.27
  -1 -16  -5  104.18   20.06
  -1 -16  -5  123.19   19.34
   0 -17  -5    4.12   15.23
   0 -17  -5   -5.78   13.26
   1 -18  -5    8.13   16.51
   1 -18  -5    1.95   17.94
 -18   2  -4    3.29   18.34
 -17   1  -4   -4.41   17.11
 -16   0  -4    9.46   15.46
 -15  -1  -4    2.69   14.20
 -14  -2  -4   51.54   12.85
 -13  -3  -4  -10.77    8.35
 -12  -4  -4  203.58   27.62
 -11  -5  -4    5.39    7.06
 -11  -5  -4   -3.31    7.50
 -11  -5  -4   -1.61    7.57
 -10  -6  -4   38.41   10.21
 -10  -6  -4   16.64   11.45
 -10  -6  -4   30.93    9.07
  -9  -7  -4   -9.12    7.95
  -9  -7  -4   -0.36    7.49
   8   8   4   12.62    7.86
  -8  -8  -4   13.27    7.50
  -8  -8  -4   31.27    7.78
   7   9   4    3.39    6.24
  -7  -9  -4    0.29    7.95
  -7  -9  -4    0.91    4.72
   6  10   4   41.19    7.16
  -6 -10  -4   32.69    5.87
  -6 -10  -4   34.02    9.15
   5  11   4   -3.10    5.92
  -5 -11  -4  -14.37    8.29
  -5 -11  -4   13.58    7.98
  -4 -12  -4  304.63   21.94
  -4 -12  -4  329.17   21.52
  -3 -13  -4   -7.16    8.36
  -3 -13  -4   -5.19    8.44
  -2 -14  -4   18.19   12.67
  -2 -14  -4   14.87    8.33
  -1 -15  -4    1.93   11.95
  -1 -15  -4    6.59    7.41
   0 -16  -4   44.49   13.55
   0 -16  -4   27.82   15.35
   1 -17  -4   -9.97   14.76
   1 -17  -4    4.82   14.18
   2 -18  -4   17.09   16.85
   2 -18  -4   18.46   18.00
 -18   3  -3   -7.64   18.63
 -17   2  -3    5.60   16.81
 -16   1  -3   15.73   13.73
 -15   0  -3   27.52   11.88
 -14  -1  -3   17.99   10.60
 -13  -2  -3   -8.04   11.67
 -12  -3  -3   49.98   11.38
 -11  -4  -3   68.77    8.52
 -11  -4  -3   52.41   11.04
 -10  -5  -3  114.24   10.99
 -10  -5  -3  101.21   13.17
 -10  -5  -3   78.84   10.46
  -9  -6  -3  124.79   17.09
  -9  -6  -3  153.14   17.06
  -9  -6  -3  151.91   16.08
   8   7   3  190.94   13.63
   8   7   3  220.22   10.16
  -8  -7  -3  207.27   20.79
  -8  -7  -3  212.38   19.94
   7   8   3  282.11   18.11
   7   8   3  269.51   21.52
  -7  -8  -3  261.74   43.44
  -7  -8  -3  263.55   29.42
   6   9   3   85.11    8.14
   6   9   3   94.37   10.48
  -6  -9  -3   95.24   10.68
  -6  -9  -3   82.62   11.12
   5  10   3  162.25   11.42
   5  10   3  170.23    9.24
  -5 -10  -3  188.24   13.54
  -5 -10  -3  162.52   12.88
   4  11   3   45.44    6.77
   4  11   3   61.27    9.29
  -4 -11  -3   36.10   10.03
  -4 -11  -3   29.10    7.85
   3  12   3   58.53    7.86
   3  12   3   78.23    9.77
  -3 -12  -3   50.16   10.00
  -3 -12  -3   73.42    9.53
   2  13   3    3.25   10.02
  -2 -13  -3    4.70    9.98
  -2 -13  -3   -6.16    7.28
   1  14   3   14.21    9.03
   1  14   3   36.99    5.97
  -1 -14  -3   36.79   11.53
  -1 -14  -3   39.96    9.85
   0 -15  -3   -3.74   11.00
   0 -15  -3   -9.87    9.77
   1 -16  -3   45.18   14.89
   1 -16  -3    2.19   12.98
   2 -17  -3    1.48   13.22
   2 -17  -3  -12.43   16.25
   3 -18  -3  -16.71   14.99
   3 -18  -3   -3.46   16.31
 -18   4  -2  -11.42   19.14
 -17   3  -2   -1.56   17.47
 -16   2  -2   48.18   15.71
 -15   1  -2   -4.20   12.12
 -14   0  -2  179.73   27.04
 -13  -1  -2    1.14    8.69
 -12  -2  -2  563.78   53.58
 -12  -2  -2  542.68   28.32
 -11  -3  -2   -6.46    4.68
 -11  -3  -2  -18.07    9.15
 -10  -4  -2   39.00    6.97
 -10  -4  -2   41.50    8.43
   9   5   2    6.59    5.22
  -9  -5  -2    9.53    6.11
  -9  -5  -2   -5.17    5.85
   8   6   2  201.57   16.44
   8   6   2  210.54   11.81
  -8  -6  -2  211.69   15.61
  -8  -6  -2  201.13   18.91
  -8  -6  -2  213.00   17.96
   7   7   2    0.44    6.71
   7   7   2   -7.40    3.74
  -7  -7  -2    7.58    6.18
  -7  -7  -2   -1.19    6.00
   6   8   2  180.19   10.25
   6   8   2  168.91   15.39
  -6  -8  -2  176.18   16.02
  -6  -8  -2  167.19   13.01
   5   9   2    1.21    5.25
   5   9   2    4.06    4.81
  -5  -9  -2   13.02    6.05
  -5  -9  -2   -0.87    5.31
  -5  -9  -2   -1.71    4.36
   4  10   2   49.21    6.05
   4  10   2   64.53    8.19
  -4 -10  -2   46.18    6.74
  -4 -10  -2   56.65    6.90
   3  11   2   -1.34    5.73
   3  11   2   -7.01    5.00
  -3 -11  -2   -2.20    6.50
  -3 -11  -2   -0.18    6.75
   2  12   2  574.88   35.99
  -2 -12  -2  581.03   65.27
  -2 -12  -2  569.66   45.28
   1  13   2    4.81    8.65
   1  13   2    4.19    5.41
  -1 -13  -2    0.90    5.93
  -1 -13  -2    2.11    8.22
   0  14   2   95.16    9.97
   0 -14  -2   79.98   12.78
   0 -14  -2   94.99   15.66
  -1  15   2   -3.03    8.15
   1 -15  -2   -4.52   11.40
   1 -15  -2   30.12   10.71
  -2  16   2   37.92   12.45
   2 -16  -2    4.53   15.65
   2 -16  -2    8.87   13.01
   3 -17  -2   40.51   14.93
   3 -17  -2   18.23   15.35
   4 -18  -2   24.29   17.76
   4 -18  -2  -19.49   15.58
 -18   5  -1   -7.55   16.41
 -17   4  -1    8.48   17.94
 -16   3  -1   32.94   15.57
 -15   2  -1  -14.36   10.59
 -14   1  -1    1.67    9.75
 -13   0  -1    3.53    8.98
 -12  -1  -1   28.31    9.47
 -11  -2  -1    4.18    4.40
 -11  -2  -1   25.08    8.70
  10   3   1   10.52    4.15
 -10  -3  -1    8.06    4.68
 -10  -3  -1    8.66    6.14
   9   4   1  119.30    9.92
  -9  -4  -1  103.18    9.69
  -9  -4  -1   89.97   19.21
   8   5   1  233.11   17.76
   8   5   1  246.30   15.61
  -8  -5  -1  259.45   32.38
  -8  -5  -1  256.57   31.18
   7   6   1  183.85   15.38
   7   6   1  227.05   10.45
  -7  -6  -1  192.94   27.00
  -7  -6  -1  222.66   16.16
  -7  -6  -1  200.65   14.97
   6   7   1  157.84   12.24
   6   7   1  129.26   12.84
  -6  -7  -1  141.63   14.87
  -6  -7  -1  155.54   13.82
  -6  -7  -1  126.83   15.32
   5   8   1  401.03   25.84
   5   8   1  381.59   23.24
  -5  -8  -1  354.81   29.94
  -5  -8  -1  374.14   20.17
   4   9   1   79.51    8.93
   4   9   1   61.76   11.08
  -4  -9  -1   73.37   12.76
  -4  -9  -1   58.56   10.57
   3  10   1   23.08    5.55
   3  10   1   17.46    5.91
  -3 -10  -1   14.76    5.83
  -3 -10  -1   21.39    4.81
   2  11   1   -1.60    5.70
   2  11   1   -1.92    5.23
  -2 -11  -1  -10.39    6.45
  -2 -11  -1    4.95    5.77
   1  12   1   47.80    7.99
   1  12   1   44.00    8.52
  -1 -12  -1   40.53    8.04
  -1 -12  -1   32.02    8.66
   0  13   1   -3.75    6.90
   0 -13  -1   -5.93    7.69
   0 -13  -1    5.11    7.18
  -1  14   1   13.13    8.90
  -1  14   1    0.77    5.61
   1 -14  -1   -0.59    9.66
   1 -14  -1    4.55    9.98
  -2  15   1    5.92    8.49
  -2  15   1   -6.69   11.04
   2 -15  -1    0.22   10.17
   2 -15  -1    5.57   10.84
  -3  16   1   57.25   13.33
   3 -16  -1   44.44   13.73
   3 -16  -1   71.82   13.09
   4 -17  -1  -16.10   14.86
   4 -17  -1   -3.60   14.17
   5 -18  -1  -11.77   15.26
   5 -18  -1   29.51   16.21
 -17   5   0   10.48   16.56
 -16   4   0   82.93   17.10
 -15   3   0   -9.31   11.53
 -14   2   0  122.23   16.65
 -13   1   0  -11.52    8.82
 -12   0   0  356.34   29.47
 -11  -1   0    0.61    7.65
 -11  -1   0   -0.67    2.83
  10   2   0  161.80    9.03
 -10  -2   0  155.25   10.32
 -10  -2   0  167.70   12.16
   9   3   0   -0.82    3.29
  -9  -3   0   -1.36    3.87
  -9  -3   0   -2.34    5.94
   8   4   0 1603.56   42.02
   8   4   0 1556.27  139.22
  -8  -4   0 1663.98   63.23
  -8  -4   0 1572.17  111.72
   7   5   0    0.88    3.80
   7   5   0   -0.38    4.91
  -7  -5   0    5.40    5.28
  -7  -5   0    5.94    4.34
   6   6   0    8.01    4.25
   6   6   0    9.04    3.54
  -6  -6   0    4.37    4.17
  -6  -6   0    4.52    4.51
  -6  -6   0   -4.40    4.08
   5   7   0   -6.51    5.23
   5   7   0    7.17    4.42
  -5  -7   0   -5.02    3.88
  -5  -7   0   -3.17    4.12
  -5  -7   0   -1.06    5.61
   4   8   0 1099.81  100.19
   4   8   0 1088.47  120.70
   4   8   0 1206.61   59.80
  -4  -8   0 1230.44   84.87
  -4  -8   0 1239.47   68.12
   3   9   0   -5.24    4.92
   3   9   0   -5.22    4.31
   3   9   0    0.73    4.37
  -3  -9   0  -12.28    5.41
  -3  -9   0   -4.48    4.03
   2  10   0  234.69   14.96
   2  10   0  231.69   15.50
   2  10   0  246.59   11.85
  -2 -10   0  214.71   12.98
  -2 -10   0  226.26   11.85
   1  11   0  -12.71    5.55
   1  11   0    6.07    6.18
  -1 -11   0  -14.71    6.21
  -1 -11   0    2.24    5.98
   0  12   0  358.15   25.11
   0  12   0  411.70   37.45
   0 -12   0  412.07   21.74
   0 -12   0  398.38   23.65
  -1  13   0   -8.88    6.85
  -1  13   0   -0.18    8.84
   1 -13   0    3.18    8.78
   1 -13   0   -4.88    7.28
  -2  14   0  235.89   18.95
  -2  14   0  199.10   16.25
   2 -14   0  247.28   17.47
   2 -14   0  213.02   13.85
  -3  15   0    7.97    8.81
  -3  15   0    4.91    9.92
   3 -15   0    3.43   12.00
   3 -15   0  -10.98   12.10
  -4  16   0   31.33   10.80
  -4  16   0   68.90   15.19
   4 -16   0   23.16   11.00
   4 -16   0   26.06   13.65
   5 -17   0   -2.74   16.01
   5 -17   0  -17.33   15.83
   6 -18   0    3.73   16.40
   6 -18   0   25.42   17.18
 -17   6   1  -21.52   15.33
 -16   5   1    0.80   15.70
 -15   4   1   18.61   14.35
 -14   3   1   12.24   14.25
 -13   2   1   34.07   11.23
 -12   1   1   41.91    8.73
 -11   0   1   13.17    8.18
  10   1  -1   12.73    2.76
 -10  -1   1   12.26    6.74
 -10  -1   1   11.92    4.03
   9   2  -1   75.10    4.87
  -9  -2   1   55.92   10.11
  -9  -2   1   53.35    9.11
   8   3  -1   39.01    5.41
  -8  -3   1   51.80    6.95
  -8  -3   1   52.47    5.96
   7   4  -1  106.16    7.47
   7   4  -1   92.72   10.53
  -7  -4   1  105.03    9.30
  -7  -4   1  103.43   12.76
   6   5  -1   48.83    7.45
   6   5  -1   32.40    5.42
  -6  -5   1   40.18    5.55
  -6  -5   1   35.82    6.90
  -6  -5   1   44.85    6.36
   5   6  -1   41.68    6.66
   5   6  -1   43.79    5.12
  -5  -6   1   42.03    5.62
  -5  -6   1   47.28    6.17
  -5  -6   1   50.41    7.02
   4   7  -1   38.05    9.17
  -4  -7   1   34.33    7.31
  -4  -7   1   35.76    7.29
  -4  -7   1   44.38    8.07
  -4  -7   1   51.76    7.03
   3   8  -1   70.56    6.61
   3   8  -1   75.50    6.77
   3   8  -1   71.45    6.62
  -3  -8   1   77.48    5.07
  -3  -8   1   70.34    8.97
   2   9  -1   35.76    6.07
   2   9  -1   24.79    7.96
   2   9  -1   22.08    6.57
  -2  -9   1   19.89    7.23
  -2  -9   1   13.36    5.51
   1  10  -1   21.56    5.96
   1  10  -1   13.62    5.38
   1  10  -1   14.53    6.10
  -1 -10   1   22.74    4.74
  -1 -10   1    8.45    6.22
   0  11  -1   -2.93    6.59
   0  11  -1   -1.70    5.46
   0 -11   1   -0.98    6.43
   0 -11   1   12.13    7.09
  -1  12  -1   40.80    8.97
   1 -12   1   49.65    8.73
   1 -12   1   37.37    7.64
  -2  13  -1    7.82    6.61
  -2  13  -1    2.58    9.08
   2 -13   1   -0.50    7.29
   2 -13   1   -5.58    8.74
  -3  14  -1   25.39   10.23
  -3  14  -1   21.53   10.71
   3 -14   1   41.95    8.97
   3 -14   1   45.31   10.26
  -4  15  -1   -8.38   12.98
  -4  15  -1    8.81    9.95
   4 -15   1    3.97    9.80
   4 -15   1   -7.95    9.68
  -5  16  -1   51.62   13.79
  -5  16  -1   36.89   13.14
   5 -16   1   41.00   14.46
   5 -16   1   74.47   16.57
  -6  17  -1    3.18   16.31
   6 -17   1   -9.50   14.62
   6 -17   1    8.70   14.58
 -17   7   2   16.69   18.63
 -16   6   2   21.65   16.04
 -15   5   2   -2.38   12.63
 -14   4   2   78.08   17.25
 -13   3   2   -9.84    9.38
 -12   2   2  587.17   72.94
  11  -1  -2   -0.54    2.47
 -11   1   2   -8.04    6.88
  10   0  -2   14.17    3.12
 -10   0   2   11.75    7.08
 -10   0   2   10.34    9.01
   9   1  -2   -1.76    2.84
  -9  -1   2    1.82    3.83
  -9  -1   2    6.34    5.86
   8   2  -2  987.60   86.35
  -8  -2   2 1028.19  156.90
  -8  -2   2 1074.52   79.99
  -8  -2   2  964.41  174.84
   7   3  -2   -7.69    3.39
   7   3  -2   -9.58    4.73
  -7  -3   2   -3.31    3.22
  -7  -3   2    0.06    4.49
   6   4  -2   88.62    6.18
   6   4  -2   78.04    8.23
  -6  -4   2   97.47    6.67
  -6  -4   2   72.70    6.30
   5   5  -2    3.36    3.98
   5   5  -2   -2.52    3.19
  -5  -5   2    0.38    5.16
  -5  -5   2   -1.93    4.16
  -5  -5   2    5.25    3.68
   4   6  -2  107.94    7.98
   4   6  -2  104.70    7.79
  -4  -6   2  122.34    8.37
  -4  -6   2  121.30    7.17
  -4  -6   2  111.32   12.63
  -4  -6   2  101.02    6.99
   3   7  -2   -3.29    3.83
   3   7  -2    1.43    4.85
   3   7  -2   -3.73    2.81
  -3  -7   2    7.34    4.84
  -3  -7   2   -3.40    4.95
  -3  -7   2   -2.38    3.05
   2   8  -2  955.26   86.87
   2   8  -2  915.29   72.37
   2   8  -2  945.70  118.31
  -2  -8   2 1021.13   89.68
  -2  -8   2  978.35   64.81
   1   9  -2    3.77    3.90
   1   9  -2    1.15    4.45
   1   9  -2   -0.91    4.75
  -1  -9   2    2.89    4.17
  -1  -9   2   -0.47    5.20
   0  10  -2   10.13    7.38
   0  10  -2    8.70    5.62
   0 -10   2    5.91    4.35
   0 -10   2    7.31    4.07
  -1  11  -2    5.03    6.86
  -1  11  -2    3.10    6.32
   1 -11   2   -2.52    4.98
   1 -11   2   -1.51    6.49
  -2  12  -2  590.77   29.58
   2 -12   2  513.99   35.56
   2 -12   2  566.43   41.40
  -3  13  -2   -2.35    8.24
  -3  13  -2    4.22    8.07
   3 -13   2   -3.61    7.20
   3 -13   2   -2.07    9.65
  -4  14  -2   86.95   13.91
  -4  14  -2   98.14   13.71
   4 -14   2   86.52   12.14
   4 -14   2  117.02   14.07
  -5  15  -2    6.52   10.88
  -5  15  -2  -15.94   11.01
   5 -15   2    6.46    8.50
   5 -15   2    0.54   10.86
  -6  16  -2   43.68   14.03
  -6  16  -2   14.91   16.04
   6 -16   2   20.11   13.94
   6 -16   2   32.38   10.14
  -7  17  -2    0.13   15.99
  -7  17  -2   -5.60   13.85
   7 -17   2    7.77   14.28
   7 -17   2  -25.03   16.54
 -16   7   3   23.27   19.21
 -15   6   3   27.08   15.23
 -14   5   3   26.56   13.29
 -13   4   3    2.34    9.71
  12  -3  -3   46.14    5.38
  12  -3  -3   40.25    5.75
 -12   3   3   50.80    9.21
  11  -2  -3   23.74    4.35
 -11   2   3   15.25    8.10
  10  -1  -3    9.04    3.59
 -10   1   3   22.78    7.78
 -10   1   3    8.02    5.71
   9   0  -3    1.76    3.02
  -9   0   3    4.65    6.03
  -9   0   3    1.73    5.21
   8   1  -3  209.78   12.67
  -8  -1   3  229.40   11.79
  -8  -1   3  198.20   17.50
  -8  -1   3  227.00   14.15
   7   2  -3  387.02   46.06
   7   2  -3  422.23   26.62
  -7  -2   3  354.41   38.92
  -7  -2   3  385.47   36.64
  -7  -2   3  351.25   49.43
   6   3  -3   36.91    4.08
   6   3  -3   18.56    6.89
  -6  -3   3   29.61    5.33
  -6  -3   3   31.11    4.75
   5   4  -3   76.66    6.05
   5   4  -3   83.03    6.97
  -5  -4   3   85.80    8.91
  -5  -4   3   79.63    6.41
   4   5  -3   52.17    7.03
   4   5  -3   49.05    6.32
  -4  -5   3   49.99    3.98
  -4  -5   3   49.04    5.82
  -4  -5   3   43.00    5.60
  -4  -5   3   37.65    7.23
   3   6  -3   65.38    6.26
   3   6  -3   69.52    6.42
  -3  -6   3   55.02    8.32
  -3  -6   3   62.78    6.79
  -3  -6   3   57.95    6.38
   2   7  -3  177.88   23.82
   2   7  -3  169.63   34.47
   2   7  -3  199.46   11.20
   2   7  -3  184.70   33.93
  -2  -7   3  196.49   30.63
  -2  -7   3  174.71   25.46
  -2  -7   3  205.05   11.03
   1   8  -3  315.83   13.36
   1   8  -3  345.74   17.30
   1   8  -3  323.04   12.86
  -1  -8   3  326.11   13.36
  -1  -8   3  309.46   17.83
   0   9  -3   -4.00    4.12
   0   9  -3   -6.81    5.06
   0  -9   3    1.75    3.24
   0  -9   3    0.19    5.15
  -1  10  -3   11.63    6.08
  -1  10  -3   11.15    6.95
   1 -10   3    6.49    6.90
   1 -10   3   22.04    5.64
  -2  11  -3   -1.87    6.59
  -2  11  -3   22.12    7.42
   2 -11   3    9.49    7.99
   2 -11   3   13.51    5.84
  -3  12  -3   60.67    9.76
  -3  12  -3   87.55   10.19
   3 -12   3   80.64   10.45
   3 -12   3   60.37    9.70
  -4  13  -3   -4.66    8.86
  -4  13  -3   -0.53    8.10
   4 -13   3   -6.61    9.64
   4 -13   3    1.27    8.96
  -5  14  -3   37.05   11.92
  -5  14  -3   48.75   12.31
   5 -14   3   50.76   11.76
   5 -14   3   41.21   10.55
  -6  15  -3  -10.27   11.69
  -6  15  -3   -9.97   12.31
   6 -15   3   -7.91   11.38
   6 -15   3  -11.74   13.91
  -7  16  -3    9.83   13.53
  -7  16  -3   27.35   11.32
   7 -16   3   34.09   17.93
   7 -16   3   23.35   15.40
  -8  17  -3  -21.89   19.11
   8 -17   3    7.05   18.85
 -16   8   4   14.97   20.72
 -15   7   4    4.62   13.68
 -14   6   4   22.25   12.46
 -13   5   4   -6.06    9.69
  12  -4  -4  208.72   12.13
 -12   4   4  260.72   18.70
  11  -3  -4    3.05    4.20
 -11   3   4  -12.10    7.13
  10  -2  -4  177.24   23.79
 -10   2   4  162.59   18.24
 -10   2   4  182.93   20.00
   9  -1  -4   -3.13    3.78
  -9   1   4   -9.94    5.19
  -9   1   4    6.15    4.79
   8   0  -4   93.86    7.00
  -8   0   4   93.93    8.22
  -8   0   4   77.80    8.00
   7   1  -4   -4.31    3.89
   7   1  -4    1.32    6.66
  -7  -1   4    4.15    4.77
  -7  -1   4    0.54    4.95
  -7  -1   4   -3.86    3.82
   6   2  -4  119.46    8.89
   6   2  -4  129.13    8.17
  -6  -2   4  119.19    9.79
  -6  -2   4  130.23    7.57
  -6  -2   4  128.77    9.53
   5   3  -4    5.56    3.79
   5   3  -4    6.93    4.67
  -5  -3   4    3.39    2.83
  -5  -3   4    6.12    4.17
  -5  -3   4    0.23    4.07
   4   4  -4 7329.89  391.21
   4   4  -4 7281.69  243.58
  -4  -4   4 7232.82  647.55
  -4  -4   4 7329.99  300.62
  -4  -4   4 7358.39  272.95
   3   5  -4   -2.84    3.99
   3   5  -4    1.22    4.30
  -3  -5   4   -1.83    1.62
  -3  -5   4   -2.02    3.84
  -3  -5   4    0.16    3.10
   2   6  -4  148.00   11.77
   2   6  -4  145.84    9.59
   2   6  -4  139.27   11.88
  -2  -6   4  132.60   15.20
  -2  -6   4  145.81   11.83
  -2  -6   4  156.59    7.69
   1   7  -4   -0.19    4.79
   1   7  -4    0.52    4.30
   1   7  -4    0.73    2.08
  -1  -7   4    2.30    2.27
  -1  -7   4    2.83    6.11
  -1  -7   4    2.68    4.23
   0   8  -4  124.29    9.37
   0   8  -4  137.22    8.58
   0  -8   4  123.74    7.91
   0  -8   4  133.74    9.25
  -1   9  -4    2.69    5.18
  -1   9  -4   -0.46    3.83
   1  -9   4   -0.52    5.43
   1  -9   4   -3.42    2.80
  -2  10  -4   68.31   12.19
   2 -10   4   79.20   15.00
   2 -10   4   73.83   11.82
  -3  11  -4    1.42    5.84
  -3  11  -4  -14.99    7.76
  -3  11  -4    0.00    5.91
   3 -11   4    5.06    7.90
   3 -11   4    0.97    6.78
  -4  12  -4  272.57   23.54
  -4  12  -4  265.23   20.08
   4 -12   4  263.82   16.85
   4 -12   4  285.04   20.93
  -5  13  -4    7.28    9.58
  -5  13  -4    0.94    9.99
   5 -13   4    3.38    9.48
   5 -13   4    0.08   10.28
  -6  14  -4   28.38   12.17
  -6  14  -4    8.46    9.16
   6 -14   4   26.58   11.64
   6 -14   4   22.82    9.76
  -7  15  -4    2.19   14.65
  -7  15  -4  -11.91   12.24
   7 -15   4    9.74   11.33
   7 -15   4   -6.33   13.43
  -8  16  -4   20.87   16.67
   8 -16   4   20.03   16.82
   8 -16   4   62.81   19.33
 -16   9   5    6.05   18.59
 -15   8   5   -5.40   16.67
 -14   7   5   -1.55   14.68
  13  -6  -5   18.76   10.39
 -13   6   5   26.38   14.01
  12  -5  -5   -0.88    9.30
  12  -5  -5    6.71    6.10
 -12   5   5    5.99    9.79
  11  -4  -5   49.19   10.33
  11  -4  -5   57.68    8.80
 -11   4   5   60.79   11.40
  10  -3  -5   28.92    6.60
  10  -3  -5   41.30    6.44
 -10   3   5   32.98    7.39
 -10   3   5   53.93    7.38
   9  -2  -5   36.38    6.45
   9  -2  -5   22.82    5.65
  -9   2   5   40.17    7.11
  -9   2   5   22.22    6.05
   8  -1  -5    5.47    4.98
   8  -1  -5    8.26    3.37
  -8   1   5   18.90    4.99
  -8   1   5   11.84    6.33
  -8   1   5   16.99    4.96
   7   0  -5   -3.03    3.57
   7   0  -5    5.96    5.42
   7   0  -5    1.51    3.75
  -7   0   5   -1.71    4.71
  -7   0   5   -2.03    4.32
   6   1  -5   96.80    7.20
   6   1  -5  108.68    6.28
   6   1  -5  111.27   12.70
  -6  -1   5  116.91    8.75
  -6  -1   5  126.37   10.79
  -6  -1   5   97.29    7.32
   5   2  -5  203.37   21.49
   5   2  -5  194.95   18.05
  -5  -2   5  185.19   26.59
  -5  -2   5  224.75   17.62
  -5  -2   5  192.26   20.50
   4   3  -5   40.74    5.32
   4   3  -5   30.58    5.91
  -4  -3   5   29.63    5.09
  -4  -3   5   33.28    3.80
  -4  -3   5   39.64    6.43
  -4  -3   5   34.15    4.39
   3   4  -5   54.46    6.52
   3   4  -5   46.35    5.74
  -3  -4   5   54.84    2.58
  -3  -4   5   63.18    2.80
  -3  -4   5   49.96    8.00
  -3  -4   5   50.75    4.45
   2   5  -5   99.90    9.24
   2   5  -5   84.30   14.96
   2   5  -5   94.33   15.10
  -2  -5   5   91.04    8.92
  -2  -5   5  102.58   12.88
   1   6  -5  216.52    5.95
   1   6  -5  204.49   12.13
   1   6  -5  221.98   12.70
  -1  -6   5  210.55   15.53
  -1  -6   5  189.15   17.62
   0   7  -5   -0.36    4.91
   0   7  -5   -5.62    3.90
   0   7  -5   -5.86    2.09
   0  -7   5   -3.06    4.44
   0  -7   5    1.57    2.17
   0  -7   5   -7.89    6.46
  -1   8  -5   27.22    4.16
  -1   8  -5   28.02    6.35
   1  -8   5   19.51    6.47
   1  -8   5   26.88    3.60
  -2   9  -5    3.26    4.91
  -2   9  -5   25.52    7.61
   2  -9   5   16.94    7.48
   2  -9   5   13.50    4.30
  -3  10  -5   71.94    7.90
  -3  10  -5   81.16    8.73
   3 -10   5   66.78    6.41
   3 -10   5   57.17   10.81
  -4  11  -5   14.99    8.71
  -4  11  -5   29.17    9.23
   4 -11   5   15.33    7.79
   4 -11   5   20.58    7.14
  -5  12  -5   19.52    8.42
  -5  12  -5   14.04    9.09
   5 -12   5   25.09    9.55
   5 -12   5    9.45    9.21
  -6  13  -5   29.14   11.60
  -6  13  -5   11.65   12.26
   6 -13   5   15.44   14.29
  -7  14  -5    4.97   12.76
  -7  14  -5   10.54   11.81
   7 -14   5   36.49   14.53
  -8  15  -5   12.78   14.13
  -8  15  -5   -0.07   13.59
   8 -15   5   12.68   18.70
  -9  16  -5   24.31   23.81
 -15   9   6    0.82   16.10
  14  -8  -6   31.86   15.83
 -14   8   6   22.57   13.68
  13  -7  -6   -7.64   11.23
 -13   7   6    8.34   12.11
  12  -6  -6   37.99   10.71
  12  -6  -6   27.79    9.67
 -12   6   6   30.01    9.40
  11  -5  -6    6.03    7.64
  11  -5  -6   18.16    8.83
 -11   5   6   11.45    7.49
  10  -4  -6  384.46   36.00
  10  -4  -6  389.43   33.93
 -10   4   6  394.14   54.47
   9  -3  -6   -1.00    6.03
   9  -3  -6    7.76    6.98
  -9   3   6   -2.45    5.74
  -9   3   6   -9.77    5.96
   8  -2  -6  258.68   15.41
   8  -2  -6  273.82   19.57
  -8   2   6  279.89   18.15
  -8   2   6  291.40   22.84
   7  -1  -6   -4.57    6.60
   7  -1  -6   -0.85    4.07
   7  -1  -6   -8.37    4.01
  -7   1   6    7.27    3.22
  -7   1   6   -2.73    4.65
  -7   1   6   -0.81    4.98
   6   0  -6  201.78    8.46
   6   0  -6  191.86   12.81
   6   0  -6  207.34   12.53
  -6   0   6  193.44   17.06
  -6   0   6  191.55    9.66
   5   1  -6   -4.45    4.59
   5   1  -6    0.42    3.18
   5   1  -6    4.81    4.75
  -5  -1   6   -6.21    5.32
  -5  -1   6   -1.66    3.04
  -5  -1   6   -3.97    4.63
  -5  -1   6   -0.13    1.74
   4   2  -6  548.92   38.49
   4   2  -6  587.16   39.47
   4   2  -6  577.12   38.14
  -4  -2   6  574.06   30.23
  -4  -2   6  586.11   35.36
  -4  -2   6  562.18   29.98
  -4  -2   6  549.17   36.12
   3   3  -6   -0.03    4.01
   3   3  -6   -1.10    4.07
  -3  -3   6    5.16    2.65
  -3  -3   6    0.74    1.26
  -3  -3   6    2.05    4.92
   2   4  -6 1031.85   40.15
   2   4  -6  974.36   34.95
   2   4  -6 1053.03   81.17
  -2  -4   6 1013.03   72.73
  -2  -4   6  926.36   99.17
   1   5  -6   -2.14    3.66
   1   5  -6    5.18    4.97
  -1  -5   6   -4.56    4.90
  -1  -5   6   -2.65    3.14
   0   6  -6  191.69   12.35
   0   6  -6  186.52   12.23
   0   6  -6  181.65    5.64
   0  -6   6  194.38    9.45
   0  -6   6  180.53   11.45
  -1   7  -6    6.16    4.95
  -1   7  -6    1.21    2.44
   1  -7   6    1.31    4.76
  -2   8  -6  296.69   17.46
  -2   8  -6  294.08   21.33
   2  -8   6  294.35   13.32
  -3   9  -6    8.22    5.73
  -3   9  -6    5.43    4.71
   3  -9   6   -1.99    5.36
  -4  10  -6  207.39   38.90
  -4  10  -6  196.67   38.85
  -4  10  -6  168.20   20.45
   4 -10   6  222.11   30.46
  -5  11  -6   12.60    8.05
  -5  11  -6    2.21    7.32
   5 -11   6   -1.45    6.58
  -6  12  -6   24.51   10.17
  -6  12  -6   39.84   11.41
   6 -12   6    9.54    9.93
  -7  13  -6  -31.04   12.14
  -7  13  -6    0.75    9.64
   7 -13   6   -1.16   12.54
  -8  14  -6   18.35   11.97
  -8  14  -6   33.10   16.42
   8 -14   6   11.10   16.90
  -9  15  -6   15.84   16.39
   9 -15   6   -5.74   18.98
 -15  10   7  -25.58   16.49
  14  -9  -7   -0.59   16.37
 -14   9   7    3.32   14.31
  13  -8  -7    8.33   13.97
 -13   8   7   17.44   12.94
  12  -7  -7   10.71   12.07
  12  -7  -7   19.90    8.80
 -12   7   7   17.57   10.91
  11  -6  -7  142.47   16.71
  11  -6  -7  142.45   14.90
 -11   6   7  129.98   14.39
  10  -5  -7   62.20   10.06
  10  -5  -7   86.68   10.18
 -10   5   7   73.96   12.36
   9  -4  -7    9.24    7.91
   9  -4  -7   12.53    6.57
  -9   4   7   23.69    6.92
  -9   4   7   15.12    6.03
   8  -3  -7    9.80    6.57
   8  -3  -7   22.50    5.60
  -8   3   7   15.06    5.66
  -8   3   7    9.79    4.05
   7  -2  -7   39.60    6.51
   7  -2  -7   33.08    7.69
  -7   2   7   40.55    4.86
  -7   2   7   41.25    6.93
   6  -1  -7   50.80    6.26
   6  -1  -7   31.96    5.46
   6  -1  -7   49.99    7.57
  -6   1   7   49.07    6.03
  -6   1   7   45.09    7.25
  -6   1   7   48.62    2.70
   5   0  -7    2.05    3.50
   5   0  -7    1.48    4.70
   5   0  -7   -0.31    5.88
  -5   0   7   -1.17    1.39
  -5   0   7   -1.32    4.45
  -5   0   7   -2.41    3.81
  -5   0   7    1.81    1.16
   4   1  -7   57.66    4.64
   4   1  -7   36.48    6.52
   4   1  -7   42.98    3.62
  -4  -1   7   48.92    6.49
  -4  -1   7   44.42    2.89
  -4  -1   7   47.54    5.22
  -4  -1   7   41.38    5.33
   3   2  -7   22.80    5.01
   3   2  -7   26.01    3.29
   3   2  -7   34.59    5.48
  -3  -2   7   26.34    3.26
  -3  -2   7   19.85    3.22
  -3  -2   7   29.80    7.35
   2   3  -7   17.88    5.52
   2   3  -7   17.18    4.68
   2   3  -7   20.34    2.10
  -2  -3   7   20.90    7.51
  -2  -3   7   22.28    3.55
   1   4  -7   80.72    6.69
   1   4  -7   70.29    5.87
  -1  -4   7   81.32    6.43
  -1  -4   7   54.31    8.56
   0   5  -7    1.61    3.87
   0   5  -7   -4.61    4.48
   0   5  -7   -2.83    1.33
   0   5  -7    0.15    1.22
   0  -5   7   -3.55    6.09
   0  -5   7    1.94    3.80
  -1   6  -7   68.07    8.88
  -1   6  -7   68.11    7.38
  -1   6  -7   53.89    5.37
   1  -6   7   58.93    7.00
  -2   7  -7   18.41    4.44
  -2   7  -7   25.01    7.29
   2  -7   7   15.86    4.82
  -3   8  -7   20.24    5.92
  -3   8  -7   21.29    4.88
   3  -8   7   30.64    7.85
  -4   9  -7   11.81    6.59
  -4   9  -7    6.44    6.79
  -4   9  -7   16.84    8.19
   4  -9   7    3.35    7.81
  -5  10  -7  139.78   18.52
  -5  10  -7  111.30   15.67
   5 -10   7  167.72   14.91
  -6  11  -7   43.88   11.46
  -6  11  -7   46.25   14.33
   6 -11   7   50.43   12.08
  -7  12  -7   13.93    7.96
  -7  12  -7   56.78   14.05
   7 -12   7   36.36    9.58
  -8  13  -7   10.26   12.01
  -8  13  -7  -17.79   13.17
   8 -13   7   13.51   15.67
  -9  14  -7   14.34   17.12
   9 -14   7   26.94   17.18
  14 -10  -8    5.59   17.44
  13  -9  -8   23.68   14.25
 -13   9   8   -8.45   13.32
  12  -8  -8    3.93   11.07
  12  -8  -8   12.51   10.83
 -12   8   8    4.97    9.83
  11  -7  -8   -2.30   12.34
  11  -7  -8    7.58   10.07
 -11   7   8   -1.52   10.56
  10  -6  -8   31.05   11.15
  10  -6  -8   31.92   10.69
 -10   6   8   26.69    9.70
   9  -5  -8    0.43    7.69
   9  -5  -8   -6.66    6.67
  -9   5   8   -5.46    5.57
  -9   5   8    2.32    6.34
   8  -4  -8  576.07   48.41
   8  -4  -8  510.60   65.57
  -8   4   8  475.95   42.51
  -8   4   8  479.46   35.41
   7  -3  -8   -0.33    4.88
   7  -3  -8    6.85    5.28
  -7   3   8    5.96    4.71
   6  -2  -8   80.79    9.51
   6  -2  -8   81.21    7.22
   6  -2  -8   76.50    8.40
  -6   2   8   71.33    9.54
  -6   2   8   71.06    6.32
   5  -1  -8    1.05    3.75
   5  -1  -8   -0.53    4.92
   5  -1  -8  -12.59    5.02
  -5   1   8    9.57    4.52
  -5   1   8   -7.97    4.60
   4   0  -8 1433.59   69.77
   4   0  -8 1427.59  204.54
   4   0  -8 1484.77  107.11
  -4   0   8 1463.58   71.96
  -4   0   8 1534.15   97.19
   3   1  -8    9.30    5.09
   3   1  -8   -0.05    2.18
   3   1  -8   -6.75    5.01
  -3  -1   8   -2.52    2.65
  -3  -1   8   -0.30    1.95
   2   2  -8  843.47   60.86
   2   2  -8  836.59   34.35
   2   2  -8  873.98   41.07
   2   2  -8  825.89   50.62
  -2  -2   8  829.78   37.66
  -2  -2   8  785.05   84.50
  -2  -2   8  886.78   45.91
   1   3  -8   14.07    5.74
   1   3  -8    1.59    3.05
   1   3  -8    4.13    4.40
   1   3  -8    2.43    1.69
  -1  -3   8   -0.29    7.58
  -1  -3   8   -3.15    3.38
   0   4  -8 1205.26  103.58
   0   4  -8 1215.72   63.17
   0   4  -8 1164.08   53.80
   0  -4   8 1166.84   78.05
  -1   5  -8   -2.73    2.49
  -1   5  -8    0.83    2.23
  -1   5  -8    1.34    4.58
   1  -5   8   -1.62    4.54
  -2   6  -8   94.07    7.34
  -2   6  -8   84.85    7.95
   2  -6   8   76.11    9.14
  -3   7  -8   -2.96    3.94
  -3   7  -8    3.10    7.02
   3  -7   8    8.07    6.73
  -4   8  -8  437.81   24.31
  -4   8  -8  439.66   53.87
   4  -8   8  425.58   50.28
  -5   9  -8   -1.70    8.24
  -5   9  -8   12.63    7.43
   5  -9   8    1.17    8.24
  -6  10  -8   23.99   10.77
  -6  10  -8   59.35   12.00
   6 -10   8   27.66   11.21
  -7  11  -8   10.16   10.90
  -7  11  -8    8.40   10.99
   7 -11   8   -7.71   12.77
  -8  12  -8    8.77   12.23
  -8  12  -8    7.24   14.25
   8 -12   8   -7.43   14.97
  -9  13  -8   11.16   16.35
   9 -13   8  -17.99   18.38
 -10  14  -8    8.29   19.12
  10 -14   8   31.14   19.91
  13 -10  -9   17.85   16.82
  12  -9  -9   14.18   25.44
  12  -9  -9   16.08   14.92
 -12   9   9    8.29   11.70
  11  -8  -9   27.83   12.88
  11  -8  -9   -1.60   15.02
 -11   8   9   -4.56    9.40
  10  -7  -9   43.77   12.12
 -10   7   9   47.27   11.16
   9  -6  -9  117.64   21.14
   9  -6  -9   94.80   13.87
  -9   6   9  133.17   13.65
   8  -5  -9   58.65    8.57
   8  -5  -9   63.76    9.31
  -8   5   9   65.09    8.47
   7  -4  -9   20.62    8.80
   7  -4  -9   24.90    9.34
  -7   4   9   45.99    8.68
   6  -3  -9  147.78   14.57
   6  -3  -9  129.33   17.35
   6  -3  -9  126.00   12.20
  -6   3   9  167.07   13.70
   5  -2  -9   85.09    6.72
   5  -2  -9   50.59    7.93
   5  -2  -9   60.01    8.38
  -5   2   9   70.11   11.08
  -5   2   9   63.25    6.74
   4  -1  -9  129.75   13.87
   4  -1  -9  133.89   11.52
   4  -1  -9  158.22   11.83
  -4   1   9  150.59   13.88
   3   0  -9    1.92    4.90
   3   0  -9    2.20    3.05
   3   0  -9    3.16    5.18
  -3   0   9   -1.46    4.64
   2   1  -9   88.31    6.79
   2   1  -9   88.35    9.25
   2   1  -9   88.59    7.51
   2   1  -9   83.27    6.89
  -2  -1   9   85.94    5.74
  -2  -1   9   84.73    7.83
   1   2  -9  126.21    9.26
   1   2  -9  126.59    8.44
   1   2  -9  122.28    7.35
   1   2  -9  132.98    9.33
  -1  -2   9  116.52   12.01
   0   3  -9    5.84    4.98
   0   3  -9   -0.69    3.51
   0   3  -9    0.58    2.33
   0  -3   9   -0.41    4.30
  -1   4  -9  224.01   14.31
  -1   4  -9  208.92    9.81
  -1   4  -9  197.97   14.12
   1  -4   9  224.37   18.94
  -2   5  -9   40.61    4.53
  -2   5  -9   40.84    5.30
  -2   5  -9   28.65    6.69
   2  -5   9   30.79    6.18
  -3   6  -9  280.65   22.35
  -3   6  -9  231.99   30.08
   3  -6   9  308.21   19.67
  -4   7  -9   14.31    8.13
  -4   7  -9   12.85    5.23
   4  -7   9   20.58   10.89
  -5   8  -9   83.39   11.77
  -5   8  -9   74.22   10.63
  -5   8  -9   76.89   11.33
   5  -8   9   75.30   13.00
  -6   9  -9   83.47   13.95
   6  -9   9   65.33   13.75
  -7  10  -9   70.62   14.52
  -7  10  -9   86.65   15.15
   7 -10   9   80.47   15.18
  -8  11  -9    9.89   10.92
  -8  11  -9  -26.66   12.13
   8 -11   9   -5.23   10.25
  -9  12  -9   14.85   15.35
   9 -12   9   43.17   15.72
 -10  13  -9   30.90   17.68
  10 -13   9    0.67   20.92
  12 -10 -10  -12.64   16.58
  11  -9 -10   -5.54   15.10
  11  -9 -10  -15.08   13.61
  10  -8 -10   21.49   13.44
  10  -8 -10   39.92   13.98
 -10   8  10   39.69   11.46
   9  -7 -10  -23.32    9.08
   9  -7 -10    9.93   10.94
  -9   7  10   -4.58    9.13
   8  -6 -10  106.29   12.10
   8  -6 -10  140.14   12.26
  -8   6  10  114.73   10.23
   7  -5 -10    6.21    7.88
   7  -5 -10   -6.05    6.97
  -7   5  10   -7.98    7.16
   6  -4 -10   84.59   10.79
   6  -4 -10   50.11   11.53
   6  -4 -10   65.87    8.68
  -6   4  10   86.07    7.83
   5  -3 -10  -13.43    6.91
   5  -3 -10   -0.11    4.96
   5  -3 -10    6.83    6.32
  -5   3  10    0.45    4.75
   4  -2 -10  472.91   37.61
   4  -2 -10  487.76   36.84
   4  -2 -10  465.40   36.05
  -4   2  10  440.14   35.96
   3  -1 -10   -2.67    4.89
   3  -1 -10    0.93    3.67
   3  -1 -10    2.77    6.50
  -3   1  10    1.42    4.98
   2   0 -10  222.40   15.54
   2   0 -10  219.90   15.60
   2   0 -10  250.32   14.09
   2   0 -10  233.02    9.47
  -2   0  10  219.14   18.55
   1   1 -10   -7.67    5.32
   1   1 -10   -3.16    3.04
   1   1 -10   -1.67    2.63
   1   1 -10    3.26    5.89
  -1  -1  10   -1.13    4.72
   0   2 -10  147.62   11.00
   0   2 -10  164.60   12.95
   0   2 -10  167.66   10.75
   0  -2  10  162.15   11.87
  -1   3 -10   -9.40    5.80
  -1   3 -10    1.42    3.01
  -1   3 -10   -5.33    6.10
   1  -3  10    2.05    5.00
  -2   4 -10  486.52   30.90
  -2   4 -10  533.99   35.79
  -2   4 -10  425.10   59.58
   2  -4  10  478.59   41.98
  -3   5 -10   -0.18    3.10
  -3   5 -10    8.20    6.87
   3  -5  10    1.18    5.94
  -4   6 -10   81.03    9.58
  -4   6 -10   50.37    8.95
   4  -6  10   66.57   11.63
  -5   7 -10   -3.56    7.65
  -5   7 -10   11.75    7.42
  -5   7 -10    0.89    5.25
   5  -7  10    8.85    7.47
  -6   8 -10  135.71   16.86
  -6   8 -10  147.86   15.52
   6  -8  10  149.15   15.52
  -7   9 -10    5.72    9.96
  -7   9 -10   -0.29    8.51
   7  -9  10   -8.46    7.92
  -8  10 -10   20.35   13.71
  -8  10 -10   41.24   13.71
   8 -10  10   35.70   15.95
  -9  11 -10    5.58   15.79
   9 -11  10   17.02   15.41
 -10  12 -10   32.75   17.17
  10 -12  10   -2.43   15.42
  11 -10 -11   11.52   16.06
  11 -10 -11   27.62   18.06
  10  -9 -11   -9.65   14.88
  10  -9 -11   23.65   14.79
   9  -8 -11   50.47   13.95
  -9   8  11   65.98   14.01
   8  -7 -11   26.01   12.04
  -8   7  11   24.13    7.54
   7  -6 -11   30.76    9.21
   7  -6 -11   53.15    9.73
  -7   6  11   55.66    8.22
   6  -5 -11   60.47   11.76
  -6   5  11   67.70    9.85
   5  -4 -11   11.95   10.87
   5  -4 -11   40.34    8.91
   5  -4 -11   42.85    9.88
   4  -3 -11   45.59    9.42
   4  -3 -11   33.36    6.85
   4  -3 -11   27.69    8.80
   3  -2 -11   30.31    8.35
   3  -2 -11   37.03    8.42
   3  -2 -11   49.52    7.12
   2  -1 -11   45.80    5.77
   2  -1 -11   38.37    7.69
   2  -1 -11   43.50    8.27
   2  -1 -11   44.87    3.07
  -2   1  11   44.28    8.34
   1   0 -11   -2.06    3.52
   1   0 -11   11.32    5.93
   1   0 -11    0.81    3.50
  -1   0  11    1.42    5.62
   0   1 -11    0.14    4.54
   0   1 -11   -2.83    4.49
   0   1 -11    0.78    5.96
  -1   2 -11   93.76    6.87
  -1   2 -11   84.61    8.57
  -1   2 -11   90.78    7.31
  -2   3 -11   39.25    7.43
  -2   3 -11   24.11    5.32
  -2   3 -11   31.93    7.24
   2  -3  11   33.61    6.57
  -3   4 -11   60.60    5.96
  -3   4 -11   32.65    9.07
   3  -4  11   42.48    7.83
  -4   5 -11   28.18    8.56
  -4   5 -11   25.27    6.38
   4  -5  11   28.32   10.01
  -5   6 -11  144.32   25.45
  -5   6 -11  166.57   23.64
   5  -6  11  159.14   20.25
  -6   7 -11    9.87    8.31
  -6   7 -11   30.46    9.94
   6  -7  11   23.97    9.61
  -7   8 -11   27.16   11.62
  -7   8 -11   31.33   13.38
   7  -8  11   22.20   13.60
  -8   9 -11   37.23   12.73
  -8   9 -11   13.97   13.10
   8  -9  11   16.92   16.04
  -9  10 -11   39.25   15.34
   9 -10  11   24.30   13.53
 -10  11 -11   19.91   18.10
  10 -11  11   14.71   17.84
  10 -10 -12   25.45   19.16
  10 -10 -12    1.33   16.65
   9  -9 -12    6.02   13.02
   8  -8 -12   44.69   13.95
   7  -7 -12    3.70    9.84
   6  -6 -12   -6.07    7.06
   6  -6 -12    9.35    7.79
   5  -5 -12   -4.88    9.93
   5  -5 -12   -6.87    6.77
   4  -4 -12 1102.84   59.04
   4  -4 -12 1095.20   89.25
   3  -3 -12   -0.23    7.21
   3  -3 -12    1.36    7.78
   3  -3 -12   -7.39    5.86
   2  -2 -12  444.56   27.70
   2  -2 -12  429.57   18.50
   2  -2 -12  450.59   33.75
   2  -2 -12  380.05   10.70
   1  -1 -12    6.19    5.07
   1  -1 -12   -5.17    6.42
   1  -1 -12   -0.50    3.07
   0   0 -12  481.63   21.29
   0   0 -12  484.83   22.56
   0   0 -12  506.56   17.77
  -1   1 -12    3.89    6.01
  -1   1 -12    2.92    5.12
  -1   1 -12   -0.13    7.39
  -2   2 -12  388.63   16.92
  -2   2 -12  399.39   27.07
  -3   3 -12    0.91    7.48
  -3   3 -12    1.96    4.48
  -4   4 -12  893.69   61.58
  -4   4 -12  970.29   73.77
  -4   4 -12  927.31   68.94
   4  -4  12  953.49   83.70
  -5   5 -12   -1.91    8.60
  -5   5 -12   -7.71    5.43
  -5   5 -12   -2.59    9.37
   5  -5  12    0.13    9.53
  -6   6 -12   -7.49    8.70
  -6   6 -12    7.57    5.99
  -6   6 -12   -1.48    9.46
   6  -6  12    0.59   10.33
  -7   7 -12   -6.31   11.35
  -7   7 -12    1.65   11.62
   7  -7  12   -9.24   12.50
  -8   8 -12   30.02   13.68
  -8   8 -12   34.23   14.46
   8  -8  12   59.85   15.58
  -9   9 -12    6.10   14.57
   9  -9  12   -6.79   12.22
 -10  10 -12    7.52   16.83
  10 -10  12  -13.84   18.49
   9 -10 -13   15.40   16.68
   8  -9 -13   22.19   15.81
   7  -8 -13   13.50   11.75
   6  -7 -13   20.17   12.06
   5  -6 -13    0.53    8.77
   5  -6 -13    9.09   11.46
   4  -5 -13  -10.62    8.56
   4  -5 -13   17.86    8.89
   3  -4 -13    4.22    6.50
   3  -4 -13    3.47   10.12
   2  -3 -13   28.62    9.79
   2  -3 -13   13.44    6.46
   1  -2 -13   36.79    6.86
   1  -2 -13   42.75    8.96
   0  -1 -13    1.62    5.78
   0  -1 -13   -1.47    4.84
  -1   0 -13   -5.95    4.75
  -1   0 -13   -0.11    5.01
  -1   0 -13   -5.38    6.96
  -2   1 -13   14.92    5.64
  -2   1 -13    6.18    5.40
  -2   1 -13   20.96    8.42
  -3   2 -13   65.30    9.12
  -3   2 -13   41.25    9.41
  -4   3 -13    5.06    7.69
  -4   3 -13   -1.80    5.21
  -4   3 -13   -3.76    7.26
  -5   4 -13   20.47   11.26
  -5   4 -13   15.62    6.03
  -5   4 -13   22.45    9.68
  -6   5 -13    2.55    8.94
  -6   5 -13    3.07    6.50
  -6   5 -13   13.01   10.66
  -7   6 -13   20.45   10.28
  -7   6 -13    7.87    7.99
  -7   6 -13   15.69   11.03
  -8   7 -13    2.74   13.79
  -8   7 -13   33.06   14.77
  -9   8 -13   18.70   16.20
 -10   9 -13   -6.83   16.76
   8 -10 -14    9.55   17.52
   7  -9 -14  -13.12   15.00
   6  -8 -14    7.34   13.80
   5  -7 -14   -2.34    9.60
   5  -7 -14   -1.76   10.73
   4  -6 -14   34.97   12.27
   4  -6 -14   11.62   10.05
   3  -5 -14   -3.58   10.27
   3  -5 -14    0.60    9.26
   2  -4 -14  252.26   14.15
   2  -4 -14  203.88   19.80
   1  -3 -14   -6.97    8.39
   1  -3 -14    5.73    6.08
   0  -2 -14  103.45   10.84
   0  -2 -14  112.55    9.18
  -1  -1 -14    2.65    8.52
  -1  -1 -14    8.14    5.94
  -2   0 -14  116.78   10.76
  -2   0 -14  145.42   13.39
  -3   1 -14   15.82    9.21
  -3   1 -14    1.19    6.11
  -4   2 -14  115.16   11.98
  -4   2 -14  115.56   13.05
  -4   2 -14  110.85   11.49
  -5   3 -14   -9.56    9.30
  -5   3 -14    6.15    6.33
  -5   3 -14   24.89   10.27
  -6   4 -14   21.73   12.59
  -6   4 -14   34.21   11.54
  -6   4 -14   29.48    8.14
  -7   5 -14   -2.92   10.17
  -7   5 -14  -20.98   12.08
  -7   5 -14    3.50   12.53
  -8   6 -14    7.20   16.18
  -8   6 -14    4.97   14.66
  -9   7 -14   13.83   14.62
 -10   8 -14    7.73   18.74
   7 -10 -15    0.05   17.80
   6  -9 -15   31.15   17.24
   6  -9 -15   15.80   16.55
   5  -8 -15   13.81   13.82
   5  -8 -15   -5.78   10.81
   4  -7 -15   -2.47   11.01
   4  -7 -15   11.65   13.83
   3  -6 -15    8.46    9.30
   3  -6 -15    7.79    9.17
   2  -5 -15   17.58   10.16
   2  -5 -15    4.22   11.53
   1  -4 -15    8.99    8.85
   1  -4 -15   -2.06    9.94
   0  -3 -15   -5.13    6.03
   0  -3 -15   -8.49    7.95
  -1  -2 -15   49.19   12.26
  -1  -2 -15   65.53   10.33
  -2  -1 -15   17.52   10.59
  -2  -1 -15   30.78    9.23
  -3   0 -15   -6.26    7.99
  -3   0 -15   15.60   10.16
  -3   0 -15   -2.44    6.07
  -4   1 -15    6.57    7.33
  -4   1 -15   -3.21    9.24
  -4   1 -15    6.38    7.96
  -5   2 -15   26.54   10.95
  -5   2 -15   23.75    9.44
  -5   2 -15   13.59    7.26
  -6   3 -15    5.08   12.53
  -6   3 -15    1.77   10.56
  -6   3 -15   -5.26    9.32
  -7   4 -15   34.50   13.04
  -7   4 -15   11.05   12.45
  -7   4 -15   23.66    9.57
  -8   5 -15    9.80   14.45
  -8   5 -15   16.11   14.37
  -9   6 -15   27.16   15.10
 -10   7 -15    3.23   18.42
   5  -9 -16   -9.15   17.10
   5  -9 -16   10.40   17.08
   4  -8 -16  103.83   21.17
   4  -8 -16   98.00   17.78
   3  -7 -16    2.47   11.57
   3  -7 -16    5.09   10.45
   2  -6 -16    8.77   11.32
   2  -6 -16    2.72   14.21
   1  -5 -16   20.81   13.77
   1  -5 -16    8.47   10.03
   0  -4 -16  124.01   16.63
   0  -4 -16   95.71   15.44
  -1  -3 -16   16.17   12.50
  -1  -3 -16    3.65    8.28
  -2  -2 -16   65.86   13.50
  -2  -2 -16   74.86   10.14
  -2  -2 -16   51.11   11.74
  -3  -1 -16   -3.86    8.35
  -3  -1 -16    4.87   11.74
  -3  -1 -16  -10.77    7.81
  -4   0 -16  157.02   20.79
  -4   0 -16  157.24   14.39
  -4   0 -16  145.24   17.84
  -5   1 -16   20.19    9.57
  -5   1 -16    8.37    8.25
  -5   1 -16    3.48   11.20
  -6   2 -16   14.44    9.93
  -6   2 -16    7.29   11.31
  -6   2 -16   40.05   11.08
  -7   3 -16   -4.12   13.79
  -7   3 -16  -15.62   12.14
  -8   4 -16   50.25   18.40
  -8   4 -16   39.85   14.26
  -9   5 -16    8.04   16.73
   4  -9 -17   -0.66   17.90
   3  -8 -17   31.85   12.67
   3  -8 -17   30.92   16.33
   2  -7 -17    5.48   16.59
   2  -7 -17   -8.69   11.67
   1  -6 -17   44.66   14.11
   1  -6 -17   28.09   15.36
   0  -5 -17    5.78   13.39
   0  -5 -17  -24.02   13.78
  -1  -4 -17   13.40   15.55
  -1  -4 -17    3.01    9.97
  -2  -3 -17   11.76   14.00
  -2  -3 -17   12.11    9.50
  -3  -2 -17   11.47    9.45
  -3  -2 -17    9.86   11.15
  -4  -1 -17   12.51   13.44
  -4  -1 -17    2.56    9.75
  -4  -1 -17  -13.43   11.49
  -5   0 -17    4.99    9.95
  -5   0 -17   10.13   12.09
  -5   0 -17    5.77   11.10
  -6   1 -17    6.21   11.44
  -6   1 -17  -18.77   14.85
  -6   1 -17   13.04   13.37
  -7   2 -17    0.05   14.18
  -7   2 -17   -1.01   14.64
  -8   3 -17   -3.61   15.97
  -8   3 -17   51.05   19.31
   1  -7 -18   11.56   13.85
   1  -7 -18   -8.83   14.53
   0  -6 -18   47.33   14.19
   0  -6 -18   55.89   17.02
  -1  -5 -18  -12.05   11.55
  -1  -5 -18   13.51   16.62
  -2  -4 -18   64.94   14.39
  -2  -4 -18   35.87   16.13
  -3  -3 -18    0.10   13.15
  -3  -3 -18    6.04   11.06
  -4  -2 -18   75.50   16.66
  -4  -2 -18   41.90   13.79
  -5  -1 -18  -13.51   13.09
  -5  -1 -18    2.02   13.43
  -6   0 -18   49.97   17.70
  -6   0 -18  103.08   16.00
  -7   1 -18   -5.86   16.10
  -7   1 -18   -0.69   16.15
  -2  -5 -19  -12.18   18.15
  -3  -4 -19    0.93   15.43
  -3  -4 -19    1.81   18.97
  -4  -3 -19    3.91   17.10
  -4  -3 -19    3.43   15.59
 -14  -9  -9   28.67   17.79
 -13 -10  -9   -0.66   18.28
 -12 -11  -9   24.42   17.49
 -11 -12  -9   -2.50   19.32
 -10 -13  -9  -14.31   14.53
  -9 -14  -9   55.76   22.56
  -9 -14  -9   34.95   19.09
  -8 -15  -9  -13.96   14.46
  -8 -15  -9    3.61   19.46
 -16  -6  -8   -6.90   18.18
 -16  -6  -8   40.44   19.77
 -15  -7  -8   16.86   17.53
 -15  -7  -8  -25.23   19.55
 -14  -8  -8   -9.49   17.32
 -13  -9  -8    9.69   15.29
 -12 -10  -8   12.94   15.16
 -11 -11  -8  -14.41   15.88
 -10 -12  -8   23.16   13.80
  -9 -13  -8    1.52   17.88
  -9 -13  -8  -12.50   12.76
  -8 -14  -8    6.10   17.90
  -8 -14  -8   -0.95   13.27
  -7 -15  -8  -11.64   18.09
  -7 -15  -8   -0.82   17.46
  -6 -16  -8   16.94   17.56
  -6 -16  -8   -0.80   17.78
 -17  -4  -7   -2.97   20.21
 -17  -4  -7   16.82   13.75
 -16  -5  -7   23.81   17.81
 -16  -5  -7   12.45   16.49
 -15  -6  -7   29.43   14.41
 -15  -6  -7   -6.37   16.91
 -14  -7  -7   24.38   13.63
 -14  -7  -7    8.24   16.09
 -13  -8  -7   24.82   14.05
 -13  -8  -7   23.61   14.98
 -12  -9  -7    0.05   10.33
 -12  -9  -7   24.04   13.13
 -11 -10  -7   25.41   14.78
 -10 -11  -7   -3.41   14.42
  -9 -12  -7   18.76   15.71
  -8 -13  -7   -7.25   14.39
  -8 -13  -7   27.37   14.61
  -7 -14  -7   41.65   13.61
  -7 -14  -7    1.29   15.22
  -6 -15  -7    3.71   16.25
  -6 -15  -7  -10.22   15.95
  -5 -16  -7   34.83   12.19
  -5 -16  -7   26.20   19.28
  -4 -17  -7   11.88   13.63
  -4 -17  -7   -6.95   17.95
 -17  -3  -6   47.56   23.53
 -16  -4  -6   67.20   18.34
 -16  -4  -6   30.65   17.31
 -15  -5  -6   -9.63   14.01
 -15  -5  -6    4.60   13.27
 -14  -6  -6   16.98   13.60
 -14  -6  -6   -4.46   15.42
 -13  -7  -6  -13.69   12.01
 -13  -7  -6   -6.05   10.82
 -12  -8  -6   32.96   12.07
 -12  -8  -6   23.23   13.08
 -11  -9  -6   -2.01   11.51
 -11  -9  -6    0.84    8.78
 -10 -10  -6   52.68   16.33
 -10 -10  -6   90.24   12.58
  -9 -11  -6   -4.23   11.43
  -8 -12  -6   43.07   16.44
  -7 -13  -6    8.69   13.30
  -7 -13  -6   25.88   14.58
  -6 -14  -6    1.11   13.50
  -6 -14  -6  -14.00   13.22
  -5 -15  -6   -2.27    9.42
  -5 -15  -6    6.74   13.45
  -4 -16  -6   62.98   19.85
  -4 -16  -6   53.27   15.47
  -3 -17  -6   27.43   18.24
  -3 -17  -6   27.81   16.37
  -2 -18  -6   13.31   13.50
  -2 -18  -6   24.08   19.94
 -18  -1  -5   18.07   17.61
 -17  -2  -5  -12.05   17.95
 -16  -3  -5  -20.00   14.50
 -15  -4  -5    6.99   12.05
 -14  -5  -5  -12.61   11.34
 -14  -5  -5  -13.19   12.57
 -13  -6  -5   19.26   11.47
 -13  -6  -5   44.43   13.36
 -12  -7  -5   55.55   12.18
 -12  -7  -5   27.32   12.10
 -11  -8  -5   86.56   15.64
 -11  -8  -5   89.43   13.68
 -10  -9  -5   -4.91    9.56
 -10  -9  -5   -2.77    7.99
  -9 -10  -5   -1.44    7.22
  -9 -10  -5   -0.57   10.18
  -8 -11  -5   64.35   14.99
  -8 -11  -5   38.91    8.77
  -7 -12  -5   74.96   16.63
  -7 -12  -5   82.45   15.98
  -6 -13  -5   15.88   11.98
  -6 -13  -5   31.90   13.96
  -5 -14  -5   -1.04   11.51
  -5 -14  -5   -5.10   13.34
  -4 -15  -5   -4.95   13.43
  -4 -15  -5    7.37   12.82
  -3 -16  -5   23.57   14.19
  -3 -16  -5   12.31   15.71
  -2 -17  -5    6.10   15.82
  -2 -17  -5   10.32   16.20
  -1 -18  -5    3.33   14.86
  -1 -18  -5   -4.89   15.68
 -18   0  -4    0.58   18.06
 -17  -1  -4  -16.53   18.62
 -16  -2  -4   21.44   14.04
 -15  -3  -4    1.59   15.46
 -14  -4  -4   -7.04   13.96
 -13  -5  -4    5.93   10.58
 -12  -6  -4  130.66   11.33
 -12  -6  -4  144.53   13.04
 -11  -7  -4   -2.55    8.34
 -11  -7  -4    5.39   10.49
 -10  -8  -4   67.35   12.30
 -10  -8  -4   73.27   12.02
  -9  -9  -4    6.86    7.52
  -9  -9  -4   -0.27    6.91
  -8 -10  -4   81.78   13.82
  -8 -10  -4   78.19    8.66
  -7 -11  -4   -4.52    9.48
  -7 -11  -4   -6.29    9.45
  -7 -11  -4   14.21    6.66
  -6 -12  -4  135.00   16.76
  -6 -12  -4  119.31   14.66
  -5 -13  -4   -0.22   10.08
  -5 -13  -4  -15.83   10.25
  -4 -14  -4    9.09   12.10
  -4 -14  -4    1.95    9.87
  -3 -15  -4   -1.45   11.18
  -3 -15  -4  -22.22   11.28
  -2 -16  -4   22.76   14.61
  -2 -16  -4  -17.52   13.18
  -1 -17  -4   -5.84   12.51
  -1 -17  -4    1.57   14.88
   0 -18  -4    6.76   16.37
   0 -18  -4   15.80   19.48
 -18   1  -3  -20.85   17.58
 -17   0  -3    8.30   15.99
 -16  -1  -3    8.23   16.46
 -15  -2  -3    3.52   11.54
 -14  -3  -3    0.64   11.63
 -13  -4  -3   -2.34    9.98
 -12  -5  -3    3.62    8.34
 -11  -6  -3   82.44   14.22
 -11  -6  -3   92.25   17.03
 -11  -6  -3   83.68   14.99
 -10  -7  -3  120.22   12.53
 -10  -7  -3  100.42   12.69
   9   8   3   79.64   10.47
  -9  -8  -3   78.94   11.82
  -9  -8  -3   78.43   12.49
   8   9   3   40.08    9.60
  -8  -9  -3   66.77    8.91
  -8  -9  -3   58.72   10.70
   7  10   3  129.69   12.07
  -7 -10  -3  146.56   21.90
  -7 -10  -3  114.55   21.20
   6  11   3   74.81   10.54
  -6 -11  -3   76.52   13.15
  -6 -11  -3   71.16   14.25
   5  12   3    1.48    7.38
  -5 -12  -3   19.80    9.40
  -5 -12  -3   24.06    9.94
   4  13   3   -2.80    8.10
  -4 -13  -3    0.08    7.50
  -4 -13  -3   10.76   10.54
   3  14   3    0.69    9.88
  -3 -14  -3   19.52   10.73
  -3 -14  -3   18.61   10.51
   2  15   3    5.99    9.63
  -2 -15  -3    9.62   11.28
  -2 -15  -3    2.34   10.95
  -1 -16  -3    8.55   12.61
  -1 -16  -3   25.26   15.17
   0 -17  -3    4.87   14.05
   0 -17  -3   18.07   16.74
   1 -18  -3   62.27   19.37
   1 -18  -3   17.67   15.79
 -18   2  -2   -1.47   18.27
 -17   1  -2    0.23   15.26
 -16   0  -2   76.28   18.87
 -15  -1  -2    5.95   11.64
 -14  -2  -2   10.53   11.19
 -13  -3  -2    0.84   10.19
 -12  -4  -2  130.39   24.84
 -11  -5  -2   10.21    8.19
 -11  -5  -2   -5.84    6.31
  10   6   2   14.53    6.35
 -10  -6  -2    3.63    7.53
 -10  -6  -2    2.57    7.80
 -10  -6  -2    9.36    8.91
   9   7   2   -5.68    6.48
  -9  -7  -2    8.86    8.40
  -9  -7  -2    2.59    6.14
   8   8   2  145.77   12.70
  -8  -8  -2  134.26   19.17
  -8  -8  -2  140.09   16.95
   7   9   2    5.55    5.63
   7   9   2   11.00    8.15
  -7  -9  -2    6.28    4.75
  -7  -9  -2    3.49    7.34
   6  10   2   17.80    8.20
   6  10   2   26.98    6.80
  -6 -10  -2   17.46    7.99
  -6 -10  -2   -3.16    8.23
  -6 -10  -2   13.39    5.14
   5  11   2    6.91    7.23
  -5 -11  -2   -0.47    5.22
  -5 -11  -2    2.16    5.94
   4  12   2  104.81   15.25
  -4 -12  -2   90.46   15.49
  -4 -12  -2   89.00   18.50
   3  13   2   -7.91    7.39
  -3 -13  -2    4.85    8.15
  -3 -13  -2    8.18    9.22
   2  14   2   24.67   10.71
  -2 -14  -2    9.81    8.41
  -2 -14  -2   18.69    9.59
   1  15   2   -0.31    9.57
  -1 -15  -2   -7.37    7.45
  -1 -15  -2  -14.86   10.80
   0  16   2   21.77   12.28
   0 -16  -2   -1.73   12.76
   0 -16  -2   23.69   14.43
  -1  17   2   -8.83   12.27
   1 -17  -2   18.76   14.11
   1 -17  -2    5.39   16.00
   2 -18  -2   15.67   20.85
   2 -18  -2   35.18   14.38
 -18   3  -1    5.16   19.71
 -17   2  -1    1.02   19.28
 -16   1  -1   30.36   13.94
 -15   0  -1    9.99   12.50
 -14  -1  -1    2.86   11.06
 -13  -2  -1   10.31   10.14
 -12  -3  -1   81.37   12.24
 -12  -3  -1   71.46    9.02
  11   4   1   13.67    4.83
 -11  -4  -1   14.30    8.91
 -11  -4  -1   12.12    6.25
  10   5   1  171.78   11.02
 -10  -5  -1  132.17   18.24
 -10  -5  -1  178.86   16.58
   9   6   1  245.21   17.14
  -9  -6  -1  217.23   23.18
  -9  -6  -1  238.83   16.38
  -9  -6  -1  203.06   20.56
   8   7   1   15.02    6.55
  -8  -7  -1   24.75    7.87
  -8  -7  -1   27.30    6.68
   7   8   1   29.77    7.19
   7   8   1   34.33    6.02
  -7  -8  -1   40.21    7.66
  -7  -8  -1   23.88    7.55
   6   9   1  123.89   13.21
   6   9   1  117.21   15.21
  -6  -9  -1  127.08   13.40
  -6  -9  -1  129.12   14.78
  -6  -9  -1  129.65   20.13
   5  10   1  234.78   22.26
   5  10   1  233.94   17.85
  -5 -10  -1  256.88   23.60
  -5 -10  -1  245.00   22.67
   4  11   1    0.40    5.74
   4  11   1   11.69    7.03
  -4 -11  -1    1.58    8.34
  -4 -11  -1    3.34    6.20
   3  12   1  135.56   16.09
   3  12   1  124.53   16.75
  -3 -12  -1  160.04   14.85
  -3 -12  -1  153.79   15.40
   2  13   1   18.47    7.70
  -2 -13  -1    0.26    8.42
  -2 -13  -1    3.42    9.32
   1  14   1   -2.22    8.01
  -1 -14  -1   -5.38    9.45
  -1 -14  -1   25.82    9.77
   0  15   1   -1.72    6.62
   0  15   1  -12.28    9.21
   0 -15  -1    1.57   10.26
   0 -15  -1   19.71   10.93
  -1  16   1    6.82   10.70
   1 -16  -1   25.59   14.29
   1 -16  -1   49.56   14.44
  -2  17   1   20.13   15.21
   2 -17  -1   12.04   13.92
   2 -17  -1    9.83   15.71
   3 -18  -1   -5.25   15.11
   3 -18  -1   26.26   17.56
 -18   4   0    0.61   18.54
 -17   3   0    0.61   17.87
 -16   2   0   24.54   14.24
 -15   1   0   10.10   12.44
 -14   0   0   75.84   14.67
 -13  -1   0   -6.69    9.57
 -12  -2   0   32.38    4.91
 -12  -2   0   47.39   11.72
  11   3   0   -2.05    3.75
 -11  -3   0   -5.25    8.09
 -11  -3   0   -0.44    5.04
  10   4   0   83.09    6.89
 -10  -4   0   75.19    8.93
 -10  -4   0   80.45    9.28
  -9  -5   0    6.03    4.91
  -9  -5   0   10.62    7.31
   8   6   0  418.31   16.47
  -8  -6   0  403.29   32.69
  -8  -6   0  428.46   28.46
  -8  -6   0  396.90   21.39
   7   7   0    0.71    5.09
   7   7   0    2.28    4.63
  -7  -7   0    4.78    5.11
  -7  -7   0    6.32    7.31
  -7  -7   0    0.48    4.64
   6   8   0  405.96   16.61
   6   8   0  347.10   30.67
  -6  -8   0  341.74   23.99
  -6  -8   0  371.39   22.98
   5   9   0    2.44    5.06
   5   9   0   -6.65    5.49
  -5  -9   0    1.98    5.98
  -5  -9   0   -0.33    5.42
   4  10   0  140.52   10.81
   4  10   0  121.59   13.72
   4  10   0   91.72    9.72
  -4 -10   0  118.98   10.05
  -4 -10   0  132.09    9.51
   3  11   0    7.65    8.04
   3  11   0   -7.41    6.31
  -3 -11   0   17.50    6.64
   2  12   0   51.07    9.75
  -2 -12   0   35.75    7.78
  -2 -12   0   41.99   11.38
   1  13   0   -6.04    8.80
  -1 -13   0  -13.03    8.88
  -1 -13   0    6.92    6.69
   0  14   0   60.61   11.97
   0 -14   0   82.55   12.80
   0 -14   0   71.37   13.18
  -1  15   0    7.67   10.26
  -1  15   0  -14.30    8.56
   1 -15   0   -4.75   11.79
   1 -15   0  -10.97    7.79
  -2  16   0   22.78   11.90
  -2  16   0   15.14   11.44
   2 -16   0   41.74   15.57
   2 -16   0   32.17   12.61
  -3  17   0  -15.78   15.09
   3 -17   0   -5.66   14.41
   3 -17   0   13.65   13.11
  -4  18   0    6.58   13.38
   4 -18   0   11.45   15.03
   4 -18   0    4.42   10.93
 -18   5   1   36.82   25.50
 -17   4   1  -24.11   17.11
 -16   3   1   43.49   16.71
 -15   2   1  -11.48   11.80
 -14   1   1   18.86   10.03
 -13   0   1  -17.90    8.40
  12   1  -1   23.13    3.48
 -12  -1   1   28.49   10.04
  11   2  -1    9.46    4.17
 -11  -2   1   10.59    7.56
 -11  -2   1    5.88    3.98
  10   3  -1   12.71    4.30
 -10  -3   1   10.51    4.67
 -10  -3   1   12.24    6.62
   9   4  -1  124.06    9.40
  -9  -4   1  125.01   12.47
  -9  -4   1  115.65   17.18
   8   5  -1  213.49   17.20
  -8  -5   1  216.85   11.52
  -8  -5   1  204.41   16.03
   7   6  -1  228.28   19.95
   7   6  -1  245.70   17.20
  -7  -6   1  244.18   31.38
  -7  -6   1  245.75   16.54
  -7  -6   1  237.09   20.87
   6   7  -1   93.06   16.47
   6   7  -1  127.85   11.20
  -6  -7   1  114.85   12.55
  -6  -7   1  112.48   11.60
  -6  -7   1  117.93   16.08
   5   8  -1  394.07   31.16
   5   8  -1  422.31   19.75
  -5  -8   1  396.80   33.63
  -5  -8   1  416.56   25.29
  -5  -8   1  451.43   22.27
   4   9  -1   34.84   10.99
   4   9  -1   53.37   12.60
  -4  -9   1   50.47    8.88
  -4  -9   1   58.94   11.91
   3  10  -1   12.79    6.09
   3  10  -1   19.28    6.03
   3  10  -1   19.37    7.22
  -3 -10   1   26.40    6.74
  -3 -10   1   16.56    4.93
   2  11  -1    4.91    8.00
   2  11  -1    7.04    5.94
   2  11  -1    2.96    5.87
  -2 -11   1    4.98    6.40
  -2 -11   1    2.03    5.08
   1  12  -1   44.78    8.49
  -1 -12   1   39.85    8.46
  -1 -12   1   28.59    8.59
   0  13  -1   -1.00    8.39
   0 -13   1   17.20    9.62
   0 -13   1   -3.93    6.08
  -1  14  -1   24.85    7.91
  -1  14  -1   -0.42    7.50
   1 -14   1   10.49    8.95
   1 -14   1  -11.63    9.14
  -2  15  -1   -4.17   11.30
  -2  15  -1    3.11    9.65
   2 -15   1    5.53   11.11
   2 -15   1   -3.42    9.30
  -3  16  -1   48.31   12.53
  -3  16  -1   35.26   13.07
   3 -16   1   58.47   13.76
   3 -16   1   72.44   12.98
  -4  17  -1    0.56   12.08
   4 -17   1  -13.37   14.32
   4 -17   1   -3.77    9.67
  -5  18  -1   30.64   18.63
   5 -18   1   19.19   16.87
   5 -18   1   -8.86   14.83
 -17   5   2    5.52   16.37
 -16   4   2   49.58   17.37
 -15   3   2  -11.52   13.08
 -14   2   2   25.87   11.63
 -13   1   2    2.84    9.18
  12   0  -2  400.94   17.90
 -12   0   2  437.21   44.99
  11   1  -2    1.80    3.43
 -11  -1   2    1.25    7.75
  10   2  -2   14.87    3.95
 -10  -2   2   18.63    4.86
 -10  -2   2    3.95    6.43
   9   3  -2   -2.01    3.49
  -9  -3   2    2.22    4.79
  -9  -3   2    2.85    5.25
   8   4  -2  512.71   57.01
  -8  -4   2  491.25   44.96
  -8  -4   2  552.11   29.92
   7   5  -2   -2.33    3.27
  -7  -5   2   -2.83    4.87
  -7  -5   2    7.82    4.64
   6   6  -2   36.38    7.53
   6   6  -2   52.24    7.18
  -6  -6   2   51.64    5.87
  -6  -6   2   52.12    5.55
  -6  -6   2   35.38    6.66
   5   7  -2   -3.23    4.15
   5   7  -2   -8.36    4.31
  -5  -7   2   -0.50    3.28
  -5  -7   2   -1.22    4.86
  -5  -7   2    5.63    4.84
  -5  -7   2   -2.97    6.06
   4   8  -2  615.37   51.38
   4   8  -2  640.02   49.83
  -4  -8   2  628.98   33.72
  -4  -8   2  657.56   25.46
   3   9  -2    2.69    5.42
   3   9  -2   -2.36    3.74
   3   9  -2   -7.44    4.58
  -3  -9   2    1.15    5.20
  -3  -9   2    0.47    3.44
   2  10  -2   15.06    6.26
   2  10  -2   10.31    5.29
   2  10  -2   16.91    6.29
  -2 -10   2   25.54    7.48
  -2 -10   2   18.14    4.62
   1  11  -2   -5.15    6.03
   1  11  -2   -4.89    6.55
  -1 -11   2   15.24    5.76
  -1 -11   2    7.46    6.83
   0  12  -2  311.38   17.60
   0 -12   2  245.66   22.60
   0 -12   2  265.69   27.60
  -1  13  -2    0.26    7.35
   1 -13   2   -1.76    6.04
   1 -13   2   10.70    9.47
  -2  14  -2    5.95    8.30
  -2  14  -2   37.50    9.32
   2 -14   2   31.13   11.55
   2 -14   2   17.82    7.77
  -3  15  -2   -5.78   12.59
  -3  15  -2  -18.75   11.35
   3 -15   2  -17.36   11.62
   3 -15   2   -3.72    8.60
  -4  16  -2   13.52   14.68
  -4  16  -2   11.20   10.58
   4 -16   2   -2.19   13.54
   4 -16   2   15.40   12.12
  -5  17  -2   22.96   13.40
  -5  17  -2    6.57   11.60
   5 -17   2  -11.19   15.12
   5 -17   2  -10.99   13.27
  -6  18  -2   -9.15   14.64
   6 -18   2  -10.49   17.38
   6 -18   2   -4.48   15.74
 -17   6   3   26.54   15.99
 -16   5   3    2.01   14.15
 -15   4   3    8.63   12.99
 -14   3   3   27.33   12.66
 -13   2   3   -6.37    9.58
  12  -1  -3   86.51    7.76
 -12   1   3   89.21   10.40
  11   0  -3    2.96    3.49
 -11   0   3   -7.60    6.98
  10   1  -3    9.87    3.38
 -10  -1   3   10.57    7.11
 -10  -1   3   14.14    5.43
   9   2  -3   43.08   10.62
  -9  -2   3   56.26   12.47
  -9  -2   3   54.31   12.13
  -9  -2   3   56.82   14.48
   8   3  -3  274.16   21.51
  -8  -3   3  288.33   14.52
  -8  -3   3  278.93   30.99
  -8  -3   3  276.58   29.59
   7   4  -3  238.81   23.57
  -7  -4   3  223.72   24.72
  -7  -4   3  256.57   21.06
   6   5  -3  148.63   16.04
   6   5  -3  189.32   16.89
  -6  -5   3  186.53   16.74
  -6  -5   3  189.95   11.22
   5   6  -3  293.07   18.70
   5   6  -3  291.46   24.17
  -5  -6   3  306.05   17.26
  -5  -6   3  318.27   15.47
  -5  -6   3  332.98   18.65
  -5  -6   3  306.27   14.49
   4   7  -3  129.98   16.55
   4   7  -3   92.59   12.10
  -4  -7   3  119.65   11.62
  -4  -7   3  135.75   13.13
  -4  -7   3  117.57   15.88
   3   8  -3  606.17   29.94
   3   8  -3  613.14   31.63
   3   8  -3  544.23   29.70
  -3  -8   3  603.00   37.75
  -3  -8   3  566.66   50.00
   2   9  -3   26.14   10.39
   2   9  -3   21.24    9.62
   2   9  -3   24.71    6.87
  -2  -9   3   27.76    7.41
  -2  -9   3   26.56    9.21
   1  10  -3   16.23    5.67
   1  10  -3   15.76    6.75
  -1 -10   3    6.74    4.78
  -1 -10   3   13.00    4.55
   0  11  -3   12.81    6.95
   0  11  -3    2.87    6.94
   0 -11   3    7.86    7.64
   0 -11   3   -0.18    4.88
  -1  12  -3  129.59   12.59
  -1  12  -3  131.80   12.78
   1 -12   3  162.74    9.90
   1 -12   3  150.66   12.66
  -2  13  -3   11.91    8.12
   2 -13   3    4.20    7.75
   2 -13   3  -10.85    9.52
  -3  14  -3   26.75    9.40
  -3  14  -3   11.25   11.86
   3 -14   3   16.68    8.05
   3 -14   3   46.53   11.29
  -4  15  -3   -8.16   11.68
  -4  15  -3   -5.97   11.93
   4 -15   3    0.41    9.18
   4 -15   3    2.27   12.62
  -5  16  -3   18.55   13.69
  -5  16  -3   16.35   14.48
   5 -16   3   -7.64   12.66
   5 -16   3    9.83   13.64
  -6  17  -3  -21.39   13.83
  -6  17  -3   13.23   16.95
   6 -17   3   32.90   17.54
   6 -17   3   -6.66   13.12
 -17   7   4  -10.95   16.72
 -16   6   4    9.52   17.23
 -15   5   4   14.30   13.98
 -14   4   4   -8.68   12.93
 -13   3   4   -3.31    9.51
  12  -2  -4  173.38   11.89
 -12   2   4  156.93   18.06
  11  -1  -4    3.60    4.05
 -11   1   4    2.82    6.47
 -11   1   4   -2.09    8.61
  10   0  -4   60.04    6.96
 -10   0   4   59.37    7.50
 -10   0   4   50.89    8.52
   9   1  -4    2.47    3.74
  -9  -1   4    4.49    6.88
  -9  -1   4    6.76    5.58
  -9  -1   4    0.54    5.64
   8   2  -4  163.99   13.21
  -8  -2   4  160.54   11.14
  -8  -2   4  170.73   14.93
  -8  -2   4  167.02   10.30
   7   3  -4    1.48    3.29
  -7  -3   4    3.77    4.23
  -7  -3   4    1.09    3.98
  -7  -3   4  -11.00    5.01
   6   4  -4  463.62   19.47
   6   4  -4  472.56   37.15
  -6  -4   4  498.49   25.70
  -6  -4   4  436.61   29.83
  -6  -4   4  515.27   20.90
   5   5  -4   10.98    4.68
   5   5  -4    1.63    5.28
  -5  -5   4   -4.45    4.91
  -5  -5   4    6.77    4.67
  -5  -5   4    5.01    4.04
   4   6  -4  541.37   19.35
   4   6  -4  520.17   30.27
  -4  -6   4  546.55   28.37
  -4  -6   4  522.27   21.34
  -4  -6   4  507.20   31.04
   3   7  -4   -4.66    5.22
   3   7  -4    4.82    5.32
  -3  -7   4    0.50    4.54
  -3  -7   4   -3.01    1.98
   2   8  -4  212.14   10.10
   2   8  -4  221.41   11.79
  -2  -8   4  207.08   12.48
  -2  -8   4  217.36   15.18
   1   9  -4    2.29    6.05
   1   9  -4   -0.88    3.68
  -1  -9   4   -5.39    5.27
  -1  -9   4    0.46    3.09
   0  10  -4   59.24    6.63
   0  10  -4   64.94    8.99
   0 -10   4   57.49    5.09
   0 -10   4   58.25    7.54
  -1  11  -4   -2.21    8.75
  -1  11  -4    4.91    6.09
   1 -11   4   -0.74    3.79
   1 -11   4    5.84    8.86
  -2  12  -4  248.41   17.88
  -2  12  -4  184.95   16.61
   2 -12   4  225.58   17.78
   2 -12   4  212.71   14.13
  -3  13  -4    2.56    8.52
  -3  13  -4    4.25    8.77
   3 -13   4   -3.95    6.87
   3 -13   4    0.46    8.63
  -4  14  -4   -9.34    8.22
  -4  14  -4   26.27    9.48
   4 -14   4    4.65   11.41
   4 -14   4    0.38    8.85
  -5  15  -4   -8.39   10.98
  -5  15  -4    5.38   11.59
   5 -15   4   16.03   14.43
   5 -15   4    2.17   13.68
  -6  16  -4   12.68   14.03
  -6  16  -4   26.79   12.14
   6 -16   4   26.77   12.70
   6 -16   4    3.32   16.72
  -7  17  -4   12.97   21.52
  -7  17  -4   -0.23   13.70
   7 -17   4  -34.19   16.08
 -17   8   5    7.59   18.59
 -16   7   5   31.95   16.32
 -15   6   5   11.57   14.82
 -14   5   5    1.40   12.38
  13  -4  -5    9.55    9.92
 -13   4   5   -3.42   10.43
  12  -3  -5   12.52    5.19
 -12   3   5   13.26    8.69
  11  -2  -5    7.78    5.58
 -11   2   5   14.40    7.31
 -11   2   5    9.18    5.65
  10  -1  -5   67.96    6.59
 -10   1   5   61.60    7.64
 -10   1   5   42.13    8.32
   9   0  -5   -3.60    3.42
  -9   0   5   -1.66    5.84
  -9   0   5    0.30    6.51
   8   1  -5   19.74    4.88
  -8  -1   5    4.25    5.68
  -8  -1   5   26.83    5.99
  -8  -1   5   18.27    6.79
   7   2  -5  312.25   43.03
  -7  -2   5  304.72   60.47
  -7  -2   5  301.80   64.94
  -7  -2   5  207.37   45.92
   6   3  -5  170.98   12.51
   6   3  -5  179.36   13.72
  -6  -3   5  177.44   13.17
  -6  -3   5  158.82   11.06
  -6  -3   5  194.05    9.05
   5   4  -5   11.92    4.34
   5   4  -5    8.65    5.51
  -5  -4   5    7.59    2.85
  -5  -4   5    5.77    5.58
  -5  -4   5   16.31    3.86
  -5  -4   5   -0.08    4.59
   4   5  -5    7.30    5.08
   4   5  -5    4.22    4.67
  -4  -5   5    0.04    1.62
  -4  -5   5    4.62    2.05
  -4  -5   5    3.17    5.56
  -4  -5   5   -0.46    3.63
   3   6  -5  262.48   14.93
   3   6  -5  256.95   13.03
  -3  -6   5  258.28   15.65
  -3  -6   5  256.89   16.91
  -3  -6   5  256.02    7.95
   2   7  -5  146.02   45.98
   2   7  -5  139.60   40.58
  -2  -7   5  181.29   45.83
  -2  -7   5  148.18   17.31
   1   8  -5   28.52    3.10
   1   8  -5   20.21    6.10
  -1  -8   5   20.75    2.94
  -1  -8   5   25.98    5.48
   0   9  -5    7.65    7.06
   0   9  -5    3.52    3.54
   0  -9   5    4.68    5.66
   0  -9   5   -0.76    3.55
  -1  10  -5   73.83    7.38
  -1  10  -5   80.28    9.25
   1 -10   5   80.64   10.25
   1 -10   5   81.87    6.62
  -2  11  -5    5.40    5.39
  -2  11  -5   18.62    7.58
   2 -11   5    1.68    4.66
   2 -11   5   -2.83    8.08
  -3  12  -5   16.43    8.25
  -3  12  -5    3.96    8.26
   3 -12   5    5.37    7.81
   3 -12   5    3.24    8.86
  -4  13  -5    6.86    8.03
  -4  13  -5    2.36   10.97
   4 -13   5   -4.07   10.99
   4 -13   5    2.16    8.66
  -5  14  -5    7.32   11.08
  -5  14  -5   -0.16    8.74
   5 -14   5    2.54   11.66
   5 -14   5   24.61    8.53
  -6  15  -5   -5.75   13.43
  -6  15  -5    3.45   13.34
   6 -15   5  -14.21   13.78
   6 -15   5    5.91   12.31
  -7  16  -5  113.72   20.62
  -7  16  -5   78.43   19.15
   7 -16   5   45.34   20.28
 -16   8   6  -13.15   18.07
 -15   7   6   11.04   15.35
 -14   6   6    9.27   12.20
 -13   5   6    9.35   13.67
  12  -4  -6   80.54   10.57
  12  -4  -6   68.92   15.13
 -12   4   6   41.60   18.68
  11  -3  -6   -2.15    4.89
  11  -3  -6   -4.26    7.87
 -11   3   6    1.12    7.80
 -11   3   6   -1.42    6.85
  10  -2  -6   88.93    9.16
  10  -2  -6   80.09    9.05
 -10   2   6   71.57    9.26
 -10   2   6   59.93   10.24
   9  -1  -6   -4.15    5.58
   9  -1  -6   -5.79    5.08
  -9   1   6    2.00    5.04
  -9   1   6   -8.10    5.44
   8   0  -6  103.98   10.17
   8   0  -6  107.12    9.12
  -8   0   6  119.34   14.79
  -8   0   6  112.88   12.32
  -8   0   6   96.15   11.72
   7   1  -6    6.06    4.57
  -7  -1   6   14.46    5.55
  -7  -1   6   -5.50    6.15
  -7  -1   6    5.18    4.29
   6   2  -6  105.46    8.58
  -6  -2   6   99.94    8.92
  -6  -2   6   80.55    8.33
  -6  -2   6   97.70    5.88
  -6  -2   6   85.88    7.91
   5   3  -6    0.82    4.65
   5   3  -6    2.40    5.35
  -5  -3   6   -3.49    4.82
  -5  -3   6    1.25    2.81
  -5  -3   6   -2.46    3.34
  -5  -3   6    0.56    4.95
   4   4  -6  107.78   10.73
   4   4  -6  109.19    9.87
  -4  -4   6   89.31    4.45
  -4  -4   6   78.49    8.99
  -4  -4   6   91.50    8.56
   3   5  -6    0.62    4.89
   3   5  -6    0.13    2.98
   3   5  -6    3.13    4.89
  -3  -5   6    0.93    3.66
  -3  -5   6   -4.22    6.34
   2   6  -6  113.78   10.00
   2   6  -6  122.95    8.32
  -2  -6   6  138.83   15.03
   1   7  -6  -10.89    5.29
   1   7  -6   -1.38    5.07
  -1  -7   6   -3.37    4.07
   0   8  -6   81.32    5.56
   0   8  -6   75.91    8.96
   0  -8   6   82.53   10.36
  -1   9  -6    3.43    3.48
  -1   9  -6    0.79    5.51
   1  -9   6   -1.55    6.73
  -2  10  -6  101.73   11.12
  -2  10  -6   74.18    6.77
   2 -10   6  104.29   10.89
  -3  11  -6    1.58    5.71
  -3  11  -6   -2.52    7.19
   3 -11   6   -4.73    6.24
  -4  12  -6   18.20   11.73
  -4  12  -6   39.88   15.06
   4 -12   6   18.04   11.71
  -5  13  -6    0.94    8.76
  -5  13  -6   -9.03   10.61
   5 -13   6   -4.70   12.36
  -6  14  -6  -12.52   11.32
  -6  14  -6    3.75   12.37
   6 -14   6   -0.97   13.15
  -7  15  -6   -7.64   13.69
  -7  15  -6  -12.25   15.97
   7 -15   6  -16.20   16.79
  -8  16  -6    0.93   18.98
   8 -16   6  -17.62   18.24
 -15   8   7  -21.22   20.90
  14  -7  -7   17.13   15.83
 -14   7   7   37.28   18.14
  13  -6  -7    4.62   11.58
 -13   6   7    7.05   10.84
  12  -5  -7   40.73   12.93
  12  -5  -7   21.37   11.02
 -12   5   7   59.10   12.22
  11  -4  -7   13.59    9.00
  11  -4  -7   12.63    8.32
 -11   4   7   12.29    7.72
  10  -3  -7   29.05    7.07
  10  -3  -7   10.19    7.16
 -10   3   7   11.74    7.54
 -10   3   7   16.00    9.26
   9  -2  -7   98.55   18.64
   9  -2  -7   88.87   18.23
  -9   2   7   49.71   16.05
  -9   2   7   83.75   24.19
   8  -1  -7    3.87    4.70
   8  -1  -7    0.30    4.58
  -8   1   7    7.23    3.26
  -8   1   7    8.75    5.72
   7   0  -7   -4.17    4.69
   7   0  -7    5.50    4.01
  -7   0   7    3.32    3.08
  -7   0   7   -0.66    5.00
  -7   0   7   -7.11    5.42
   6   1  -7   33.97    5.05
   6   1  -7   36.93    4.68
  -6  -1   7   36.23    4.72
  -6  -1   7   44.51    7.60
  -6  -1   7   33.37    6.82
  -6  -1   7   32.34    3.40
   5   2  -7  205.72   28.00
   5   2  -7  144.10   32.55
   5   2  -7  209.08   20.58
  -5  -2   7  202.40   20.06
  -5  -2   7  186.47   24.54
  -5  -2   7  204.13   37.86
  -5  -2   7  185.75   27.28
   4   3  -7    7.13    5.53
   4   3  -7   -5.39    5.21
  -4  -3   7    4.32    1.79
  -4  -3   7   -1.60    2.71
  -4  -3   7    1.12    5.67
   3   4  -7    1.44    5.37
   3   4  -7    5.60    3.25
  -3  -4   7    2.61    3.53
   2   5  -7  143.65   27.65
   2   5  -7   99.38   30.40
  -2  -5   7  118.67   22.45
   1   6  -7   79.48    6.84
   1   6  -7   80.82    7.37
  -1  -6   7   78.83    6.90
   0   7  -7    4.57    5.42
   0  -7   7    6.67    4.80
  -1   8  -7    9.02    2.70
  -1   8  -7    7.04    6.28
   1  -8   7   17.31    6.52
  -2   9  -7   37.22   18.24
  -2   9  -7   36.62   10.88
   2  -9   7   26.02   13.98
  -3  10  -7   38.11    7.86
  -3  10  -7   22.55    6.78
   3 -10   7   16.65    8.49
  -4  11  -7   -2.96    7.92
  -4  11  -7    7.70    8.00
   4 -11   7    4.44    6.77
  -5  12  -7   32.79   11.31
  -5  12  -7   50.77   11.83
   5 -12   7   47.20   12.76
  -6  13  -7    9.78   10.58
  -6  13  -7   -7.72   10.63
   6 -13   7  -13.01   13.18
  -7  14  -7    5.82   14.06
  -7  14  -7   14.86   10.60
   7 -14   7   47.34   15.90
  -8  15  -7   -2.59   17.55
  -8  15  -7    6.43   16.20
   8 -15   7    9.78   16.84
 -15   9   8  -21.97   14.09
  14  -8  -8    1.31   15.07
 -14   8   8   -8.30   11.88
  13  -7  -8    7.23   12.72
 -13   7   8  -22.39   13.20
  12  -6  -8   20.30   10.04
  12  -6  -8   36.87   11.57
 -12   6   8   37.94   12.90
  11  -5  -8    2.11    8.05
  11  -5  -8    3.89    8.92
 -11   5   8   -7.48    9.01
  10  -4  -8   27.67    7.91
  10  -4  -8   34.72    9.28
 -10   4   8   23.77    7.15
   9  -3  -8    1.00    6.24
   9  -3  -8    0.08    5.54
  -9   3   8   -9.03    6.51
  -9   3   8    1.06    4.65
   8  -2  -8  281.55   25.62
   8  -2  -8  334.73   16.33
  -8   2   8  325.89   11.55
  -8   2   8  290.95   14.40
   7  -1  -8   -1.98    4.54
   7  -1  -8   -5.74    5.01
  -7   1   8    2.76    1.45
  -7   1   8    7.50    5.99
  -7   1   8    2.20    1.67
  -7   1   8   -6.24    5.00
   6   0  -8  236.34   13.16
   6   0  -8  233.62   11.48
  -6   0   8  248.12    6.37
  -6   0   8  248.18    5.30
  -6   0   8  212.59   13.69
  -6   0   8  246.48   13.06
   5   1  -8    2.90    3.30
   5   1  -8   -3.19    4.58
  -5  -1   8    2.64    1.67
  -5  -1   8   -9.65    4.74
  -5  -1   8    1.06    3.36
   4   2  -8  103.82    5.72
   4   2  -8  118.11    8.42
  -4  -2   8  118.89    6.02
  -4  -2   8  116.37    7.19
   3   3  -8    0.48    2.61
   3   3  -8   -4.78    5.26
  -3  -3   8   -4.96    2.95
  -3  -3   8   -0.07    2.05
   2   4  -8  148.72   10.96
   2   4  -8  160.56    8.99
  -2  -4   8  155.09    8.77
   1   5  -8    0.55    5.64
   1   5  -8   -3.63    4.92
  -1  -5   8    0.92    3.86
   0   6  -8  247.99    4.96
   0   6  -8  267.42   16.76
   0   6  -8  279.14   18.77
   0   6  -8  235.52    4.49
   0  -6   8  296.94   13.89
  -1   7  -8    1.72    2.33
  -1   7  -8    0.46    5.70
   1  -7   8    1.82    6.18
  -2   8  -8  353.92   28.17
  -2   8  -8  397.34   23.05
   2  -8   8  366.95   20.93
  -3   9  -8   -1.93    5.67
  -3   9  -8   -8.40    8.81
   3  -9   8    0.94    7.93
  -4  10  -8   47.33    9.56
  -4  10  -8   32.09    8.39
   4 -10   8   30.05    9.89
  -5  11  -8   -6.94    7.70
  -5  11  -8   -6.26    9.86
   5 -11   8   -1.71    6.06
  -6  12  -8   58.85   13.81
  -6  12  -8   51.08   12.89
   6 -12   8   50.53   13.76
  -7  13  -8    5.57   11.11
  -7  13  -8    7.48   13.89
   7 -13   8   13.17   14.58
  -8  14  -8    8.93   16.88
  -8  14  -8    5.41   14.46
   8 -14   8   -6.33   15.81
  14  -9  -9   18.00   17.15
 -14   9   9    8.95   13.57
  13  -8  -9   31.03   16.11
 -13   8   9   16.57   17.14
  12  -7  -9   -0.30   14.70
  12  -7  -9    9.76   13.16
 -12   7   9    6.36   11.20
  11  -6  -9    8.04   10.84
  11  -6  -9   -2.35   10.01
 -11   6   9    2.92    8.38
  10  -5  -9   64.84   11.96
  10  -5  -9   54.04   11.97
 -10   5   9   64.04   11.50
   9  -4  -9   36.24    8.92
   9  -4  -9   20.94   10.48
  -9   4   9   36.98   11.00
   8  -3  -9   91.59   12.17
   8  -3  -9   72.29   12.40
  -8   3   9   65.54   12.87
   7  -2  -9   89.12   15.76
   7  -2  -9   84.83   16.57
  -7   2   9   84.57   14.48
   6  -1  -9   40.50    5.75
   6  -1  -9   62.83    7.46
  -6   1   9   55.79    7.98
  -6   1   9   49.56    8.81
   5   0  -9    1.58    4.89
   5   0  -9    3.44    3.61
  -5   0   9    7.18    5.17
  -5   0   9   -5.31    5.58
   4   1  -9  123.58    7.76
   4   1  -9  120.63    8.45
  -4  -1   9  132.48   11.80
  -4  -1   9  127.71    4.94
   3   2  -9   76.22    4.69
   3   2  -9   60.23    7.26
   3   2  -9   76.95    6.26
  -3  -2   9   69.44    5.90
  -3  -2   9   81.96    5.77
   2   3  -9   55.90    8.70
   2   3  -9   42.65    3.90
   2   3  -9   43.02    5.61
  -2  -3   9   40.67    4.96
   1   4  -9  244.40   18.23
   1   4  -9  226.02    6.95
   1   4  -9  255.91   10.28
  -1  -4   9  249.95   16.83
   0   5  -9    1.56    1.76
   0   5  -9    1.23    6.26
   0   5  -9    3.53    6.56
   0   5  -9    0.08    1.70
   0  -5   9    3.68    4.82
  -1   6  -9  102.84   12.84
  -1   6  -9   96.39    7.63
  -1   6  -9  110.93    6.67
   1  -6   9  113.53    9.04
  -2   7  -9   36.19   13.18
  -2   7  -9   45.91    7.63
   2  -7   9   40.16   12.23
  -3   8  -9  170.72   12.65
  -3   8  -9  161.72   17.56
   3  -8   9  172.35   12.23
  -4   9  -9   26.55   11.28
   4  -9   9   13.82   10.15
  -5  10  -9   69.68   11.77
  -5  10  -9   66.70    9.48
   5 -10   9   70.62   11.15
  -6  11  -9   -9.90   11.04
  -6  11  -9    1.34   11.85
   6 -11   9   -8.96   13.03
  -7  12  -9   13.92   14.68
  -7  12  -9    4.19   12.74
   7 -12   9   49.30   16.92
  -8  13  -9    1.64   16.56
  -8  13  -9  -14.64   15.15
   8 -13   9   33.17   18.23
  -9  14  -9   23.66   18.37
   9 -14   9   28.10   22.34
  13  -9 -10   19.54   18.79
  12  -8 -10   51.05   19.35
  12  -8 -10   48.62   18.05
 -12   8  10   45.34   13.56
  11  -7 -10    3.24   11.59
  11  -7 -10   20.94   13.33
 -11   7  10    9.77   10.34
  10  -6 -10   32.34   12.13
  10  -6 -10   36.61   12.06
 -10   6  10   35.91   10.62
   9  -5 -10    6.84   10.91
   9  -5 -10    3.73    6.02
  -9   5  10   -5.90    8.74
   8  -4 -10   71.99   13.74
   8  -4 -10   83.99   12.80
  -8   4  10   87.27   10.84
   7  -3 -10    4.08    6.17
   7  -3 -10   -9.78    5.50
  -7   3  10    0.42    6.51
   6  -2 -10   51.69    8.64
   6  -2 -10   56.94    7.12
  -6   2  10   65.26    8.28
   5  -1 -10    3.59    4.03
   5  -1 -10  -11.84    6.01
  -5   1  10   -4.87    5.89
   4   0 -10  214.79   12.14
   4   0 -10  200.18   13.27
  -4   0  10  208.12   24.14
   3   1 -10    2.32    5.91
   3   1 -10    6.60    3.82
  -3  -1  10   -2.68    4.51
   2   2 -10   63.16    6.23
   2   2 -10   56.52    5.81
   2   2 -10   63.81    5.57
  -2  -2  10   58.67    6.38
  -2  -2  10   54.43    5.84
   1   3 -10   -2.58    5.13
   1   3 -10    2.59    2.23
   1   3 -10    2.24    3.42
  -1  -3  10    3.44    4.19
   0   4 -10  153.99   10.53
   0   4 -10  143.24   11.04
   0   4 -10  154.79    7.34
   0  -4  10  136.49    9.63
  -1   5 -10   14.21    7.09
  -1   5 -10    1.67    2.65
  -1   5 -10   -4.45    3.14
   1  -5  10    3.95    5.43
  -2   6 -10   61.41    8.92
  -2   6 -10   64.72    9.35
  -2   6 -10   77.28    5.84
   2  -6  10   95.04    9.39
  -3   7 -10    0.33    7.91
  -3   7 -10    1.70    4.31
   3  -7  10    4.25    7.30
  -4   8 -10   45.29   10.38
   4  -8  10   75.65   11.05
  -5   9 -10   22.90    9.32
  -5   9 -10   -1.84    8.68
   5  -9  10    4.66   10.20
  -6  10 -10   68.62   13.37
  -6  10 -10   83.93   16.36
   6 -10  10   63.31   13.46
  -7  11 -10   -9.48    9.12
  -7  11 -10   -0.25   13.64
   7 -11  10  -16.05   15.31
  -8  12 -10   -2.19   12.13
  -8  12 -10   27.94   15.22
   8 -12  10   37.59   16.90
  -9  13 -10   -2.73   17.83
   9 -13  10   -2.93   13.78
  12  -9 -11   -3.74   17.26
  11  -8 -11  -16.70   15.13
  11  -8 -11  -15.13   13.39
  10  -7 -11   14.31   12.45
  10  -7 -11   13.43   12.96
 -10   7  11    8.55   12.03
   9  -6 -11   -7.61   11.44
   9  -6 -11   13.33   10.04
  -9   6  11    1.02    7.33
   8  -5 -11   13.82   10.35
   8  -5 -11   18.36    8.86
  -8   5  11   41.31    9.65
   7  -4 -11   31.57    7.73
   7  -4 -11   20.26    9.02
  -7   4  11   29.13    8.85
   6  -3 -11   43.88    7.34
   6  -3 -11   52.88   10.42
  -6   3  11   55.71    8.71
   5  -2 -11   25.15    8.97
   5  -2 -11   26.10    8.07
   4  -1 -11   63.00    8.14
   4  -1 -11   73.91    7.98
  -4   1  11   72.10    9.38
   3   0 -11   -0.59    6.75
   3   0 -11    3.26    4.46
  -3   0  11    3.15    6.43
   2   1 -11   47.68    4.59
   2   1 -11   47.46    8.04
   2   1 -11   49.78    5.26
  -2  -1  11   34.67    5.69
   1   2 -11   85.15    9.96
   1   2 -11   76.13    6.69
   1   2 -11   95.84    5.91
  -1  -2  11   87.51    8.86
   0   3 -11    3.90    3.55
   0   3 -11    5.87    4.96
   0   3 -11    5.47    4.15
   0  -3  11    3.76    4.63
  -1   4 -11  156.64   11.38
  -1   4 -11  139.67   11.52
  -1   4 -11  144.34   15.00
   1  -4  11  153.04   11.69
  -2   5 -11    3.08    7.98
  -2   5 -11   12.57    4.43
   2  -5  11   19.14    6.71
  -3   6 -11   87.98    6.44
  -3   6 -11   77.22    9.88
  -3   6 -11   56.61    8.60
   3  -6  11   87.56    9.86
  -4   7 -11   12.78    9.46
   4  -7  11    8.21    5.52
  -5   8 -11   36.41   12.89
  -5   8 -11   80.18   14.05
   5  -8  11   49.74   11.22
  -6   9 -11  -11.62    9.56
  -6   9 -11   -2.48   11.53
   6  -9  11    7.42   11.53
  -7  10 -11   41.85   12.69
  -7  10 -11   14.26   12.23
   7 -10  11   67.55   16.70
  -8  11 -11   13.20   15.33
  -8  11 -11   41.74   15.94
   8 -11  11    8.71   14.89
  -9  12 -11  -21.06   18.32
   9 -12  11   10.91   18.85
  11  -9 -12   -8.90   19.06
  11  -9 -12   20.00   18.76
  10  -8 -12   31.75   16.79
  10  -8 -12   32.03   14.16
   9  -7 -12    1.81   14.56
   9  -7 -12    8.13   12.75
  -9   7  12    3.61   10.25
   8  -6 -12   48.28   12.46
   8  -6 -12   33.87   10.85
   7  -5 -12    0.19   11.21
   7  -5 -12   -1.11    8.29
  -7   5  12   -1.02    7.08
   6  -4 -12  103.75   14.62
   6  -4 -12   94.70   14.57
   5  -3 -12   -7.85    5.84
   5  -3 -12   -3.66    7.12
   4  -2 -12  127.70   12.97
   4  -2 -12  161.24   13.90
   3  -1 -12    1.24    7.30
   3  -1 -12    4.91    5.56
  -3   1  12   -6.21    6.87
   2   0 -12  126.15    7.87
   2   0 -12  109.52    5.77
   2   0 -12  102.34   11.14
  -2   0  12  129.68   15.27
   1   1 -12    5.79    7.78
   1   1 -12    0.95    3.66
   1   1 -12    2.07    4.06
   0   2 -12   82.39    9.17
   0   2 -12   95.91    7.88
   0   2 -12  110.83   10.15
  -1   3 -12    2.94    7.08
  -1   3 -12   -4.86    3.61
  -1   3 -12   -6.52    7.42
   1  -3  12   -2.22    4.86
  -2   4 -12  182.62   16.85
  -2   4 -12  165.34   19.32
   2  -4  12  179.16   17.25
  -3   5 -12   -5.17    7.51
  -3   5 -12   -0.97    4.12
   3  -5  12    0.77    8.63
  -4   6 -12   52.19    7.42
  -4   6 -12   59.90    9.65
   4  -6  12   67.69   12.52
  -5   7 -12   -1.86   12.76
  -5   7 -12    8.81    8.34
  -5   7 -12    3.16    7.03
   5  -7  12    4.55    7.27
  -6   8 -12   29.32   11.39
  -6   8 -12   12.51   12.22
   6  -8  12   26.65    9.55
  -7   9 -12    1.83   11.93
  -7   9 -12   -0.65   10.64
   7  -9  12   -7.42   14.30
  -8  10 -12    9.45   17.17
  -8  10 -12   -1.51   16.43
   8 -10  12   10.85   17.33
  -9  11 -12   -7.32   18.55
   9 -11  12   -1.83   14.52
  10  -9 -13   17.09   14.25
  10  -9 -13  -23.28   16.53
   9  -8 -13   47.26   13.94
   9  -8 -13   22.30   16.76
   8  -7 -13   12.34   11.45
   8  -7 -13    3.88   11.37
   7  -6 -13   28.58   13.69
   7  -6 -13   20.38   11.23
   6  -5 -13    4.65    8.90
   6  -5 -13   15.26   12.11
   5  -4 -13   12.10    9.55
   5  -4 -13    7.11    8.51
   4  -3 -13   19.19    9.54
   4  -3 -13    2.33    7.74
   3  -2 -13   62.79    9.89
   3  -2 -13   43.95    7.29
   2  -1 -13   18.61    7.44
   2  -1 -13   25.30    5.33
   1   0 -13    5.78    4.97
   1   0 -13    1.52    7.56
   0   1 -13   -6.48    4.17
   0   1 -13   -3.74   11.29
   0   1 -13   -6.70    7.92
  -1   2 -13   32.06    4.97
  -1   2 -13   22.38    8.69
  -2   3 -13   34.79    7.79
  -2   3 -13   24.50    7.68
  -3   4 -13   16.03   10.17
  -3   4 -13    8.92    5.39
  -4   5 -13   12.82    6.29
  -4   5 -13    5.45    9.12
  -4   5 -13    5.58    9.68
   4  -5  13   -4.81    8.93
  -5   6 -13   13.29    9.27
  -5   6 -13    5.67   10.09
  -5   6 -13    2.13    5.98
   5  -6  13    6.91   10.86
  -6   7 -13   15.75   11.23
  -6   7 -13  -11.44   10.09
   6  -7  13   17.33   13.95
  -7   8 -13   38.54   12.96
  -7   8 -13    4.98   11.96
   7  -8  13   30.14   14.80
  -8   9 -13   18.74   15.89
  -8   9 -13    0.28   17.11
   8  -9  13   11.24   16.74
  -9  10 -13    2.56   18.14
   9 -10  13  -12.83   14.52
   9  -9 -14  -12.05   20.79
   9  -9 -14    5.14   16.01
   8  -8 -14   23.35   13.58
   8  -8 -14   18.71   15.20
   7  -7 -14    0.92   14.64
   7  -7 -14  -16.92   11.35
   6  -6 -14    8.63   15.15
   6  -6 -14   -3.93   12.23
   5  -5 -14   -3.05   11.31
   5  -5 -14   10.38   12.56
   4  -4 -14   23.08    9.55
   4  -4 -14    2.72   10.82
   3  -3 -14   -3.23    9.12
   3  -3 -14    7.10    7.22
   2  -2 -14   42.44   11.21
   2  -2 -14   31.56    6.50
   1  -1 -14    3.79    5.78
   1  -1 -14   -0.92    8.77
   0   0 -14   -1.61    5.56
   0   0 -14    7.27    8.96
  -1   1 -14    6.64    8.52
  -1   1 -14    1.75    6.37
  -2   2 -14   37.42    8.13
  -2   2 -14   37.04    7.38
  -3   3 -14   -4.70    9.07
  -3   3 -14    0.75    4.76
  -4   4 -14   27.31    9.46
  -4   4 -14   19.88    6.21
  -4   4 -14   13.59    9.84
  -5   5 -14    2.59    9.99
  -5   5 -14    8.62    7.01
  -5   5 -14    1.44    9.73
  -6   6 -14    9.13    9.34
  -6   6 -14   26.89   13.49
  -7   7 -14   -6.36   12.30
  -7   7 -14   -9.85   13.33
  -8   8 -14    9.30   18.07
  -8   8 -14    7.38   15.76
  -9   9 -14  -14.64   18.36
   8  -9 -15  -24.94   15.09
   8  -9 -15  -10.00   21.56
   7  -8 -15   42.81   16.64
   7  -8 -15   44.11   17.57
   6  -7 -15   21.19   14.01
   6  -7 -15   47.24   13.42
   5  -6 -15   25.76   14.90
   5  -6 -15   49.77   15.81
   4  -5 -15    7.03    9.62
   4  -5 -15   12.03   10.46
   3  -4 -15   19.34    9.54
   3  -4 -15   21.89    9.43
   2  -3 -15    2.00    8.06
   2  -3 -15   -4.93    7.37
   1  -2 -15   27.57   10.67
   1  -2 -15   38.36    7.96
   0  -1 -15   -9.44    7.31
   0  -1 -15    2.30   10.70
  -1   0 -15  -22.39    9.38
  -1   0 -15   -0.77    6.32
  -2   1 -15   29.65   11.30
  -2   1 -15   15.27    6.63
  -3   2 -15    1.51    7.47
  -3   2 -15   13.39   10.26
  -4   3 -15   -2.69    9.26
  -4   3 -15   -4.88    8.48
  -4   3 -15    9.85    7.09
  -5   4 -15   19.48   11.17
  -5   4 -15    4.82   10.40
  -6   5 -15    9.28   12.73
  -6   5 -15   21.84   12.65
  -7   6 -15   44.87   17.22
  -7   6 -15    0.12   13.52
  -8   7 -15   11.18   15.14
  -8   7 -15   12.88   16.35
  -9   8 -15  -14.01   17.68
   6  -8 -16   19.59   17.85
   6  -8 -16   13.04   14.51
   5  -7 -16    1.30   14.83
   5  -7 -16    7.11   14.28
   4  -6 -16   12.52   12.34
   4  -6 -16   13.77   14.73
   3  -5 -16    9.80   12.95
   3  -5 -16    5.03   13.68
   2  -4 -16   33.51   13.07
   2  -4 -16   57.61   11.08
   1  -3 -16    0.47    7.60
   1  -3 -16    1.34   12.05
   0  -2 -16   41.73   10.25
   0  -2 -16   34.74   10.57
  -1  -1 -16   10.52   11.54
  -1  -1 -16   -4.87    9.33
  -2   0 -16   47.27   11.11
  -2   0 -16   42.39    9.98
  -3   1 -16   -7.50    8.26
  -3   1 -16   -3.58    9.24
  -3   1 -16    1.95    8.18
  -4   2 -16   27.24   10.23
  -4   2 -16   36.12   11.41
  -4   2 -16   43.64   12.87
  -5   3 -16    9.33   12.69
  -5   3 -16   25.05   10.34
  -6   4 -16   15.81   11.89
  -6   4 -16   14.62   13.23
  -7   5 -16  -22.57   16.57
  -7   5 -16   -4.50   12.69
  -8   6 -16   13.28   18.76
  -8   6 -16   18.21   17.00
   5  -8 -17   13.76   17.97
   5  -8 -17  -11.87   17.73
   4  -7 -17  -14.39   16.98
   4  -7 -17   -9.40   13.59
   3  -6 -17   33.93   12.14
   3  -6 -17   -1.68   16.96
   2  -5 -17   15.04   11.11
   2  -5 -17    3.27   10.91
   1  -4 -17   -5.43    9.33
   1  -4 -17   14.24   10.97
   0  -3 -17   -8.29   13.74
   0  -3 -17   -5.69    9.34
  -1  -2 -17   11.25    9.39
  -1  -2 -17   12.75   13.46
  -2  -1 -17   -9.43   10.69
  -2  -1 -17    1.95    7.90
  -2  -1 -17   16.12    9.02
  -3   0 -17   -6.43    9.50
  -3   0 -17  -10.40    9.98
  -3   0 -17   -7.11   13.47
  -4   1 -17   17.70   12.29
  -4   1 -17   -6.15    9.91
  -5   2 -17   -2.49   11.78
  -5   2 -17   -6.63   12.09
  -6   3 -17   44.09   15.75
  -6   3 -17   32.89   14.71
  -7   4 -17   -1.21   15.96
  -7   4 -17   14.42   13.76
  -8   5 -17   36.43   18.29
  -8   5 -17    4.65   11.02
   3  -7 -18    5.95   16.70
   3  -7 -18   12.39   19.51
   2  -6 -18    1.07   13.41
   2  -6 -18   -2.70   13.55
   1  -5 -18   17.07   14.66
   1  -5 -18   -0.54   16.04
   0  -4 -18    8.85   11.25
   0  -4 -18   28.81   15.07
  -1  -3 -18    4.62   11.42
  -2  -2 -18   22.46   11.63
  -2  -2 -18    5.64   13.39
  -3  -1 -18    2.47   13.17
  -4   0 -18   33.47   11.55
  -4   0 -18   -6.89   13.41
  -5   1 -18    7.52   13.86
  -5   1 -18   -6.58   13.60
  -6   2 -18   -3.17   14.52
  -6   2 -18   -4.09   16.64
  -7   3 -18   12.50   18.39
  -7   3 -18   -3.97   16.82
   0  -5 -19   14.77   12.82
   0  -5 -19   -7.27   17.17
  -1  -4 -19   -4.31   18.17
  -1  -4 -19   -8.15   14.85
  -2  -3 -19   33.53   18.91
  -3  -2 -19   -6.39   18.22
  -4  -1 -19   -6.84   16.41
  -5   0 -19    1.05   15.88
 -14 -10  -8    7.85   19.14
 -13 -11  -8   37.08   18.82
 -12 -12  -8   29.68   19.13
 -11 -13  -8  -21.73   22.80
 -10 -14  -8    8.47   13.80
 -10 -14  -8    3.35   12.95
  -9 -15  -8   16.38   12.36
  -9 -15  -8   -4.27   22.38
 -17  -6  -7    7.77   22.37
 -17  -6  -7  -26.55   22.22
 -16  -7  -7   20.47   20.59
 -16  -7  -7   -2.65   17.23
 -15  -8  -7  -14.74   19.12
 -15  -8  -7    9.42   13.58
 -14  -9  -7   10.73   13.64
 -13 -10  -7   19.56   11.53
 -12 -11  -7   -3.39   17.04
 -11 -12  -7   31.59   19.39
 -10 -13  -7   -9.26   18.22
  -9 -14  -7   49.39   18.45
  -9 -14  -7    7.03   20.80
  -8 -15  -7    7.86   17.43
  -8 -15  -7  -19.09   18.94
  -7 -16  -7   -4.58   18.19
  -7 -16  -7   12.34   21.47
 -18  -4  -6    6.37   14.87
 -17  -5  -6    4.75   20.63
 -17  -5  -6  -25.87   22.07
 -16  -6  -6   -3.75   11.89
 -16  -6  -6   30.41   17.94
 -15  -7  -6   17.75   16.06
 -15  -7  -6    0.38   14.68
 -14  -8  -6   24.52   13.73
 -14  -8  -6   17.70   16.39
 -13  -9  -6    2.95   11.26
 -13  -9  -6   -6.35   14.81
 -12 -10  -6   22.71   11.07
 -11 -11  -6  -27.60   15.00
 -10 -12  -6    9.87   11.19
  -9 -13  -6   -8.56   15.24
  -9 -13  -6   -6.86   16.66
  -8 -14  -6    9.36   18.16
  -8 -14  -6   21.73   18.32
  -7 -15  -6    2.98   16.58
  -7 -15  -6   -5.45   16.90
  -6 -16  -6   59.44   20.34
  -6 -16  -6   39.69   12.59
  -5 -17  -6   -7.20   18.19
  -5 -17  -6  -37.13   17.64
 -18  -3  -5   -6.61   19.33
 -17  -4  -5   13.64   17.20
 -16  -5  -5   29.30   14.99
 -16  -5  -5   -8.43   16.32
 -15  -6  -5    9.73   13.92
 -15  -6  -5   22.99   15.40
 -14  -7  -5   15.90   17.14
 -14  -7  -5   -1.48    9.99
 -13  -8  -5   -7.74   13.09
 -13  -8  -5    7.59   14.56
 -12  -9  -5    8.81   10.26
 -12  -9  -5   -2.41   13.30
 -11 -10  -5   32.19   13.56
 -11 -10  -5   41.19   11.45
 -10 -11  -5   14.84   19.74
 -10 -11  -5    9.17   13.00
  -9 -12  -5   16.95   13.82
  -8 -13  -5   -4.26   14.34
  -8 -13  -5   -8.66   11.87
  -7 -14  -5   -4.93   13.49
  -7 -14  -5   14.10   13.95
  -6 -15  -5  -10.16   15.06
  -6 -15  -5  -13.54   10.56
  -5 -16  -5   30.58   16.78
  -5 -16  -5   14.60   16.36
  -4 -17  -5   12.66   18.69
  -4 -17  -5  -11.52   17.15
  -3 -18  -5   15.89   17.16
  -3 -18  -5  -15.30   21.31
 -18  -2  -4    8.68   19.17
 -17  -3  -4   40.79   18.14
 -16  -4  -4   39.15   15.87
 -15  -5  -4    9.18   11.68
 -14  -6  -4   25.47   13.93
 -14  -6  -4   24.13   11.65
 -13  -7  -4    6.41   10.68
 -13  -7  -4   -2.71   11.71
 -12  -8  -4  100.46   17.13
 -12  -8  -4   86.33   12.91
 -11  -9  -4   -1.36   10.91
 -11  -9  -4    5.40   11.60
 -10 -10  -4   -0.65   11.42
 -10 -10  -4    7.39    8.22
  -9 -11  -4   -6.22   11.88
  -9 -11  -4   -9.20    8.86
  -8 -12  -4   25.50   13.80
  -8 -12  -4   43.29   14.09
  -7 -13  -4  -13.29   11.59
  -7 -13  -4   -6.93    8.29
  -6 -14  -4   25.62    9.30
  -6 -14  -4   18.60   14.22
  -5 -15  -4   -6.30   11.88
  -5 -15  -4    5.87   14.41
  -4 -16  -4   29.74   14.90
  -4 -16  -4   26.73   13.55
  -3 -17  -4   -8.62   10.46
  -3 -17  -4  -16.08   15.27
  -2 -18  -4   -6.23   17.07
  -2 -18  -4   11.01   16.27
 -18  -1  -3   16.04   17.08
 -17  -2  -3   14.60   16.17
 -16  -3  -3  -17.40   15.05
 -15  -4  -3   -1.56   11.42
 -14  -5  -3   25.60   11.88
 -13  -6  -3    5.55   11.67
 -13  -6  -3    6.91   11.34
 -12  -7  -3   95.31   13.77
 -12  -7  -3   87.82   14.91
 -11  -8  -3   83.53   12.74
 -10  -9  -3   14.48    8.08
 -10  -9  -3    0.87    6.74
   9  10   3   26.75    7.43
  -9 -10  -3   28.19    9.50
  -9 -10  -3   20.82   11.16
   8  11   3   66.60   12.39
  -8 -11  -3   59.12   13.65
  -8 -11  -3   58.89    8.11
   7  12   3  114.38   14.52
  -7 -12  -3  142.69   19.48
  -7 -12  -3  130.75   16.05
   6  13   3   12.62    9.48
  -6 -13  -3  -19.16   11.09
  -6 -13  -3   10.01   10.71
   5  14   3   44.68   13.06
  -5 -14  -3   59.78   12.64
  -5 -14  -3   29.33   11.33
   4  15   3    5.89   10.07
  -4 -15  -3   -4.27   10.78
  -4 -15  -3   -6.69   12.47
  -3 -16  -3   -5.70   13.53
  -3 -16  -3   15.43   13.01
  -2 -17  -3   -3.33   13.93
  -2 -17  -3    3.72   15.28
  -1 -18  -3   31.76   17.19
  -1 -18  -3   44.04   19.29
 -18   0  -2   32.10   18.51
 -17  -1  -2   -7.59   17.40
 -16  -2  -2   32.42   16.70
 -15  -3  -2   -5.38   12.95
 -14  -4  -2   68.82   14.45
 -13  -5  -2    9.47    9.53
 -12  -6  -2   78.73   11.97
 -12  -6  -2   83.76   11.51
  11   7   2    7.05    6.77
 -11  -7  -2   14.45   10.28
 -11  -7  -2   -3.58    7.01
  10   8   2   71.87    9.59
 -10  -8  -2   70.09   14.33
 -10  -8  -2   89.92   12.34
   9   9   2   -3.12    6.88
  -9  -9  -2  -16.99    6.97
  -9  -9  -2  -12.30    7.38
  -8 -10  -2   16.67    9.12
  -8 -10  -2   16.45    9.08
   7  11   2   -1.49    7.38
  -7 -11  -2  -10.86    9.63
  -7 -11  -2   -9.70    8.56
   6  12   2  111.90   13.45
  -6 -12  -2  121.44   14.37
  -6 -12  -2  101.47   12.60
   5  13   2    6.62    7.71
  -5 -13  -2   -4.31    9.59
  -5 -13  -2    7.36    9.68
   4  14   2   94.10   15.88
  -4 -14  -2   92.11   11.64
  -4 -14  -2   75.82   12.11
   3  15   2   -9.16    9.47
  -3 -15  -2   -0.55   12.01
  -3 -15  -2    3.57   10.55
  -2 -16  -2   13.86   13.71
  -2 -16  -2   14.67   16.24
   1  17   2  -11.64   13.59
  -1 -17  -2   -9.24   17.91
  -1 -17  -2   -4.57    9.16
   0 -18  -2    0.05   14.61
   0 -18  -2   -0.37   15.68
   1 -19  -2   -3.37   18.70
   1 -19  -2  -35.91   18.33
 -18   1  -1   25.18   18.57
 -17   0  -1    6.40   16.26
 -16  -1  -1   19.08   14.28
 -15  -2  -1    1.38   10.70
 -14  -3  -1    6.85   11.25
 -13  -4  -1    7.21   10.01
  12   5   1   97.11   10.19
 -12  -5  -1  109.58   14.38
  11   6   1  264.79   26.83
 -11  -6  -1  231.74   24.85
 -11  -6  -1  211.93   20.68
  10   7   1  122.47    9.68
 -10  -7  -1  134.97   12.55
 -10  -7  -1  120.16   10.56
   9   8   1   89.79   10.29
  -9  -8  -1   79.13   13.02
  -9  -8  -1   76.53   12.93
   8   9   1   59.69    9.65
  -8  -9  -1   65.23    9.02
  -8  -9  -1   60.94   10.98
   7  10   1  198.44   16.42
  -7 -10  -1  207.41   19.37
  -7 -10  -1  231.30   19.79
  -7 -10  -1  195.65   16.74
   6  11   1  155.24   16.94
  -6 -11  -1  126.25   14.85
  -6 -11  -1  147.76   17.91
   5  12   1  144.41   14.85
  -5 -12  -1  147.18   14.03
  -5 -12  -1  151.03   12.33
   4  13   1   15.26    8.04
  -4 -13  -1    0.81   10.72
  -4 -13  -1    9.97    7.76
   3  14   1   23.68   10.38
  -3 -14  -1   19.41    9.95
  -3 -14  -1   47.34   11.28
   2  15   1   -2.55   11.65
  -2 -15  -1  -10.97    7.07
  -2 -15  -1   -0.32    9.25
   1  16   1   31.62   14.91
  -1 -16  -1   25.30   14.94
  -1 -16  -1   22.25   14.50
   0  17   1  -25.75   14.63
   0 -17  -1   10.11   13.91
   0 -17  -1    6.55   16.64
  -1  18   1   16.04   14.39
   1 -18  -1   -7.95   14.42
   1 -18  -1   15.99   16.56
   2 -19  -1   10.57   21.92
 -18   2   0   43.25   18.54
 -17   1   0    4.30   14.43
 -16   0   0   -4.19   12.83
 -15  -1   0   25.57   12.20
 -14  -2   0  152.69   14.69
  13   3   0    5.92    4.53
 -13  -3   0    2.29    9.52
  12   4   0  140.46   11.49
 -12  -4   0  138.37   10.91
 -12  -4   0  146.03   14.25
  11   5   0    1.75    4.68
 -11  -5   0   -9.85    7.48
 -11  -5   0    4.98    8.63
  10   6   0   24.07    6.02
 -10  -6   0    8.43    7.18
 -10  -6   0   24.28    8.46
   9   7   0    1.24    6.55
  -9  -7   0    9.66    7.08
  -9  -7   0   -1.95    8.05
   8   8   0  184.17   10.14
  -8  -8   0  152.68   16.46
  -8  -8   0  165.11   14.52
   7   9   0    0.70    6.47
  -7  -9   0   -2.82    6.76
  -7  -9   0    0.94    5.46
   6  10   0   57.42    8.25
  -6 -10   0   18.65   10.63
  -6 -10   0   34.72    8.11
   5  11   0    6.42    7.26
  -5 -11   0    2.97    6.74
  -5 -11   0    6.20    6.39
   4  12   0  221.74   18.44
  -4 -12   0  240.55   16.66
  -4 -12   0  235.72   15.50
   3  13   0   -6.38    8.14
  -3 -13   0    5.68    6.22
  -3 -13   0    1.09    6.85
   2  14   0  231.91   17.72
  -2 -14   0  244.74   17.99
  -2 -14   0  223.41   16.78
   1  15   0   11.52   10.01
  -1 -15   0  -11.87   10.74
  -1 -15   0   -5.54   12.25
   0  16   0   12.95    8.58
   0  16   0  -16.41   11.27
   0 -16   0   -1.85    9.68
   0 -16   0   -6.64   13.88
  -1  17   0   -4.71   15.59
   1 -17   0   15.81   14.19
   1 -17   0   -4.22   13.94
  -2  18   0   18.40   14.52
   2 -18   0   33.95   18.30
   2 -18   0   57.21   16.61
 -18   3   1   -1.92   15.77
 -17   2   1   10.21   14.61
 -16   1   1    0.26   14.76
 -15   0   1   27.52   11.83
 -14  -1   1   14.57   11.29
  13   2  -1   19.36    4.60
 -13  -2   1   31.50   11.76
  12   3  -1   82.29    7.71
 -12  -3   1  106.46   10.50
 -12  -3   1  109.11    9.35
  11   4  -1   10.38    5.43
 -11  -4   1    7.31    7.68
 -11  -4   1   32.04    8.54
  10   5  -1  121.69   13.94
 -10  -5   1  132.98   17.22
 -10  -5   1  139.83   12.94
   9   6  -1  247.61   15.40
  -9  -6   1  229.89   20.28
  -9  -6   1  233.03   17.78
   8   7  -1   25.14    6.45
  -8  -7   1   19.27    6.26
  -8  -7   1   21.32    6.75
   7   8  -1   55.42    6.96
  -7  -8   1   44.14    8.44
  -7  -8   1   45.68    7.97
   6   9  -1  128.24   18.12
  -6  -9   1  124.22   16.24
  -6  -9   1  126.01   15.18
  -6  -9   1  139.10   15.68
   5  10  -1  264.14   19.13
  -5 -10   1  300.31   26.38
  -5 -10   1  291.18   22.26
   4  11  -1    1.28    6.31
   4  11  -1   12.09    6.81
  -4 -11   1    3.58    8.33
  -4 -11   1   10.36    5.35
   3  12  -1  120.22   11.76
  -3 -12   1  114.08   12.58
  -3 -12   1  125.64   12.55
   2  13  -1    8.79    8.89
  -2 -13   1    8.23    6.48
  -2 -13   1   22.00   10.23
   1  14  -1    2.97    8.72
  -1 -14   1    6.66   11.13
  -1 -14   1    2.22    8.93
   0  15  -1   -2.51   10.78
   0 -15   1    2.30    9.82
   0 -15   1   -9.42    8.05
  -1  16  -1   -5.25   10.21
  -1  16  -1   14.66   10.80
   1 -16   1   12.79   12.94
   1 -16   1   17.34   11.02
  -2  17  -1   -4.79   12.49
   2 -17   1  -19.56   16.99
   2 -17   1   -5.36   13.65
  -3  18  -1   20.80   14.97
   3 -18   1   10.77   16.11
   3 -18   1    6.87   15.74
 -18   4   2   14.53   21.38
 -17   3   2   -1.08   19.63
 -16   2   2   25.77   14.99
 -15   1   2   12.62   11.59
 -14   0   2  123.81   19.91
  13   1  -2    4.51    4.02
 -13  -1   2    2.10    9.70
  12   2  -2  592.66   28.86
 -12  -2   2  525.78   35.56
 -12  -2   2  627.56   55.32
  11   3  -2    0.42    4.17
 -11  -3   2    4.34    4.48
 -11  -3   2  -10.35    6.58
  10   4  -2   46.96    6.86
 -10  -4   2   30.87    8.36
 -10  -4   2   39.80    7.88
   9   5  -2    3.50    5.08
  -9  -5   2    4.56    6.82
  -9  -5   2   -3.02    5.93
   8   6  -2  173.43   14.10
  -8  -6   2  167.47   17.78
  -8  -6   2  170.88   14.06
  -8  -6   2  177.23   13.49
   7   7  -2   -3.92    4.66
  -7  -7   2    4.53    4.92
  -7  -7   2    1.17    4.00
   6   8  -2  193.65   15.72
  -6  -8   2  215.34   17.82
  -6  -8   2  232.07   17.03
  -6  -8   2  233.74   13.78
   5   9  -2  -11.24    6.17
  -5  -9   2   -4.25    6.08
  -5  -9   2    9.04    4.59
   4  10  -2   36.13    7.35
  -4 -10   2   40.31    7.41
  -4 -10   2   44.41    5.71
   3  11  -2   -4.57    6.73
   3  11  -2    2.55    7.43
  -3 -11   2  -11.26    5.99
  -3 -11   2   -0.96    4.52
   2  12  -2  420.21   42.79
   2  12  -2  564.29   27.90
  -2 -12   2  531.61   30.39
  -2 -12   2  509.43   50.82
   1  13  -2   -4.90    7.65
  -1 -13   2    3.20    9.94
  -1 -13   2   -3.50    8.03
   0  14  -2  110.07   22.83
   0 -14   2  116.16   16.81
   0 -14   2  134.08   15.94
  -1  15  -2   11.01    9.11
   1 -15   2   -5.83   11.85
   1 -15   2    4.33   10.15
  -2  16  -2   19.23   12.19
  -2  16  -2   16.18   11.45
   2 -16   2    6.60   11.16
   2 -16   2   17.66   14.41
  -3  17  -2   -1.01   11.64
  -3  17  -2   -6.63   15.09
   3 -17   2  -10.30   11.34
   3 -17   2    9.27   12.22
  -4  18  -2   13.40   14.94
   4 -18   2   12.22   15.41
   4 -18   2   19.73   14.27
 -18   5   3   42.59   20.20
 -17   4   3    4.88   16.97
 -16   3   3   17.13   14.28
 -15   2   3   -9.32   13.90
 -14   1   3   14.36   11.00
  13   0  -3    7.89    4.90
 -13   0   3    1.32    9.17
  12   1  -3   80.42   10.19
 -12  -1   3   89.72   10.86
  11   2  -3   31.36    6.09
 -11  -2   3   30.15    7.23
 -11  -2   3   25.57    8.62
  10   3  -3   49.14    6.58
 -10  -3   3   58.69    7.02
 -10  -3   3   51.19    6.83
   9   4  -3   67.94    7.23
  -9  -4   3   65.67   10.52
  -9  -4   3   70.91   13.68
  -9  -4   3   52.58   10.69
   8   5  -3    1.59    5.22
  -8  -5   3    8.74    6.08
  -8  -5   3    5.79    6.59
   7   6  -3   26.06    6.19
  -7  -6   3   17.33    5.89
  -7  -6   3   32.32    6.33
  -7  -6   3   32.10    7.80
   6   7  -3   15.03    6.26
  -6  -7   3   11.92    4.39
  -6  -7   3   13.37    4.78
  -6  -7   3   15.28    5.70
   5   8  -3   -2.73    6.60
  -5  -8   3   -2.07    3.88
  -5  -8   3   10.39    6.10
  -4  -9   3   22.60    8.19
  -4  -9   3   23.53    7.52
   3  10  -3   91.40    8.85
   3  10  -3   81.04    6.97
  -3 -10   3   92.41   10.07
  -3 -10   3   80.16    6.98
   2  11  -3    4.85    5.32
   2  11  -3    8.95    7.32
  -2 -11   3   10.75    7.51
  -2 -11   3    2.62    4.15
   1  12  -3  120.92   15.13
   1  12  -3   87.83    8.63
  -1 -12   3  129.24   13.63
  -1 -12   3  131.54   12.80
   0  13  -3   -5.67    6.75
   0 -13   3   11.10    8.05
   0 -13   3  -14.53    9.33
  -1  14  -3   32.27   11.29
   1 -14   3   42.10    9.75
   1 -14   3   53.35   10.32
  -2  15  -3   -9.31    8.20
  -2  15  -3   -4.76    8.83
   2 -15   3   -5.51   11.75
   2 -15   3    1.62    9.45
  -3  16  -3   16.69   12.77
  -3  16  -3   -1.56   12.48
   3 -16   3   -1.77    9.61
   3 -16   3   47.60   14.41
  -4  17  -3    3.97   14.75
  -4  17  -3   14.54   16.14
   4 -17   3  -11.93   16.58
   4 -17   3   28.56   17.35
  -5  18  -3   33.63   17.95
   5 -18   3   24.59   17.28
 -18   6   4   19.94   19.20
 -17   5   4    9.49   17.60
 -16   4   4    7.09   18.55
 -15   3   4    1.68   13.21
 -14   2   4   59.73   14.52
  13  -1  -4   -9.96    5.45
 -13   1   4   -8.54   10.60
  12   0  -4  923.18   66.72
 -12   0   4  944.16   65.96
  11   1  -4   -4.93    4.60
 -11  -1   4  -12.73    7.45
  10   2  -4  199.79   21.66
 -10  -2   4  214.34   23.96
 -10  -2   4  179.60   17.58
   9   3  -4   -5.96    4.32
  -9  -3   4   -4.00    5.82
  -9  -3   4   -5.92    6.47
  -9  -3   4   12.05    6.84
   8   4  -4   96.00    9.99
  -8  -4   4   95.13   12.90
  -8  -4   4  117.04   11.89
  -8  -4   4   79.00    8.53
   7   5  -4    9.64    6.05
  -7  -5   4   -0.11    5.32
  -7  -5   4  -12.39    5.93
   6   6  -4    7.76    4.76
  -6  -6   4   11.39    6.85
  -6  -6   4    4.07    5.14
  -6  -6   4   10.46    4.25
   5   7  -4    1.69    4.64
  -5  -7   4    3.21    4.88
  -5  -7   4   -4.33    3.13
   4   8  -4   84.00    8.51
  -4  -8   4   77.22    9.52
  -4  -8   4   59.47    6.68
   3   9  -4  -10.80    6.20
  -3  -9   4   -1.45    5.38
  -3  -9   4   -1.43    3.18
   2  10  -4   74.16   10.75
  -2 -10   4   96.35   17.06
  -2 -10   4   99.23   16.89
   1  11  -4    4.19    4.29
   1  11  -4   -3.41    7.19
  -1 -11   4    8.41    4.95
  -1 -11   4    3.10    7.49
   0  12  -4  735.05   55.15
   0 -12   4  656.56   62.04
   0 -12   4  639.00   50.68
  -1  13  -4   -0.91   10.04
   1 -13   4  -14.52    9.47
   1 -13   4    2.70    5.50
  -2  14  -4   33.10   12.21
   2 -14   4   16.92    8.17
   2 -14   4    5.53   11.94
  -3  15  -4   -4.82   10.52
  -3  15  -4   -0.36    9.39
   3 -15   4    1.68   12.55
   3 -15   4    8.59   10.97
  -4  16  -4   14.25   12.84
  -4  16  -4   27.92   12.14
   4 -16   4   18.22   11.05
   4 -16   4   -9.13   15.84
  -5  17  -4  -28.87   14.46
  -5  17  -4    2.76   14.95
   5 -17   4    2.57   17.40
 -17   6   5   36.34   18.71
 -16   5   5   18.60   15.65
 -15   4   5   67.68   15.62
 -14   3   5   -0.54   11.89
  13  -2  -5   17.41    6.78
 -13   2   5    7.44   10.65
  12  -1  -5   47.87    7.34
 -12   1   5   37.31   10.27
  11   0  -5    6.47    5.54
 -11   0   5   12.61    8.15
 -11   0   5    4.65    7.42
  10   1  -5   48.95    6.42
 -10  -1   5   42.88    8.45
   9   2  -5   31.96    6.98
  -9  -2   5   26.81    6.70
  -9  -2   5   21.42    7.65
  -9  -2   5   30.51    7.54
   8   3  -5   15.32    4.98
  -8  -3   5   32.22    6.74
  -8  -3   5   16.81    8.14
  -8  -3   5    9.49    5.37
   7   4  -5    9.38    5.90
  -7  -4   5   -2.67    4.98
  -7  -4   5   11.08    4.06
  -7  -4   5    1.87    6.12
   6   5  -5   16.52    5.29
  -6  -5   5   14.06    3.90
  -6  -5   5   22.56    5.49
  -6  -5   5    4.52    7.05
  -6  -5   5   15.29    6.45
   5   6  -5   29.12    6.11
  -5  -6   5   23.59    5.72
  -5  -6   5   35.85    5.24
  -5  -6   5   21.27    3.52
   4   7  -5    4.36    6.33
  -4  -7   5    8.69    4.75
  -4  -7   5    2.81    2.07
   3   8  -5   44.90    6.94
  -3  -8   5   26.00    3.22
  -3  -8   5   22.84    5.91
   2   9  -5   14.68    3.63
   2   9  -5   21.05    6.21
  -2  -9   5   14.59    6.13
  -2  -9   5   20.89    3.40
   1  10  -5   90.01    6.27
   1  10  -5   83.52    9.28
  -1 -10   5   81.08    7.80
  -1 -10   5   85.97    6.36
   0  11  -5   -0.90    6.77
   0  11  -5   -2.00    5.17
   0 -11   5    2.91    4.26
   0 -11   5   -4.10    7.12
  -1  12  -5   63.24   10.66
   1 -12   5   63.90   11.14
   1 -12   5   83.67    8.36
  -2  13  -5    7.79    8.84
   2 -13   5   -3.25   10.40
   2 -13   5    3.91    7.47
  -3  14  -5   18.76   11.20
  -3  14  -5   17.50   11.25
   3 -14   5   18.11    8.08
   3 -14   5    0.42   12.69
  -4  15  -5   -7.80   13.32
  -4  15  -5    2.70   11.64
   4 -15   5   14.54   11.60
   4 -15   5    3.54   13.94
  -5  16  -5   34.51   18.26
  -5  16  -5   33.29   15.81
   5 -16   5   10.73   15.54
  -6  17  -5   21.96   17.00
  -6  17  -5   13.28   19.06
   6 -17   5   20.96   17.99
 -17   7   6   30.00   18.57
 -16   6   6   27.19   17.87
 -15   5   6  -20.74   14.71
 -14   4   6   41.71   12.66
  13  -3  -6    3.00    6.87
 -13   3   6   -1.42   10.83
  12  -2  -6  107.61    9.56
 -12   2   6  131.53   14.38
  11  -1  -6   -5.06    5.75
 -11   1   6   -0.71    8.61
 -11   1   6    2.50    7.92
  10   0  -6  365.43   53.95
 -10   0   6  313.51   31.00
 -10   0   6  452.98   46.29
   9   1  -6   -4.62    5.79
  -9  -1   6    1.35    6.82
  -9  -1   6   -6.08    6.86
   8   2  -6  291.82   15.69
  -8  -2   6  256.91   19.26
  -8  -2   6  287.28   21.71
  -8  -2   6  283.36   16.02
   7   3  -6    2.71    5.90
  -7  -3   6    5.26    6.31
  -7  -3   6    6.05    5.41
  -7  -3   6    2.03    4.36
   6   4  -6  161.79   19.70
  -6  -4   6  186.12   15.54
  -6  -4   6  159.54   11.86
  -6  -4   6  192.42   18.65
  -6  -4   6  147.26   22.33
   5   5  -6   -7.71    5.00
  -5  -5   6   -1.40    3.55
  -5  -5   6    5.41    3.69
  -5  -5   6    0.10    2.35
   4   6  -6  133.19   11.68
  -4  -6   6  122.46   14.34
  -4  -6   6  125.80    3.92
  -4  -6   6  108.16    5.75
   3   7  -6   -4.17    5.02
   3   7  -6   -5.21    5.31
  -3  -7   6   -1.72    4.49
   2   8  -6  266.09   15.95
  -2  -8   6  295.00   24.68
   1   9  -6   -3.98    7.26
   1   9  -6    1.85    2.65
  -1  -9   6   14.56    6.74
  -1  -9   6    2.85    2.64
   0  10  -6  164.94   22.80
   0  10  -6  242.68   26.52
   0 -10   6  207.15   14.82
   0 -10   6  179.03   27.97
  -1  11  -6   -2.16    6.71
  -1  11  -6   -7.92    5.75
   1 -11   6   -0.91    4.02
   1 -11   6   -1.77    8.38
  -2  12  -6  162.87   16.47
   2 -12   6  151.76   11.74
   2 -12   6  144.19   12.67
  -3  13  -6    8.00    8.49
  -3  13  -6   -9.44    8.16
   3 -13   6    4.81    8.33
   3 -13   6    8.33   12.13
  -4  14  -6   39.62   13.38
  -4  14  -6   36.86   13.51
   4 -14   6   79.90   14.04
  -5  15  -6  -21.41   13.01
  -5  15  -6   -7.70   12.64
   5 -15   6   -3.98   14.66
  -6  16  -6   69.05   19.89
  -6  16  -6   14.20   16.01
   6 -16   6   28.63   17.30
 -16   7   7   22.49   18.32
 -15   6   7   19.85   17.89
 -14   5   7   18.24   14.54
  13  -4  -7    8.06    8.69
 -13   4   7   13.20   11.24
  12  -3  -7    2.29    6.37
 -12   3   7    8.12    9.76
  11  -2  -7   22.27    7.63
  11  -2  -7   20.55    8.34
 -11   2   7   16.89    9.87
  10  -1  -7   42.27    8.28
  10  -1  -7   38.44    7.22
 -10   1   7   49.45    7.41
   9   0  -7   -7.11    5.20
  -9   0   7  -10.86    6.30
  -9   0   7    5.90    5.88
   8   1  -7    1.36    5.18
  -8  -1   7   11.66    6.42
  -8  -1   7    4.87    6.28
   7   2  -7   32.20    6.48
  -7  -2   7   42.01    5.35
  -7  -2   7   30.53    9.69
  -7  -2   7   44.38    8.79
  -7  -2   7   28.85    6.31
   6   3  -7   26.58    5.68
  -6  -3   7   19.00    3.90
  -6  -3   7   20.66    4.34
  -6  -3   7   14.91    5.47
   5   4  -7   64.56    9.08
  -5  -4   7   71.00    6.04
  -5  -4   7   70.38    9.91
  -5  -4   7   75.34   10.53
   4   5  -7   42.17    6.78
  -4  -5   7   26.40    5.56
   3   6  -7   32.80    6.38
   3   6  -7   41.72    6.45
  -3  -6   7   42.75    7.05
   2   7  -7   18.90    5.97
   2   7  -7   26.66    6.27
  -2  -7   7   20.21    5.56
   1   8  -7    1.63    7.04
  -1  -8   7    8.86    5.67
   0   9  -7    3.49    6.43
   0   9  -7   -3.76    2.74
   0  -9   7   -6.61    5.73
  -1  10  -7   60.78    9.34
  -1  10  -7   68.75    6.21
   1 -10   7   78.24   10.48
  -2  11  -7   10.45   10.36
   2 -11   7   13.23    8.60
  -3  12  -7   12.72    8.87
   3 -12   7   24.31   10.82
  -4  13  -7   -7.68   12.03
  -4  13  -7    1.28   10.51
   4 -13   7   -4.18   10.77
  -5  14  -7   32.81   13.96
  -5  14  -7   29.33   13.58
   5 -14   7   42.19   14.17
  -6  15  -7   10.75   14.60
  -6  15  -7   19.92   15.21
   6 -15   7  -12.33   15.89
  -7  16  -7    1.37   17.30
  -7  16  -7   23.72   24.90
   7 -16   7   18.87   18.97
 -15   7   8  -21.23   14.87
  14  -6  -8   20.04   13.61
 -14   6   8   24.76   13.86
  13  -5  -8   -6.07   11.12
 -13   5   8    4.66   11.34
  12  -4  -8   67.46   11.82
  12  -4  -8   43.24   13.61
 -12   4   8   65.18   16.31
  11  -3  -8    7.78    7.74
  11  -3  -8   -0.18    6.85
 -11   3   8    9.07   10.57
  10  -2  -8  184.04   20.11
  10  -2  -8  174.24   24.94
 -10   2   8  130.56   15.23
 -10   2   8  205.03   32.48
   9  -1  -8    8.01    6.97
   9  -1  -8   -6.37    5.07
  -9   1   8   -0.40    3.86
  -9   1   8  -12.69    6.87
   8   0  -8  914.21   63.96
   8   0  -8  966.68   61.09
  -8   0   8  950.90   58.67
  -8   0   8  932.69   35.79
   7   1  -8    0.61    5.34
   7   1  -8   -3.84    3.48
  -7  -1   8   -5.16    5.96
  -7  -1   8   -7.41    6.39
  -7  -1   8    1.91    2.53
   6   2  -8   85.06    6.41
   6   2  -8   78.34    8.06
  -6  -2   8   78.01    4.96
  -6  -2   8   59.34    5.74
  -6  -2   8   78.95    8.19
   5   3  -8    8.59    5.49
  -5  -3   8    4.41    2.84
  -5  -3   8    3.26    2.75
   4   4  -8  208.34   13.90
  -4  -4   8  205.00    8.38
  -4  -4   8  190.42   15.67
   3   5  -8    3.29    4.19
   3   5  -8   -9.20    5.44
  -3  -5   8    2.24    3.54
   2   6  -8  103.30    8.90
   2   6  -8   88.52    8.38
  -2  -6   8   91.00    9.15
   1   7  -8   -1.05    5.57
  -1  -7   8    0.75    4.91
   0   8  -8 1065.43   75.17
   0  -8   8 1059.92   62.13
  -1   9  -8    2.22    3.40
  -1   9  -8   -0.19    8.69
   1  -9   8   -2.51    6.22
  -2  10  -8  116.50   21.20
   2 -10   8   93.45   26.12
  -3  11  -8  -10.60   10.13
   3 -11   8  -11.66    8.97
  -4  12  -8   72.53   13.28
   4 -12   8   48.41   15.46
  -5  13  -8   14.33   11.53
  -5  13  -8    5.49   13.92
   5 -13   8   -1.32   14.09
  -6  14  -8   22.68   13.74
  -6  14  -8   50.57   17.03
   6 -14   8   46.60   18.33
  -7  15  -8  -12.76   16.14
  -7  15  -8   -2.82   14.15
   7 -15   8  -13.90   19.56
 -15   8   9   10.56   20.05
  14  -7  -9  -23.38   16.36
 -14   7   9   15.69   13.65
  13  -6  -9  -12.50   13.09
 -13   6   9   25.76   12.78
  12  -5  -9   65.71   14.77
  12  -5  -9   24.32   11.83
 -12   5   9   56.47   10.80
  11  -4  -9    6.39    8.71
  11  -4  -9   -4.07    8.27
 -11   4   9   20.46   10.09
  10  -3  -9   43.04    9.59
  10  -3  -9   47.35   10.97
 -10   3   9   42.35   11.24
   9  -2  -9   28.21    6.75
   9  -2  -9   29.70    8.10
  -9   2   9   18.20    2.75
  -9   2   9   17.53    7.81
   8  -1  -9  143.23   12.56
   8  -1  -9  116.57   16.20
  -8   1   9  133.64   11.07
   7   0  -9   -0.23    4.21
   7   0  -9   -3.31    5.45
  -7   0   9    3.23    6.03
  -7   0   9    0.82    6.74
   6   1  -9   49.98    6.49
   6   1  -9   66.13    8.26
  -6  -1   9   58.21    7.98
  -6  -1   9   64.01    7.99
  -6  -1   9   54.90    4.06
   5   2  -9   81.57    8.62
   5   2  -9   70.06    6.37
  -5  -2   9   67.50    6.92
  -5  -2   9   64.18    5.46
   4   3  -9  101.72    9.36
   4   3  -9  125.91   14.61
  -4  -3   9   96.16   11.68
  -4  -3   9  112.61   10.89
   3   4  -9  154.63   14.29
   3   4  -9  162.56   14.54
  -3  -4   9  139.49   15.55
   2   5  -9   28.15    6.68
   2   5  -9   23.72    5.19
  -2  -5   9   23.01    4.82
   1   6  -9   75.76   10.19
   1   6  -9   84.58   11.82
  -1  -6   9   99.25   11.03
   0   7  -9    0.86    5.79
   0  -7   9    4.71    5.91
  -1   8  -9  183.08   10.27
  -1   8  -9  201.13   16.71
   1  -8   9  186.11   17.67
  -2   9  -9   -4.46    9.41
   2  -9   9   -1.81    8.18
  -3  10  -9   62.50   11.05
   3 -10   9   70.12   12.40
  -4  11  -9   -6.63    9.53
  -4  11  -9    1.44    8.69
   4 -11   9  -13.27   11.26
  -5  12  -9   75.66   15.41
  -5  12  -9   69.57   14.23
   5 -12   9   89.04   15.53
  -6  13  -9   -6.09   14.71
  -6  13  -9  -23.84   15.17
   6 -13   9  -13.51   12.87
  -7  14  -9    9.03   12.75
  -7  14  -9   35.66   18.12
   7 -14   9   13.29   13.78
  14  -8 -10   34.46   18.07
 -14   8  10   35.04   23.91
  13  -7 -10   11.39   15.94
 -13   7  10    0.49   12.26
  12  -6 -10   31.69   12.31
  12  -6 -10   21.57   12.79
 -12   6  10   16.32   11.60
  11  -5 -10   -2.01   11.09
  11  -5 -10    8.08   11.33
 -11   5  10    1.66    9.38
  10  -4 -10   67.13   12.27
  10  -4 -10  105.42   13.71
 -10   4  10   78.53   12.72
   9  -3 -10   -4.24    6.82
   9  -3 -10   -5.27    7.98
  -9   3  10  -12.08    8.18
   8  -2 -10  165.31   14.72
[truncated: 147,814 more chars]
