# Supplementary material for: Practical hints and tips for solution of pseudo-merohedric twins: three case studies
Source: Acta Crystallogr E Crystallogr Commun. 2021 Apr 9;77(Pt 5):452–65. doi: 10.1107/S205698902100342X (PMC8100258; doi:10.1107/S205698902100342X)
Supplement: Supplementary file 7 [file e-77-00452-sup7.ins.txt]

TITL monI in I2/a  
CELL 0.71073  14.68763  14.72731  15.24431  90.0000  90.0266  90.0000
ZERR   16.00   0.00294   0.00295   0.00305   0.0000   0.0300   0.0000
LATT  2
SYMM 0.5-X, Y, -Z
SFAC C H O
UNIT 96 256 48
TWIN -1 0 0 0 -1 0 0 0 1
FIND    15
PLOP    21    26    29
MIND 1.0 -0.1
NTRY 1000
HKLF 4
END 
