# Supplementary material for: Practical hints and tips for solution of pseudo-merohedric twins: three case studies
Source: Acta Crystallogr E Crystallogr Commun. 2021 Apr 9;77(Pt 5):452–65. doi: 10.1107/S205698902100342X (PMC8100258; doi:10.1107/S205698902100342X)
Supplement: Supplementary file 8 [file e-77-00452-sup8.hkl]

  -1  -1  -1 3500.43  151.75  -1
  -1   1  -1 3500.43  151.75  -2
   1   1   1 3500.43  151.75  -3
   1  -1   1 3500.43  151.75   4
  -1  -1  -1 3518.90  116.73  -1
  -1   1  -1 3518.90  116.73  -2
   1   1   1 3518.90  116.73  -3
   1  -1   1 3518.90  116.73   4
  -1  -1  -1 3587.93  150.03  -1
  -1   1  -1 3587.93  150.03  -2
   1   1   1 3587.93  150.03  -3
   1  -1   1 3587.93  150.03   4
  -1  -1  -1 3599.96  173.88  -1
  -1   1  -1 3599.96  173.88  -2
   1   1   1 3599.96  173.88  -3
   1  -1   1 3599.96  173.88   4
   1   1   1 3547.43  157.75  -1
   1  -1   1 3547.43  157.75  -2
  -1  -1  -1 3547.43  157.75  -3
  -1   1  -1 3547.43  157.75   4
   1   1   1 3583.52  122.24  -1
   1  -1   1 3583.52  122.24  -2
  -1  -1  -1 3583.52  122.24  -3
  -1   1  -1 3583.52  122.24   4
   1   1   1 3520.18   96.21  -1
   1  -1   1 3520.18   96.21  -2
  -1  -1  -1 3520.18   96.21  -3
  -1   1  -1 3520.18   96.21   4
   1   1   1 3478.18  164.89  -1
   1  -1   1 3478.18  164.89  -2
  -1  -1  -1 3478.18  164.89  -3
  -1   1  -1 3478.18  164.89   4
  -2  -2  -2   19.03    3.17  -1
  -2   2  -2   19.03    3.17  -2
   2   2   2   19.03    3.17  -3
   2  -2   2   19.03    3.17   4
  -2  -2  -2   20.69    2.66  -1
  -2   2  -2   20.69    2.66  -2
   2   2   2   20.69    2.66  -3
   2  -2   2   20.69    2.66   4
  -2  -2  -2   23.62    3.93  -1
  -2   2  -2   23.62    3.93  -2
   2   2   2   23.62    3.93  -3
   2  -2   2   23.62    3.93   4
  -2  -2  -2   17.00    3.78  -1
  -2   2  -2   17.00    3.78  -2
   2   2   2   17.00    3.78  -3
   2  -2   2   17.00    3.78   4
   2   2   2   18.19    3.82  -1
   2  -2   2   18.19    3.82  -2
  -2  -2  -2   18.19    3.82  -3
  -2   2  -2   18.19    3.82   4
   2   2   2   23.27    4.06  -1
   2  -2   2   23.27    4.06  -2
  -2  -2  -2   23.27    4.06  -3
  -2   2  -2   23.27    4.06   4
   2   2   2   26.18    3.89  -1
   2  -2   2   26.18    3.89  -2
  -2  -2  -2   26.18    3.89  -3
  -2   2  -2   26.18    3.89   4
  -3  -3  -3    4.47    5.24  -1
  -3   3  -3    4.47    5.24  -2
   3   3   3    4.47    5.24  -3
   3  -3   3    4.47    5.24   4
  -3  -3  -3    9.21    5.82  -1
  -3   3  -3    9.21    5.82  -2
   3   3   3    9.21    5.82  -3
   3  -3   3    9.21    5.82   4
  -3  -3  -3   -2.34    3.93  -1
  -3   3  -3   -2.34    3.93  -2
   3   3   3   -2.34    3.93  -3
   3  -3   3   -2.34    3.93   4
   3   3   3    6.66    4.56  -1
   3  -3   3    6.66    4.56  -2
  -3  -3  -3    6.66    4.56  -3
  -3   3  -3    6.66    4.56   4
   3   3   3    4.39    3.16  -1
   3  -3   3    4.39    3.16  -2
  -3  -3  -3    4.39    3.16  -3
  -3   3  -3    4.39    3.16   4
   3   3   3   -0.90    4.22  -1
   3  -3   3   -0.90    4.22  -2
  -3  -3  -3   -0.90    4.22  -3
  -3   3  -3   -0.90    4.22   4
   3   3   3    3.74    4.77  -1
   3  -3   3    3.74    4.77  -2
  -3  -3  -3    3.74    4.77  -3
  -3   3  -3    3.74    4.77   4
  -4  -4  -4  156.52   13.42  -1
  -4   4  -4  156.52   13.42  -2
   4   4   4  156.52   13.42  -3
   4  -4   4  156.52   13.42   4
   4   4   4  180.69   15.06  -1
   4  -4   4  180.69   15.06  -2
  -4  -4  -4  180.69   15.06  -3
  -4   4  -4  180.69   15.06   4
   4   4   4  157.69   13.35  -1
   4  -4   4  157.69   13.35  -2
  -4  -4  -4  157.69   13.35  -3
  -4   4  -4  157.69   13.35   4
   4   4   4  186.27   11.66  -1
   4  -4   4  186.27   11.66  -2
  -4  -4  -4  186.27   11.66  -3
  -4   4  -4  186.27   11.66   4
  -5  -5  -5    9.45    8.33  -1
  -5   5  -5    9.45    8.33  -2
   5   5   5    9.45    8.33  -3
   5  -5   5    9.45    8.33   4
   5   5   5   12.90    9.12  -1
   5  -5   5   12.90    9.12  -2
  -5  -5  -5   12.90    9.12  -3
  -5   5  -5   12.90    9.12   4
   5   5   5    3.30    9.53  -1
   5  -5   5    3.30    9.53  -2
  -5  -5  -5    3.30    9.53  -3
  -5   5  -5    3.30    9.53   4
  -6  -6  -6   26.69   14.65  -1
  -6   6  -6   26.69   14.65  -2
   6   6   6   26.69   14.65  -3
   6  -6   6   26.69   14.65   4
   6   6   6   12.19   15.69  -1
   6  -6   6   12.19   15.69  -2
  -6  -6  -6   12.19   15.69  -3
  -6   6  -6   12.19   15.69   4
   6   6   6   15.86   13.18  -1
   6  -6   6   15.86   13.18  -2
  -6  -6  -6   15.86   13.18  -3
  -6   6  -6   15.86   13.18   4
   6  -6   7  -13.61   14.99  -2
  -7   6  -6  -13.61   14.99   4
   6  -6   7    5.57   16.10  -2
  -7   6  -6    5.57   16.10   4
  -6   6  -7  -15.71   14.89  -2
   7  -6   6  -15.71   14.89   4
   5   6   6   16.50   13.15  -1
  -6  -6  -5   16.50   13.15   3
   5   6   6   20.48   12.41  -1
  -6  -6  -5   20.48   12.41   3
  -5  -6  -6   21.71   16.51  -1
   6   6   5   21.71   16.51   3
   5  -5   6   10.80   11.23  -2
  -6   5  -5   10.80   11.23   4
   5  -5   6   14.54   11.20  -2
  -6   5  -5   14.54   11.20   4
  -5   5  -6    8.10    9.66  -2
   6  -5   5    8.10    9.66   4
   4   5   5   55.87   10.94  -1
  -5  -5  -4   55.87   10.94   3
   4   5   5   41.61   11.37  -1
  -5  -5  -4   41.61   11.37   3
  -4  -5  -5   46.38    9.62  -1
   5   5   4   46.38    9.62   3
   4  -4   5   46.62   10.78  -2
  -5   4  -4   46.62   10.78   4
   4  -4   5   27.66   11.34  -2
  -5   4  -4   27.66   11.34   4
   4  -4   5   60.74   11.39  -2
  -5   4  -4   60.74   11.39   4
  -4   4  -5   69.32    9.50  -2
   5  -4   4   69.32    9.50   4
   3   4   4   25.93    8.84  -1
  -4  -4  -3   25.93    8.84   3
   3   4   4   49.93    8.39  -1
  -4  -4  -3   49.93    8.39   3
   3   4   4   51.60    6.45  -1
  -4  -4  -3   51.60    6.45   3
  -3  -4  -4   42.84    7.69  -1
   4   4   3   42.84    7.69   3
   3  -3   4  115.96   16.59  -2
  -4   3  -3  115.96   16.59   4
   3  -3   4  141.82   16.45  -2
  -4   3  -3  141.82   16.45   4
   3  -3   4  137.09   12.28  -2
  -4   3  -3  137.09   12.28   4
   3  -3   4  144.04   10.96  -2
  -4   3  -3  144.04   10.96   4
  -3   3  -4  145.12   10.56  -2
   4  -3   3  145.12   10.56   4
  -3   3  -4  132.64   17.82  -2
   4  -3   3  132.64   17.82   4
   2   3   3   51.59    6.64  -1
  -3  -3  -2   51.59    6.64   3
   2   3   3   38.76    5.62  -1
  -3  -3  -2   38.76    5.62   3
   2   3   3   51.47    5.90  -1
  -3  -3  -2   51.47    5.90   3
   2   3   3   44.40    6.83  -1
  -3  -3  -2   44.40    6.83   3
  -2  -3  -3   55.23    5.50  -1
   3   3   2   55.23    5.50   3
  -2  -3  -3   36.28    7.49  -1
   3   3   2   36.28    7.49   3
  -2  -3  -3   41.44    7.09  -1
   3   3   2   41.44    7.09   3
   2  -2   3  169.87   13.66  -2
  -3   2  -2  169.87   13.66   4
   2  -2   3  154.45   12.58  -2
  -3   2  -2  154.45   12.58   4
   2  -2   3  176.94   14.05  -2
  -3   2  -2  176.94   14.05   4
   2  -2   3  167.88   12.08  -2
  -3   2  -2  167.88   12.08   4
  -2   2  -3  149.80   14.16  -2
   3  -2   2  149.80   14.16   4
  -2   2  -3  164.28   10.54  -2
   3  -2   2  164.28   10.54   4
  -2   2  -3  164.18   13.26  -2
   3  -2   2  164.18   13.26   4
   1   2   2   79.71    5.31  -1
  -2  -2  -1   79.71    5.31   3
   1   2   2   82.99    4.59  -1
  -2  -2  -1   82.99    4.59   3
   1   2   2   96.66    5.13  -1
  -2  -2  -1   96.66    5.13   3
   1   2   2   88.04    6.33  -1
  -2  -2  -1   88.04    6.33   3
  -1  -2  -2   84.96    5.94  -1
   2   2   1   84.96    5.94   3
  -1  -2  -2   83.18    5.25  -1
   2   2   1   83.18    5.25   3
  -1  -2  -2   87.76    6.06  -1
   2   2   1   87.76    6.06   3
   1  -1   2  221.99    7.44  -2
  -2   1  -1  221.99    7.44   4
   1  -1   2  213.05   13.94  -2
  -2   1  -1  213.05   13.94   4
   1  -1   2  216.84   14.55  -2
  -2   1  -1  216.84   14.55   4
   1  -1   2  208.82    7.16  -2
  -2   1  -1  208.82    7.16   4
  -1   1  -2  211.16   10.18  -2
   2  -1   1  211.16   10.18   4
  -1   1  -2  216.03   10.33  -2
   2  -1   1  216.03   10.33   4
  -1   1  -2  207.02   11.70  -2
   2  -1   1  207.02   11.70   4
   0   1   1   -3.98    1.22  -1
  -1  -1   0   -3.98    1.22   3
   0   1   1   -3.54    1.22  -1
  -1  -1   0   -3.54    1.22   3
   0   1   1   -1.39    1.85  -1
  -1  -1   0   -1.39    1.85   3
   0   1   1   -3.01    0.96  -1
  -1  -1   0   -3.01    0.96   3
   0  -1  -1   -1.27    1.02  -1
   1   1   0   -1.27    1.02   3
   0  -1  -1    0.73    1.06  -1
   1   1   0    0.73    1.06   3
   0  -1  -1   -3.25    1.55  -1
   1   1   0   -3.25    1.55   3
   0   0   1  -11.44    0.23  -2
  -1   0   0  -11.44    0.23   4
   0   0   1  -12.02    0.78  -2
  -1   0   0  -12.02    0.78   4
   0   0  -1  -10.15    0.98  -2
   1   0   0  -10.15    0.98   4
  -1   0   0  -11.98    0.86  -1
   0   0   1  -11.98    0.86   3
   1   0   0   -9.98    0.82  -1
   0   0  -1   -9.98    0.82   3
  -1   1   0   -0.25    1.52  -2
   0  -1   1   -0.25    1.52   4
  -1   1   0   -4.02    1.22  -2
   0  -1   1   -4.02    1.22   4
  -1   1   0   -1.70    0.82  -2
   0  -1   1   -1.70    0.82   4
   1  -1   0   -2.65    1.57  -2
   0   1  -1   -2.65    1.57   4
   1  -1   0   -2.12    1.70  -2
   0   1  -1   -2.12    1.70   4
  -2  -1  -1  317.16   13.72  -1
   1   1   2  317.16   13.72   3
  -2  -1  -1  314.16   11.33  -1
   1   1   2  314.16   11.33   3
  -2  -1  -1  323.44   13.18  -1
   1   1   2  323.44   13.18   3
  -2  -1  -1  315.09   23.43  -1
   1   1   2  315.09   23.43   3
   2   1   1  321.41   16.60  -1
  -1  -1  -2  321.41   16.60   3
   2   1   1  319.16   13.15  -1
  -1  -1  -2  319.16   13.15   3
   2   1   1  326.14   16.42  -1
  -1  -1  -2  326.14   16.42   3
   2   1   1  302.02   10.25  -1
  -1  -1  -2  302.02   10.25   3
  -2   2  -1   59.02    4.76  -2
   1  -2   2   59.02    4.76   4
  -2   2  -1   53.96    5.33  -2
   1  -2   2   53.96    5.33   4
  -2   2  -1   48.20    4.86  -2
   1  -2   2   48.20    4.86   4
  -2   2  -1   52.25    3.11  -2
   1  -2   2   52.25    3.11   4
   2  -2   1   44.11    4.47  -2
  -1   2  -2   44.11    4.47   4
   2  -2   1   50.73    5.27  -2
  -1   2  -2   50.73    5.27   4
   2  -2   1   49.53    2.58  -2
  -1   2  -2   49.53    2.58   4
   2  -2   1   56.48    4.29  -2
  -1   2  -2   56.48    4.29   4
  -3  -2  -2  294.52   14.41  -1
   2   2   3  294.52   14.41   3
  -3  -2  -2  294.34   15.23  -1
   2   2   3  294.34   15.23   3
  -3  -2  -2  302.56   16.61  -1
   2   2   3  302.56   16.61   3
  -3  -2  -2  319.62   17.12  -1
   2   2   3  319.62   17.12   3
   3   2   2  314.64   15.08  -1
  -2  -2  -3  314.64   15.08   3
   3   2   2  280.09   25.93  -1
  -2  -2  -3  280.09   25.93   3
   3   2   2  285.44   12.31  -1
  -2  -2  -3  285.44   12.31   3
   3   2   2  284.14   11.73  -1
  -2  -2  -3  284.14   11.73   3
  -3   3  -2   41.75    6.78  -2
   2  -3   3   41.75    6.78   4
  -3   3  -2   30.43    5.23  -2
   2  -3   3   30.43    5.23   4
  -3   3  -2   28.83    3.39  -2
   2  -3   3   28.83    3.39   4
  -3   3  -2   30.84    6.70  -2
   2  -3   3   30.84    6.70   4
   3  -3   2   39.00    5.27  -2
  -2   3  -3   39.00    5.27   4
   3  -3   2   23.38    4.54  -2
  -2   3  -3   23.38    4.54   4
   3  -3   2   27.94    4.84  -2
  -2   3  -3   27.94    4.84   4
   3  -3   2   44.83    6.56  -2
  -2   3  -3   44.83    6.56   4
  -4  -3  -3  203.81   13.41  -1
   3   3   4  203.81   13.41   3
  -4  -3  -3  216.42   12.95  -1
   3   3   4  216.42   12.95   3
   4   3   3  228.73   14.02  -1
  -3  -3  -4  228.73   14.02   3
   4   3   3  218.32   21.90  -1
  -3  -3  -4  218.32   21.90   3
   4   3   3  206.90   21.38  -1
  -3  -3  -4  206.90   21.38   3
  -4   4  -3   18.73    6.77  -2
   3  -4   4   18.73    6.77   4
   4  -4   3   17.45    6.91  -2
  -3   4  -4   17.45    6.91   4
   4  -4   3   25.66    4.82  -2
  -3   4  -4   25.66    4.82   4
   4  -4   3   23.36    6.73  -2
  -3   4  -4   23.36    6.73   4
  -5  -4  -4  101.03   12.94  -1
   4   4   5  101.03   12.94   3
   5   4   4   79.85   13.80  -1
  -4  -4  -5   79.85   13.80   3
   5   4   4   69.00   10.86  -1
  -4  -4  -5   69.00   10.86   3
   5   4   4   79.77   10.25  -1
  -4  -4  -5   79.77   10.25   3
  -5   5  -4   35.70   10.35  -2
   4  -5   5   35.70   10.35   4
   5  -5   4   34.43   10.14  -2
  -4   5  -5   34.43   10.14   4
   5  -5   4   14.68   10.39  -2
  -4   5  -5   14.68   10.39   4
  -6  -5  -5    9.31   11.78  -1
   5   5   6    9.31   11.78   3
   6   5   5   15.78    8.74  -1
  -5  -5  -6   15.78    8.74   3
  -6   6  -5   19.44   12.52  -2
   5  -6   6   19.44   12.52   4
   6  -6   5   43.88   13.27  -2
  -5   6  -6   43.88   13.27   4
  -7  -6  -6   11.31   13.82  -1
   6   6   7   11.31   13.82   3
   7   6   6    8.78   15.11  -1
  -6  -6  -7    8.78   15.11   3
   5   7   7   14.09   19.11  -1
   6  -6   8   14.09   19.11  -2
  -7  -7  -5   14.09   19.11  -3
  -8   6  -6   14.09   19.11   4
   5   7   7   45.81   18.08  -1
   6  -6   8   45.81   18.08  -2
  -7  -7  -5   45.81   18.08  -3
  -8   6  -6   45.81   18.08   4
  -5  -7  -7   21.35   15.48  -1
  -6   6  -8   21.35   15.48  -2
   7   7   5   21.35   15.48  -3
   8  -6   6   21.35   15.48   4
   4   6   6   25.03   11.99  -1
   5  -5   7   25.03   11.99  -2
  -6  -6  -4   25.03   11.99  -3
  -7   5  -5   25.03   11.99   4
   4   6   6   47.95   13.59  -1
   5  -5   7   47.95   13.59  -2
  -6  -6  -4   47.95   13.59  -3
  -7   5  -5   47.95   13.59   4
  -4  -6  -6   36.07   12.31  -1
  -5   5  -7   36.07   12.31  -2
   6   6   4   36.07   12.31  -3
   7  -5   5   36.07   12.31   4
   3   5   5   36.24    9.47  -1
   4  -4   6   36.24    9.47  -2
  -5  -5  -3   36.24    9.47  -3
  -6   4  -4   36.24    9.47   4
   3   5   5   21.37   10.70  -1
   4  -4   6   21.37   10.70  -2
  -5  -5  -3   21.37   10.70  -3
  -6   4  -4   21.37   10.70   4
  -3  -5  -5   36.42    8.74  -1
  -4   4  -6   36.42    8.74  -2
   5   5   3   36.42    8.74  -3
   6  -4   4   36.42    8.74   4
   2   4   4  189.70   16.17  -1
   3  -3   5  189.70   16.17  -2
  -4  -4  -2  189.70   16.17  -3
  -5   3  -3  189.70   16.17   4
   2   4   4  213.69   12.46  -1
   3  -3   5  213.69   12.46  -2
  -4  -4  -2  213.69   12.46  -3
  -5   3  -3  213.69   12.46   4
   2   4   4  204.65   12.06  -1
   3  -3   5  204.65   12.06  -2
  -4  -4  -2  204.65   12.06  -3
  -5   3  -3  204.65   12.06   4
   2   4   4  181.98   25.53  -1
   3  -3   5  181.98   25.53  -2
  -4  -4  -2  181.98   25.53  -3
  -5   3  -3  181.98   25.53   4
  -2  -4  -4  189.53   16.06  -1
  -3   3  -5  189.53   16.06  -2
   4   4   2  189.53   16.06  -3
   5  -3   3  189.53   16.06   4
   1   3   3   97.19    6.92  -1
   2  -2   4   97.19    6.92  -2
  -3  -3  -1   97.19    6.92  -3
  -4   2  -2   97.19    6.92   4
   1   3   3  111.40    9.36  -1
   2  -2   4  111.40    9.36  -2
  -3  -3  -1  111.40    9.36  -3
  -4   2  -2  111.40    9.36   4
   1   3   3  113.60    9.38  -1
   2  -2   4  113.60    9.38  -2
  -3  -3  -1  113.60    9.38  -3
  -4   2  -2  113.60    9.38   4
   1   3   3  113.55    8.38  -1
   2  -2   4  113.55    8.38  -2
  -3  -3  -1  113.55    8.38  -3
  -4   2  -2  113.55    8.38   4
  -1  -3  -3  123.68   10.72  -1
  -2   2  -4  123.68   10.72  -2
   3   3   1  123.68   10.72  -3
   4  -2   2  123.68   10.72   4
  -1  -3  -3  106.74    6.08  -1
  -2   2  -4  106.74    6.08  -2
   3   3   1  106.74    6.08  -3
   4  -2   2  106.74    6.08   4
  -1  -3  -3  107.01   10.49  -1
  -2   2  -4  107.01   10.49  -2
   3   3   1  107.01   10.49  -3
   4  -2   2  107.01   10.49   4
   0   2   2  964.41   68.80  -1
   1  -1   3  964.41   68.80  -2
  -2  -2   0  964.41   68.80  -3
  -3   1  -1  964.41   68.80   4
   0   2   2 1002.39   47.30  -1
   1  -1   3 1002.39   47.30  -2
  -2  -2   0 1002.39   47.30  -3
  -3   1  -1 1002.39   47.30   4
   0   2   2 1019.02   46.85  -1
   1  -1   3 1019.02   46.85  -2
  -2  -2   0 1019.02   46.85  -3
  -3   1  -1 1019.02   46.85   4
   0   2   2 1021.50   38.31  -1
   1  -1   3 1021.50   38.31  -2
  -2  -2   0 1021.50   38.31  -3
  -3   1  -1 1021.50   38.31   4
   0  -2  -2  970.16   35.22  -1
  -1   1  -3  970.16   35.22  -2
   2   2   0  970.16   35.22  -3
   3  -1   1  970.16   35.22   4
   0  -2  -2  979.54   45.37  -1
  -1   1  -3  979.54   45.37  -2
   2   2   0  979.54   45.37  -3
   3  -1   1  979.54   45.37   4
   0  -2  -2 1006.92   67.29  -1
  -1   1  -3 1006.92   67.29  -2
   2   2   0 1006.92   67.29  -3
   3  -1   1 1006.92   67.29   4
  -1   1   1 9024.94  400.13  -1
   0   0   2 9024.94  400.13  -2
  -1  -1   1 9024.94  400.13  -3
  -2   0   0 9024.94  400.13   4
   1  -1  -1 9423.63  328.11  -1
   0   0  -2 9423.63  328.11  -2
   1   1  -1 9423.63  328.11  -3
   2   0   0 9423.63  328.11   4
  -2   0   0 9688.83  392.00  -1
  -1   1   1 9688.83  392.00  -2
   0   0   2 9688.83  392.00  -3
  -1  -1   1 9688.83  392.00   4
   2   0   0 9718.17  317.64  -1
   1  -1  -1 9718.17  317.64  -2
   0   0  -2 9718.17  317.64  -3
   1   1  -1 9718.17  317.64   4
  -3  -1  -1  903.90   39.80  -1
  -2   2   0  903.90   39.80  -2
   1   1   3  903.90   39.80  -3
   0  -2   2  903.90   39.80   4
  -3  -1  -1  921.32   47.82  -1
  -2   2   0  921.32   47.82  -2
   1   1   3  921.32   47.82  -3
   0  -2   2  921.32   47.82   4
  -3  -1  -1  898.19   57.06  -1
  -2   2   0  898.19   57.06  -2
   1   1   3  898.19   57.06  -3
   0  -2   2  898.19   57.06   4
  -3  -1  -1  929.46   58.73  -1
  -2   2   0  929.46   58.73  -2
   1   1   3  929.46   58.73  -3
   0  -2   2  929.46   58.73   4
   3   1   1  927.45   38.54  -1
   2  -2   0  927.45   38.54  -2
  -1  -1  -3  927.45   38.54  -3
   0   2  -2  927.45   38.54   4
   3   1   1  881.56   77.76  -1
   2  -2   0  881.56   77.76  -2
  -1  -1  -3  881.56   77.76  -3
   0   2  -2  881.56   77.76   4
   3   1   1  926.11   37.53  -1
   2  -2   0  926.11   37.53  -2
  -1  -1  -3  926.11   37.53  -3
   0   2  -2  926.11   37.53   4
  -4  -2  -2   92.00    7.09  -1
  -3   3  -1   92.00    7.09  -2
   2   2   4   92.00    7.09  -3
   1  -3   3   92.00    7.09   4
  -4  -2  -2   91.49   10.18  -1
  -3   3  -1   91.49   10.18  -2
   2   2   4   91.49   10.18  -3
   1  -3   3   91.49   10.18   4
  -4  -2  -2   82.37    4.42  -1
  -3   3  -1   82.37    4.42  -2
   2   2   4   82.37    4.42  -3
   1  -3   3   82.37    4.42   4
  -4  -2  -2   79.34    9.19  -1
  -3   3  -1   79.34    9.19  -2
   2   2   4   79.34    9.19  -3
   1  -3   3   79.34    9.19   4
   4   2   2   97.09    9.11  -1
   3  -3   1   97.09    9.11  -2
  -2  -2  -4   97.09    9.11  -3
  -1   3  -3   97.09    9.11   4
   4   2   2   79.60    9.88  -1
   3  -3   1   79.60    9.88  -2
  -2  -2  -4   79.60    9.88  -3
  -1   3  -3   79.60    9.88   4
   4   2   2  101.58    4.46  -1
   3  -3   1  101.58    4.46  -2
  -2  -2  -4  101.58    4.46  -3
  -1   3  -3  101.58    4.46   4
  -5  -3  -3  171.12   15.30  -1
  -4   4  -2  171.12   15.30  -2
   3   3   5  171.12   15.30  -3
   2  -4   4  171.12   15.30   4
  -5  -3  -3  158.20   13.54  -1
  -4   4  -2  158.20   13.54  -2
   3   3   5  158.20   13.54  -3
   2  -4   4  158.20   13.54   4
   5   3   3  207.35   11.15  -1
   4  -4   2  207.35   11.15  -2
  -3  -3  -5  207.35   11.15  -3
  -2   4  -4  207.35   11.15   4
   5   3   3  175.00   14.44  -1
   4  -4   2  175.00   14.44  -2
  -3  -3  -5  175.00   14.44  -3
  -2   4  -4  175.00   14.44   4
  -6  -4  -4   55.36   11.99  -1
  -5   5  -3   55.36   11.99  -2
   4   4   6   55.36   11.99  -3
   3  -5   5   55.36   11.99   4
   6   4   4   57.36    7.68  -1
   5  -5   3   57.36    7.68  -2
  -4  -4  -6   57.36    7.68  -3
  -3   5  -5   57.36    7.68   4
   6   4   4   77.05   14.11  -1
   5  -5   3   77.05   14.11  -2
  -4  -4  -6   77.05   14.11  -3
  -3   5  -5   77.05   14.11   4
  -7  -5  -5    1.56   11.07  -1
  -6   6  -4    1.56   11.07  -2
   5   5   7    1.56   11.07  -3
   4  -6   6    1.56   11.07   4
   7   5   5    7.59   13.82  -1
   6  -6   4    7.59   13.82  -2
  -5  -5  -7    7.59   13.82  -3
  -4   6  -6    7.59   13.82   4
  -8  -6  -6   18.39   20.99  -1
  -7   7  -5   18.39   20.99  -2
   6   6   8   18.39   20.99  -3
   5  -7   7   18.39   20.99   4
   8   6   6   -3.21   13.62  -1
   7  -7   5   -3.21   13.62  -2
  -6  -6  -8   -3.21   13.62  -3
  -5   7  -7   -3.21   13.62   4
   4   7   7   -3.27   18.41  -1
  -7  -7  -4   -3.27   18.41   3
   4   7   7   17.27   17.17  -1
  -7  -7  -4   17.27   17.17   3
   5  -5   8   -6.00   14.01  -2
  -8   5  -5   -6.00   14.01   4
   5  -5   8    9.23   12.26  -2
  -8   5  -5    9.23   12.26   4
  -5   5  -8    8.12   12.88  -2
   8  -5   5    8.12   12.88   4
   3   6   6   24.50    9.86  -1
  -6  -6  -3   24.50    9.86   3
   3   6   6   23.69   10.71  -1
  -6  -6  -3   23.69   10.71   3
  -3  -6  -6   24.27   11.99  -1
   6   6   3   24.27   11.99   3
   4  -4   7   40.45   11.59  -2
  -7   4  -4   40.45   11.59   4
   4  -4   7   53.31   13.64  -2
  -7   4  -4   53.31   13.64   4
  -4   4  -7   45.06   10.12  -2
   7  -4   4   45.06   10.12   4
   2   5   5  156.55   15.34  -1
  -5  -5  -2  156.55   15.34   3
   2   5   5  166.93   17.63  -1
  -5  -5  -2  166.93   17.63   3
  -2  -5  -5  148.03   19.71  -1
   5   5   2  148.03   19.71   3
   3  -3   6   65.15   11.15  -2
  -6   3  -3   65.15   11.15   4
   3  -3   6   60.54   12.98  -2
  -6   3  -3   60.54   12.98   4
  -3   3  -6   91.35   10.14  -2
   6  -3   3   91.35   10.14   4
   1   4   4    6.00    5.35  -1
  -4  -4  -1    6.00    5.35   3
   1   4   4   -3.27    6.62  -1
  -4  -4  -1   -3.27    6.62   3
   1   4   4    4.93    5.93  -1
  -4  -4  -1    4.93    5.93   3
   1   4   4    5.35    4.83  -1
  -4  -4  -1    5.35    4.83   3
  -1  -4  -4    2.59    3.17  -1
   4   4   1    2.59    3.17   3
  -1  -4  -4    7.64    6.21  -1
   4   4   1    7.64    6.21   3
   2  -2   5  119.60   12.13  -2
  -5   2  -2  119.60   12.13   4
   2  -2   5  142.04    9.79  -2
  -5   2  -2  142.04    9.79   4
   2  -2   5  122.09   14.60  -2
  -5   2  -2  122.09   14.60   4
   2  -2   5  124.45   13.97  -2
  -5   2  -2  124.45   13.97   4
  -2   2  -5  144.18    9.70  -2
   5  -2   2  144.18    9.70   4
  -2   2  -5  137.50   17.18  -2
   5  -2   2  137.50   17.18   4
   0   3   3   60.83    4.64  -1
  -3  -3   0   60.83    4.64   3
   0   3   3   77.63    6.12  -1
  -3  -3   0   77.63    6.12   3
   0   3   3   69.61    4.87  -1
  -3  -3   0   69.61    4.87   3
   0   3   3   76.79    7.83  -1
  -3  -3   0   76.79    7.83   3
   0  -3  -3   62.45    6.04  -1
   3   3   0   62.45    6.04   3
   0  -3  -3   50.40    7.84  -1
   3   3   0   50.40    7.84   3
   0  -3  -3   58.97    4.46  -1
   3   3   0   58.97    4.46   3
   1  -1   4  200.10   27.55  -2
  -4   1  -1  200.10   27.55   4
   1  -1   4  183.44   32.35  -2
  -4   1  -1  183.44   32.35   4
   1  -1   4  189.78   39.50  -2
  -4   1  -1  189.78   39.50   4
   1  -1   4  212.89   39.16  -2
  -4   1  -1  212.89   39.16   4
  -1   1  -4  212.26   13.43  -2
   4  -1   1  212.26   13.43   4
  -1   1  -4  203.66   36.89  -2
   4  -1   1  203.66   36.89   4
  -1   1  -4  234.00   22.41  -2
   4  -1   1  234.00   22.41   4
  -1   2   2  524.26   23.75  -1
  -2  -2   1  524.26   23.75   3
  -1   2   2  503.99   25.27  -1
  -2  -2   1  503.99   25.27   3
  -1   2   2  544.70   19.64  -1
  -2  -2   1  544.70   19.64   3
  -1   2   2  526.23   21.65  -1
  -2  -2   1  526.23   21.65   3
   1  -2  -2  512.77   23.69  -1
   2   2  -1  512.77   23.69   3
   1  -2  -2  479.41   17.83  -1
   2   2  -1  479.41   17.83   3
   1  -2  -2  527.32   29.88  -1
   2   2  -1  527.32   29.88   3
   0   0   3    0.78    2.31  -2
  -3   0   0    0.78    2.31   4
   0   0  -3    3.33    2.75  -2
   3   0   0    3.33    2.75   4
  -2   1   1  273.34   13.35  -1
  -1  -1   2  273.34   13.35   3
  -2   1   1  285.84    9.53  -1
  -1  -1   2  285.84    9.53   3
   2  -1  -1  278.52   12.55  -1
   1   1  -2  278.52   12.55   3
  -1   1   2  201.58    7.15  -2
  -2  -1   1  201.58    7.15   4
  -1   1   2  211.70    9.67  -2
  -2  -1   1  211.70    9.67   4
   1  -1  -2  188.77    8.55  -2
   2   1  -1  188.77    8.55   4
  -3   0   0   -0.92    1.96  -1
   0   0   3   -0.92    1.96   3
  -3   0   0   -2.92    2.09  -1
   0   0   3   -2.92    2.09   3
   3   0   0    0.16    1.84  -1
   0   0  -3    0.16    1.84   3
  -2   2   1  316.22   13.06  -2
  -1  -2   2  316.22   13.06   4
  -2   2   1  317.20   16.64  -2
  -1  -2   2  317.20   16.64   4
  -2   2   1  319.54   22.11  -2
  -1  -2   2  319.54   22.11   4
   2  -2  -1  310.81   18.62  -2
   1   2  -2  310.81   18.62   4
  -4  -1  -1  401.90   39.29  -1
   1   1   4  401.90   39.29   3
  -4  -1  -1  414.96   41.14  -1
   1   1   4  414.96   41.14   3
  -4  -1  -1  424.47   37.31  -1
   1   1   4  424.47   37.31   3
   4   1   1  412.50   55.41  -1
  -1  -1  -4  412.50   55.41   3
   4   1   1  416.23   42.78  -1
  -1  -1  -4  416.23   42.78   3
  -3   3   0   39.56    6.20  -2
   0  -3   3   39.56    6.20   4
  -3   3   0   30.08    3.00  -2
   0  -3   3   30.08    3.00   4
  -3   3   0   32.08    5.74  -2
   0  -3   3   32.08    5.74   4
  -3   3   0   30.53    6.33  -2
   0  -3   3   30.53    6.33   4
   3  -3   0   28.64    5.90  -2
   0   3  -3   28.64    5.90   4
   3  -3   0   30.40    2.99  -2
   0   3  -3   30.40    2.99   4
   3  -3   0   26.25    5.74  -2
   0   3  -3   26.25    5.74   4
  -5  -2  -2  237.98   12.77  -1
   2   2   5  237.98   12.77   3
  -5  -2  -2  228.75    9.23  -1
   2   2   5  228.75    9.23   3
  -5  -2  -2  234.18   23.72  -1
   2   2   5  234.18   23.72   3
   5   2   2  227.42   12.70  -1
  -2  -2  -5  227.42   12.70   3
   5   2   2  191.77   15.58  -1
  -2  -2  -5  191.77   15.58   3
  -4   4  -1    1.28    2.50  -2
   1  -4   4    1.28    2.50   4
  -4   4  -1    8.53    6.10  -2
   1  -4   4    8.53    6.10   4
   4  -4   1   -0.05    3.92  -2
  -1   4  -4   -0.05    3.92   4
   4  -4   1   -4.84    3.16  -2
  -1   4  -4   -4.84    3.16   4
  -6  -3  -3  136.34   11.08  -1
   3   3   6  136.34   11.08   3
  -6  -3  -3  159.82   16.02  -1
   3   3   6  159.82   16.02   3
   6   3   3  138.84   13.81  -1
  -3  -3  -6  138.84   13.81   3
   6   3   3  150.38    9.54  -1
  -3  -3  -6  150.38    9.54   3
  -5   5  -2   76.60   13.35  -2
   2  -5   5   76.60   13.35   4
   5  -5   2   74.69   12.99  -2
  -2   5  -5   74.69   12.99   4
   5  -5   2   83.31    6.93  -2
  -2   5  -5   83.31    6.93   4
  -7  -4  -4   98.01   14.38  -1
   4   4   7   98.01   14.38   3
   7   4   4   85.35   12.60  -1
  -4  -4  -7   85.35   12.60   3
  -6   6  -3   35.88   13.24  -2
   3  -6   6   35.88   13.24   4
   6  -6   3   -1.37   12.06  -2
  -3   6  -6   -1.37   12.06   4
  -8  -5  -5   12.79   13.91  -1
   5   5   8   12.79   13.91   3
   8   5   5    8.20   10.75  -1
  -5  -5  -8    8.20   10.75   3
  -7   7  -4   13.84   16.81  -2
   4  -7   7   13.84   16.81   4
   7  -7   4    0.69   12.98  -2
  -4   7  -7    0.69   12.98   4
   3   7   7    2.35   12.45  -1
   5  -5   9    2.35   12.45  -2
  -7  -7  -3    2.35   12.45  -3
  -9   5  -5    2.35   12.45   4
   3   7   7   36.63   16.88  -1
   5  -5   9   36.63   16.88  -2
  -7  -7  -3   36.63   16.88  -3
  -9   5  -5   36.63   16.88   4
   2   6   6   29.96   14.53  -1
   4  -4   8   29.96   14.53  -2
  -6  -6  -2   29.96   14.53  -3
  -8   4  -4   29.96   14.53   4
   2   6   6   46.22   10.30  -1
   4  -4   8   46.22   10.30  -2
  -6  -6  -2   46.22   10.30  -3
  -8   4  -4   46.22   10.30   4
  -2  -6  -6   46.66   10.52  -1
  -4   4  -8   46.66   10.52  -2
   6   6   2   46.66   10.52  -3
   8  -4   4   46.66   10.52   4
   1   5   5   53.15   10.33  -1
   3  -3   7   53.15   10.33  -2
  -5  -5  -1   53.15   10.33  -3
  -7   3  -3   53.15   10.33   4
   1   5   5   40.31    6.81  -1
   3  -3   7   40.31    6.81  -2
  -5  -5  -1   40.31    6.81  -3
  -7   3  -3   40.31    6.81   4
  -1  -5  -5   39.21    6.69  -1
  -3   3  -7   39.21    6.69  -2
   5   5   1   39.21    6.69  -3
   7  -3   3   39.21    6.69   4
   0   4   4   72.64    7.76  -1
   2  -2   6   72.64    7.76  -2
  -4  -4   0   72.64    7.76  -3
  -6   2  -2   72.64    7.76   4
   0   4   4   78.45    9.85  -1
   2  -2   6   78.45    9.85  -2
  -4  -4   0   78.45    9.85  -3
  -6   2  -2   78.45    9.85   4
   0  -4  -4   50.38    9.39  -1
  -2   2  -6   50.38    9.39  -2
   4   4   0   50.38    9.39  -3
   6  -2   2   50.38    9.39   4
   0  -4  -4   88.92    6.46  -1
  -2   2  -6   88.92    6.46  -2
   4   4   0   88.92    6.46  -3
   6  -2   2   88.92    6.46   4
  -1   3   3  143.28    8.88  -1
   1  -1   5  143.28    8.88  -2
  -3  -3   1  143.28    8.88  -3
  -5   1  -1  143.28    8.88   4
  -1   3   3  149.62    7.97  -1
   1  -1   5  149.62    7.97  -2
  -3  -3   1  149.62    7.97  -3
  -5   1  -1  149.62    7.97   4
  -1   3   3  154.48   13.03  -1
   1  -1   5  154.48   13.03  -2
  -3  -3   1  154.48   13.03  -3
  -5   1  -1  154.48   13.03   4
  -1   3   3  157.33    7.67  -1
   1  -1   5  157.33    7.67  -2
  -3  -3   1  157.33    7.67  -3
  -5   1  -1  157.33    7.67   4
   1  -3  -3  155.20   11.84  -1
  -1   1  -5  155.20   11.84  -2
   3   3  -1  155.20   11.84  -3
   5  -1   1  155.20   11.84   4
   1  -3  -3  144.25    8.44  -1
  -1   1  -5  144.25    8.44  -2
   3   3  -1  144.25    8.44  -3
   5  -1   1  144.25    8.44   4
   1  -3  -3  161.52   12.58  -1
  -1   1  -5  161.52   12.58  -2
   3   3  -1  161.52   12.58  -3
   5  -1   1  161.52   12.58   4
  -2   2   2 3272.12  102.28  -1
   0   0   4 3272.12  102.28  -2
  -2  -2   2 3272.12  102.28  -3
  -4   0   0 3272.12  102.28   4
  -2   2   2 3223.08   89.43  -1
   0   0   4 3223.08   89.43  -2
  -2  -2   2 3223.08   89.43  -3
  -4   0   0 3223.08   89.43   4
   2  -2  -2 3349.22   92.06  -1
   0   0  -4 3349.22   92.06  -2
   2   2  -2 3349.22   92.06  -3
   4   0   0 3349.22   92.06   4
  -3   1   1  969.19   39.67  -1
  -1   1   3  969.19   39.67  -2
  -1  -1   3  969.19   39.67  -3
  -3  -1   1  969.19   39.67   4
  -3   1   1  946.67   48.51  -1
  -1   1   3  946.67   48.51  -2
  -1  -1   3  946.67   48.51  -3
  -3  -1   1  946.67   48.51   4
   3  -1  -1 1041.70   30.57  -1
   1  -1  -3 1041.70   30.57  -2
   1   1  -3 1041.70   30.57  -3
   3   1  -1 1041.70   30.57   4
  -4   0   0 3082.06   79.06  -1
  -2   2   2 3082.06   79.06  -2
   0   0   4 3082.06   79.06  -3
  -2  -2   2 3082.06   79.06   4
  -4   0   0 3084.03   68.07  -1
  -2   2   2 3084.03   68.07  -2
   0   0   4 3084.03   68.07  -3
  -2  -2   2 3084.03   68.07   4
   4   0   0 3211.82  110.54  -1
   2  -2  -2 3211.82  110.54  -2
   0   0  -4 3211.82  110.54  -3
   2   2  -2 3211.82  110.54   4
  -5  -1  -1  114.24    6.63  -1
  -3   3   1  114.24    6.63  -2
   1   1   5  114.24    6.63  -3
  -1  -3   3  114.24    6.63   4
  -5  -1  -1  116.44    7.95  -1
  -3   3   1  116.44    7.95  -2
   1   1   5  116.44    7.95  -3
  -1  -3   3  116.44    7.95   4
  -5  -1  -1  115.62    8.51  -1
  -3   3   1  115.62    8.51  -2
   1   1   5  115.62    8.51  -3
  -1  -3   3  115.62    8.51   4
   5   1   1  125.64    8.62  -1
   3  -3  -1  125.64    8.62  -2
  -1  -1  -5  125.64    8.62  -3
   1   3  -3  125.64    8.62   4
  -6  -2  -2   97.84   10.21  -1
  -4   4   0   97.84   10.21  -2
   2   2   6   97.84   10.21  -3
   0  -4   4   97.84   10.21   4
  -6  -2  -2   93.26    5.22  -1
  -4   4   0   93.26    5.22  -2
   2   2   6   93.26    5.22  -3
   0  -4   4   93.26    5.22   4
   6   2   2  113.99    9.66  -1
   4  -4   0  113.99    9.66  -2
  -2  -2  -6  113.99    9.66  -3
   0   4  -4  113.99    9.66   4
  -7  -3  -3   27.72    9.24  -1
  -5   5  -1   27.72    9.24  -2
   3   3   7   27.72    9.24  -3
   1  -5   5   27.72    9.24   4
  -7  -3  -3   24.90    3.73  -1
  -5   5  -1   24.90    3.73  -2
   3   3   7   24.90    3.73  -3
   1  -5   5   24.90    3.73   4
   7   3   3   37.34    7.83  -1
   5  -5   1   37.34    7.83  -2
  -3  -3  -7   37.34    7.83  -3
  -1   5  -5   37.34    7.83   4
   7   3   3   29.41    4.89  -1
   5  -5   1   29.41    4.89  -2
  -3  -3  -7   29.41    4.89  -3
  -1   5  -5   29.41    4.89   4
  -8  -4  -4   95.57   16.13  -1
  -6   6  -2   95.57   16.13  -2
   4   4   8   95.57   16.13  -3
   2  -6   6   95.57   16.13   4
   8   4   4   67.69   16.50  -1
   6  -6   2   67.69   16.50  -2
  -4  -4  -8   67.69   16.50  -3
  -2   6  -6   67.69   16.50   4
  -9  -5  -5   15.18   15.62  -1
  -7   7  -3   15.18   15.62  -2
   5   5   9   15.18   15.62  -3
   3  -7   7   15.18   15.62   4
   5  -5  10   22.10   13.14  -2
 -10   5  -5   22.10   13.14   4
   2   7   7    4.94   15.49  -1
  -7  -7  -2    4.94   15.49   3
   2   7   7   13.18   11.58  -1
  -7  -7  -2   13.18   11.58   3
   4  -4   9   16.97   13.51  -2
  -9   4  -4   16.97   13.51   4
   4  -4   9   -0.89   12.82  -2
  -9   4  -4   -0.89   12.82   4
   1   6   6   50.11   10.31  -1
  -6  -6  -1   50.11   10.31   3
   1   6   6   46.59   14.89  -1
  -6  -6  -1   46.59   14.89   3
  -1  -6  -6   72.01   10.93  -1
   6   6   1   72.01   10.93   3
   3  -3   8    2.36    6.15  -2
  -8   3  -3    2.36    6.15   4
   3  -3   8    4.67    9.43  -2
  -8   3  -3    4.67    9.43   4
  -3   3  -8    0.64    5.58  -2
   8  -3   3    0.64    5.58   4
   0   5   5   59.21    7.20  -1
  -5  -5   0   59.21    7.20   3
   0   5   5   74.50   10.21  -1
  -5  -5   0   74.50   10.21   3
   0  -5  -5   50.30    6.06  -1
   5   5   0   50.30    6.06   3
   2  -2   7    9.36    4.72  -2
  -7   2  -2    9.36    4.72   4
   2  -2   7    6.46    6.10  -2
  -7   2  -2    6.46    6.10   4
  -2   2  -7    7.90    6.70  -2
   7  -2   2    7.90    6.70   4
  -2   2  -7   11.89    3.46  -2
   7  -2   2   11.89    3.46   4
  -1   4   4   24.86    6.72  -1
  -4  -4   1   24.86    6.72   3
  -1   4   4   30.35    5.74  -1
  -4  -4   1   30.35    5.74   3
   1  -4  -4   29.50    3.26  -1
   4   4  -1   29.50    3.26   3
   1  -4  -4   33.19    6.44  -1
   4   4  -1   33.19    6.44   3
   1  -1   6  168.15   38.63  -2
  -6   1  -1  168.15   38.63   4
   1  -1   6  157.93   36.80  -2
  -6   1  -1  157.93   36.80   4
  -1   1  -6  171.44   11.88  -2
   6  -1   1  171.44   11.88   4
  -2   3   3  191.96   16.17  -1
  -3  -3   2  191.96   16.17   3
  -2   3   3  207.85   11.56  -1
  -3  -3   2  207.85   11.56   3
  -2   3   3  197.13    8.44  -1
  -3  -3   2  197.13    8.44   3
   2  -3  -3  202.31   15.57  -1
   3   3  -2  202.31   15.57   3
   0   0   5   -0.84    3.79  -2
  -5   0   0   -0.84    3.79   4
   0   0   5    1.20    2.32  -2
  -5   0   0    1.20    2.32   4
   0   0  -5   -1.13    4.28  -2
   5   0   0   -1.13    4.28   4
  -3   2   2   12.70    1.46  -1
  -2  -2   3   12.70    1.46   3
  -3   2   2   13.26    4.04  -1
  -2  -2   3   13.26    4.04   3
   3  -2  -2   15.97    4.68  -1
   2   2  -3   15.97    4.68   3
  -1   1   4  138.21   13.90  -2
  -4  -1   1  138.21   13.90   4
  -1   1   4  123.82    9.40  -2
  -4  -1   1  123.82    9.40   4
   1  -1  -4  110.55   13.22  -2
   4   1  -1  110.55   13.22   4
  -4   1   1  238.76   16.34  -1
  -1  -1   4  238.76   16.34   3
  -4   1   1  236.68   14.83  -1
  -1  -1   4  236.68   14.83   3
  -2   2   3    9.77    2.83  -2
  -3  -2   2    9.77    2.83   4
  -2   2   3    9.78    3.52  -2
  -3  -2   2    9.78    3.52   4
   2  -2  -3    3.79    3.00  -2
   3   2  -2    3.79    3.00   4
  -5   0   0   -0.92    3.49  -1
   0   0   5   -0.92    3.49   3
  -5   0   0   -2.01    2.50  -1
   0   0   5   -2.01    2.50   3
  -5   0   0    3.60    3.19  -1
   0   0   5    3.60    3.19   3
   5   0   0   -1.70    3.73  -1
   0   0  -5   -1.70    3.73   3
  -3   3   2   94.20    9.03  -2
  -2  -3   3   94.20    9.03   4
  -3   3   2  111.64    8.37  -2
  -2  -3   3  111.64    8.37   4
  -3   3   2  108.20    8.04  -2
  -2  -3   3  108.20    8.04   4
   3  -3  -2  107.48   13.24  -2
   2   3  -3  107.48   13.24   4
  -6  -1  -1  324.11   48.69  -1
   1   1   6  324.11   48.69   3
  -6  -1  -1  315.37   75.75  -1
   1   1   6  315.37   75.75   3
  -4   4   1   19.07    5.57  -2
  -1  -4   4   19.07    5.57   4
  -4   4   1   26.15    3.99  -2
  -1  -4   4   26.15    3.99   4
  -7  -2  -2   18.24    3.36  -1
   2   2   7   18.24    3.36   3
  -7  -2  -2   19.14    6.73  -1
   2   2   7   19.14    6.73   3
  -5   5   0   20.43    3.35  -2
   0  -5   5   20.43    3.35   4
  -5   5   0   34.54    8.20  -2
   0  -5   5   34.54    8.20   4
  -8  -3  -3   29.81    9.58  -1
   3   3   8   29.81    9.58   3
  -6   6  -1   25.61   11.00  -2
   1  -6   6   25.61   11.00   4
  -9  -4  -4    7.11   14.01  -1
   4   4   9    7.11   14.01   3
  -7   7  -2   -9.75   13.76  -2
   2  -7   7   -9.75   13.76   4
 -10  -5  -5   14.46   17.48  -1
   5   5  10   14.46   17.48   3
   1   7   7   13.29   12.70  -1
   4  -4  10   13.29   12.70  -2
  -7  -7  -1   13.29   12.70  -3
 -10   4  -4   13.29   12.70   4
   1   7   7   28.01   16.84  -1
   4  -4  10   28.01   16.84  -2
  -7  -7  -1   28.01   16.84  -3
 -10   4  -4   28.01   16.84   4
   0   6   6   21.53    9.13  -1
   3  -3   9   21.53    9.13  -2
  -6  -6   0   21.53    9.13  -3
  -9   3  -3   21.53    9.13   4
   0   6   6   26.94   10.18  -1
   3  -3   9   26.94   10.18  -2
  -6  -6   0   26.94   10.18  -3
  -9   3  -3   26.94   10.18   4
  -1   5   5  202.51   27.59  -1
   2  -2   8  202.51   27.59  -2
  -5  -5   1  202.51   27.59  -3
  -8   2  -2  202.51   27.59   4
  -1   5   5  181.36   37.17  -1
   2  -2   8  181.36   37.17  -2
  -5  -5   1  181.36   37.17  -3
  -8   2  -2  181.36   37.17   4
   1  -5  -5  228.31   21.77  -1
  -2   2  -8  228.31   21.77  -2
   5   5  -1  228.31   21.77  -3
   8  -2   2  228.31   21.77   4
  -2   4   4  276.98   15.64  -1
   1  -1   7  276.98   15.64  -2
  -4  -4   2  276.98   15.64  -3
  -7   1  -1  276.98   15.64   4
  -2   4   4  261.32   11.87  -1
   1  -1   7  261.32   11.87  -2
  -4  -4   2  261.32   11.87  -3
  -7   1  -1  261.32   11.87   4
   2  -4  -4  288.54    6.05  -1
  -1   1  -7  288.54    6.05  -2
   4   4  -2  288.54    6.05  -3
   7  -1   1  288.54    6.05   4
  -3   3   3  189.00    8.41  -1
   0   0   6  189.00    8.41  -2
  -3  -3   3  189.00    8.41  -3
  -6   0   0  189.00    8.41   4
  -3   3   3  176.23   11.20  -1
   0   0   6  176.23   11.20  -2
  -3  -3   3  176.23   11.20  -3
  -6   0   0  176.23   11.20   4
   3  -3  -3  200.13   14.02  -1
   0   0  -6  200.13   14.02  -2
   3   3  -3  200.13   14.02  -3
   6   0   0  200.13   14.02   4
  -4   2   2  872.16   39.49  -1
  -1   1   5  872.16   39.49  -2
  -2  -2   4  872.16   39.49  -3
  -5  -1   1  872.16   39.49   4
  -4   2   2  883.06   46.72  -1
  -1   1   5  883.06   46.72  -2
  -2  -2   4  883.06   46.72  -3
  -5  -1   1  883.06   46.72   4
   4  -2  -2  911.50   50.01  -1
   1  -1  -5  911.50   50.01  -2
   2   2  -4  911.50   50.01  -3
   5   1  -1  911.50   50.01   4
  -5   1   1  613.68   57.51  -1
  -2   2   4  613.68   57.51  -2
  -1  -1   5  613.68   57.51  -3
  -4  -2   2  613.68   57.51   4
  -5   1   1  651.43   31.41  -1
  -2   2   4  651.43   31.41  -2
  -1  -1   5  651.43   31.41  -3
  -4  -2   2  651.43   31.41   4
  -6   0   0  194.93    9.08  -1
  -3   3   3  194.93    9.08  -2
   0   0   6  194.93    9.08  -3
  -3  -3   3  194.93    9.08   4
  -6   0   0  203.51   12.00  -1
  -3   3   3  203.51   12.00  -2
   0   0   6  203.51   12.00  -3
  -3  -3   3  203.51   12.00   4
  -6   0   0  198.52   17.48  -1
  -3   3   3  198.52   17.48  -2
   0   0   6  198.52   17.48  -3
  -3  -3   3  198.52   17.48   4
   6   0   0  175.10   16.12  -1
   3  -3  -3  175.10   16.12  -2
   0   0  -6  175.10   16.12  -3
   3   3  -3  175.10   16.12   4
  -7  -1  -1  284.15   20.77  -1
  -4   4   2  284.15   20.77  -2
   1   1   7  284.15   20.77  -3
  -2  -4   4  284.15   20.77   4
  -7  -1  -1  261.94   22.72  -1
  -4   4   2  261.94   22.72  -2
   1   1   7  261.94   22.72  -3
  -2  -4   4  261.94   22.72   4
  -8  -2  -2  380.85   60.37  -1
  -5   5   1  380.85   60.37  -2
   2   2   8  380.85   60.37  -3
  -1  -5   5  380.85   60.37   4
  -8  -2  -2  404.98   34.97  -1
  -5   5   1  404.98   34.97  -2
   2   2   8  404.98   34.97  -3
  -1  -5   5  404.98   34.97   4
  -9  -3  -3   36.32   10.89  -1
  -6   6   0   36.32   10.89  -2
   3   3   9   36.32   10.89  -3
   0  -6   6   36.32   10.89   4
 -10  -4  -4   31.03   16.29  -1
  -7   7  -1   31.03   16.29  -2
   4   4  10   31.03   16.29  -3
   1  -7   7   31.03   16.29   4
   4  -4  11   22.06   17.33  -2
 -11   4  -4   22.06   17.33   4
   0   7   7   24.00   14.28  -1
  -7  -7   0   24.00   14.28   3
   0   7   7   22.16   10.73  -1
  -7  -7   0   22.16   10.73   3
   3  -3  10   -0.34   11.33  -2
 -10   3  -3   -0.34   11.33   4
   3  -3  10    7.85   13.05  -2
 -10   3  -3    7.85   13.05   4
  -1   6   6   53.00    9.64  -1
  -6  -6   1   53.00    9.64   3
  -1   6   6   80.89   13.59  -1
  -6  -6   1   80.89   13.59   3
   2  -2   9    4.37    8.94  -2
  -9   2  -2    4.37    8.94   4
   2  -2   9    3.67    6.23  -2
  -9   2  -2    3.67    6.23   4
  -2   2  -9    7.53    5.77  -2
   9  -2   2    7.53    5.77   4
  -2   5   5   32.93    6.85  -1
  -5  -5   2   32.93    6.85   3
  -2   5   5   28.07    7.58  -1
  -5  -5   2   28.07    7.58   3
   1  -1   8   27.45    9.49  -2
  -8   1  -1   27.45    9.49   4
   1  -1   8   19.22   12.62  -2
  -8   1  -1   19.22   12.62   4
  -3   4   4   21.30    6.96  -1
  -4  -4   3   21.30    6.96   3
  -3   4   4    8.99    4.07  -1
  -4  -4   3    8.99    4.07   3
   0   0   7   -5.22    3.44  -2
  -7   0   0   -5.22    3.44   4
   0   0   7    1.84    3.53  -2
  -7   0   0    1.84    3.53   4
  -4   3   3   64.42    5.89  -1
  -3  -3   4   64.42    5.89   3
  -1   1   6   97.35   15.95  -2
  -6  -1   1   97.35   15.95   4
  -1   1   6  116.76   17.40  -2
  -6  -1   1  116.76   17.40   4
  -5   2   2    2.28    2.74  -1
  -2  -2   5    2.28    2.74   3
  -5   2   2   -1.24    3.60  -1
  -2  -2   5   -1.24    3.60   3
   5  -2  -2   11.27    6.62  -1
   2   2  -5   11.27    6.62   3
  -2   2   5    2.29    4.22  -2
  -5  -2   2    2.29    4.22   4
  -2   2   5   -1.71    3.52  -2
  -5  -2   2   -1.71    3.52   4
  -6   1   1  225.05   24.61  -1
  -1  -1   6  225.05   24.61   3
  -6   1   1  210.44   25.77  -1
  -1  -1   6  210.44   25.77   3
  -3   3   4   40.38    5.17  -2
  -4  -3   3   40.38    5.17   4
  -3   3   4   49.26    6.64  -2
  -4  -3   3   49.26    6.64   4
  -7   0   0   -2.73    4.77  -1
   0   0   7   -2.73    4.77   3
  -7   0   0   -4.42    5.95  -1
   0   0   7   -4.42    5.95   3
  -4   4   3    7.92    6.02  -2
  -3  -4   4    7.92    6.02   4
  -4   4   3    0.71    3.33  -2
  -3  -4   4    0.71    3.33   4
  -8  -1  -1   75.69   21.49  -1
   1   1   8   75.69   21.49   3
  -8  -1  -1   73.48   19.54  -1
   1   1   8   73.48   19.54   3
  -5   5   2   17.05    5.02  -2
  -2  -5   5   17.05    5.02   4
  -5   5   2   12.95    7.23  -2
  -2  -5   5   12.95    7.23   4
  -9  -2  -2    6.25    9.47  -1
   2   2   9    6.25    9.47   3
  -6   6   1   28.06   11.28  -2
  -1  -6   6   28.06   11.28   4
 -10  -3  -3    6.01   12.00  -1
   3   3  10    6.01   12.00   3
  -7   7   0   33.88   15.35  -2
   0  -7   7   33.88   15.35   4
 -11  -4  -4   29.96   16.74  -1
   4   4  11   29.96   16.74   3
  -1   7   7   49.63   17.68  -1
   3  -3  11   49.63   17.68  -2
  -7  -7   1   49.63   17.68  -3
 -11   3  -3   49.63   17.68   4
  -2   6   6   22.84   13.36  -1
   2  -2  10   22.84   13.36  -2
  -6  -6   2   22.84   13.36  -3
 -10   2  -2   22.84   13.36   4
  -2   6   6   45.81   11.56  -1
   2  -2  10   45.81   11.56  -2
  -6  -6   2   45.81   11.56  -3
 -10   2  -2   45.81   11.56   4
  -3   5   5   94.69   17.87  -1
   1  -1   9   94.69   17.87  -2
  -5  -5   3   94.69   17.87  -3
  -9   1  -1   94.69   17.87   4
  -3   5   5   90.75   14.72  -1
   1  -1   9   90.75   14.72  -2
  -5  -5   3   90.75   14.72  -3
  -9   1  -1   90.75   14.72   4
  -4   4   4 1046.47   61.55  -1
   0   0   8 1046.47   61.55  -2
  -4  -4   4 1046.47   61.55  -3
  -8   0   0 1046.47   61.55   4
  -4   4   4 1049.40   53.41  -1
   0   0   8 1049.40   53.41  -2
  -4  -4   4 1049.40   53.41  -3
  -8   0   0 1049.40   53.41   4
  -5   3   3   88.89    4.27  -1
  -1   1   7   88.89    4.27  -2
  -3  -3   5   88.89    4.27  -3
  -7  -1   1   88.89    4.27   4
  -5   3   3   95.92    4.71  -1
  -1   1   7   95.92    4.71  -2
  -3  -3   5   95.92    4.71  -3
  -7  -1   1   95.92    4.71   4
  -5   3   3   92.19    9.06  -1
  -1   1   7   92.19    9.06  -2
  -3  -3   5   92.19    9.06  -3
  -7  -1   1   92.19    9.06   4
  -6   2   2  193.25   19.17  -1
  -2   2   6  193.25   19.17  -2
  -2  -2   6  193.25   19.17  -3
  -6  -2   2  193.25   19.17   4
  -6   2   2  184.52   12.04  -1
  -2   2   6  184.52   12.04  -2
  -2  -2   6  184.52   12.04  -3
  -6  -2   2  184.52   12.04   4
  -7   1   1   72.25    7.14  -1
  -3   3   5   72.25    7.14  -2
  -1  -1   7   72.25    7.14  -3
  -5  -3   3   72.25    7.14   4
  -7   1   1   84.17    6.64  -1
  -3   3   5   84.17    6.64  -2
  -1  -1   7   84.17    6.64  -3
  -5  -3   3   84.17    6.64   4
  -8   0   0  918.54   70.81  -1
  -4   4   4  918.54   70.81  -2
   0   0   8  918.54   70.81  -3
  -4  -4   4  918.54   70.81   4
  -8   0   0  951.09   64.64  -1
  -4   4   4  951.09   64.64  -2
   0   0   8  951.09   64.64  -3
  -4  -4   4  951.09   64.64   4
  -9  -1  -1  152.57   22.67  -1
  -5   5   3  152.57   22.67  -2
   1   1   9  152.57   22.67  -3
  -3  -5   5  152.57   22.67   4
  -9  -1  -1  186.53   28.38  -1
  -5   5   3  186.53   28.38  -2
   1   1   9  186.53   28.38  -3
  -3  -5   5  186.53   28.38   4
 -10  -2  -2   67.96   17.09  -1
  -6   6   2   67.96   17.09  -2
   2   2  10   67.96   17.09  -3
  -2  -6   6   67.96   17.09   4
 -11  -3  -3   43.68   14.55  -1
  -7   7   1   43.68   14.55  -2
   3   3  11   43.68   14.55  -3
  -1  -7   7   43.68   14.55   4
   3  -3  12  -14.40   17.82  -2
 -12   3  -3  -14.40   17.82   4
  -2   7   7   -3.91   15.64  -1
  -7  -7   2   -3.91   15.64   3
   2  -2  11   -2.08    9.15  -2
 -11   2  -2   -2.08    9.15   4
   2  -2  11    0.40    9.05  -2
 -11   2  -2    0.40    9.05   4
  -3   6   6  128.10   15.41  -1
  -6  -6   3  128.10   15.41   3
  -3   6   6  173.24   18.70  -1
  -6  -6   3  173.24   18.70   3
   1  -1  10  -15.21    9.15  -2
 -10   1  -1  -15.21    9.15   4
   1  -1  10    8.05    8.33  -2
 -10   1  -1    8.05    8.33   4
  -4   5   5   63.36   10.17  -1
  -5  -5   4   63.36   10.17   3
  -4   5   5   51.90    6.86  -1
  -5  -5   4   51.90    6.86   3
   0   0   9    2.45    5.06  -2
  -9   0   0    2.45    5.06   4
   0   0   9   -4.41    5.28  -2
  -9   0   0   -4.41    5.28   4
  -5   4   4  187.56   16.52  -1
  -4  -4   5  187.56   16.52   3
  -5   4   4  209.28   12.18  -1
  -4  -4   5  209.28   12.18   3
  -1   1   8   28.74   11.44  -2
  -8  -1   1   28.74   11.44   4
  -6   3   3  302.73   18.85  -1
  -3  -3   6  302.73   18.85   3
  -6   3   3  279.73   23.42  -1
  -3  -3   6  279.73   23.42   3
  -2   2   7   18.08    6.09  -2
  -7  -2   2   18.08    6.09   4
  -2   2   7   27.15    4.05  -2
  -7  -2   2   27.15    4.05   4
  -7   2   2   33.89    7.07  -1
  -2  -2   7   33.89    7.07   3
  -7   2   2   38.38    5.03  -1
  -2  -2   7   38.38    5.03   3
  -3   3   6  134.49   14.70  -2
  -6  -3   3  134.49   14.70   4
  -3   3   6  136.03   13.69  -2
  -6  -3   3  136.03   13.69   4
  -8   1   1   99.92   19.40  -1
  -1  -1   8   99.92   19.40   3
  -8   1   1   81.35   19.40  -1
  -1  -1   8   81.35   19.40   3
  -4   4   5  125.50   10.84  -2
  -5  -4   4  125.50   10.84   4
  -4   4   5  102.90   13.45  -2
  -5  -4   4  102.90   13.45   4
  -4   4   5  131.63   12.51  -2
  -5  -4   4  131.63   12.51   4
  -9   0   0   -1.72    4.36  -1
   0   0   9   -1.72    4.36   3
  -9   0   0    4.25    6.74  -1
   0   0   9    4.25    6.74   3
  -5   5   4   35.31    6.21  -2
  -4  -5   5   35.31    6.21   4
  -5   5   4   53.61    9.70  -2
  -4  -5   5   53.61    9.70   4
 -10  -1  -1   -0.07    9.96  -1
   1   1  10   -0.07    9.96   3
  -6   6   3   81.07   13.29  -2
  -3  -6   6   81.07   13.29   4
 -11  -2  -2   10.66   15.32  -1
   2   2  11   10.66   15.32   3
  -7   7   2   21.33   13.12  -2
  -2  -7   7   21.33   13.12   4
 -12  -3  -3   11.59   17.78  -1
   3   3  12   11.59   17.78   3
  -3   7   7   57.31   17.42  -1
   2  -2  12   57.31   17.42  -2
  -7  -7   3   57.31   17.42  -3
 -12   2  -2   57.31   17.42   4
  -4   6   6   79.42   16.22  -1
   1  -1  11   79.42   16.22  -2
  -6  -6   4   79.42   16.22  -3
 -11   1  -1   79.42   16.22   4
  -4   6   6   60.63   12.30  -1
   1  -1  11   60.63   12.30  -2
  -6  -6   4   60.63   12.30  -3
 -11   1  -1   60.63   12.30   4
  -5   5   5   50.99   10.74  -1
   0   0  10   50.99   10.74  -2
  -5  -5   5   50.99   10.74  -3
 -10   0   0   50.99   10.74   4
  -5   5   5   41.95    7.20  -1
   0   0  10   41.95    7.20  -2
  -5  -5   5   41.95    7.20  -3
 -10   0   0   41.95    7.20   4
  -6   4   4  160.08   14.03  -1
  -1   1   9  160.08   14.03  -2
  -4  -4   6  160.08   14.03  -3
  -9  -1   1  160.08   14.03   4
  -7   3   3   53.81    8.59  -1
  -2   2   8   53.81    8.59  -2
  -3  -3   7   53.81    8.59  -3
  -8  -2   2   53.81    8.59   4
  -7   3   3   61.74    6.57  -1
  -2   2   8   61.74    6.57  -2
  -3  -3   7   61.74    6.57  -3
  -8  -2   2   61.74    6.57   4
  -8   2   2   48.83    8.34  -1
  -3   3   7   48.83    8.34  -2
  -2  -2   8   48.83    8.34  -3
  -7  -3   3   48.83    8.34   4
  -8   2   2   58.65    8.46  -1
  -3   3   7   58.65    8.46  -2
  -2  -2   8   58.65    8.46  -3
  -7  -3   3   58.65    8.46   4
  -9   1   1  147.62   15.02  -1
  -4   4   6  147.62   15.02  -2
  -1  -1   9  147.62   15.02  -3
  -6  -4   4  147.62   15.02   4
  -9   1   1  131.47   12.64  -1
  -4   4   6  131.47   12.64  -2
  -1  -1   9  131.47   12.64  -3
  -6  -4   4  131.47   12.64   4
  -9   1   1  166.49   13.01  -1
  -4   4   6  166.49   13.01  -2
  -1  -1   9  166.49   13.01  -3
  -6  -4   4  166.49   13.01   4
 -10   0   0   34.79    9.90  -1
  -5   5   5   34.79    9.90  -2
   0   0  10   34.79    9.90  -3
  -5  -5   5   34.79    9.90   4
 -10   0   0   33.89    7.79  -1
  -5   5   5   33.89    7.79  -2
   0   0  10   33.89    7.79  -3
  -5  -5   5   33.89    7.79   4
 -10   0   0   53.12   10.75  -1
  -5   5   5   53.12   10.75  -2
   0   0  10   53.12   10.75  -3
  -5  -5   5   53.12   10.75   4
 -11  -1  -1  110.18   17.58  -1
  -6   6   4  110.18   17.58  -2
   1   1  11  110.18   17.58  -3
  -4  -6   6  110.18   17.58   4
 -12  -2  -2   64.16   20.10  -1
  -7   7   3   64.16   20.10  -2
   2   2  12   64.16   20.10  -3
  -3  -7   7   64.16   20.10   4
   2  -2  13    5.04   19.95  -2
 -13   2  -2    5.04   19.95   4
  -4   7   7   32.78   17.59  -1
  -7  -7   4   32.78   17.59   3
   1  -1  12   -9.66   14.73  -2
 -12   1  -1   -9.66   14.73   4
  -5   6   6   82.36   16.30  -1
  -6  -6   5   82.36   16.30   3
  -5   6   6   42.07    8.35  -1
  -6  -6   5   42.07    8.35   3
   0   0  11    4.66   10.68  -2
 -11   0   0    4.66   10.68   4
   0   0  11   -0.03    9.56  -2
 -11   0   0   -0.03    9.56   4
  -6   5   5   37.17    8.16  -1
  -5  -5   6   37.17    8.16   3
  -6   5   5   19.58   10.16  -1
  -5  -5   6   19.58   10.16   3
  -1   1  10   12.05   10.61  -2
 -10  -1   1   12.05   10.61   4
  -1   1  10    5.54    9.58  -2
 -10  -1   1    5.54    9.58   4
  -7   4   4  113.86   15.29  -1
  -4  -4   7  113.86   15.29   3
  -2   2   9   12.00    8.72  -2
  -9  -2   2   12.00    8.72   4
  -8   3   3  136.90   21.04  -1
  -3  -3   8  136.90   21.04   3
  -8   3   3  159.06   15.54  -1
  -3  -3   8  159.06   15.54   3
  -3   3   8   57.57   11.75  -2
  -8  -3   3   57.57   11.75   4
  -3   3   8   65.43   12.00  -2
  -8  -3   3   65.43   12.00   4
  -9   2   2   30.57    9.17  -1
  -2  -2   9   30.57    9.17   3
  -9   2   2   43.81   31.12  -1
  -2  -2   9   43.81   31.12   3
  -4   4   7   66.79   10.97  -2
  -7  -4   4   66.79   10.97   4
  -4   4   7   62.97    7.61  -2
  -7  -4   4   62.97    7.61   4
 -10   1   1   -0.39    9.23  -1
  -1  -1  10   -0.39    9.23   3
 -10   1   1   29.58    9.67  -1
  -1  -1  10   29.58    9.67   3
 -10   1   1   21.95    8.77  -1
  -1  -1  10   21.95    8.77   3
  -5   5   6   24.09    9.45  -2
  -6  -5   5   24.09    9.45   4
  -5   5   6   19.83    8.01  -2
  -6  -5   5   19.83    8.01   4
  -5   5   6   35.30   11.17  -2
  -6  -5   5   35.30   11.17   4
 -11   0   0    2.09   11.24  -1
   0   0  11    2.09   11.24   3
 -11   0   0  -10.14    9.59  -1
   0   0  11  -10.14    9.59   3
  -6   6   5   21.09   13.51  -2
  -5  -6   6   21.09   13.51   4
 -12  -1  -1   -3.36   12.17  -1
   1   1  12   -3.36   12.17   3
  -7   7   4   14.58   14.91  -2
  -4  -7   7   14.58   14.91   4
 -13  -2  -2   30.06   16.87  -1
   2   2  13   30.06   16.87   3
  -5   7   7   31.34   13.21  -1
   1  -1  13   31.34   13.21  -2
  -7  -7   5   31.34   13.21  -3
 -13   1  -1   31.34   13.21   4
  -6   6   6   25.41   14.21  -1
   0   0  12   25.41   14.21  -2
  -6  -6   6   25.41   14.21  -3
 -12   0   0   25.41   14.21   4
  -7   5   5  100.82   17.71  -1
  -1   1  11  100.82   17.71  -2
  -5  -5   7  100.82   17.71  -3
 -11  -1   1  100.82   17.71   4
  -7   5   5   95.40   14.66  -1
  -1   1  11   95.40   14.66  -2
  -5  -5   7   95.40   14.66  -3
 -11  -1   1   95.40   14.66   4
  -8   4   4  100.75   16.23  -1
  -2   2  10  100.75   16.23  -2
  -4  -4   8  100.75   16.23  -3
 -10  -2   2  100.75   16.23   4
  -9   3   3   11.89    7.71  -1
  -3   3   9   11.89    7.71  -2
  -3  -3   9   11.89    7.71  -3
  -9  -3   3   11.89    7.71   4
 -10   2   2  106.94   21.56  -1
  -4   4   8  106.94   21.56  -2
  -2  -2  10  106.94   21.56  -3
  -8  -4   4  106.94   21.56   4
 -10   2   2  140.71   18.80  -1
  -4   4   8  140.71   18.80  -2
  -2  -2  10  140.71   18.80  -3
  -8  -4   4  140.71   18.80   4
 -11   1   1  114.09   18.98  -1
  -5   5   7  114.09   18.98  -2
  -1  -1  11  114.09   18.98  -3
  -7  -5   5  114.09   18.98   4
 -11   1   1  128.71   22.77  -1
  -5   5   7  128.71   22.77  -2
  -1  -1  11  128.71   22.77  -3
  -7  -5   5  128.71   22.77   4
 -11   1   1  141.66   16.59  -1
  -5   5   7  141.66   16.59  -2
  -1  -1  11  141.66   16.59  -3
  -7  -5   5  141.66   16.59   4
 -12   0   0   47.11   15.56  -1
  -6   6   6   47.11   15.56  -2
   0   0  12   47.11   15.56  -3
  -6  -6   6   47.11   15.56   4
 -12   0   0   60.61   15.81  -1
  -6   6   6   60.61   15.81  -2
   0   0  12   60.61   15.81  -3
  -6  -6   6   60.61   15.81   4
 -13  -1  -1    6.20   15.79  -1
  -7   7   5    6.20   15.79  -2
   1   1  13    6.20   15.79  -3
  -5  -7   7    6.20   15.79   4
  -6   7   7   44.72   19.05  -1
  -7  -7   6   44.72   19.05   3
   0   0  13    6.65   14.48  -2
 -13   0   0    6.65   14.48   4
  -7   6   6   -9.39   14.80  -1
  -6  -6   7   -9.39   14.80   3
  -1   1  12   13.29   12.70  -2
 -12  -1   1   13.29   12.70   4
  -8   5   5   15.33    9.18  -1
  -5  -5   8   15.33    9.18   3
  -8   5   5    0.33    8.81  -1
  -5  -5   8    0.33    8.81   3
  -2   2  11    5.33   11.90  -2
 -11  -2   2    5.33   11.90   4
  -9   4   4   25.67   13.93  -1
  -4  -4   9   25.67   13.93   3
  -3   3  10   11.00   11.47  -2
 -10  -3   3   11.00   11.47   4
 -10   3   3   11.06    9.76  -1
  -3  -3  10   11.06    9.76   3
  -4   4   9   15.62   11.55  -2
  -9  -4   4   15.62   11.55   4
 -11   2   2   23.03    9.55  -1
  -2  -2  11   23.03    9.55   3
 -11   2   2   -5.77   10.10  -1
  -2  -2  11   -5.77   10.10   3
 -11   2   2   -6.39   10.99  -1
  -2  -2  11   -6.39   10.99   3
  -5   5   8   17.16   10.39  -2
  -8  -5   5   17.16   10.39   4
  -5   5   8    1.71   11.88  -2
  -8  -5   5    1.71   11.88   4
  -5   5   8    6.42   10.73  -2
  -8  -5   5    6.42   10.73   4
 -12   1   1   25.09   13.82  -1
  -1  -1  12   25.09   13.82   3
 -12   1   1   10.15   12.69  -1
  -1  -1  12   10.15   12.69   3
  -6   6   7   22.19   14.50  -2
  -7  -6   6   22.19   14.50   4
  -6   6   7   14.95   15.46  -2
  -7  -6   6   14.95   15.46   4
 -13   0   0  -11.07   15.00  -1
   0   0  13  -11.07   15.00   3
 -13   0   0  -16.07   15.57  -1
   0   0  13  -16.07   15.57   3
  -7   7   6    0.35   17.08  -2
  -6  -7   7    0.35   17.08   4
  -7   7   6   18.04   18.09  -2
  -6  -7   7   18.04   18.09   4
  -8   6   6   -3.29   17.03  -1
  -1   1  13   -3.29   17.03  -2
  -6  -6   8   -3.29   17.03  -3
 -13  -1   1   -3.29   17.03   4
  -9   5   5   31.22   13.59  -1
  -2   2  12   31.22   13.59  -2
  -5  -5   9   31.22   13.59  -3
 -12  -2   2   31.22   13.59   4
  -9   5   5   50.58   14.46  -1
  -2   2  12   50.58   14.46  -2
  -5  -5   9   50.58   14.46  -3
 -12  -2   2   50.58   14.46   4
 -10   4   4   19.62   14.02  -1
  -3   3  11   19.62   14.02  -2
  -4  -4  10   19.62   14.02  -3
 -11  -3   3   19.62   14.02   4
 -11   3   3   -1.98   11.47  -1
  -4   4  10   -1.98   11.47  -2
  -3  -3  11   -1.98   11.47  -3
 -10  -4   4   -1.98   11.47   4
 -12   2   2  138.18   17.29  -1
  -5   5   9  138.18   17.29  -2
  -2  -2  12  138.18   17.29  -3
  -9  -5   5  138.18   17.29   4
 -12   2   2  118.47   24.18  -1
  -5   5   9  118.47   24.18  -2
  -2  -2  12  118.47   24.18  -3
  -9  -5   5  118.47   24.18   4
 -13   1   1  -14.25   15.86  -1
  -6   6   8  -14.25   15.86  -2
  -1  -1  13  -14.25   15.86  -3
  -8  -6   6  -14.25   15.86   4
 -13   1   1   22.15   15.13  -1
  -6   6   8   22.15   15.13  -2
  -1  -1  13   22.15   15.13  -3
  -8  -6   6   22.15   15.13   4
  -9   6   6   -3.93   14.07  -1
  -6  -6   9   -3.93   14.07   3
  -2   2  13    8.60   18.69  -2
 -13  -2   2    8.60   18.69   4
 -10   5   5   -2.27   17.89  -1
  -5  -5  10   -2.27   17.89   3
  -3   3  12   15.42   16.22  -2
 -12  -3   3   15.42   16.22   4
 -11   4   4   37.70   12.74  -1
  -4  -4  11   37.70   12.74   3
  -4   4  11   13.48   15.88  -2
 -11  -4   4   13.48   15.88   4
 -12   3   3    3.89   15.83  -1
  -3  -3  12    3.89   15.83   3
 -12   3   3    5.43   15.47  -1
  -3  -3  12    5.43   15.47   3
  -5   5  10   23.90   14.99  -2
 -10  -5   5   23.90   14.99   4
  -5   5  10   -8.10   18.13  -2
 -10  -5   5   -8.10   18.13   4
 -13   2   2   29.90   15.65  -1
  -2  -2  13   29.90   15.65   3
  -6   6   9   12.92   17.25  -2
  -9  -6   6   12.92   17.25   4
  -4   5  11  -10.84   15.12  -2
 -11  -5   4  -10.84   15.12   4
 -12   4   3   14.64   20.07  -1
  -3  -4  12   14.64   20.07   3
  -3   4  12  -15.99   13.02  -2
 -12  -4   3  -15.99   13.02   4
 -11   5   4   16.72   12.74  -1
  -4  -5  11   16.72   12.74   3
 -13   2   1   51.87   17.84  -1
  -5   6   9   51.87   17.84  -2
  -1  -2  13   51.87   17.84  -3
  -9  -6   5   51.87   17.84   4
 -12   3   2   19.03   16.32  -1
  -4   5  10   19.03   16.32  -2
  -2  -3  12   19.03   16.32  -3
 -10  -5   4   19.03   16.32   4
 -11   4   3   11.56   16.61  -1
  -3   4  11   11.56   16.61  -2
  -3  -4  11   11.56   16.61  -3
 -11  -4   3   11.56   16.61   4
 -10   5   4   10.72   14.72  -1
  -2   3  12   10.72   14.72  -2
  -4  -5  10   10.72   14.72  -3
 -12  -3   2   10.72   14.72   4
  -9   6   5   12.63   13.75  -1
  -1   2  13   12.63   13.75  -2
  -5  -6   9   12.63   13.75  -3
 -13  -2   1   12.63   13.75   4
  -6   7   7    4.52   16.71  -2
  -7  -7   6    4.52   16.71   4
  -6   7   7   28.05   21.65  -2
  -7  -7   6   28.05   21.65   4
 -13   1   0   17.11   18.36  -1
   0  -1  13   17.11   18.36   3
 -13   1   0   -2.88   17.93  -1
   0  -1  13   -2.88   17.93   3
  -5   6   8   15.28   15.16  -2
  -8  -6   5   15.28   15.16   4
  -5   6   8   15.30   13.44  -2
  -8  -6   5   15.30   13.44   4
 -12   2   1    2.79   13.80  -1
  -1  -2  12    2.79   13.80   3
 -12   2   1    5.62   11.74  -1
  -1  -2  12    5.62   11.74   3
 -12   2   1   10.36   12.68  -1
  -1  -2  12   10.36   12.68   3
  -4   5   9   35.44   15.34  -2
  -9  -5   4   35.44   15.34   4
 -11   3   2   50.52   13.79  -1
  -2  -3  11   50.52   13.79   3
  -3   4  10   11.72   11.62  -2
 -10  -4   3   11.72   11.62   4
 -10   4   3    3.89   11.49  -1
  -3  -4  10    3.89   11.49   3
  -2   3  11   52.66   17.53  -2
 -11  -3   2   52.66   17.53   4
  -9   5   4   19.97    9.12  -1
  -4  -5   9   19.97    9.12   3
  -1   2  12  -11.71   13.85  -2
 -12  -2   1  -11.71   13.85   4
  -1   2  12   -0.61   11.22  -2
 -12  -2   1   -0.61   11.22   4
  -8   6   5   34.11   14.69  -1
  -5  -6   8   34.11   14.69   3
   0   1  13   -6.67   16.29  -2
 -13  -1   0   -6.67   16.29   4
  -7   7   6   20.57   18.73  -1
  -6  -7   7   20.57   18.73   3
 -13   0  -1   -4.09   18.64  -1
  -6   7   6   -4.09   18.64  -2
   1   0  13   -4.09   18.64  -3
  -6  -7   6   -4.09   18.64   4
 -13   0  -1   -0.39   15.92  -1
  -6   7   6   -0.39   15.92  -2
   1   0  13   -0.39   15.92  -3
  -6  -7   6   -0.39   15.92   4
 -12   1   0   16.38    9.74  -1
  -5   6   7   16.38    9.74  -2
   0  -1  12   16.38    9.74  -3
  -7  -6   5   16.38    9.74   4
 -12   1   0   35.51   14.80  -1
  -5   6   7   35.51   14.80  -2
   0  -1  12   35.51   14.80  -3
  -7  -6   5   35.51   14.80   4
 -11   2   1   45.47   12.84  -1
  -4   5   8   45.47   12.84  -2
  -1  -2  11   45.47   12.84  -3
  -8  -5   4   45.47   12.84   4
 -11   2   1   24.80   12.04  -1
  -4   5   8   24.80   12.04  -2
  -1  -2  11   24.80   12.04  -3
  -8  -5   4   24.80   12.04   4
 -11   2   1   14.15   13.29  -1
  -4   5   8   14.15   13.29  -2
  -1  -2  11   14.15   13.29  -3
  -8  -5   4   14.15   13.29   4
 -10   3   2   13.85   11.80  -1
  -3   4   9   13.85   11.80  -2
  -2  -3  10   13.85   11.80  -3
  -9  -4   3   13.85   11.80   4
  -9   4   3   25.95   13.23  -1
  -2   3  10   25.95   13.23  -2
  -3  -4   9   25.95   13.23  -3
 -10  -3   2   25.95   13.23   4
  -8   5   4   21.48   13.01  -1
  -1   2  11   21.48   13.01  -2
  -4  -5   8   21.48   13.01  -3
 -11  -2   1   21.48   13.01   4
  -7   6   5   25.09   10.41  -1
   0   1  12   25.09   10.41  -2
  -5  -6   7   25.09   10.41  -3
 -12  -1   0   25.09   10.41   4
  -7   6   5   44.68   12.53  -1
   0   1  12   44.68   12.53  -2
  -5  -6   7   44.68   12.53  -3
 -12  -1   0   44.68   12.53   4
  -6   7   6    0.69   17.94  -1
   1   0  13    0.69   17.94  -2
  -6  -7   6    0.69   17.94  -3
 -13   0  -1    0.69   17.94   4
 -13  -1  -2   24.95   18.15  -1
   2   1  13   24.95   18.15   3
  -6   7   5   30.13   13.80  -2
  -5  -7   6   30.13   13.80   4
 -12   0  -1   -5.18   16.12  -1
   1   0  12   -5.18   16.12   3
 -12   0  -1   15.35   13.11  -1
   1   0  12   15.35   13.11   3
  -5   6   6   39.51   15.24  -2
  -6  -6   5   39.51   15.24   4
  -5   6   6   15.80   13.43  -2
  -6  -6   5   15.80   13.43   4
 -11   1   0    3.23   12.81  -1
   0  -1  11    3.23   12.81   3
 -11   1   0   25.88    9.84  -1
   0  -1  11   25.88    9.84   3
 -11   1   0   13.22    8.90  -1
   0  -1  11   13.22    8.90   3
  -4   5   7   27.38   10.86  -2
  -7  -5   4   27.38   10.86   4
  -4   5   7   51.25   12.30  -2
  -7  -5   4   51.25   12.30   4
  -4   5   7   50.06    9.91  -2
  -7  -5   4   50.06    9.91   4
 -10   2   1   36.11   10.75  -1
  -1  -2  10   36.11   10.75   3
 -10   2   1   17.71   11.43  -1
  -1  -2  10   17.71   11.43   3
  -3   4   8   27.90    8.72  -2
  -8  -4   3   27.90    8.72   4
  -3   4   8   29.73    8.09  -2
  -8  -4   3   29.73    8.09   4
  -9   3   2   35.28    7.53  -1
  -2  -3   9   35.28    7.53   3
  -9   3   2   55.84   12.26  -1
  -2  -3   9   55.84   12.26   3
  -2   3   9   39.56   11.09  -2
  -9  -3   2   39.56   11.09   4
  -8   4   3   48.43   12.25  -1
  -3  -4   8   48.43   12.25   3
  -1   2  10   15.23    7.80  -2
 -10  -2   1   15.23    7.80   4
  -7   5   4  101.56   14.98  -1
  -4  -5   7  101.56   14.98   3
  -7   5   4   86.16   12.34  -1
  -4  -5   7   86.16   12.34   3
   0   1  11   18.51   12.72  -2
 -11  -1   0   18.51   12.72   4
   0   1  11    7.59    8.84  -2
 -11  -1   0    7.59    8.84   4
  -6   6   5   48.00   11.69  -1
  -5  -6   6   48.00   11.69   3
  -6   6   5   43.90   14.00  -1
  -5  -6   6   43.90   14.00   3
   1   0  12    4.33    9.51  -2
 -12   0  -1    4.33    9.51   4
   1   0  12   -6.38   14.89  -2
 -12   0  -1   -6.38   14.89   4
  -5   7   6   34.64   16.89  -1
  -6  -7   5   34.64   16.89   3
   2  -1  13    2.87   18.81  -2
 -13   1  -2    2.87   18.81   4
 -12  -1  -2   30.31   15.17  -1
  -6   7   4   30.31   15.17  -2
   2   1  12   30.31   15.17  -3
  -4  -7   6   30.31   15.17   4
 -11   0  -1   85.33   16.48  -1
  -5   6   5   85.33   16.48  -2
   1   0  11   85.33   16.48  -3
  -5  -6   5   85.33   16.48   4
 -10   1   0   51.44    9.71  -1
  -4   5   6   51.44    9.71  -2
   0  -1  10   51.44    9.71  -3
  -6  -5   4   51.44    9.71   4
 -10   1   0   35.31   10.06  -1
  -4   5   6   35.31   10.06  -2
   0  -1  10   35.31   10.06  -3
  -6  -5   4   35.31   10.06   4
 -10   1   0   38.16    8.27  -1
  -4   5   6   38.16    8.27  -2
   0  -1  10   38.16    8.27  -3
  -6  -5   4   38.16    8.27   4
  -9   2   1   56.25   14.02  -1
  -3   4   7   56.25   14.02  -2
  -1  -2   9   56.25   14.02  -3
  -7  -4   3   56.25   14.02   4
  -9   2   1   83.69    8.55  -1
  -3   4   7   83.69    8.55  -2
  -1  -2   9   83.69    8.55  -3
  -7  -4   3   83.69    8.55   4
  -8   3   2   72.83    9.11  -1
  -2   3   8   72.83    9.11  -2
  -2  -3   8   72.83    9.11  -3
  -8  -3   2   72.83    9.11   4
  -8   3   2   54.39    8.53  -1
  -2   3   8   54.39    8.53  -2
  -2  -3   8   54.39    8.53  -3
  -8  -3   2   54.39    8.53   4
  -7   4   3   70.39   11.44  -1
  -1   2   9   70.39   11.44  -2
  -3  -4   7   70.39   11.44  -3
  -9  -2   1   70.39   11.44   4
  -6   5   4   68.08   11.06  -1
   0   1  10   68.08   11.06  -2
  -4  -5   6   68.08   11.06  -3
 -10  -1   0   68.08   11.06   4
  -6   5   4   63.65   10.37  -1
   0   1  10   63.65   10.37  -2
  -4  -5   6   63.65   10.37  -3
 -10  -1   0   63.65   10.37   4
  -5   6   5   38.21   11.01  -1
   1   0  11   38.21   11.01  -2
  -5  -6   5   38.21   11.01  -3
 -11   0  -1   38.21   11.01   4
  -5   6   5   27.55   14.42  -1
   1   0  11   27.55   14.42  -2
  -5  -6   5   27.55   14.42  -3
 -11   0  -1   27.55   14.42   4
  -4   7   6   -8.99   14.07  -1
   2  -1  12   -8.99   14.07  -2
  -6  -7   4   -8.99   14.07  -3
 -12   1  -2   -8.99   14.07   4
  -4   7   6   -2.96    9.52  -1
   2  -1  12   -2.96    9.52  -2
  -6  -7   4   -2.96    9.52  -3
 -12   1  -2   -2.96    9.52   4
  -3   8   7    5.87   21.01  -1
   3  -2  13    5.87   21.01  -2
  -7  -8   3    5.87   21.01  -3
 -13   2  -3    5.87   21.01   4
  -7   8   2   14.87   17.61  -2
  -2  -8   7   14.87   17.61   4
 -12  -2  -3  -15.47   15.27  -1
   3   2  12  -15.47   15.27   3
  -6   7   3   37.36   14.69  -2
  -3  -7   6   37.36   14.69   4
 -11  -1  -2   -1.21   11.19  -1
   2   1  11   -1.21   11.19   3
  -5   6   4    6.75   10.32  -2
  -4  -6   5    6.75   10.32   4
 -10   0  -1   -4.69    9.16  -1
   1   0  10   -4.69    9.16   3
 -10   0  -1   -3.16    7.26  -1
   1   0  10   -3.16    7.26   3
  -4   5   5   32.92    7.48  -2
  -5  -5   4   32.92    7.48   4
  -4   5   5   16.75    7.88  -2
  -5  -5   4   16.75    7.88   4
  -4   5   5   15.44    9.91  -2
  -5  -5   4   15.44    9.91   4
  -9   1   0   25.19    8.79  -1
   0  -1   9   25.19    8.79   3
  -9   1   0   15.61    8.37  -1
   0  -1   9   15.61    8.37   3
  -3   4   6   68.94   11.55  -2
  -6  -4   3   68.94   11.55   4
  -3   4   6   79.31   10.03  -2
  -6  -4   3   79.31   10.03   4
  -8   2   1   43.23    8.82  -1
  -1  -2   8   43.23    8.82   3
  -8   2   1   43.13   10.13  -1
  -1  -2   8   43.13   10.13   3
  -2   3   7   13.66    7.54  -2
  -7  -3   2   13.66    7.54   4
  -2   3   7    7.49    5.94  -2
  -7  -3   2    7.49    5.94   4
  -7   3   2    9.89    4.81  -1
  -2  -3   7    9.89    4.81   3
  -7   3   2    7.28    6.48  -1
  -2  -3   7    7.28    6.48   3
  -1   2   8   13.23    3.41  -2
  -8  -2   1   13.23    3.41   4
  -1   2   8   -0.46    8.04  -2
  -8  -2   1   -0.46    8.04   4
  -6   4   3  180.14   17.11  -1
  -3  -4   6  180.14   17.11   3
   0   1   9   10.29    7.69  -2
  -9  -1   0   10.29    7.69   4
   0   1   9    3.10    8.20  -2
  -9  -1   0    3.10    8.20   4
  -5   5   4   52.73    8.53  -1
  -4  -5   5   52.73    8.53   3
  -5   5   4   49.80    8.57  -1
  -4  -5   5   49.80    8.57   3
   1   0  10  -12.65    9.03  -2
 -10   0  -1  -12.65    9.03   4
   1   0  10   -0.87    6.46  -2
 -10   0  -1   -0.87    6.46   4
  -4   6   5   43.65   11.33  -1
  -5  -6   4   43.65   11.33   3
  -4   6   5   57.96   12.88  -1
  -5  -6   4   57.96   12.88   3
   2  -1  11    7.07   13.57  -2
 -11   1  -2    7.07   13.57   4
   2  -1  11   15.66    8.36  -2
 -11   1  -2   15.66    8.36   4
  -3   7   6   58.04   11.17  -1
  -6  -7   3   58.04   11.17   3
  -3   7   6   26.64   16.63  -1
  -6  -7   3   26.64   16.63   3
   3  -2  12  -23.68   14.94  -2
 -12   2  -3  -23.68   14.94   4
  -2   8   7    4.34   18.79  -1
  -7  -8   2    4.34   18.79   3
 -12  -3  -4   -0.58   20.64  -1
  -7   8   1   -0.58   20.64  -2
   4   3  12   -0.58   20.64  -3
  -1  -8   7   -0.58   20.64   4
 -11  -2  -3    3.20   13.95  -1
  -6   7   2    3.20   13.95  -2
   3   2  11    3.20   13.95  -3
  -2  -7   6    3.20   13.95   4
 -10  -1  -2   43.77   14.85  -1
  -5   6   3   43.77   14.85  -2
   2   1  10   43.77   14.85  -3
  -3  -6   5   43.77   14.85   4
  -9   0  -1   15.59    5.81  -1
  -4   5   4   15.59    5.81  -2
   1   0   9   15.59    5.81  -3
  -4  -5   4   15.59    5.81   4
  -9   0  -1   19.32    8.31  -1
  -4   5   4   19.32    8.31  -2
   1   0   9   19.32    8.31  -3
  -4  -5   4   19.32    8.31   4
  -8   1   0  308.50   24.78  -1
  -3   4   5  308.50   24.78  -2
   0  -1   8  308.50   24.78  -3
  -5  -4   3  308.50   24.78   4
  -8   1   0  305.68   16.12  -1
  -3   4   5  305.68   16.12  -2
   0  -1   8  305.68   16.12  -3
  -5  -4   3  305.68   16.12   4
  -7   2   1   76.04   10.88  -1
  -2   3   6   76.04   10.88  -2
  -1  -2   7   76.04   10.88  -3
  -6  -3   2   76.04   10.88   4
  -7   2   1   63.85   11.33  -1
  -2   3   6   63.85   11.33  -2
  -1  -2   7   63.85   11.33  -3
  -6  -3   2   63.85   11.33   4
  -6   3   2   40.31    6.78  -1
  -1   2   7   40.31    6.78  -2
  -2  -3   6   40.31    6.78  -3
  -7  -2   1   40.31    6.78   4
  -6   3   2   54.32    9.31  -1
  -1   2   7   54.32    9.31  -2
  -2  -3   6   54.32    9.31  -3
  -7  -2   1   54.32    9.31   4
  -5   4   3  372.87   22.61  -1
   0   1   8  372.87   22.61  -2
  -3  -4   5  372.87   22.61  -3
  -8  -1   0  372.87   22.61   4
  -4   5   4   14.61    7.14  -1
   1   0   9   14.61    7.14  -2
  -4  -5   4   14.61    7.14  -3
  -9   0  -1   14.61    7.14   4
  -4   5   4   12.69    7.34  -1
   1   0   9   12.69    7.34  -2
  -4  -5   4   12.69    7.34  -3
  -9   0  -1   12.69    7.34   4
  -3   6   5   73.75   12.23  -1
   2  -1  10   73.75   12.23  -2
  -5  -6   3   73.75   12.23  -3
 -10   1  -2   73.75   12.23   4
  -3   6   5   81.57   11.13  -1
   2  -1  10   81.57   11.13  -2
  -5  -6   3   81.57   11.13  -3
 -10   1  -2   81.57   11.13   4
  -2   7   6   14.55    9.78  -1
   3  -2  11   14.55    9.78  -2
  -6  -7   2   14.55    9.78  -3
 -11   2  -3   14.55    9.78   4
  -2   7   6   18.10   13.26  -1
   3  -2  11   18.10   13.26  -2
  -6  -7   2   18.10   13.26  -3
 -11   2  -3   18.10   13.26   4
  -1   8   7   13.11   16.47  -1
   4  -3  12   13.11   16.47  -2
  -7  -8   1   13.11   16.47  -3
 -12   3  -4   13.11   16.47   4
  -7   8   0  -23.33   18.23  -2
   0  -8   7  -23.33   18.23   4
 -11  -3  -4   21.80   18.77  -1
   4   3  11   21.80   18.77   3
  -6   7   1   24.40   13.68  -2
  -1  -7   6   24.40   13.68   4
 -10  -2  -3   -7.93   11.56  -1
   3   2  10   -7.93   11.56   3
  -5   6   2   23.59   10.60  -2
  -2  -6   5   23.59   10.60   4
  -9  -1  -2   11.27    4.81  -1
   2   1   9   11.27    4.81   3
  -9  -1  -2    4.67    8.33  -1
   2   1   9    4.67    8.33   3
  -4   5   3   39.15    6.91  -2
  -3  -5   4   39.15    6.91   4
  -4   5   3   53.03    8.87  -2
  -3  -5   4   53.03    8.87   4
  -8   0  -1    2.43    5.70  -1
   1   0   8    2.43    5.70   3
  -8   0  -1    2.44    3.31  -1
   1   0   8    2.44    3.31   3
  -3   4   4   13.18    5.42  -2
  -4  -4   3   13.18    5.42   4
   7  -1   0   39.43    7.38  -1
   0   1  -7   39.43    7.38   3
  -7   1   0   36.81    8.55  -1
   0  -1   7   36.81    8.55   3
  -7   1   0   29.68    5.70  -1
   0  -1   7   29.68    5.70   3
   2  -3  -5   16.33    6.31  -2
   5   3  -2   16.33    6.31   4
  -2   3   5   32.02    5.05  -2
  -5  -3   2   32.02    5.05   4
  -2   3   5   20.75    5.33  -2
  -5  -3   2   20.75    5.33   4
  -6   2   1   53.30    6.07  -1
  -1  -2   6   53.30    6.07   3
  -6   2   1   47.44    6.26  -1
  -1  -2   6   47.44    6.26   3
  -1   2   6   50.63    5.05  -2
  -6  -2   1   50.63    5.05   4
  -1   2   6   41.06    6.46  -2
  -6  -2   1   41.06    6.46   4
  -5   3   2   30.64    3.42  -1
  -2  -3   5   30.64    3.42   3
  -5   3   2   26.80    5.61  -1
  -2  -3   5   26.80    5.61   3
   0   1   7   27.50    6.62  -2
  -7  -1   0   27.50    6.62   4
  -4   4   3   10.24    6.21  -1
  -3  -4   4   10.24    6.21   3
  -4   4   3    4.20    5.00  -1
  -3  -4   4    4.20    5.00   3
   1   0   8    3.36    4.74  -2
  -8   0  -1    3.36    4.74   4
   1   0   8   -4.80    4.36  -2
  -8   0  -1   -4.80    4.36   4
  -3   5   4   71.30    8.74  -1
  -4  -5   3   71.30    8.74   3
  -3   5   4   65.65    8.20  -1
  -4  -5   3   65.65    8.20   3
   2  -1   9    0.63    7.83  -2
  -9   1  -2    0.63    7.83   4
   2  -1   9   -2.91    6.87  -2
  -9   1  -2   -2.91    6.87   4
  -2   6   5   14.47    9.01  -1
  -5  -6   2   14.47    9.01   3
  -2   6   5   24.58    8.39  -1
  -5  -6   2   24.58    8.39   3
   3  -2  10   20.36   11.15  -2
 -10   2  -3   20.36   11.15   4
   3  -2  10    0.27    9.09  -2
 -10   2  -3    0.27    9.09   4
  -1   7   6   35.17   10.13  -1
  -6  -7   1   35.17   10.13   3
  -1   7   6   43.26   12.91  -1
  -6  -7   1   43.26   12.91   3
   4  -3  11  -15.19   17.12  -2
 -11   3  -4  -15.19   17.12   4
   4  -3  11   -2.60   13.64  -2
 -11   3  -4   -2.60   13.64   4
   0   8   7   13.98   20.45  -1
  -7  -8   0   13.98   20.45   3
 -11  -4  -5   19.28   17.03  -1
  -7   8  -1   19.28   17.03  -2
   5   4  11   19.28   17.03  -3
   1  -8   7   19.28   17.03   4
 -10  -3  -4   -1.54   13.23  -1
  -6   7   0   -1.54   13.23  -2
   4   3  10   -1.54   13.23  -3
   0  -7   6   -1.54   13.23   4
  -9  -2  -3   74.57   16.12  -1
  -5   6   1   74.57   16.12  -2
   3   2   9   74.57   16.12  -3
  -1  -6   5   74.57   16.12   4
  -8  -1  -2   68.03   10.33  -1
  -4   5   2   68.03   10.33  -2
   2   1   8   68.03   10.33  -3
  -2  -5   4   68.03   10.33   4
  -8  -1  -2   63.53    7.08  -1
  -4   5   2   63.53    7.08  -2
   2   1   8   63.53    7.08  -3
  -2  -5   4   63.53    7.08   4
  -7   0  -1  112.01    8.55  -1
  -3   4   3  112.01    8.55  -2
   1   0   7  112.01    8.55  -3
  -3  -4   3  112.01    8.55   4
  -7   0  -1  104.78    8.71  -1
  -3   4   3  104.78    8.71  -2
   1   0   7  104.78    8.71  -3
  -3  -4   3  104.78    8.71   4
   6  -1   0   77.37   10.80  -1
   2  -3  -4   77.37   10.80  -2
   0   1  -6   77.37   10.80  -3
   4   3  -2   77.37   10.80   4
  -6   1   0   98.44    7.24  -1
  -2   3   4   98.44    7.24  -2
   0  -1   6   98.44    7.24  -3
  -4  -3   2   98.44    7.24   4
  -6   1   0   74.93    7.76  -1
  -2   3   4   74.93    7.76  -2
   0  -1   6   74.93    7.76  -3
  -4  -3   2   74.93    7.76   4
   5  -2  -1   90.17    7.83  -1
   1  -2  -5   90.17    7.83  -2
   1   2  -5   90.17    7.83  -3
   5   2  -1   90.17    7.83   4
  -5   2   1  114.31   11.18  -1
  -1   2   5  114.31   11.18  -2
  -1  -2   5  114.31   11.18  -3
  -5  -2   1  114.31   11.18   4
  -5   2   1   88.93   10.61  -1
  -1   2   5   88.93   10.61  -2
  -1  -2   5   88.93   10.61  -3
  -5  -2   1   88.93   10.61   4
  -4   3   2  163.50   11.15  -1
   0   1   6  163.50   11.15  -2
  -2  -3   4  163.50   11.15  -3
  -6  -1   0  163.50   11.15   4
  -3   4   3   70.58    8.21  -1
   1   0   7   70.58    8.21  -2
  -3  -4   3   70.58    8.21  -3
  -7   0  -1   70.58    8.21   4
  -3   4   3   67.34    8.57  -1
   1   0   7   67.34    8.57  -2
  -3  -4   3   67.34    8.57  -3
  -7   0  -1   67.34    8.57   4
  -2   5   4   98.46    8.90  -1
   2  -1   8   98.46    8.90  -2
  -4  -5   2   98.46    8.90  -3
  -8   1  -2   98.46    8.90   4
  -2   5   4   97.54    8.60  -1
   2  -1   8   97.54    8.60  -2
  -4  -5   2   97.54    8.60  -3
  -8   1  -2   97.54    8.60   4
   1  -6  -5   13.98    7.73  -1
  -3   2  -9   13.98    7.73  -2
   5   6  -1   13.98    7.73  -3
   9  -2   3   13.98    7.73   4
  -1   6   5   33.75   10.78  -1
   3  -2   9   33.75   10.78  -2
  -5  -6   1   33.75   10.78  -3
  -9   2  -3   33.75   10.78   4
  -1   6   5   32.02   11.59  -1
   3  -2   9   32.02   11.59  -2
  -5  -6   1   32.02   11.59  -3
  -9   2  -3   32.02   11.59   4
   0   7   6    0.50   13.11  -1
   4  -3  10    0.50   13.11  -2
  -6  -7   0    0.50   13.11  -3
 -10   3  -4    0.50   13.11   4
   0   7   6   11.29   10.64  -1
   4  -3  10   11.29   10.64  -2
  -6  -7   0   11.29   10.64  -3
 -10   3  -4   11.29   10.64   4
   1   8   7   -2.56   19.22  -1
   5  -4  11   -2.56   19.22  -2
  -7  -8  -1   -2.56   19.22  -3
 -11   4  -5   -2.56   19.22   4
 -10  -4  -5   59.37   17.99  -1
   5   4  10   59.37   17.99   3
  -6   7  -1   25.55   13.20  -2
   1  -7   6   25.55   13.20   4
  -9  -3  -4   26.38   12.69  -1
   4   3   9   26.38   12.69   3
  -5   6   0   -9.64    9.68  -2
   0  -6   5   -9.64    9.68   4
  -8  -2  -3   63.82   11.91  -1
   3   2   8   63.82   11.91   3
  -4   5   1   35.90    2.95  -2
  -1  -5   4   35.90    2.95   4
  -4   5   1   47.65    9.47  -2
  -1  -5   4   47.65    9.47   4
  -7  -1  -2   31.59    7.65  -1
   2   1   7   31.59    7.65   3
  -7  -1  -2   24.45    3.89  -1
   2   1   7   24.45    3.89   3
  -3   4   2   15.56    5.82  -2
  -2  -4   3   15.56    5.82   4
  -3   4   2   16.08    3.24  -2
  -2  -4   3   16.08    3.24   4
   6   0   1   -3.14    5.08  -1
  -1   0  -6   -3.14    5.08   3
  -6   0  -1   -1.95    4.52  -1
   1   0   6   -1.95    4.52   3
  -6   0  -1   -1.70    3.01  -1
   1   0   6   -1.70    3.01   3
   2  -3  -3  116.08    9.12  -2
   3   3  -2  116.08    9.12   4
  -2   3   3  132.50    7.73  -2
  -3  -3   2  132.50    7.73   4
   5  -1   0  177.24   11.86  -1
   0   1  -5  177.24   11.86   3
  -5   1   0  166.48   17.35  -1
   0  -1   5  166.48   17.35   3
  -5   1   0  168.44   10.29  -1
   0  -1   5  168.44   10.29   3
   1  -2  -4   32.36    4.23  -2
   4   2  -1   32.36    4.23   4
  -1   2   4   37.18    4.39  -2
  -4  -2   1   37.18    4.39   4
  -1   2   4   36.62    5.44  -2
  -4  -2   1   36.62    5.44   4
   4  -2  -1   63.76    4.18  -1
   1   2  -4   63.76    4.18   3
   4  -2  -1   77.48    7.34  -1
   1   2  -4   77.48    7.34   3
  -4   2   1   64.00    5.76  -1
  -1  -2   4   64.00    5.76   3
  -4   2   1   57.46    4.88  -1
  -1  -2   4   57.46    4.88   3
   0  -1  -5  128.12   12.98  -2
   5   1   0  128.12   12.98   4
   0   1   5  124.63    9.81  -2
  -5  -1   0  124.63    9.81   4
   0   1   5  110.42   11.87  -2
  -5  -1   0  110.42   11.87   4
   0   1   5  134.50   10.14  -2
  -5  -1   0  134.50   10.14   4
   3  -3  -2  166.81   10.70  -1
   2   3  -3  166.81   10.70   3
  -3   3   2  164.47    9.76  -1
  -2  -3   3  164.47    9.76   3
  -3   3   2  178.16   11.76  -1
  -2  -3   3  178.16   11.76   3
  -3   3   2  192.25   11.55  -1
  -2  -3   3  192.25   11.55   3
   1   0   6    4.05    4.66  -2
  -6   0  -1    4.05    4.66   4
   1   0   6    4.92    3.60  -2
  -6   0  -1    4.92    3.60   4
  -2   4   3   22.75    6.13  -1
  -3  -4   2   22.75    6.13   3
  -2   4   3   23.12    4.57  -1
  -3  -4   2   23.12    4.57   3
  -2   1  -7   16.42    2.52  -2
   7  -1   2   16.42    2.52   4
   2  -1   7   24.86    5.66  -2
  -7   1  -2   24.86    5.66   4
   2  -1   7    4.43    4.84  -2
  -7   1  -2    4.43    4.84   4
   1  -5  -4   60.79    4.96  -1
   4   5  -1   60.79    4.96   3
  -1   5   4   71.68    9.54  -1
  -4  -5   1   71.68    9.54   3
  -1   5   4   69.97    7.91  -1
  -4  -5   1   69.97    7.91   3
   3  -2   8   16.10    8.73  -2
  -8   2  -3   16.10    8.73   4
   3  -2   8   13.01    8.52  -2
  -8   2  -3   13.01    8.52   4
   0  -6  -5   12.72    5.67  -1
   5   6   0   12.72    5.67   3
   0   6   5   18.86    8.03  -1
  -5  -6   0   18.86    8.03   3
   0   6   5   12.33    9.64  -1
  -5  -6   0   12.33    9.64   3
  -4   3  -9   10.67    8.74  -2
   9  -3   4   10.67    8.74   4
   4  -3   9   18.57   11.95  -2
  -9   3  -4   18.57   11.95   4
   4  -3   9   17.11    8.94  -2
  -9   3  -4   17.11    8.94   4
   1   7   6    7.31   10.87  -1
  -6  -7  -1    7.31   10.87   3
   1   7   6  -24.97   13.89  -1
  -6  -7  -1  -24.97   13.89   3
   5  -4  10    2.92   12.80  -2
 -10   4  -5    2.92   12.80   4
   5  -4  10   13.98   16.60  -2
 -10   4  -5   13.98   16.60   4
   2   8   7   31.65   18.52  -1
  -7  -8  -2   31.65   18.52   3
  -9  -4  -5   35.85   14.67  -1
  -6   7  -2   35.85   14.67  -2
   5   4   9   35.85   14.67  -3
   2  -7   6   35.85   14.67   4
  -8  -3  -4   80.86   12.17  -1
  -5   6  -1   80.86   12.17  -2
   4   3   8   80.86   12.17  -3
   1  -6   5   80.86   12.17   4
  -7  -2  -3   97.98   11.79  -1
  -4   5   0   97.98   11.79  -2
   3   2   7   97.98   11.79  -3
   0  -5   4   97.98   11.79   4
  -6  -1  -2  166.29   10.13  -1
  -3   4   1  166.29   10.13  -2
   2   1   6  166.29   10.13  -3
  -1  -4   3  166.29   10.13   4
  -6  -1  -2  146.83   10.79  -1
  -3   4   1  146.83   10.79  -2
   2   1   6  146.83   10.79  -3
  -1  -4   3  146.83   10.79   4
   5   0   1  135.63    9.20  -1
   2  -3  -2  135.63    9.20  -2
  -1   0  -5  135.63    9.20  -3
   2   3  -2  135.63    9.20   4
  -5   0  -1  123.33    8.62  -1
  -2   3   2  123.33    8.62  -2
   1   0   5  123.33    8.62  -3
  -2  -3   2  123.33    8.62   4
  -5   0  -1  125.72    7.38  -1
  -2   3   2  125.72    7.38  -2
   1   0   5  125.72    7.38  -3
  -2  -3   2  125.72    7.38   4
   4  -1   0 1651.31   67.53  -1
   1  -2  -3 1651.31   67.53  -2
   0   1  -4 1651.31   67.53  -3
   3   2  -1 1651.31   67.53   4
  -4   1   0 1552.53   53.93  -1
  -1   2   3 1552.53   53.93  -2
   0  -1   4 1552.53   53.93  -3
  -3  -2   1 1552.53   53.93   4
  -4   1   0 1607.49   52.06  -1
  -1   2   3 1607.49   52.06  -2
   0  -1   4 1607.49   52.06  -3
  -3  -2   1 1607.49   52.06   4
   3  -2  -1 1796.32   40.93  -1
   0  -1  -4 1796.32   40.93  -2
   1   2  -3 1796.32   40.93  -3
   4   1   0 1796.32   40.93   4
   3  -2  -1 1709.52   51.28  -1
   0  -1  -4 1709.52   51.28  -2
   1   2  -3 1709.52   51.28  -3
   4   1   0 1709.52   51.28   4
  -3   2   1 1758.88   47.25  -1
   0   1   4 1758.88   47.25  -2
  -1  -2   3 1758.88   47.25  -3
  -4  -1   0 1758.88   47.25   4
  -3   2   1 1723.86   71.80  -1
   0   1   4 1723.86   71.80  -2
  -1  -2   3 1723.86   71.80  -3
  -4  -1   0 1723.86   71.80   4
  -3   2   1 1676.54   54.57  -1
   0   1   4 1676.54   54.57  -2
  -1  -2   3 1676.54   54.57  -3
  -4  -1   0 1676.54   54.57   4
   2  -3  -2  187.01   10.05  -1
  -1   0  -5  187.01   10.05  -2
   2   3  -2  187.01   10.05  -3
   5   0   1  187.01   10.05   4
  -2   3   2  198.65   10.85  -1
   1   0   5  198.65   10.85  -2
  -2  -3   2  198.65   10.85  -3
  -5   0  -1  198.65   10.85   4
  -2   3   2  195.18   10.69  -1
   1   0   5  195.18   10.69  -2
  -2  -3   2  195.18   10.69  -3
  -5   0  -1  195.18   10.69   4
  -2   3   2  198.82   12.53  -1
   1   0   5  198.82   12.53  -2
  -2  -3   2  198.82   12.53  -3
  -5   0  -1  198.82   12.53   4
   1  -4  -3  223.15    7.43  -1
  -2   1  -6  223.15    7.43  -2
   3   4  -1  223.15    7.43  -3
   6  -1   2  223.15    7.43   4
   1  -4  -3  205.42   14.56  -1
  -2   1  -6  205.42   14.56  -2
   3   4  -1  205.42   14.56  -3
   6  -1   2  205.42   14.56   4
  -1   4   3  207.43   11.11  -1
   2  -1   6  207.43   11.11  -2
  -3  -4   1  207.43   11.11  -3
  -6   1  -2  207.43   11.11   4
  -1   4   3  228.16    9.81  -1
   2  -1   6  228.16    9.81  -2
  -3  -4   1  228.16    9.81  -3
  -6   1  -2  228.16    9.81   4
   0  -5  -4  168.41    9.09  -1
  -3   2  -7  168.41    9.09  -2
   4   5   0  168.41    9.09  -3
   7  -2   3  168.41    9.09   4
   0   5   4  164.20   10.18  -1
   3  -2   7  164.20   10.18  -2
  -4  -5   0  164.20   10.18  -3
  -7   2  -3  164.20   10.18   4
   0   5   4  152.32   13.72  -1
   3  -2   7  152.32   13.72  -2
  -4  -5   0  152.32   13.72  -3
  -7   2  -3  152.32   13.72   4
  -1  -6  -5  163.06   10.36  -1
  -4   3  -8  163.06   10.36  -2
   5   6   1  163.06   10.36  -3
   8  -3   4  163.06   10.36   4
   1   6   5  116.62   14.81  -1
   4  -3   8  116.62   14.81  -2
  -5  -6  -1  116.62   14.81  -3
  -8   3  -4  116.62   14.81   4
   1   6   5  123.85   14.35  -1
   4  -3   8  123.85   14.35  -2
  -5  -6  -1  123.85   14.35  -3
  -8   3  -4  123.85   14.35   4
   2   7   6   47.27   16.10  -1
   5  -4   9   47.27   16.10  -2
  -6  -7  -2   47.27   16.10  -3
  -9   4  -5   47.27   16.10   4
   2   7   6   21.18   13.30  -1
   5  -4   9   21.18   13.30  -2
  -6  -7  -2   21.18   13.30  -3
  -9   4  -5   21.18   13.30   4
  -9  -5  -6  -19.91   16.97  -1
   6   5   9  -19.91   16.97   3
  -6   7  -3   -2.53   15.15  -2
   3  -7   6   -2.53   15.15   4
  -8  -4  -5    7.22   11.03  -1
   5   4   8    7.22   11.03   3
  -5   6  -2   60.26   12.31  -2
   2  -6   5   60.26   12.31   4
  -7  -3  -4  106.18   14.68  -1
   4   3   7  106.18   14.68   3
  -4   5  -1  116.39    9.92  -2
   1  -5   4  116.39    9.92   4
  -6  -2  -3   62.53    9.31  -1
   3   2   6   62.53    9.31   3
  -3   4   0  278.81   11.30  -2
   0  -4   3  278.81   11.30   4
  -3   4   0  279.93   21.78  -2
   0  -4   3  279.93   21.78   4
   5   1   2  327.69   29.15  -1
  -2  -1  -5  327.69   29.15   3
  -5  -1  -2  367.78   14.27  -1
   2   1   5  367.78   14.27   3
  -5  -1  -2  317.28   45.16  -1
   2   1   5  317.28   45.16   3
  -5  -1  -2  370.93   24.08  -1
   2   1   5  370.93   24.08   3
   2  -3  -1  385.95   22.84  -2
   1   3  -2  385.95   22.84   4
  -2   3   1  383.96   18.39  -2
  -1  -3   2  383.96   18.39   4
  -2   3   1  360.60   17.18  -2
  -1  -3   2  360.60   17.18   4
  -2   3   1  362.27   19.04  -2
  -1  -3   2  362.27   19.04   4
   4   0   1    0.43    3.44  -1
  -1   0  -4    0.43    3.44   3
  -4   0  -1    0.06    3.53  -1
   1   0   4    0.06    3.53   3
  -4   0  -1    1.68    2.64  -1
   1   0   4    1.68    2.64   3
   1  -2  -2  309.09   14.09  -2
   2   2  -1  309.09   14.09   4
  -1   2   2  319.68   18.02  -2
  -2  -2   1  319.68   18.02   4
   3  -1   0  115.55    4.77  -1
   0   1  -3  115.55    4.77   3
  -3   1   0  112.94    7.46  -1
   0  -1   3  112.94    7.46   3
  -3   1   0  118.33    8.34  -1
   0  -1   3  118.33    8.34   3
   0  -1  -3   74.91    7.79  -2
   3   1   0   74.91    7.79   4
   0  -1  -3   81.78    4.59  -2
   3   1   0   81.78    4.59   4
   0   1   3   77.02    6.78  -2
  -3  -1   0   77.02    6.78   4
   0   1   3   84.59    3.57  -2
  -3  -1   0   84.59    3.57   4
   0   1   3   85.95    5.66  -2
  -3  -1   0   85.95    5.66   4
   2  -2  -1  496.95    9.70  -1
   1   2  -2  496.95    9.70   3
   2  -2  -1  530.53   25.15  -1
   1   2  -2  530.53   25.15   3
  -2   2   1  517.75   23.19  -1
  -1  -2   2  517.75   23.19   3
  -2   2   1  533.99   18.96  -1
  -1  -2   2  533.99   18.96   3
  -1   0  -4    3.89    0.79  -2
   4   0   1    3.89    0.79   4
  -1   0  -4    1.57    2.26  -2
   4   0   1    1.57    2.26   4
  -1   0  -4    3.42    0.78  -2
   4   0   1    3.42    0.78   4
   1   0   4    0.84    2.65  -2
  -4   0  -1    0.84    2.65   4
   1   0   4    8.22    4.66  -2
  -4   0  -1    8.22    4.66   4
   1   0   4   -0.82    2.21  -2
  -4   0  -1   -0.82    2.21   4
   1  -3  -2  573.53   17.59  -1
   2   3  -1  573.53   17.59   3
   1  -3  -2  615.20   32.22  -1
   2   3  -1  615.20   32.22   3
   1  -3  -2  638.78   29.53  -1
   2   3  -1  638.78   29.53   3
  -1   3   2  625.94   28.07  -1
  -2  -3   1  625.94   28.07   3
  -1   3   2  575.27   22.05  -1
  -2  -3   1  575.27   22.05   3
  -1   3   2  605.55   28.00  -1
  -2  -3   1  605.55   28.00   3
  -2   1  -5  202.75   40.47  -2
   5  -1   2  202.75   40.47   4
  -2   1  -5  179.67   37.35  -2
   5  -1   2  179.67   37.35   4
  -2   1  -5  233.29   13.54  -2
   5  -1   2  233.29   13.54   4
   2  -1   5  192.66   29.49  -2
  -5   1  -2  192.66   29.49   4
   2  -1   5  252.89   16.70  -2
  -5   1  -2  252.89   16.70   4
   2  -1   5  238.66   36.96  -2
  -5   1  -2  238.66   36.96   4
   0  -4  -3  552.47   23.49  -1
   3   4   0  552.47   23.49   3
   0  -4  -3  563.12   72.66  -1
   3   4   0  563.12   72.66   3
   0   4   3  578.46   24.51  -1
  -3  -4   0  578.46   24.51   3
   0   4   3  573.86   20.49  -1
  -3  -4   0  573.86   20.49   3
   0   4   3  551.91   32.02  -1
  -3  -4   0  551.91   32.02   3
  -3   2  -6   44.41    6.29  -2
   6  -2   3   44.41    6.29   4
   3  -2   6   27.89    8.14  -2
  -6   2  -3   27.89    8.14   4
   3  -2   6   27.16    7.45  -2
  -6   2  -3   27.16    7.45   4
  -1  -5  -4  173.18   11.73  -1
   4   5   1  173.18   11.73   3
   1   5   4  181.52   13.11  -1
  -4  -5  -1  181.52   13.11   3
   1   5   4  192.13   11.18  -1
  -4  -5  -1  192.13   11.18   3
   4  -3   7   55.56   11.61  -2
  -7   3  -4   55.56   11.61   4
   4  -3   7   41.94   11.34  -2
  -7   3  -4   41.94   11.34   4
  -2  -6  -5  131.41   14.70  -1
   5   6   2  131.41   14.70   3
   2   6   5  137.15   16.83  -1
  -5  -6  -2  137.15   16.83   3
   2   6   5  141.64   17.83  -1
  -5  -6  -2  141.64   17.83   3
  -5   4  -8    1.47    7.93  -2
   8  -4   5    1.47    7.93   4
   5  -4   8   -5.64    9.37  -2
  -8   4  -5   -5.64    9.37   4
   5  -4   8   13.38   13.12  -2
  -8   4  -5   13.38   13.12   4
  -3  -7  -6   33.00   21.05  -1
   6   7   3   33.00   21.05   3
   3   7   6   20.88   13.10  -1
  -6  -7  -3   20.88   13.10   3
   3   7   6   13.41   15.31  -1
  -6  -7  -3   13.41   15.31   3
   6  -5   9   -4.13   16.76  -2
  -9   5  -6   -4.13   16.76   4
   6  -5   9   17.83   16.45  -2
  -9   5  -6   17.83   16.45   4
  -8  -5  -6   24.97   19.68  -1
  -6   7  -4   24.97   19.68  -2
   6   5   8   24.97   19.68  -3
   4  -7   6   24.97   19.68   4
   7   4   5  130.36   15.64  -1
   5  -6   3  130.36   15.64  -2
  -5  -4  -7  130.36   15.64  -3
  -3   6  -5  130.36   15.64   4
  -7  -4  -5  164.83   19.60  -1
  -5   6  -3  164.83   19.60  -2
   5   4   7  164.83   19.60  -3
   3  -6   5  164.83   19.60   4
   6   3   4    4.43    7.26  -1
   4  -5   2    4.43    7.26  -2
  -4  -3  -6    4.43    7.26  -3
  -2   5  -4    4.43    7.26   4
   6   3   4   11.77    3.10  -1
   4  -5   2   11.77    3.10  -2
  -4  -3  -6   11.77    3.10  -3
  -2   5  -4   11.77    3.10   4
  -6  -3  -4    5.05    9.81  -1
  -4   5  -2    5.05    9.81  -2
   4   3   6    5.05    9.81  -3
   2  -5   4    5.05    9.81   4
   5   2   3  528.14   21.81  -1
   3  -4   1  528.14   21.81  -2
  -3  -2  -5  528.14   21.81  -3
  -1   4  -3  528.14   21.81   4
   5   2   3  566.77   36.90  -1
   3  -4   1  566.77   36.90  -2
  -3  -2  -5  566.77   36.90  -3
  -1   4  -3  566.77   36.90   4
  -5  -2  -3  569.50   43.85  -1
  -3   4  -1  569.50   43.85  -2
   3   2   5  569.50   43.85  -3
   1  -4   3  569.50   43.85   4
   4   1   2   83.42    6.75  -1
   2  -3   0   83.42    6.75  -2
  -2  -1  -4   83.42    6.75  -3
   0   3  -2   83.42    6.75   4
  -4  -1  -2   83.83    9.68  -1
  -2   3   0   83.83    9.68  -2
   2   1   4   83.83    9.68  -3
   0  -3   2   83.83    9.68   4
  -4  -1  -2   76.33    8.31  -1
  -2   3   0   76.33    8.31  -2
   2   1   4   76.33    8.31  -3
   0  -3   2   76.33    8.31   4
  -4  -1  -2   79.12    2.47  -1
  -2   3   0   79.12    2.47  -2
   2   1   4   79.12    2.47  -3
   0  -3   2   79.12    2.47   4
  -4  -1  -2   82.47    7.57  -1
  -2   3   0   82.47    7.57  -2
   2   1   4   82.47    7.57  -3
   0  -3   2   82.47    7.57   4
   3   0   1 1041.44   42.60  -1
   1  -2  -1 1041.44   42.60  -2
  -1   0  -3 1041.44   42.60  -3
   1   2  -1 1041.44   42.60   4
  -3   0  -1 1013.55   64.41  -1
  -1   2   1 1013.55   64.41  -2
   1   0   3 1013.55   64.41  -3
  -1  -2   1 1013.55   64.41   4
   2  -1   0    2.89    2.94  -1
   0  -1  -2    2.89    2.94  -2
   0   1  -2    2.89    2.94  -3
   2   1   0    2.89    2.94   4
   2  -1   0   -1.06    1.71  -1
   0  -1  -2   -1.06    1.71  -2
   0   1  -2   -1.06    1.71  -3
   2   1   0   -1.06    1.71   4
  -2   1   0    1.55    1.66  -1
   0   1   2    1.55    1.66  -2
   0  -1   2    1.55    1.66  -3
  -2  -1   0    1.55    1.66   4
  -2   1   0   -2.83    2.65  -1
   0   1   2   -2.83    2.65  -2
   0  -1   2   -2.83    2.65  -3
  -2  -1   0   -2.83    2.65   4
  -2   1   0   -2.88    2.82  -1
   0   1   2   -2.88    2.82  -2
   0  -1   2   -2.88    2.82  -3
  -2  -1   0   -2.88    2.82   4
   1  -2  -1 1113.29   72.56  -1
  -1   0  -3 1113.29   72.56  -2
   1   2  -1 1113.29   72.56  -3
   3   0   1 1113.29   72.56   4
  -1   2   1 1102.12   52.23  -1
   1   0   3 1102.12   52.23  -2
  -1  -2   1 1102.12   52.23  -3
  -3   0  -1 1102.12   52.23   4
  -1   2   1 1083.57   51.62  -1
   1   0   3 1083.57   51.62  -2
  -1  -2   1 1083.57   51.62  -3
  -3   0  -1 1083.57   51.62   4
  -1   2   1 1124.66   59.41  -1
   1   0   3 1124.66   59.41  -2
  -1  -2   1 1124.66   59.41  -3
  -3   0  -1 1124.66   59.41   4
   0  -3  -2   92.38    8.72  -1
  -2   1  -4   92.38    8.72  -2
   2   3   0   92.38    8.72  -3
   4  -1   2   92.38    8.72   4
   0  -3  -2   97.62    4.87  -1
  -2   1  -4   97.62    4.87  -2
   2   3   0   97.62    4.87  -3
   4  -1   2   97.62    4.87   4
   0  -3  -2   92.93    7.88  -1
  -2   1  -4   92.93    7.88  -2
   2   3   0   92.93    7.88  -3
   4  -1   2   92.93    7.88   4
   0   3   2   90.58    7.41  -1
   2  -1   4   90.58    7.41  -2
  -2  -3   0   90.58    7.41  -3
  -4   1  -2   90.58    7.41   4
   0   3   2   86.48    6.57  -1
   2  -1   4   86.48    6.57  -2
  -2  -3   0   86.48    6.57  -3
  -4   1  -2   86.48    6.57   4
   0   3   2   81.59    6.12  -1
   2  -1   4   81.59    6.12  -2
  -2  -3   0   81.59    6.12  -3
  -4   1  -2   81.59    6.12   4
  -1  -4  -3  581.78   46.47  -1
  -3   2  -5  581.78   46.47  -2
   3   4   1  581.78   46.47  -3
   5  -2   3  581.78   46.47   4
  -1  -4  -3  574.53   26.75  -1
  -3   2  -5  574.53   26.75  -2
   3   4   1  574.53   26.75  -3
   5  -2   3  574.53   26.75   4
   1   4   3  574.51   53.20  -1
   3  -2   5  574.51   53.20  -2
  -3  -4  -1  574.51   53.20  -3
  -5   2  -3  574.51   53.20   4
   1   4   3  593.28   23.70  -1
   3  -2   5  593.28   23.70  -2
  -3  -4  -1  593.28   23.70  -3
  -5   2  -3  593.28   23.70   4
   1   4   3  594.45   31.75  -1
   3  -2   5  594.45   31.75  -2
  -3  -4  -1  594.45   31.75  -3
  -5   2  -3  594.45   31.75   4
  -2  -5  -4   21.65    6.77  -1
  -4   3  -6   21.65    6.77  -2
   4   5   2   21.65    6.77  -3
   6  -3   4   21.65    6.77   4
   2   5   4   17.32    6.83  -1
   4  -3   6   17.32    6.83  -2
  -4  -5  -2   17.32    6.83  -3
  -6   3  -4   17.32    6.83   4
   2   5   4   16.32    7.93  -1
   4  -3   6   16.32    7.93  -2
  -4  -5  -2   16.32    7.93  -3
  -6   3  -4   16.32    7.93   4
  -3  -6  -5  168.29   15.17  -1
  -5   4  -7  168.29   15.17  -2
   5   6   3  168.29   15.17  -3
   7  -4   5  168.29   15.17   4
   3   6   5  167.93   17.99  -1
   5  -4   7  167.93   17.99  -2
  -5  -6  -3  167.93   17.99  -3
  -7   4  -5  167.93   17.99   4
   3   6   5  194.99   17.34  -1
   5  -4   7  194.99   17.34  -2
  -5  -6  -3  194.99   17.34  -3
  -7   4  -5  194.99   17.34   4
  -4  -7  -6   22.46   12.50  -1
  -6   5  -8   22.46   12.50  -2
   6   7   4   22.46   12.50  -3
   8  -5   6   22.46   12.50   4
   4   7   6   20.49   13.11  -1
   6  -5   8   20.49   13.11  -2
  -6  -7  -4   20.49   13.11  -3
  -8   5  -6   20.49   13.11   4
   4   7   6    0.59   14.31  -1
   6  -5   8    0.59   14.31  -2
  -6  -7  -4    0.59   14.31  -3
  -8   5  -6    0.59   14.31   4
   6  -7   5  -10.75   10.19  -2
  -5   7  -6  -10.75   10.19   4
  -6   7  -5   44.56   21.38  -2
   5  -7   6   44.56   21.38   4
   7   5   6    4.56    9.00  -1
  -6  -5  -7    4.56    9.00   3
  -7  -5  -6   24.48   13.77  -1
   6   5   7   24.48   13.77   3
   5  -6   4    2.37   11.16  -2
  -4   6  -5    2.37   11.16   4
  -5   6  -4    6.21   11.37  -2
   4  -6   5    6.21   11.37   4
   6   4   5  -10.71    9.24  -1
  -5  -4  -6  -10.71    9.24   3
  -6  -4  -5   -7.34    8.51  -1
   5   4   6   -7.34    8.51   3
   4  -5   3  109.12    9.03  -2
  -3   5  -4  109.12    9.03   4
   4  -5   3  128.11   11.97  -2
  -3   5  -4  128.11   11.97   4
  -4   5  -3  144.01   14.79  -2
   3  -5   4  144.01   14.79   4
   5   3   4  214.72   18.62  -1
  -4  -3  -5  214.72   18.62   3
   5   3   4  260.88   14.17  -1
  -4  -3  -5  260.88   14.17   3
  -5  -3  -4  221.33   18.59  -1
   4   3   5  221.33   18.59   3
   3  -4   2  230.58    7.99  -2
  -2   4  -3  230.58    7.99   4
   3  -4   2  220.21   15.63  -2
  -2   4  -3  220.21   15.63   4
  -3   4  -2  233.10   16.38  -2
   2  -4   3  233.10   16.38   4
   4   2   3   88.84   11.38  -1
  -3  -2  -4   88.84   11.38   3
   4   2   3   68.40   10.69  -1
  -3  -2  -4   68.40   10.69   3
   4   2   3  101.94    7.38  -1
  -3  -2  -4  101.94    7.38   3
  -4  -2  -3  106.30    9.98  -1
   3   2   4  106.30    9.98   3
  -4  -2  -3   78.14   11.73  -1
   3   2   4   78.14   11.73   3
  -4  -2  -3   80.24   17.83  -1
   3   2   4   80.24   17.83   3
   2  -3   1  593.81   31.38  -2
  -1   3  -2  593.81   31.38   4
   2  -3   1  582.21   24.30  -2
  -1   3  -2  582.21   24.30   4
   2  -3   1  579.93   28.12  -2
  -1   3  -2  579.93   28.12   4
  -2   3  -1  585.40   27.33  -2
   1  -3   2  585.40   27.33   4
  -2   3  -1  618.00   45.89  -2
   1  -3   2  618.00   45.89   4
  -2   3  -1  591.54   32.68  -2
   1  -3   2  591.54   32.68   4
   3   1   2  814.91   87.62  -1
  -2  -1  -3  814.91   87.62   3
   3   1   2  886.92   53.76  -1
  -2  -1  -3  886.92   53.76   3
   3   1   2  874.94   61.73  -1
  -2  -1  -3  874.94   61.73   3
  -3  -1  -2  839.25   70.05  -1
   2   1   3  839.25   70.05   3
  -3  -1  -2  831.60  122.03  -1
   2   1   3  831.60  122.03   3
  -3  -1  -2  868.36  116.59  -1
   2   1   3  868.36  116.59   3
   1  -2   0  409.12   20.76  -2
   0   2  -1  409.12   20.76   4
  -1   2   0  416.38   26.11  -2
   0  -2   1  416.38   26.11   4
  -1   2   0  428.51   23.88  -2
   0  -2   1  428.51   23.88   4
   2   0   1    4.71    2.08  -1
  -1   0  -2    4.71    2.08   3
  -2   0  -1    0.47    2.04  -1
   1   0   2    0.47    2.04   3
  -2   0  -1    3.93    0.97  -1
   1   0   2    3.93    0.97   3
   0  -1  -1   -2.19    1.14  -2
   1   1   0   -2.19    1.14   4
   0  -1  -1   -1.61    1.31  -2
   1   1   0   -1.61    1.31   4
   0   1   1   -1.44    1.23  -2
  -1  -1   0   -1.44    1.23   4
   0   1   1   -2.83    1.23  -2
  -1  -1   0   -2.83    1.23   4
   1  -1   0   -2.21    1.76  -1
   0   1  -1   -2.21    1.76   3
   1  -1   0   -4.74    1.51  -1
   0   1  -1   -4.74    1.51   3
  -1   1   0   -2.29    1.30  -1
   0  -1   1   -2.29    1.30   3
  -1   1   0    2.54    1.56  -1
   0  -1   1    2.54    1.56   3
  -1   1   0   -2.46    0.89  -1
   0  -1   1   -2.46    0.89   3
  -1   0  -2    3.28    2.15  -2
   2   0   1    3.28    2.15   4
  -1   0  -2    0.25    2.01  -2
   2   0   1    0.25    2.01   4
  -1   0  -2    1.14    1.94  -2
   2   0   1    1.14    1.94   4
   1   0   2    2.35    2.19  -2
  -2   0  -1    2.35    2.19   4
   1   0   2   -1.37    1.83  -2
  -2   0  -1   -1.37    1.83   4
   1   0   2    4.34    1.86  -2
  -2   0  -1    4.34    1.86   4
   0  -2  -1  803.39   54.04  -1
   1   2   0  803.39   54.04   3
   0  -2  -1  831.28   56.41  -1
   1   2   0  831.28   56.41   3
   0  -2  -1  744.06   35.87  -1
   1   2   0  744.06   35.87   3
   0  -2  -1  797.72   39.19  -1
   1   2   0  797.72   39.19   3
   0   2   1  772.90   63.33  -1
  -1  -2   0  772.90   63.33   3
   0   2   1  811.07   47.33  -1
  -1  -2   0  811.07   47.33   3
   0   2   1  834.17   46.83  -1
  -1  -2   0  834.17   46.83   3
  -2   1  -3  609.87   50.69  -2
   3  -1   2  609.87   50.69   4
  -2   1  -3  570.48   60.15  -2
   3  -1   2  570.48   60.15   4
  -2   1  -3  596.20   20.48  -2
   3  -1   2  596.20   20.48   4
  -2   1  -3  588.74   62.78  -2
   3  -1   2  588.74   62.78   4
   2  -1   3  594.10   69.22  -2
  -3   1  -2  594.10   69.22   4
   2  -1   3  611.68   22.78  -2
  -3   1  -2  611.68   22.78   4
   2  -1   3  603.85   73.30  -2
  -3   1  -2  603.85   73.30   4
  -1  -3  -2  884.51   64.00  -1
   2   3   1  884.51   64.00   3
  -1  -3  -2  899.83   43.28  -1
   2   3   1  899.83   43.28   3
  -1  -3  -2  870.49   28.76  -1
   2   3   1  870.49   28.76   3
  -1  -3  -2  901.64   28.44  -1
   2   3   1  901.64   28.44   3
   1   3   2  904.66   34.53  -1
  -2  -3  -1  904.66   34.53   3
   1   3   2  863.79   24.20  -1
  -2  -3  -1  863.79   24.20   3
   1   3   2  931.88   66.59  -1
  -2  -3  -1  931.88   66.59   3
  -3   2  -4   55.28    9.07  -2
   4  -2   3   55.28    9.07   4
  -3   2  -4   72.03    6.04  -2
   4  -2   3   72.03    6.04   4
  -3   2  -4   59.57    9.75  -2
   4  -2   3   59.57    9.75   4
  -3   2  -4   56.48    5.39  -2
   4  -2   3   56.48    5.39   4
   3  -2   4   63.12    7.30  -2
  -4   2  -3   63.12    7.30   4
   3  -2   4   56.76   10.45  -2
  -4   2  -3   56.76   10.45   4
   3  -2   4   56.17    8.43  -2
  -4   2  -3   56.17    8.43   4
  -2  -4  -3  382.69   27.87  -1
   3   4   2  382.69   27.87   3
   2   4   3  429.21   39.06  -1
  -3  -4  -2  429.21   39.06   3
   2   4   3  439.13   17.60  -1
  -3  -4  -2  439.13   17.60   3
   2   4   3  423.03   17.29  -1
  -3  -4  -2  423.03   17.29   3
  -4   3  -5  124.57   14.33  -2
   5  -3   4  124.57   14.33   4
   4  -3   5  144.79   14.06  -2
  -5   3  -4  144.79   14.06   4
   4  -3   5  121.73   18.62  -2
  -5   3  -4  121.73   18.62   4
   4  -3   5  101.20   13.86  -2
  -5   3  -4  101.20   13.86   4
  -3  -5  -4  223.12   18.03  -1
   4   5   3  223.12   18.03   3
   3   5   4  191.27   17.70  -1
  -4  -5  -3  191.27   17.70   3
   3   5   4  218.79   12.97  -1
  -4  -5  -3  218.79   12.97   3
  -5   4  -6   -5.38    7.34  -2
   6  -4   5   -5.38    7.34   4
   5  -4   6   -0.10    8.56  -2
  -6   4  -5   -0.10    8.56   4
   5  -4   6    7.24    8.93  -2
  -6   4  -5    7.24    8.93   4
  -4  -6  -5   31.44   11.05  -1
   5   6   4   31.44   11.05   3
   4   6   5   12.18   10.47  -1
  -5  -6  -4   12.18   10.47   3
   4   6   5    8.98   11.81  -1
  -5  -6  -4    8.98   11.81   3
  -6   5  -7   25.93   10.28  -2
   7  -5   6   25.93   10.28   4
   6  -5   7    5.04   11.22  -2
  -7   5  -6    5.04   11.22   4
   6  -5   7  -15.98   13.21  -2
  -7   5  -6  -15.98   13.21   4
  -5  -7  -6   22.58   16.87  -1
   6   7   5   22.58   16.87   3
   5   7   6  -18.67   15.72  -1
  -6  -7  -5  -18.67   15.72   3
   5   7   6   -1.03   13.72  -1
  -6  -7  -5   -1.03   13.72   3
   7   6   7   13.63   18.37  -1
   6  -7   6   13.63   18.37  -2
  -7  -6  -7   13.63   18.37  -3
  -6   7  -6   13.63   18.37   4
  -7  -6  -7   -0.62   17.06  -1
  -6   7  -6   -0.62   17.06  -2
   7   6   7   -0.62   17.06  -3
   6  -7   6   -0.62   17.06   4
   6   5   6   16.40    8.56  -1
   5  -6   5   16.40    8.56  -2
  -6  -5  -6   16.40    8.56  -3
  -5   6  -5   16.40    8.56   4
  -6  -5  -6   12.90   15.14  -1
  -5   6  -5   12.90   15.14  -2
   6   5   6   12.90   15.14  -3
   5  -6   5   12.90   15.14   4
   5   4   5   74.36   11.01  -1
   4  -5   4   74.36   11.01  -2
  -5  -4  -5   74.36   11.01  -3
  -4   5  -4   74.36   11.01   4
   5   4   5   86.94    8.61  -1
   4  -5   4   86.94    8.61  -2
  -5  -4  -5   86.94    8.61  -3
  -4   5  -4   86.94    8.61   4
   5   4   5  107.44   12.78  -1
   4  -5   4  107.44   12.78  -2
  -5  -4  -5  107.44   12.78  -3
  -4   5  -4  107.44   12.78   4
  -5  -4  -5   86.16   12.38  -1
  -4   5  -4   86.16   12.38  -2
   5   4   5   86.16   12.38  -3
   4  -5   4   86.16   12.38   4
   4   3   4  403.48   16.18  -1
   3  -4   3  403.48   16.18  -2
  -4  -3  -4  403.48   16.18  -3
  -3   4  -3  403.48   16.18   4
   4   3   4  437.69   11.15  -1
   3  -4   3  437.69   11.15  -2
  -4  -3  -4  437.69   11.15  -3
  -3   4  -3  437.69   11.15   4
   4   3   4  390.84   29.21  -1
   3  -4   3  390.84   29.21  -2
  -4  -3  -4  390.84   29.21  -3
  -3   4  -3  390.84   29.21   4
  -4  -3  -4  392.42   31.13  -1
  -3   4  -3  392.42   31.13  -2
   4   3   4  392.42   31.13  -3
   3  -4   3  392.42   31.13   4
   3   2   3   68.24    5.20  -1
   2  -3   2   68.24    5.20  -2
  -3  -2  -3   68.24    5.20  -3
  -2   3  -2   68.24    5.20   4
   3   2   3   73.16    3.98  -1
   2  -3   2   73.16    3.98  -2
  -3  -2  -3   73.16    3.98  -3
  -2   3  -2   73.16    3.98   4
   3   2   3   67.27    7.15  -1
   2  -3   2   67.27    7.15  -2
  -3  -2  -3   67.27    7.15  -3
  -2   3  -2   67.27    7.15   4
   3   2   3   71.81    6.08  -1
   2  -3   2   71.81    6.08  -2
  -3  -2  -3   71.81    6.08  -3
  -2   3  -2   71.81    6.08   4
  -3  -2  -3   68.71    6.17  -1
  -2   3  -2   68.71    6.17  -2
   3   2   3   68.71    6.17  -3
   2  -3   2   68.71    6.17   4
  -3  -2  -3   75.14    7.98  -1
  -2   3  -2   75.14    7.98  -2
   3   2   3   75.14    7.98  -3
   2  -3   2   75.14    7.98   4
  -3  -2  -3   70.60    6.55  -1
  -2   3  -2   70.60    6.55  -2
   3   2   3   70.60    6.55  -3
   2  -3   2   70.60    6.55   4
   2   1   2  428.81   19.12  -1
   1  -2   1  428.81   19.12  -2
  -2  -1  -2  428.81   19.12  -3
  -1   2  -1  428.81   19.12   4
   2   1   2  431.42   13.86  -1
   1  -2   1  431.42   13.86  -2
  -2  -1  -2  431.42   13.86  -3
  -1   2  -1  431.42   13.86   4
   2   1   2  448.92   13.64  -1
   1  -2   1  448.92   13.64  -2
  -2  -1  -2  448.92   13.64  -3
  -1   2  -1  448.92   13.64   4
   2   1   2  426.64   10.99  -1
   1  -2   1  426.64   10.99  -2
  -2  -1  -2  426.64   10.99  -3
  -1   2  -1  426.64   10.99   4
  -2  -1  -2  447.09   20.81  -1
  -1   2  -1  447.09   20.81  -2
   2   1   2  447.09   20.81  -3
   1  -2   1  447.09   20.81   4
  -2  -1  -2  439.29   27.26  -1
  -1   2  -1  439.29   27.26  -2
   2   1   2  439.29   27.26  -3
   1  -2   1  439.29   27.26   4
  -2  -1  -2  404.20   21.33  -1
  -1   2  -1  404.20   21.33  -2
   2   1   2  404.20   21.33  -3
   1  -2   1  404.20   21.33   4
   1   0   1 2161.31   50.86  -1
   0  -1   0 2161.31   50.86  -2
  -1   0  -1 2161.31   50.86  -3
   0   1   0 2161.31   50.86   4
   1   0   1 2225.57   78.02  -1
   0  -1   0 2225.57   78.02  -2
  -1   0  -1 2225.57   78.02  -3
   0   1   0 2225.57   78.02   4
  -1   0  -1 2178.18   79.48  -1
   0   1   0 2178.18   79.48  -2
   1   0   1 2178.18   79.48  -3
   0  -1   0 2178.18   79.48   4
  -1   0  -1 2240.60   81.57  -1
   0   1   0 2240.60   81.57  -2
   1   0   1 2240.60   81.57  -3
   0  -1   0 2240.60   81.57   4
   0  -1   0 2125.02   91.30  -1
  -1   0  -1 2125.02   91.30  -2
   0   1   0 2125.02   91.30  -3
   1   0   1 2125.02   91.30   4
   0  -1   0 2215.12  102.48  -1
  -1   0  -1 2215.12  102.48  -2
   0   1   0 2215.12  102.48  -3
   1   0   1 2215.12  102.48   4
   0  -1   0 2145.43  124.90  -1
  -1   0  -1 2145.43  124.90  -2
   0   1   0 2145.43  124.90  -3
   1   0   1 2145.43  124.90   4
   0   1   0 2173.08  101.84  -1
   1   0   1 2173.08  101.84  -2
   0  -1   0 2173.08  101.84  -3
  -1   0  -1 2173.08  101.84   4
   0   1   0 2137.63   79.68  -1
   1   0   1 2137.63   79.68  -2
   0  -1   0 2137.63   79.68  -3
  -1   0  -1 2137.63   79.68   4
   0   1   0 2163.23  121.96  -1
   1   0   1 2163.23  121.96  -2
   0  -1   0 2163.23  121.96  -3
  -1   0  -1 2163.23  121.96   4
  -1  -2  -1  546.61   12.66  -1
  -2   1  -2  546.61   12.66  -2
   1   2   1  546.61   12.66  -3
   2  -1   2  546.61   12.66   4
  -1  -2  -1  533.25   18.27  -1
  -2   1  -2  533.25   18.27  -2
   1   2   1  533.25   18.27  -3
   2  -1   2  533.25   18.27   4
  -1  -2  -1  601.82   21.90  -1
  -2   1  -2  601.82   21.90  -2
   1   2   1  601.82   21.90  -3
   2  -1   2  601.82   21.90   4
  -1  -2  -1  557.77   26.61  -1
  -2   1  -2  557.77   26.61  -2
   1   2   1  557.77   26.61  -3
   2  -1   2  557.77   26.61   4
   1   2   1  568.66   17.79  -1
   2  -1   2  568.66   17.79  -2
  -1  -2  -1  568.66   17.79  -3
  -2   1  -2  568.66   17.79   4
   1   2   1  563.26   16.29  -1
   2  -1   2  563.26   16.29  -2
  -1  -2  -1  563.26   16.29  -3
  -2   1  -2  563.26   16.29   4
   1   2   1  574.87   24.47  -1
   2  -1   2  574.87   24.47  -2
  -1  -2  -1  574.87   24.47  -3
  -2   1  -2  574.87   24.47   4
  -2  -3  -2   56.73    6.39  -1
  -3   2  -3   56.73    6.39  -2
   2   3   2   56.73    6.39  -3
   3  -2   3   56.73    6.39   4
  -2  -3  -2   52.55    5.94  -1
  -3   2  -3   52.55    5.94  -2
   2   3   2   52.55    5.94  -3
   3  -2   3   52.55    5.94   4
  -2  -3  -2   58.62    5.60  -1
  -3   2  -3   58.62    5.60  -2
   2   3   2   58.62    5.60  -3
   3  -2   3   58.62    5.60   4
  -2  -3  -2   56.08    5.43  -1
  -3   2  -3   56.08    5.43  -2
   2   3   2   56.08    5.43  -3
   3  -2   3   56.08    5.43   4
   2   3   2   44.15    5.43  -1
   3  -2   3   44.15    5.43  -2
  -2  -3  -2   44.15    5.43  -3
  -3   2  -3   44.15    5.43   4
   2   3   2   59.33    5.91  -1
   3  -2   3   59.33    5.91  -2
  -2  -3  -2   59.33    5.91  -3
  -3   2  -3   59.33    5.91   4
   2   3   2   53.34    5.39  -1
   3  -2   3   53.34    5.39  -2
  -2  -3  -2   53.34    5.39  -3
  -3   2  -3   53.34    5.39   4
  -3  -4  -3  370.06   20.55  -1
  -4   3  -4  370.06   20.55  -2
   3   4   3  370.06   20.55  -3
   4  -3   4  370.06   20.55   4
  -3  -4  -3  348.72   25.46  -1
  -4   3  -4  348.72   25.46  -2
   3   4   3  348.72   25.46  -3
   4  -3   4  348.72   25.46   4
   3   4   3  374.22   19.96  -1
   4  -3   4  374.22   19.96  -2
  -3  -4  -3  374.22   19.96  -3
  -4   3  -4  374.22   19.96   4
   3   4   3  366.79   24.54  -1
   4  -3   4  366.79   24.54  -2
  -3  -4  -3  366.79   24.54  -3
  -4   3  -4  366.79   24.54   4
   3   4   3  365.30   25.73  -1
   4  -3   4  365.30   25.73  -2
  -3  -4  -3  365.30   25.73  -3
  -4   3  -4  365.30   25.73   4
  -4  -5  -4  136.83   11.88  -1
  -5   4  -5  136.83   11.88  -2
   4   5   4  136.83   11.88  -3
   5  -4   5  136.83   11.88   4
   4   5   4  124.23   12.97  -1
   5  -4   5  124.23   12.97  -2
  -4  -5  -4  124.23   12.97  -3
  -5   4  -5  124.23   12.97   4
   4   5   4  129.20   14.41  -1
   5  -4   5  129.20   14.41  -2
  -4  -5  -4  129.20   14.41  -3
  -5   4  -5  129.20   14.41   4
  -5  -6  -5   10.81   10.05  -1
  -6   5  -6   10.81   10.05  -2
   5   6   5   10.81   10.05  -3
   6  -5   6   10.81   10.05   4
   5   6   5   -2.62   12.02  -1
   6  -5   6   -2.62   12.02  -2
  -5  -6  -5   -2.62   12.02  -3
  -6   5  -6   -2.62   12.02   4
   5   6   5    4.36   12.38  -1
   6  -5   6    4.36   12.38  -2
  -5  -6  -5    4.36   12.38  -3
  -6   5  -6    4.36   12.38   4
  -6  -7  -6   -9.83   12.55  -1
  -7   6  -7   -9.83   12.55  -2
   6   7   6   -9.83   12.55  -3
   7  -6   7   -9.83   12.55   4
   6   7   6    4.32   16.70  -1
   7  -6   7    4.32   16.70  -2
  -6  -7  -6    4.32   16.70  -3
  -7   6  -7    4.32   16.70   4
   6   7   6   -5.73   11.45  -1
   7  -6   7   -5.73   11.45  -2
  -6  -7  -6   -5.73   11.45  -3
  -7   6  -7   -5.73   11.45   4
   6   6   7   28.66   16.09  -1
  -7  -6  -6   28.66   16.09   3
  -6  -6  -7   19.06   14.03  -1
   7   6   6   19.06   14.03   3
   5  -6   6   20.70   13.13  -2
  -6   6  -5   20.70   13.13   4
   5  -6   6    7.45   13.93  -2
  -6   6  -5    7.45   13.93   4
  -5   6  -6   37.55   12.99  -2
   6  -6   5   37.55   12.99   4
   5   5   6    7.31   10.92  -1
  -6  -5  -5    7.31   10.92   3
   5   5   6   26.00   10.84  -1
  -6  -5  -5   26.00   10.84   3
  -5  -5  -6   35.03   11.67  -1
   6   5   5   35.03   11.67   3
   4  -5   5   11.13    9.02  -2
  -5   5  -4   11.13    9.02   4
   4  -5   5   31.09    8.82  -2
  -5   5  -4   31.09    8.82   4
  -4   5  -5   26.95    9.57  -2
   5  -5   4   26.95    9.57   4
   4   4   5  105.58   11.59  -1
  -5  -4  -4  105.58   11.59   3
   4   4   5   88.36   13.00  -1
  -5  -4  -4   88.36   13.00   3
   4   4   5   96.28   13.56  -1
  -5  -4  -4   96.28   13.56   3
  -4  -4  -5   88.16   12.56  -1
   5   4   4   88.16   12.56   3
   3  -4   4   26.69    6.96  -2
  -4   4  -3   26.69    6.96   4
   3  -4   4   23.66    7.11  -2
  -4   4  -3   23.66    7.11   4
   3  -4   4   19.65    7.79  -2
  -4   4  -3   19.65    7.79   4
  -3   4  -4   15.84    7.42  -2
   4  -4   3   15.84    7.42   4
   3   3   4  235.45   16.52  -1
  -4  -3  -3  235.45   16.52   3
   3   3   4  240.22   20.18  -1
  -4  -3  -3  240.22   20.18   3
   3   3   4  220.37   29.57  -1
  -4  -3  -3  220.37   29.57   3
   3   3   4  219.75   33.40  -1
  -4  -3  -3  219.75   33.40   3
  -3  -3  -4  242.58   33.44  -1
   4   3   3  242.58   33.44   3
  -3  -3  -4  246.48   23.07  -1
   4   3   3  246.48   23.07   3
   2  -3   3   22.66    4.01  -2
  -3   3  -2   22.66    4.01   4
   2  -3   3   17.74    4.98  -2
  -3   3  -2   17.74    4.98   4
   2  -3   3   30.13    5.91  -2
  -3   3  -2   30.13    5.91   4
  -2   3  -3   27.22    5.77  -2
   3  -3   2   27.22    5.77   4
  -2   3  -3   22.47    5.73  -2
   3  -3   2   22.47    5.73   4
  -2   3  -3   29.07    6.88  -2
   3  -3   2   29.07    6.88   4
   2   2   3  279.35   11.37  -1
  -3  -2  -2  279.35   11.37   3
   2   2   3  274.33   12.02  -1
  -3  -2  -2  274.33   12.02   3
   2   2   3  273.64   13.63  -1
  -3  -2  -2  273.64   13.63   3
   2   2   3  285.24   20.31  -1
  -3  -2  -2  285.24   20.31   3
  -2  -2  -3  272.34   16.84  -1
   3   2   2  272.34   16.84   3
  -2  -2  -3  274.57   19.48  -1
   3   2   2  274.57   19.48   3
  -2  -2  -3  282.01   10.76  -1
   3   2   2  282.01   10.76   3
   1  -2   2   58.79    4.45  -2
  -2   2  -1   58.79    4.45   4
   1  -2   2   51.07    5.30  -2
  -2   2  -1   51.07    5.30   4
   1  -2   2   62.70    4.06  -2
  -2   2  -1   62.70    4.06   4
   1  -2   2   52.84    3.80  -2
  -2   2  -1   52.84    3.80   4
  -1   2  -2   53.77    4.61  -2
   2  -2   1   53.77    4.61   4
  -1   2  -2   46.85    5.56  -2
   2  -2   1   46.85    5.56   4
  -1   2  -2   58.14    4.11  -2
   2  -2   1   58.14    4.11   4
   1   1   2  336.35   18.70  -1
  -2  -1  -1  336.35   18.70   3
   1   1   2  338.33   14.52  -1
  -2  -1  -1  338.33   14.52   3
   1   1   2  342.52   23.49  -1
  -2  -1  -1  342.52   23.49   3
  -1  -1  -2  319.46   17.57  -1
   2   1   1  319.46   17.57   3
  -1  -1  -2  342.56   14.58  -1
   2   1   1  342.56   14.58   3
  -1  -1  -2  337.38   18.93  -1
   2   1   1  337.38   18.93   3
   0  -1   1    1.83    1.43  -2
  -1   1   0    1.83    1.43   4
   0  -1   1   -3.36    1.57  -2
  -1   1   0   -3.36    1.57   4
   0  -1   1   -2.22    1.14  -2
  -1   1   0   -2.22    1.14   4
   0   1  -1   -2.41    1.54  -2
   1  -1   0   -2.41    1.54   4
   0   1  -1   -5.15    1.27  -2
   1  -1   0   -5.15    1.27   4
   0   0   1  -11.86    1.06  -1
  -1   0   0  -11.86    1.06   3
   0   0   1  -12.34    0.65  -1
  -1   0   0  -12.34    0.65   3
   0   0   1  -11.75    0.87  -1
  -1   0   0  -11.75    0.87   3
   0   0  -1  -11.97    0.72  -1
   1   0   0  -11.97    0.72   3
   0   0  -1  -12.64    0.77  -1
   1   0   0  -12.64    0.77   3
  -1   0   0  -11.73    0.39  -2
   0   0   1  -11.73    0.39   4
  -1   0   0  -13.17    0.80  -2
   0   0   1  -13.17    0.80   4
  -1   0   0  -13.11    0.94  -2
   0   0   1  -13.11    0.94   4
   1   0   0  -12.10    0.91  -2
   0   0  -1  -12.10    0.91   4
   1   0   0  -12.64    0.94  -2
   0   0  -1  -12.64    0.94   4
  -1  -1   0   -4.69    1.38  -1
   0   1   1   -4.69    1.38   3
  -1  -1   0   -0.28    1.53  -1
   0   1   1   -0.28    1.53   3
  -1  -1   0   -2.09    1.56  -1
   0   1   1   -2.09    1.56   3
   1   1   0   -2.78    1.31  -1
   0  -1  -1   -2.78    1.31   3
   1   1   0   -2.96    1.69  -1
   0  -1  -1   -2.96    1.69   3
   1   1   0   -3.85    1.13  -1
   0  -1  -1   -3.85    1.13   3
  -2   1  -1  190.49    8.46  -2
   1  -1   2  190.49    8.46   4
  -2   1  -1  194.89   11.17  -2
   1  -1   2  194.89   11.17   4
  -2   1  -1  180.17    6.23  -2
   1  -1   2  180.17    6.23   4
  -2   1  -1  196.32    9.66  -2
   1  -1   2  196.32    9.66   4
   2  -1   1  209.47   10.21  -2
  -1   1  -2  209.47   10.21   4
   2  -1   1  182.80    9.29  -2
  -1   1  -2  182.80    9.29   4
   2  -1   1  186.07    6.42  -2
  -1   1  -2  186.07    6.42   4
  -2  -2  -1   87.56    4.82  -1
   1   2   2   87.56    4.82   3
  -2  -2  -1   79.32    4.17  -1
   1   2   2   79.32    4.17   3
  -2  -2  -1   70.26    7.56  -1
   1   2   2   70.26    7.56   3
  -2  -2  -1   88.39    4.74  -1
   1   2   2   88.39    4.74   3
   2   2   1   78.98    4.35  -1
  -1  -2  -2   78.98    4.35   3
   2   2   1   74.74    4.42  -1
  -1  -2  -2   74.74    4.42   3
   2   2   1   77.82    6.72  -1
  -1  -2  -2   77.82    6.72   3
  -3   2  -2  170.17    8.81  -2
   2  -2   3  170.17    8.81   4
  -3   2  -2  153.66   11.35  -2
   2  -2   3  153.66   11.35   4
  -3   2  -2  173.38   15.52  -2
   2  -2   3  173.38   15.52   4
  -3   2  -2  141.59   18.24  -2
   2  -2   3  141.59   18.24   4
   3  -2   2  183.89   11.71  -2
  -2   2  -3  183.89   11.71   4
   3  -2   2  173.16   17.07  -2
  -2   2  -3  173.16   17.07   4
   3  -2   2  146.24   13.88  -2
  -2   2  -3  146.24   13.88   4
  -3  -3  -2   45.35    8.16  -1
   2   3   3   45.35    8.16   3
  -3  -3  -2   41.14    5.54  -1
   2   3   3   41.14    5.54   3
  -3  -3  -2   43.34    7.59  -1
   2   3   3   43.34    7.59   3
  -3  -3  -2   51.88    6.52  -1
   2   3   3   51.88    6.52   3
   3   3   2   68.74    7.71  -1
  -2  -3  -3   68.74    7.71   3
   3   3   2   47.40    6.10  -1
  -2  -3  -3   47.40    6.10   3
   3   3   2   45.00    5.27  -1
  -2  -3  -3   45.00    5.27   3
  -4   3  -3  108.95   17.43  -2
   3  -3   4  108.95   17.43   4
  -4   3  -3  111.36   12.83  -2
   3  -3   4  111.36   12.83   4
   4  -3   3  133.47   11.17  -2
  -3   3  -4  133.47   11.17   4
   4  -3   3  122.71    9.73  -2
  -3   3  -4  122.71    9.73   4
   4  -3   3  119.39   16.15  -2
  -3   3  -4  119.39   16.15   4
  -4  -4  -3   43.51    5.34  -1
   3   4   4   43.51    5.34   3
  -4  -4  -3   43.06    7.18  -1
   3   4   4   43.06    7.18   3
   4   4   3   40.43    7.12  -1
  -3  -4  -4   40.43    7.12   3
   4   4   3   24.25    6.36  -1
  -3  -4  -4   24.25    6.36   3
   4   4   3   35.20    6.50  -1
  -3  -4  -4   35.20    6.50   3
  -5   4  -4   44.97   10.86  -2
   4  -4   5   44.97   10.86   4
   5  -4   4   53.06    8.63  -2
  -4   4  -5   53.06    8.63   4
   5  -4   4   55.36    9.89  -2
  -4   4  -5   55.36    9.89   4
   5  -4   4   40.21    8.18  -2
  -4   4  -5   40.21    8.18   4
  -5  -5  -4   57.63   11.32  -1
   4   5   5   57.63   11.32   3
   5   5   4   40.73    9.89  -1
  -4  -5  -5   40.73    9.89   3
   5   5   4   30.31    9.73  -1
  -4  -5  -5   30.31    9.73   3
  -6   5  -5    8.06    9.04  -2
   5  -5   6    8.06    9.04   4
   6  -5   5   -5.42   10.49  -2
  -5   5  -6   -5.42   10.49   4
   6  -5   5   10.24   10.63  -2
  -5   5  -6   10.24   10.63   4
  -6  -6  -5   30.28   12.83  -1
   5   6   6   30.28   12.83   3
   6   6   5   22.94   12.42  -1
  -5  -6  -6   22.94   12.42   3
   6   6   5   44.54   13.74  -1
  -5  -6  -6   44.54   13.74   3
  -7   6  -6   11.94   16.71  -2
   6  -6   7   11.94   16.71   4
   7  -6   6   -5.04   15.85  -2
  -6   6  -7   -5.04   15.85   4
   5   6   7   -7.68   13.13  -1
   5  -6   7   -7.68   13.13  -2
  -7  -6  -5   -7.68   13.13  -3
  -7   6  -5   -7.68   13.13   4
   5   6   7   -8.04   13.76  -1
   5  -6   7   -8.04   13.76  -2
  -7  -6  -5   -8.04   13.76  -3
  -7   6  -5   -8.04   13.76   4
  -5  -6  -7  -18.14   13.17  -1
  -5   6  -7  -18.14   13.17  -2
   7   6   5  -18.14   13.17  -3
   7  -6   5  -18.14   13.17   4
   4   5   6   11.70    9.52  -1
   4  -5   6   11.70    9.52  -2
  -6  -5  -4   11.70    9.52  -3
  -6   5  -4   11.70    9.52   4
   4   5   6   26.77    6.93  -1
   4  -5   6   26.77    6.93  -2
  -6  -5  -4   26.77    6.93  -3
  -6   5  -4   26.77    6.93   4
  -4  -5  -6   20.05    8.66  -1
  -4   5  -6   20.05    8.66  -2
   6   5   4   20.05    8.66  -3
   6  -5   4   20.05    8.66   4
   3   4   5  152.61   14.04  -1
   3  -4   5  152.61   14.04  -2
  -5  -4  -3  152.61   14.04  -3
  -5   4  -3  152.61   14.04   4
   3   4   5  119.86   15.34  -1
   3  -4   5  119.86   15.34  -2
  -5  -4  -3  119.86   15.34  -3
  -5   4  -3  119.86   15.34   4
   3   4   5  122.81   15.55  -1
   3  -4   5  122.81   15.55  -2
  -5  -4  -3  122.81   15.55  -3
  -5   4  -3  122.81   15.55   4
  -3  -4  -5  146.09   22.19  -1
  -3   4  -5  146.09   22.19  -2
   5   4   3  146.09   22.19  -3
   5  -4   3  146.09   22.19   4
   2   3   4   47.58    5.90  -1
   2  -3   4   47.58    5.90  -2
  -4  -3  -2   47.58    5.90  -3
  -4   3  -2   47.58    5.90   4
   2   3   4   44.88    6.60  -1
   2  -3   4   44.88    6.60  -2
  -4  -3  -2   44.88    6.60  -3
  -4   3  -2   44.88    6.60   4
   2   3   4   42.78    7.63  -1
   2  -3   4   42.78    7.63  -2
  -4  -3  -2   42.78    7.63  -3
  -4   3  -2   42.78    7.63   4
   2   3   4   33.81    6.28  -1
   2  -3   4   33.81    6.28  -2
  -4  -3  -2   33.81    6.28  -3
  -4   3  -2   33.81    6.28   4
  -2  -3  -4   34.45    7.18  -1
  -2   3  -4   34.45    7.18  -2
   4   3   2   34.45    7.18  -3
   4  -3   2   34.45    7.18   4
  -2  -3  -4   36.62    5.77  -1
  -2   3  -4   36.62    5.77  -2
   4   3   2   36.62    5.77  -3
   4  -3   2   36.62    5.77   4
   1   2   3  493.31   25.80  -1
   1  -2   3  493.31   25.80  -2
  -3  -2  -1  493.31   25.80  -3
  -3   2  -1  493.31   25.80   4
   1   2   3  501.31   28.32  -1
   1  -2   3  501.31   28.32  -2
  -3  -2  -1  501.31   28.32  -3
  -3   2  -1  501.31   28.32   4
   1   2   3  497.92   40.13  -1
   1  -2   3  497.92   40.13  -2
  -3  -2  -1  497.92   40.13  -3
  -3   2  -1  497.92   40.13   4
   1   2   3  513.91   22.74  -1
   1  -2   3  513.91   22.74  -2
  -3  -2  -1  513.91   22.74  -3
  -3   2  -1  513.91   22.74   4
  -1  -2  -3  487.88   35.47  -1
  -1   2  -3  487.88   35.47  -2
   3   2   1  487.88   35.47  -3
   3  -2   1  487.88   35.47   4
  -1  -2  -3  483.50   24.56  -1
  -1   2  -3  483.50   24.56  -2
   3   2   1  483.50   24.56  -3
   3  -2   1  483.50   24.56   4
  -1  -2  -3  501.13   57.37  -1
  -1   2  -3  501.13   57.37  -2
   3   2   1  501.13   57.37  -3
   3  -2   1  501.13   57.37   4
   0   1   2   -3.86    1.14  -1
   0  -1   2   -3.86    1.14  -2
  -2  -1   0   -3.86    1.14  -3
  -2   1   0   -3.86    1.14   4
   0   1   2   -0.77    2.61  -1
   0  -1   2   -0.77    2.61  -2
  -2  -1   0   -0.77    2.61  -3
  -2   1   0   -0.77    2.61   4
   0   1   2   -5.57    1.74  -1
   0  -1   2   -5.57    1.74  -2
  -2  -1   0   -5.57    1.74  -3
  -2   1   0   -5.57    1.74   4
   0  -1  -2   -7.82    1.42  -1
   0   1  -2   -7.82    1.42  -2
   2   1   0   -7.82    1.42  -3
   2  -1   0   -7.82    1.42   4
   0  -1  -2    0.27    1.93  -1
   0   1  -2    0.27    1.93  -2
   2   1   0    0.27    1.93  -3
   2  -1   0    0.27    1.93   4
   0  -1  -2   -1.55    2.71  -1
   0   1  -2   -1.55    2.71  -2
   2   1   0   -1.55    2.71  -3
   2  -1   0   -1.55    2.71   4
  -1   0   1    0.57    0.84  -1
  -1   0   1    0.57    0.84  -2
  -1   0   1    0.57    0.84  -3
  -1   0   1    0.57    0.84   4
  -1   0   1    0.17    1.53  -1
  -1   0   1    0.17    1.53  -2
  -1   0   1    0.17    1.53  -3
  -1   0   1    0.17    1.53   4
  -1   0   1    0.96    0.77  -1
  -1   0   1    0.96    0.77  -2
  -1   0   1    0.96    0.77  -3
  -1   0   1    0.96    0.77   4
   1   0  -1    2.00    0.92  -1
   1   0  -1    2.00    0.92  -2
   1   0  -1    2.00    0.92  -3
   1   0  -1    2.00    0.92   4
   1   0  -1    2.66    0.94  -1
   1   0  -1    2.66    0.94  -2
   1   0  -1    2.66    0.94  -3
   1   0  -1    2.66    0.94   4
  -2  -1   0   -3.73    1.70  -1
  -2   1   0   -3.73    1.70  -2
   0   1   2   -3.73    1.70  -3
   0  -1   2   -3.73    1.70   4
  -2  -1   0   -1.82    2.85  -1
  -2   1   0   -1.82    2.85  -2
   0   1   2   -1.82    2.85  -3
   0  -1   2   -1.82    2.85   4
  -2  -1   0    2.45    2.49  -1
  -2   1   0    2.45    2.49  -2
   0   1   2    2.45    2.49  -3
   0  -1   2    2.45    2.49   4
  -2  -1   0   -2.42    2.30  -1
  -2   1   0   -2.42    2.30  -2
   0   1   2   -2.42    2.30  -3
   0  -1   2   -2.42    2.30   4
   2   1   0   -1.26    2.11  -1
   2  -1   0   -1.26    2.11  -2
   0  -1  -2   -1.26    2.11  -3
   0   1  -2   -1.26    2.11   4
  -3  -2  -1  427.56   12.31  -1
  -3   2  -1  427.56   12.31  -2
   1   2   3  427.56   12.31  -3
   1  -2   3  427.56   12.31   4
  -3  -2  -1  425.52   27.81  -1
  -3   2  -1  425.52   27.81  -2
   1   2   3  425.52   27.81  -3
   1  -2   3  425.52   27.81   4
  -3  -2  -1  462.05   30.11  -1
  -3   2  -1  462.05   30.11  -2
   1   2   3  462.05   30.11  -3
   1  -2   3  462.05   30.11   4
  -3  -2  -1  459.20   40.20  -1
  -3   2  -1  459.20   40.20  -2
   1   2   3  459.20   40.20  -3
   1  -2   3  459.20   40.20   4
   3   2   1  425.37   32.48  -1
   3  -2   1  425.37   32.48  -2
  -1  -2  -3  425.37   32.48  -3
  -1   2  -3  425.37   32.48   4
   3   2   1  422.72   24.50  -1
   3  -2   1  422.72   24.50  -2
  -1  -2  -3  422.72   24.50  -3
  -1   2  -3  422.72   24.50   4
   3   2   1  424.09   14.44  -1
   3  -2   1  424.09   14.44  -2
  -1  -2  -3  424.09   14.44  -3
  -1   2  -3  424.09   14.44   4
  -4  -3  -2   50.77    5.85  -1
  -4   3  -2   50.77    5.85  -2
   2   3   4   50.77    5.85  -3
   2  -3   4   50.77    5.85   4
  -4  -3  -2   32.51    7.00  -1
  -4   3  -2   32.51    7.00  -2
   2   3   4   32.51    7.00  -3
   2  -3   4   32.51    7.00   4
  -4  -3  -2   44.06    4.25  -1
  -4   3  -2   44.06    4.25  -2
   2   3   4   44.06    4.25  -3
   2  -3   4   44.06    4.25   4
   4   3   2   55.85    6.71  -1
   4  -3   2   55.85    6.71  -2
  -2  -3  -4   55.85    6.71  -3
  -2   3  -4   55.85    6.71   4
   4   3   2   42.80    5.23  -1
   4  -3   2   42.80    5.23  -2
  -2  -3  -4   42.80    5.23  -3
  -2   3  -4   42.80    5.23   4
   4   3   2   56.12    6.75  -1
   4  -3   2   56.12    6.75  -2
  -2  -3  -4   56.12    6.75  -3
  -2   3  -4   56.12    6.75   4
  -5  -4  -3  148.72   14.91  -1
  -5   4  -3  148.72   14.91  -2
   3   4   5  148.72   14.91  -3
   3  -4   5  148.72   14.91   4
  -5  -4  -3  161.38   19.59  -1
  -5   4  -3  161.38   19.59  -2
   3   4   5  161.38   19.59  -3
   3  -4   5  161.38   19.59   4
   5   4   3  178.29   16.22  -1
   5  -4   3  178.29   16.22  -2
  -3  -4  -5  178.29   16.22  -3
  -3   4  -5  178.29   16.22   4
   5   4   3  175.73   22.66  -1
   5  -4   3  175.73   22.66  -2
  -3  -4  -5  175.73   22.66  -3
  -3   4  -5  175.73   22.66   4
   5   4   3  154.29   12.63  -1
   5  -4   3  154.29   12.63  -2
  -3  -4  -5  154.29   12.63  -3
  -3   4  -5  154.29   12.63   4
  -6  -5  -4   26.31   10.12  -1
  -6   5  -4   26.31   10.12  -2
   4   5   6   26.31   10.12  -3
   4  -5   6   26.31   10.12   4
   6   5   4   10.37    9.80  -1
   6  -5   4   10.37    9.80  -2
  -4  -5  -6   10.37    9.80  -3
  -4   5  -6   10.37    9.80   4
  -7  -6  -5   14.37   14.33  -1
  -7   6  -5   14.37   14.33  -2
   5   6   7   14.37   14.33  -3
   5  -6   7   14.37   14.33   4
   7   6   5    4.06   16.21  -1
   7  -6   5    4.06   16.21  -2
  -5  -6  -7    4.06   16.21  -3
  -5   6  -7    4.06   16.21   4
   5  -6   8    3.11   10.11  -2
  -8   6  -5    3.11   10.11   4
   5  -6   8    6.30   15.98  -2
  -8   6  -5    6.30   15.98   4
  -5   6  -8   15.93   15.23  -2
   8  -6   5   15.93   15.23   4
   4   6   7    9.45   12.60  -1
  -7  -6  -4    9.45   12.60   3
   4   6   7   -0.70   10.36  -1
  -7  -6  -4   -0.70   10.36   3
  -4  -6  -7   -4.28   11.07  -1
   7   6   4   -4.28   11.07   3
   4  -5   7    6.56    9.44  -2
  -7   5  -4    6.56    9.44   4
   4  -5   7   12.36   10.67  -2
  -7   5  -4   12.36   10.67   4
  -4   5  -7   16.13    8.95  -2
   7  -5   4   16.13    8.95   4
   3   5   6   27.87    9.51  -1
  -6  -5  -3   27.87    9.51   3
   3   5   6   33.80   10.77  -1
  -6  -5  -3   33.80   10.77   3
  -3  -5  -6   24.90    8.39  -1
   6   5   3   24.90    8.39   3
   3  -4   6   43.11   10.36  -2
  -6   4  -3   43.11   10.36   4
   3  -4   6   72.37   11.55  -2
  -6   4  -3   72.37   11.55   4
  -3   4  -6   67.09    9.15  -2
   6  -4   3   67.09    9.15   4
   2   4   5  338.13   33.67  -1
  -5  -4  -2  338.13   33.67   3
   2   4   5  349.01   20.48  -1
  -5  -4  -2  349.01   20.48   3
   2   4   5  324.50   30.72  -1
  -5  -4  -2  324.50   30.72   3
   2   4   5  344.97   45.21  -1
  -5  -4  -2  344.97   45.21   3
  -2  -4  -5  383.96   29.03  -1
   5   4   2  383.96   29.03   3
   2  -3   5   12.98    7.07  -2
  -5   3  -2   12.98    7.07   4
   2  -3   5   17.70    6.59  -2
  -5   3  -2   17.70    6.59   4
   2  -3   5    9.92    4.57  -2
  -5   3  -2    9.92    4.57   4
  -2   3  -5   13.75    6.09  -2
   5  -3   2   13.75    6.09   4
  -2   3  -5   12.90    4.39  -2
   5  -3   2   12.90    4.39   4
   1   3   4  320.34   16.02  -1
  -4  -3  -1  320.34   16.02   3
   1   3   4  318.15   12.26  -1
  -4  -3  -1  318.15   12.26   3
   1   3   4  306.74   11.59  -1
  -4  -3  -1  306.74   11.59   3
   1   3   4  289.01   26.15  -1
  -4  -3  -1  289.01   26.15   3
  -1  -3  -4  307.60   22.72  -1
   4   3   1  307.60   22.72   3
  -1  -3  -4  329.28   15.65  -1
   4   3   1  329.28   15.65   3
   1  -2   4   44.46    5.06  -2
  -4   2  -1   44.46    5.06   4
   1  -2   4   41.62    5.41  -2
  -4   2  -1   41.62    5.41   4
   1  -2   4   44.69    4.69  -2
  -4   2  -1   44.69    4.69   4
   1  -2   4   53.26    5.96  -2
  -4   2  -1   53.26    5.96   4
  -1   2  -4   57.67    4.89  -2
   4  -2   1   57.67    4.89   4
  -1   2  -4   53.61    4.77  -2
   4  -2   1   53.61    4.77   4
  -1   2  -4   37.10    6.35  -2
   4  -2   1   37.10    6.35   4
   0   2   3  729.35   36.12  -1
  -3  -2   0  729.35   36.12   3
   0   2   3  739.92   38.11  -1
  -3  -2   0  739.92   38.11   3
   0   2   3  763.09   39.18  -1
  -3  -2   0  763.09   39.18   3
   0  -2  -3  668.97   32.01  -1
   3   2   0  668.97   32.01   3
   0  -2  -3  701.21   49.57  -1
   3   2   0  701.21   49.57   3
   0  -2  -3  718.75   41.93  -1
   3   2   0  718.75   41.93   3
   0  -1   3   83.54    8.37  -2
  -3   1   0   83.54    8.37   4
   0  -1   3   81.19    6.40  -2
  -3   1   0   81.19    6.40   4
   0  -1   3   76.79    4.88  -2
  -3   1   0   76.79    4.88   4
   0   1  -3   79.93    5.23  -2
   3  -1   0   79.93    5.23   4
   0   1  -3   79.89    4.14  -2
   3  -1   0   79.89    4.14   4
   0   1  -3   79.31    8.13  -2
   3  -1   0   79.31    8.13   4
  -1   1   2  326.40   16.24  -1
  -2  -1   1  326.40   16.24   3
  -1   1   2  305.56   13.86  -1
  -2  -1   1  305.56   13.86   3
  -1   1   2  320.67   13.84  -1
  -2  -1   1  320.67   13.84   3
   1  -1  -2  306.57   17.04  -1
   2   1  -1  306.57   17.04   3
   1  -1  -2  313.63   28.69  -1
   2   1  -1  313.63   28.69   3
  -1   0   2   -3.83    1.74  -2
  -2   0   1   -3.83    1.74   4
   1   0  -2   -2.37    1.72  -2
   2   0  -1   -2.37    1.72   4
  -2   0   1    1.82    1.74  -1
  -1   0   2    1.82    1.74   3
  -2   0   1   -1.11    1.72  -1
  -1   0   2   -1.11    1.72   3
  -2   1   1  166.74    8.15  -2
  -1  -1   2  166.74    8.15   4
  -2   1   1  164.60    6.31  -2
  -1  -1   2  164.60    6.31   4
  -2   1   1  178.11    9.54  -2
  -1  -1   2  178.11    9.54   4
   2  -1  -1  161.00   10.18  -2
   1   1  -2  161.00   10.18   4
   2  -1  -1  160.31   11.18  -2
   1   1  -2  160.31   11.18   4
  -3  -1   0  113.18    6.64  -1
   0   1   3  113.18    6.64   3
  -3  -1   0  100.76   13.76  -1
   0   1   3  100.76   13.76   3
  -3  -1   0  111.14   10.78  -1
   0   1   3  111.14   10.78   3
   3   1   0  108.21   10.44  -1
   0  -1  -3  108.21   10.44   3
   3   1   0  113.98    6.43  -1
   0  -1  -3  113.98    6.43   3
  -3   2   0  396.62   33.65  -2
   0  -2   3  396.62   33.65   4
  -3   2   0  414.73   22.34  -2
   0  -2   3  414.73   22.34   4
  -3   2   0  420.12   18.60  -2
   0  -2   3  420.12   18.60   4
  -3   2   0  411.98   28.72  -2
   0  -2   3  411.98   28.72   4
   3  -2   0  382.88   29.15  -2
   0   2  -3  382.88   29.15   4
   3  -2   0  424.11   15.31  -2
   0   2  -3  424.11   15.31   4
  -4  -2  -1   92.61    6.45  -1
   1   2   4   92.61    6.45   3
  -4  -2  -1   82.61    6.82  -1
   1   2   4   82.61    6.82   3
  -4  -2  -1   75.44    7.45  -1
   1   2   4   75.44    7.45   3
  -4  -2  -1   85.77    8.70  -1
   1   2   4   85.77    8.70   3
   4   2   1   78.36    5.62  -1
  -1  -2  -4   78.36    5.62   3
   4   2   1   89.48    5.25  -1
  -1  -2  -4   89.48    5.25   3
  -4   3  -1  183.63   16.20  -2
   1  -3   4  183.63   16.20   4
  -4   3  -1  191.50   16.01  -2
   1  -3   4  191.50   16.01   4
  -4   3  -1  186.43   10.49  -2
   1  -3   4  186.43   10.49   4
  -4   3  -1  168.63   13.69  -2
   1  -3   4  168.63   13.69   4
   4  -3   1  177.77   11.28  -2
  -1   3  -4  177.77   11.28   4
   4  -3   1  175.30   17.39  -2
  -1   3  -4  175.30   17.39   4
  -5  -3  -2   17.75    5.62  -1
   2   3   5   17.75    5.62   3
  -5  -3  -2   23.54    3.47  -1
   2   3   5   23.54    3.47   3
   5   3   2   19.71    5.89  -1
  -2  -3  -5   19.71    5.89   3
   5   3   2   26.73    4.74  -1
  -2  -3  -5   26.73    4.74   3
  -5   4  -2  175.59   20.21  -2
   2  -4   5  175.59   20.21   4
  -5   4  -2  149.10   19.56  -2
   2  -4   5  149.10   19.56   4
   5  -4   2  161.31   13.97  -2
  -2   4  -5  161.31   13.97   4
   5  -4   2  166.38   22.94  -2
  -2   4  -5  166.38   22.94   4
  -6  -4  -3   95.97   10.04  -1
   3   4   6   95.97   10.04   3
  -6  -4  -3   81.16   11.04  -1
   3   4   6   81.16   11.04   3
   6   4   3   67.51    9.95  -1
  -3  -4  -6   67.51    9.95   3
   6   4   3   59.77   10.65  -1
  -3  -4  -6   59.77   10.65   3
  -6   5  -3    0.76    8.97  -2
   3  -5   6    0.76    8.97   4
  -6   5  -3   13.47    5.97  -2
   3  -5   6   13.47    5.97   4
   6  -5   3    8.01    9.16  -2
  -3   5  -6    8.01    9.16   4
  -7  -5  -4   16.53   11.04  -1
   4   5   7   16.53   11.04   3
   7   5   4    8.68   11.37  -1
  -4  -5  -7    8.68   11.37   3
  -7   6  -4   -3.69   12.20  -2
   4  -6   7   -3.69   12.20   4
   7  -6   4  -25.91   14.40  -2
  -4   6  -7  -25.91   14.40   4
  -8  -6  -5    7.47   16.08  -1
   5   6   8    7.47   16.08   3
   8   6   5   17.37   17.98  -1
  -5  -6  -8   17.37   17.98   3
   4   7   8   19.61   17.55  -1
   5  -6   9   19.61   17.55  -2
  -8  -7  -4   19.61   17.55  -3
  -9   6  -5   19.61   17.55   4
   4   7   8   -6.34   15.68  -1
   5  -6   9   -6.34   15.68  -2
  -8  -7  -4   -6.34   15.68  -3
  -9   6  -5   -6.34   15.68   4
   3   6   7   47.77   15.38  -1
   4  -5   8   47.77   15.38  -2
  -7  -6  -3   47.77   15.38  -3
  -8   5  -4   47.77   15.38   4
   3   6   7   45.84   12.36  -1
   4  -5   8   45.84   12.36  -2
  -7  -6  -3   45.84   12.36  -3
  -8   5  -4   45.84   12.36   4
  -3  -6  -7   73.61   12.42  -1
  -4   5  -8   73.61   12.42  -2
   7   6   3   73.61   12.42  -3
   8  -5   4   73.61   12.42   4
   2   5   6   95.52   12.72  -1
   3  -4   7   95.52   12.72  -2
  -6  -5  -2   95.52   12.72  -3
  -7   4  -3   95.52   12.72   4
   2   5   6   78.97   10.64  -1
   3  -4   7   78.97   10.64  -2
  -6  -5  -2   78.97   10.64  -3
  -7   4  -3   78.97   10.64   4
  -2  -5  -6  100.58    9.36  -1
  -3   4  -7  100.58    9.36  -2
   6   5   2  100.58    9.36  -3
   7  -4   3  100.58    9.36   4
   1   4   5   60.25   10.93  -1
   2  -3   6   60.25   10.93  -2
  -5  -4  -1   60.25   10.93  -3
  -6   3  -2   60.25   10.93   4
   1   4   5   65.81    9.14  -1
   2  -3   6   65.81    9.14  -2
  -5  -4  -1   65.81    9.14  -3
  -6   3  -2   65.81    9.14   4
   1   4   5   57.52    7.30  -1
   2  -3   6   57.52    7.30  -2
  -5  -4  -1   57.52    7.30  -3
  -6   3  -2   57.52    7.30   4
  -1  -4  -5   65.83    6.59  -1
  -2   3  -6   65.83    6.59  -2
   5   4   1   65.83    6.59  -3
   6  -3   2   65.83    6.59   4
  -1  -4  -5   58.90    9.68  -1
  -2   3  -6   58.90    9.68  -2
   5   4   1   58.90    9.68  -3
   6  -3   2   58.90    9.68   4
   0   3   4  527.92   25.05  -1
   1  -2   5  527.92   25.05  -2
  -4  -3   0  527.92   25.05  -3
  -5   2  -1  527.92   25.05   4
   0   3   4  566.79   28.35  -1
   1  -2   5  566.79   28.35  -2
  -4  -3   0  566.79   28.35  -3
  -5   2  -1  566.79   28.35   4
   0   3   4  536.07   15.56  -1
   1  -2   5  536.07   15.56  -2
  -4  -3   0  536.07   15.56  -3
  -5   2  -1  536.07   15.56   4
   0   3   4  556.19   36.48  -1
   1  -2   5  556.19   36.48  -2
  -4  -3   0  556.19   36.48  -3
  -5   2  -1  556.19   36.48   4
   0  -3  -4  539.29   54.94  -1
  -1   2  -5  539.29   54.94  -2
   4   3   0  539.29   54.94  -3
   5  -2   1  539.29   54.94   4
   0  -3  -4  560.95   28.31  -1
  -1   2  -5  560.95   28.31  -2
   4   3   0  560.95   28.31  -3
   5  -2   1  560.95   28.31   4
   0  -3  -4  519.96   15.96  -1
  -1   2  -5  519.96   15.96  -2
   4   3   0  519.96   15.96  -3
   5  -2   1  519.96   15.96   4
  -1   2   3 1643.15   49.48  -1
   0  -1   4 1643.15   49.48  -2
  -3  -2   1 1643.15   49.48  -3
  -4   1   0 1643.15   49.48   4
  -1   2   3 1699.06   66.39  -1
   0  -1   4 1699.06   66.39  -2
  -3  -2   1 1699.06   66.39  -3
  -4   1   0 1699.06   66.39   4
  -1   2   3 1607.35   50.97  -1
   0  -1   4 1607.35   50.97  -2
  -3  -2   1 1607.35   50.97  -3
  -4   1   0 1607.35   50.97   4
   1  -2  -3 1612.20   46.38  -1
   0   1  -4 1612.20   46.38  -2
   3   2  -1 1612.20   46.38  -3
   4  -1   0 1612.20   46.38   4
   1  -2  -3 1655.61   47.57  -1
   0   1  -4 1655.61   47.57  -2
   3   2  -1 1655.61   47.57  -3
   4  -1   0 1655.61   47.57   4
   1  -2  -3 1704.58   68.00  -1
   0   1  -4 1704.58   68.00  -2
   3   2  -1 1704.58   68.00  -3
   4  -1   0 1704.58   68.00   4
  -2   1   2  540.17   22.78  -1
  -1   0   3  540.17   22.78  -2
  -2  -1   2  540.17   22.78  -3
  -3   0   1  540.17   22.78   4
  -2   1   2  544.12   19.61  -1
  -1   0   3  544.12   19.61  -2
  -2  -1   2  544.12   19.61  -3
  -3   0   1  544.12   19.61   4
   2  -1  -2  549.54   14.72  -1
   1   0  -3  549.54   14.72  -2
   2   1  -2  549.54   14.72  -3
   3   0  -1  549.54   14.72   4
  -3   0   1  609.14   31.40  -1
  -2   1   2  609.14   31.40  -2
  -1   0   3  609.14   31.40  -3
  -2  -1   2  609.14   31.40   4
  -3   0   1  607.82   28.05  -1
  -2   1   2  607.82   28.05  -2
  -1   0   3  607.82   28.05  -3
  -2  -1   2  607.82   28.05   4
  -3   0   1  643.10   16.80  -1
  -2   1   2  643.10   16.80  -2
  -1   0   3  643.10   16.80  -3
  -2  -1   2  643.10   16.80   4
  -3   0   1  570.51   30.07  -1
  -2   1   2  570.51   30.07  -2
  -1   0   3  570.51   30.07  -3
  -2  -1   2  570.51   30.07   4
  -4  -1   0 1623.96   49.31  -1
  -3   2   1 1623.96   49.31  -2
   0   1   4 1623.96   49.31  -3
  -1  -2   3 1623.96   49.31   4
  -4  -1   0 1653.03  111.93  -1
  -3   2   1 1653.03  111.93  -2
   0   1   4 1653.03  111.93  -3
  -1  -2   3 1653.03  111.93   4
  -4  -1   0 1643.83   37.99  -1
  -3   2   1 1643.83   37.99  -2
   0   1   4 1643.83   37.99  -3
  -1  -2   3 1643.83   37.99   4
   4   1   0 1669.59   47.58  -1
   3  -2  -1 1669.59   47.58  -2
   0  -1  -4 1669.59   47.58  -3
   1   2  -3 1669.59   47.58   4
   4   1   0 1654.27   51.45  -1
   3  -2  -1 1654.27   51.45  -2
   0  -1  -4 1654.27   51.45  -3
   1   2  -3 1654.27   51.45   4
  -5  -2  -1  454.22   22.90  -1
  -4   3   0  454.22   22.90  -2
   1   2   5  454.22   22.90  -3
   0  -3   4  454.22   22.90   4
  -5  -2  -1  433.52   30.12  -1
  -4   3   0  433.52   30.12  -2
   1   2   5  433.52   30.12  -3
   0  -3   4  433.52   30.12   4
  -5  -2  -1  449.72   22.50  -1
  -4   3   0  449.72   22.50  -2
   1   2   5  449.72   22.50  -3
   0  -3   4  449.72   22.50   4
  -5  -2  -1  424.23   31.37  -1
  -4   3   0  424.23   31.37  -2
   1   2   5  424.23   31.37  -3
   0  -3   4  424.23   31.37   4
   5   2   1  476.47   20.63  -1
   4  -3   0  476.47   20.63  -2
  -1  -2  -5  476.47   20.63  -3
   0   3  -4  476.47   20.63   4
   5   2   1  458.05   16.62  -1
   4  -3   0  458.05   16.62  -2
  -1  -2  -5  458.05   16.62  -3
   0   3  -4  458.05   16.62   4
  -6  -3  -2   29.42    7.54  -1
  -5   4  -1   29.42    7.54  -2
   2   3   6   29.42    7.54  -3
   1  -4   5   29.42    7.54   4
  -6  -3  -2   28.25    4.85  -1
  -5   4  -1   28.25    4.85  -2
   2   3   6   28.25    4.85  -3
   1  -4   5   28.25    4.85   4
   6   3   2   36.23    5.17  -1
   5  -4   1   36.23    5.17  -2
  -2  -3  -6   36.23    5.17  -3
  -1   4  -5   36.23    5.17   4
   6   3   2   14.11    8.64  -1
   5  -4   1   14.11    8.64  -2
  -2  -3  -6   14.11    8.64  -3
  -1   4  -5   14.11    8.64   4
  -7  -4  -3   91.31   13.45  -1
  -6   5  -2   91.31   13.45  -2
   3   4   7   91.31   13.45  -3
   2  -5   6   91.31   13.45   4
  -7  -4  -3   54.24    7.97  -1
  -6   5  -2   54.24    7.97  -2
   3   4   7   54.24    7.97  -3
   2  -5   6   54.24    7.97   4
   7   4   3   98.26   14.38  -1
   6  -5   2   98.26   14.38  -2
  -3  -4  -7   98.26   14.38  -3
  -2   5  -6   98.26   14.38   4
  -8  -5  -4   60.85   15.26  -1
  -7   6  -3   60.85   15.26  -2
   4   5   8   60.85   15.26  -3
   3  -6   7   60.85   15.26   4
   8   5   4   40.37   13.97  -1
   7  -6   3   40.37   13.97  -2
  -4  -5  -8   40.37   13.97  -3
  -3   6  -7   40.37   13.97   4
  -9  -6  -5   22.79   18.15  -1
  -8   7  -4   22.79   18.15  -2
   5   6   9   22.79   18.15  -3
   4  -7   8   22.79   18.15   4
   9   6   5    5.38   17.66  -1
   8  -7   4    5.38   17.66  -2
  -5  -6  -9    5.38   17.66  -3
  -4   7  -8    5.38   17.66   4
   3   7   8   -4.79   16.20  -1
  -8  -7  -3   -4.79   16.20   3
   4  -5   9   13.68   14.16  -2
  -9   5  -4   13.68   14.16   4
   4  -5   9   -8.61    9.91  -2
  -9   5  -4   -8.61    9.91   4
   2   6   7   13.95   10.27  -1
  -7  -6  -2   13.95   10.27   3
   2   6   7   23.33   13.58  -1
  -7  -6  -2   23.33   13.58   3
  -2  -6  -7   12.32   10.07  -1
   7   6   2   12.32   10.07   3
   3  -4   8   32.91    9.30  -2
  -8   4  -3   32.91    9.30   4
   3  -4   8   49.21   13.24  -2
  -8   4  -3   49.21   13.24   4
  -3   4  -8   51.45    9.64  -2
   8  -4   3   51.45    9.64   4
   1   5   6  157.06   24.02  -1
  -6  -5  -1  157.06   24.02   3
   1   5   6  151.28   27.01  -1
  -6  -5  -1  151.28   27.01   3
  -1  -5  -6  194.07   13.01  -1
   6   5   1  194.07   13.01   3
   2  -3   7  200.79   19.67  -2
  -7   3  -2  200.79   19.67   4
   2  -3   7  198.93   34.57  -2
  -7   3  -2  198.93   34.57   4
   2  -3   7  180.14   32.04  -2
  -7   3  -2  180.14   32.04   4
  -2   3  -7  223.93   12.61  -2
   7  -3   2  223.93   12.61   4
   0   4   5   33.70    5.42  -1
  -5  -4   0   33.70    5.42   3
   0   4   5   39.51    7.11  -1
  -5  -4   0   39.51    7.11   3
   0   4   5   33.54    6.31  -1
  -5  -4   0   33.54    6.31   3
   0  -4  -5   25.73    5.61  -1
   5   4   0   25.73    5.61   3
   0  -4  -5   31.44    7.40  -1
   5   4   0   31.44    7.40   3
   1  -2   6    5.92    5.79  -2
  -6   2  -1    5.92    5.79   4
   1  -2   6    5.73    3.62  -2
  -6   2  -1    5.73    3.62   4
   1  -2   6    2.84    3.80  -2
  -6   2  -1    2.84    3.80   4
   1  -2   6   23.37    8.72  -2
  -6   2  -1   23.37    8.72   4
  -1   2  -6   11.68    3.90  -2
   6  -2   1   11.68    3.90   4
  -1   2  -6    5.14    3.25  -2
   6  -2   1    5.14    3.25   4
  -1   3   4  268.09   13.36  -1
  -4  -3   1  268.09   13.36   3
  -1   3   4  280.65   14.41  -1
  -4  -3   1  280.65   14.41   3
  -1   3   4  255.67   31.69  -1
  -4  -3   1  255.67   31.69   3
  -1   3   4  263.48   15.96  -1
  -4  -3   1  263.48   15.96   3
   1  -3  -4  250.63   18.02  -1
   4   3  -1  250.63   18.02   3
   1  -3  -4  249.76   11.42  -1
   4   3  -1  249.76   11.42   3
   1  -3  -4  270.60   12.68  -1
   4   3  -1  270.60   12.68   3
   0  -1   5  136.63   13.02  -2
  -5   1   0  136.63   13.02   4
   0  -1   5  128.97    6.46  -2
  -5   1   0  128.97    6.46   4
   0  -1   5  109.43   12.44  -2
  -5   1   0  109.43   12.44   4
   0   1  -5  108.31   18.26  -2
   5  -1   0  108.31   18.26   4
   0   1  -5  127.72    6.30  -2
   5  -1   0  127.72    6.30   4
  -2   2   3   23.13    4.16  -1
  -3  -2   2   23.13    4.16   3
  -2   2   3   15.37    2.42  -1
  -3  -2   2   15.37    2.42   3
  -2   2   3   15.01    1.67  -1
  -3  -2   2   15.01    1.67   3
   2  -2  -3   17.03    4.46  -1
   3   2  -2   17.03    4.46   3
  -1   0   4    0.25    1.39  -2
  -4   0   1    0.25    1.39   4
  -1   0   4   -1.32    2.70  -2
  -4   0   1   -1.32    2.70   4
   1   0  -4   -6.33    3.40  -2
   4   0  -1   -6.33    3.40   4
  -3   1   2  194.75    9.31  -1
  -2  -1   3  194.75    9.31   3
   3  -1  -2  206.08    9.87  -1
   2   1  -3  206.08    9.87   3
  -2   1   3  136.36    6.73  -2
  -3  -1   2  136.36    6.73   4
  -2   1   3  143.57    7.52  -2
  -3  -1   2  143.57    7.52   4
  -4   0   1    0.06    2.57  -1
  -1   0   4    0.06    2.57   3
  -4   0   1    2.40    3.03  -1
  -1   0   4    2.40    3.03   3
  -4   0   1   -2.17    3.03  -1
  -1   0   4   -2.17    3.03   3
  -4   0   1   -1.86    2.41  -1
  -1   0   4   -1.86    2.41   3
  -3   2   2   11.01    3.43  -2
  -2  -2   3   11.01    3.43   4
  -3   2   2    7.94    4.03  -2
  -2  -2   3    7.94    4.03   4
  -3   2   2   10.33    2.78  -2
  -2  -2   3   10.33    2.78   4
  -5  -1   0  180.96   16.19  -1
   0   1   5  180.96   16.19   3
  -5  -1   0  172.33   23.50  -1
   0   1   5  172.33   23.50   3
  -5  -1   0  170.65   22.41  -1
   0   1   5  170.65   22.41   3
   5   1   0  167.03   20.93  -1
   0  -1  -5  167.03   20.93   3
  -4   3   1  163.27   15.36  -2
  -1  -3   4  163.27   15.36   4
  -4   3   1  171.90    7.97  -2
  -1  -3   4  171.90    7.97   4
  -4   3   1  171.83   10.77  -2
  -1  -3   4  171.83   10.77   4
   4  -3  -1  163.83   11.47  -2
   1   3  -4  163.83   11.47   4
  -6  -2  -1    2.13    2.94  -1
   1   2   6    2.13    2.94   3
  -6  -2  -1   -3.94    4.65  -1
   1   2   6   -3.94    4.65   3
   6   2   1    1.73    3.64  -1
  -1  -2  -6    1.73    3.64   3
   6   2   1    3.45    3.94  -1
  -1  -2  -6    3.45    3.94   3
  -5   4   0   14.36    3.94  -2
   0  -4   5   14.36    3.94   4
  -5   4   0   11.02    6.42  -2
   0  -4   5   11.02    6.42   4
   5  -4   0    2.25    7.12  -2
   0   4  -5    2.25    7.12   4
   5  -4   0   19.52    4.95  -2
   0   4  -5   19.52    4.95   4
  -7  -3  -2  314.27   25.80  -1
   2   3   7  314.27   25.80   3
  -7  -3  -2  299.86   26.10  -1
   2   3   7  299.86   26.10   3
   7   3   2  258.64   24.40  -1
  -2  -3  -7  258.64   24.40   3
   7   3   2  253.03   34.51  -1
  -2  -3  -7  253.03   34.51   3
  -6   5  -1  114.56   15.18  -2
   1  -5   6  114.56   15.18   4
  -6   5  -1  101.54   17.39  -2
   1  -5   6  101.54   17.39   4
   6  -5   1  125.64   19.86  -2
  -1   5  -6  125.64   19.86   4
  -8  -4  -3   98.31   17.68  -1
   3   4   8   98.31   17.68   3
   8   4   3  100.65   15.29  -1
  -3  -4  -8  100.65   15.29   3
  -7   6  -2   12.81   12.41  -2
   2  -6   7   12.81   12.41   4
   7  -6   2    9.64   10.22  -2
  -2   6  -7    9.64   10.22   4
  -9  -5  -4   -6.03   14.17  -1
   4   5   9   -6.03   14.17   3
   9   5   4   10.55   13.75  -1
  -4  -5  -9   10.55   13.75   3
  -8   7  -3   -6.03   15.73  -2
   3  -7   8   -6.03   15.73   4
   2   7   8   12.47   17.61  -1
   4  -5  10   12.47   17.61  -2
  -8  -7  -2   12.47   17.61  -3
 -10   5  -4   12.47   17.61   4
   1   6   7   48.78   14.69  -1
   3  -4   9   48.78   14.69  -2
  -7  -6  -1   48.78   14.69  -3
  -9   4  -3   48.78   14.69   4
   1   6   7   44.49   11.97  -1
   3  -4   9   44.49   11.97  -2
  -7  -6  -1   44.49   11.97  -3
  -9   4  -3   44.49   11.97   4
  -1  -6  -7   74.67   12.00  -1
  -3   4  -9   74.67   12.00  -2
   7   6   1   74.67   12.00  -3
   9  -4   3   74.67   12.00   4
   0   5   6   26.38    7.77  -1
   2  -3   8   26.38    7.77  -2
  -6  -5   0   26.38    7.77  -3
  -8   3  -2   26.38    7.77   4
   0   5   6   36.28   10.74  -1
   2  -3   8   36.28   10.74  -2
  -6  -5   0   36.28   10.74  -3
  -8   3  -2   36.28   10.74   4
   0  -5  -6   42.82    6.45  -1
  -2   3  -8   42.82    6.45  -2
   6   5   0   42.82    6.45  -3
   8  -3   2   42.82    6.45   4
  -1   4   5  249.24   19.80  -1
   1  -2   7  249.24   19.80  -2
  -5  -4   1  249.24   19.80  -3
  -7   2  -1  249.24   19.80   4
  -1   4   5  246.16   16.15  -1
   1  -2   7  246.16   16.15  -2
  -5  -4   1  246.16   16.15  -3
  -7   2  -1  246.16   16.15   4
  -1   4   5  256.80   18.91  -1
   1  -2   7  256.80   18.91  -2
  -5  -4   1  256.80   18.91  -3
  -7   2  -1  256.80   18.91   4
   1  -4  -5  231.33   26.57  -1
  -1   2  -7  231.33   26.57  -2
   5   4  -1  231.33   26.57  -3
   7  -2   1  231.33   26.57   4
   1  -4  -5  260.26   11.36  -1
  -1   2  -7  260.26   11.36  -2
   5   4  -1  260.26   11.36  -3
   7  -2   1  260.26   11.36   4
  -2   3   4  138.30    6.24  -1
   0  -1   6  138.30    6.24  -2
  -4  -3   2  138.30    6.24  -3
  -6   1   0  138.30    6.24   4
  -2   3   4  128.98    5.58  -1
   0  -1   6  128.98    5.58  -2
  -4  -3   2  128.98    5.58  -3
  -6   1   0  128.98    5.58   4
  -2   3   4  130.49    6.61  -1
   0  -1   6  130.49    6.61  -2
  -4  -3   2  130.49    6.61  -3
  -6   1   0  130.49    6.61   4
   2  -3  -4  122.89    7.49  -1
   0   1  -6  122.89    7.49  -2
   4   3  -2  122.89    7.49  -3
   6  -1   0  122.89    7.49   4
  -3   2   3  375.51   21.97  -1
  -1   0   5  375.51   21.97  -2
  -3  -2   3  375.51   21.97  -3
  -5   0   1  375.51   21.97   4
  -3   2   3  423.39   12.32  -1
  -1   0   5  423.39   12.32  -2
  -3  -2   3  423.39   12.32  -3
  -5   0   1  423.39   12.32   4
   3  -2  -3  435.42   14.42  -1
   1   0  -5  435.42   14.42  -2
   3   2  -3  435.42   14.42  -3
   5   0  -1  435.42   14.42   4
  -4   1   2   44.71    3.07  -1
  -2   1   4   44.71    3.07  -2
  -2  -1   4   44.71    3.07  -3
  -4  -1   2   44.71    3.07   4
  -4   1   2   48.82    4.38  -1
  -2   1   4   48.82    4.38  -2
  -2  -1   4   48.82    4.38  -3
  -4  -1   2   48.82    4.38   4
   4  -1  -2   46.36    6.14  -1
   2  -1  -4   46.36    6.14  -2
   2   1  -4   46.36    6.14  -3
   4   1  -2   46.36    6.14   4
  -5   0   1  418.97   15.37  -1
  -3   2   3  418.97   15.37  -2
  -1   0   5  418.97   15.37  -3
  -3  -2   3  418.97   15.37   4
  -5   0   1  407.08   20.29  -1
  -3   2   3  407.08   20.29  -2
  -1   0   5  407.08   20.29  -3
  -3  -2   3  407.08   20.29   4
  -5   0   1  399.08   22.66  -1
  -3   2   3  399.08   22.66  -2
  -1   0   5  399.08   22.66  -3
  -3  -2   3  399.08   22.66   4
  -6  -1   0   90.17    7.01  -1
  -4   3   2   90.17    7.01  -2
   0   1   6   90.17    7.01  -3
  -2  -3   4   90.17    7.01   4
  -6  -1   0   87.80    7.40  -1
  -4   3   2   87.80    7.40  -2
   0   1   6   87.80    7.40  -3
  -2  -3   4   87.80    7.40   4
  -6  -1   0   89.13    9.66  -1
  -4   3   2   89.13    9.66  -2
   0   1   6   89.13    9.66  -3
  -2  -3   4   89.13    9.66   4
  -7  -2  -1  287.59   33.63  -1
  -5   4   1  287.59   33.63  -2
   1   2   7  287.59   33.63  -3
  -1  -4   5  287.59   33.63   4
  -7  -2  -1  277.38   28.77  -1
  -5   4   1  277.38   28.77  -2
   1   2   7  277.38   28.77  -3
  -1  -4   5  277.38   28.77   4
  -8  -3  -2   32.68    9.93  -1
  -6   5   0   32.68    9.93  -2
   2   3   8   32.68    9.93  -3
   0  -5   6   32.68    9.93   4
  -8  -3  -2   47.79    6.69  -1
  -6   5   0   47.79    6.69  -2
   2   3   8   47.79    6.69  -3
   0  -5   6   47.79    6.69   4
   8   3   2   51.76   10.37  -1
   6  -5   0   51.76   10.37  -2
  -2  -3  -8   51.76   10.37  -3
   0   5  -6   51.76   10.37   4
  -9  -4  -3   63.77   11.96  -1
  -7   6  -1   63.77   11.96  -2
   3   4   9   63.77   11.96  -3
   1  -6   7   63.77   11.96   4
 -10  -5  -4   13.37   15.28  -1
  -8   7  -2   13.37   15.28  -2
   4   5  10   13.37   15.28  -3
   2  -7   8   13.37   15.28   4
   1   7   8   10.56   10.47  -1
  -8  -7  -1   10.56   10.47   3
   3  -4  10   -1.73   12.52  -2
 -10   4  -3   -1.73   12.52   4
   3  -4  10   -5.38    9.59  -2
 -10   4  -3   -5.38    9.59   4
   0   6   7   62.28   14.36  -1
  -7  -6   0   62.28   14.36   3
   0   6   7   52.05    9.91  -1
  -7  -6   0   52.05    9.91   3
   2  -3   9   43.22   10.98  -2
  -9   3  -2   43.22   10.98   4
   2  -3   9   38.41    9.01  -2
  -9   3  -2   38.41    9.01   4
  -2   3  -9   65.04    8.26  -2
   9  -3   2   65.04    8.26   4
  -1   5   6  114.04   10.75  -1
  -6  -5   1  114.04   10.75   3
  -1   5   6  127.05   15.20  -1
  -6  -5   1  127.05   15.20   3
   1  -5  -6  122.08   10.37  -1
   6   5  -1  122.08   10.37   3
   1  -2   8   12.51    6.03  -2
  -8   2  -1   12.51    6.03   4
   1  -2   8   16.25    5.31  -2
  -8   2  -1   16.25    5.31   4
  -1   2  -8    8.46    3.70  -2
   8  -2   1    8.46    3.70   4
  -2   4   5   11.35    7.10  -1
  -5  -4   2   11.35    7.10   3
  -2   4   5   17.45    4.62  -1
  -5  -4   2   17.45    4.62   3
   2  -4  -5   18.27    2.81  -1
   5   4  -2   18.27    2.81   3
   0  -1   7   29.34    4.85  -2
  -7   1   0   29.34    4.85   4
   0  -1   7   20.43    5.50  -2
  -7   1   0   20.43    5.50   4
  -3   3   4   72.17    2.41  -1
  -4  -3   3   72.17    2.41   3
  -3   3   4   78.70    6.93  -1
  -4  -3   3   78.70    6.93   3
  -3   3   4   67.27    3.92  -1
  -4  -3   3   67.27    3.92   3
  -1   0   6   -1.83    1.48  -2
  -6   0   1   -1.83    1.48   4
  -1   0   6   -0.67    5.00  -2
  -6   0   1   -0.67    5.00   4
   1   0  -6   -2.02    3.45  -2
   6   0  -1   -2.02    3.45   4
  -4   2   3   70.16    4.17  -1
  -3  -2   4   70.16    4.17   3
  -4   2   3   69.60    5.79  -1
  -3  -2   4   69.60    5.79   3
   4  -2  -3   80.41    7.41  -1
   3   2  -4   80.41    7.41   3
  -2   1   5    6.85    2.32  -2
  -5  -1   2    6.85    2.32   4
  -2   1   5   13.69    3.92  -2
  -5  -1   2   13.69    3.92   4
   2  -1  -5   12.80    5.73  -2
   5   1  -2   12.80    5.73   4
  -5   1   2   33.53    4.48  -1
  -2  -1   5   33.53    4.48   3
  -5   1   2   24.37    5.24  -1
  -2  -1   5   24.37    5.24   3
  -3   2   4   43.58    5.07  -2
  -4  -2   3   43.58    5.07   4
  -3   2   4   46.45    5.54  -2
  -4  -2   3   46.45    5.54   4
  -3   2   4   52.55    5.16  -2
  -4  -2   3   52.55    5.16   4
  -6   0   1   -1.82    3.32  -1
  -1   0   6   -1.82    3.32   3
  -6   0   1   -6.24    3.69  -1
  -1   0   6   -6.24    3.69   3
  -6   0   1   -0.90    3.93  -1
  -1   0   6   -0.90    3.93   3
  -6   0   1    4.36    5.45  -1
  -1   0   6    4.36    5.45   3
  -4   3   3   12.39    5.14  -2
  -3  -3   4   12.39    5.14   4
  -4   3   3   40.33    4.65  -2
  -3  -3   4   40.33    4.65   4
  -7  -1   0   41.42    7.82  -1
   0   1   7   41.42    7.82   3
  -7  -1   0   35.19    6.31  -1
   0   1   7   35.19    6.31   3
  -5   4   2    9.87    4.71  -2
  -2  -4   5    9.87    4.71   4
  -5   4   2   12.66    6.54  -2
  -2  -4   5   12.66    6.54   4
  -8  -2  -1    3.91    7.89  -1
   1   2   8    3.91    7.89   3
  -8  -2  -1   10.99    4.83  -1
   1   2   8   10.99    4.83   3
  -6   5   1   87.74   12.35  -2
  -1  -5   6   87.74   12.35   4
  -6   5   1   73.52    9.96  -2
  -1  -5   6   73.52    9.96   4
  -9  -3  -2  115.39   17.28  -1
   2   3   9  115.39   17.28   3
  -7   6   0    3.98   10.75  -2
   0  -6   7    3.98   10.75   4
 -10  -4  -3    3.66   19.30  -1
   3   4  10    3.66   19.30   3
  -8   7  -1   25.64   15.54  -2
   1  -7   8   25.64   15.54   4
   0   7   8    6.27   15.49  -1
   3  -4  11    6.27   15.49  -2
  -8  -7   0    6.27   15.49  -3
 -11   4  -3    6.27   15.49   4
  -1   6   7   50.86   13.62  -1
   2  -3  10   50.86   13.62  -2
  -7  -6   1   50.86   13.62  -3
 -10   3  -2   50.86   13.62   4
  -1   6   7   37.92    8.66  -1
   2  -3  10   37.92    8.66  -2
  -7  -6   1   37.92    8.66  -3
 -10   3  -2   37.92    8.66   4
  -2   5   6   54.06    8.64  -1
   1  -2   9   54.06    8.64  -2
  -6  -5   2   54.06    8.64  -3
  -9   2  -1   54.06    8.64   4
  -2   5   6   56.64    9.86  -1
   1  -2   9   56.64    9.86  -2
  -6  -5   2   56.64    9.86  -3
  -9   2  -1   56.64    9.86   4
   2  -5  -6   49.63    3.85  -1
  -1   2  -9   49.63    3.85  -2
   6   5  -2   49.63    3.85  -3
   9  -2   1   49.63    3.85   4
  -3   4   5  404.37   18.38  -1
   0  -1   8  404.37   18.38  -2
  -5  -4   3  404.37   18.38  -3
  -8   1   0  404.37   18.38   4
  -3   4   5  417.22   18.65  -1
   0  -1   8  417.22   18.65  -2
  -5  -4   3  417.22   18.65  -3
  -8   1   0  417.22   18.65   4
  -4   3   4  289.44   13.15  -1
  -1   0   7  289.44   13.15  -2
  -4  -3   4  289.44   13.15  -3
  -7   0   1  289.44   13.15   4
  -4   3   4  266.07   12.08  -1
  -1   0   7  266.07   12.08  -2
  -4  -3   4  266.07   12.08  -3
  -7   0   1  266.07   12.08   4
  -5   2   3  124.73    8.85  -1
  -2   1   6  124.73    8.85  -2
  -3  -2   5  124.73    8.85  -3
  -6  -1   2  124.73    8.85   4
  -5   2   3  133.39    9.05  -1
  -2   1   6  133.39    9.05  -2
  -3  -2   5  133.39    9.05  -3
  -6  -1   2  133.39    9.05   4
  -6   1   2  131.23    6.94  -1
  -3   2   5  131.23    6.94  -2
  -2  -1   6  131.23    6.94  -3
  -5  -2   3  131.23    6.94   4
  -6   1   2  129.27    9.82  -1
  -3   2   5  129.27    9.82  -2
  -2  -1   6  129.27    9.82  -3
  -5  -2   3  129.27    9.82   4
  -7   0   1  222.93   13.87  -1
  -4   3   4  222.93   13.87  -2
  -1   0   7  222.93   13.87  -3
  -4  -3   4  222.93   13.87   4
  -7   0   1  228.25   10.42  -1
  -4   3   4  228.25   10.42  -2
  -1   0   7  228.25   10.42  -3
  -4  -3   4  228.25   10.42   4
  -7   0   1  228.63   10.56  -1
  -4   3   4  228.63   10.56  -2
  -1   0   7  228.63   10.56  -3
  -4  -3   4  228.63   10.56   4
  -8  -1   0  251.74   24.88  -1
  -5   4   3  251.74   24.88  -2
   0   1   8  251.74   24.88  -3
  -3  -4   5  251.74   24.88   4
  -8  -1   0  277.50   17.48  -1
  -5   4   3  277.50   17.48  -2
   0   1   8  277.50   17.48  -3
  -3  -4   5  277.50   17.48   4
  -9  -2  -1   40.41    9.25  -1
  -6   5   2   40.41    9.25  -2
   1   2   9   40.41    9.25  -3
  -2  -5   6   40.41    9.25   4
  -9  -2  -1   19.06    5.25  -1
  -6   5   2   19.06    5.25  -2
   1   2   9   19.06    5.25  -3
  -2  -5   6   19.06    5.25   4
 -10  -3  -2   27.34   11.84  -1
  -7   6   1   27.34   11.84  -2
   2   3  10   27.34   11.84  -3
  -1  -6   7   27.34   11.84   4
 -11  -4  -3    7.71   15.97  -1
  -8   7   0    7.71   15.97  -2
   3   4  11    7.71   15.97  -3
   0  -7   8    7.71   15.97   4
   3  -4  12   34.03   20.38  -2
 -12   4  -3   34.03   20.38   4
  -1   7   8    5.20   17.20  -1
  -8  -7   1    5.20   17.20   3
   2  -3  11   -4.41   15.13  -2
 -11   3  -2   -4.41   15.13   4
  -2   6   7  113.74   16.70  -1
  -7  -6   2  113.74   16.70   3
  -2   6   7   92.49   10.84  -1
  -7  -6   2   92.49   10.84   3
   1  -2  10   -3.83    8.70  -2
 -10   2  -1   -3.83    8.70   4
   1  -2  10   -9.65    6.22  -2
 -10   2  -1   -9.65    6.22   4
  -3   5   6   72.78   11.62  -1
  -6  -5   3   72.78   11.62   3
  -3   5   6   70.27    7.03  -1
  -6  -5   3   70.27    7.03   3
   0  -1   9    7.32    7.41  -2
  -9   1   0    7.32    7.41   4
   0  -1   9   15.71    5.19  -2
  -9   1   0   15.71    5.19   4
  -4   4   5  203.89   14.25  -1
  -5  -4   4  203.89   14.25   3
  -4   4   5  225.24   11.08  -1
  -5  -4   4  225.24   11.08   3
  -1   0   8   -4.22    5.62  -2
  -8   0   1   -4.22    5.62   4
  -1   0   8   -0.36    4.49  -2
  -8   0   1   -0.36    4.49   4
  -5   3   4  114.30   10.30  -1
  -4  -3   5  114.30   10.30   3
  -5   3   4   92.34    8.14  -1
  -4  -3   5   92.34    8.14   3
  -5   3   4  111.60    6.02  -1
  -4  -3   5  111.60    6.02   3
  -2   1   7   35.13    5.46  -2
  -7  -1   2   35.13    5.46   4
  -2   1   7   29.13    4.27  -2
  -7  -1   2   29.13    4.27   4
  -6   2   3  183.72   19.54  -1
  -3  -2   6  183.72   19.54   3
  -6   2   3  165.43   16.08  -1
  -3  -2   6  165.43   16.08   3
  -3   2   6   90.44    9.56  -2
  -6  -2   3   90.44    9.56   4
  -3   2   6   77.59   10.04  -2
  -6  -2   3   77.59   10.04   4
  -7   1   2   67.73    6.39  -1
  -2  -1   7   67.73    6.39   3
  -7   1   2   63.06    6.96  -1
  -2  -1   7   63.06    6.96   3
  -4   3   5   43.01    6.20  -2
  -5  -3   4   43.01    6.20   4
  -4   3   5   55.69    8.70  -2
  -5  -3   4   55.69    8.70   4
  -4   3   5   46.01    7.26  -2
  -5  -3   4   46.01    7.26   4
  -8   0   1   -5.49    5.15  -1
  -1   0   8   -5.49    5.15   3
  -8   0   1   -2.86    6.16  -1
  -1   0   8   -2.86    6.16   3
  -8   0   1    1.23    4.95  -1
  -1   0   8    1.23    4.95   3
  -5   4   4  108.30    8.49  -2
  -4  -4   5  108.30    8.49   4
  -5   4   4  100.65   12.16  -2
  -4  -4   5  100.65   12.16   4
  -9  -1   0   16.30    6.89  -1
   0   1   9   16.30    6.89   3
  -9  -1   0   14.96    7.96  -1
   0   1   9   14.96    7.96   3
  -6   5   3   27.73    7.59  -2
  -3  -5   6   27.73    7.59   4
  -6   5   3   31.49    9.01  -2
  -3  -5   6   31.49    9.01   4
 -10  -2  -1    3.23   10.25  -1
   1   2  10    3.23   10.25   3
  -7   6   2   17.02   13.73  -2
  -2  -6   7   17.02   13.73   4
 -11  -3  -2   -7.34   14.75  -1
   2   3  11   -7.34   14.75   3
  -8   7   1   -9.59   15.70  -2
  -1  -7   8   -9.59   15.70   4
 -12  -4  -3    5.13   20.96  -1
   3   4  12    5.13   20.96   3
  -2   7   8   32.07   21.07  -1
   2  -3  12   32.07   21.07  -2
  -8  -7   2   32.07   21.07  -3
 -12   3  -2   32.07   21.07   4
  -3   6   7   30.66   12.92  -1
   1  -2  11   30.66   12.92  -2
  -7  -6   3   30.66   12.92  -3
 -11   2  -1   30.66   12.92   4
  -4   5   6   93.64   11.90  -1
   0  -1  10   93.64   11.90  -2
  -6  -5   4   93.64   11.90  -3
 -10   1   0   93.64   11.90   4
  -4   5   6   70.56    7.73  -1
   0  -1  10   70.56    7.73  -2
  -6  -5   4   70.56    7.73  -3
 -10   1   0   70.56    7.73   4
  -5   4   5   62.45   10.14  -1
  -1   0   9   62.45   10.14  -2
  -5  -4   5   62.45   10.14  -3
  -9   0   1   62.45   10.14   4
  -5   4   5   65.31   10.73  -1
  -1   0   9   65.31   10.73  -2
  -5  -4   5   65.31   10.73  -3
  -9   0   1   65.31   10.73   4
  -6   3   4   76.06    4.92  -1
  -2   1   8   76.06    4.92  -2
  -4  -3   6   76.06    4.92  -3
  -8  -1   2   76.06    4.92   4
  -6   3   4   73.15    6.96  -1
  -2   1   8   73.15    6.96  -2
  -4  -3   6   73.15    6.96  -3
  -8  -1   2   73.15    6.96   4
  -6   3   4   75.79    8.71  -1
  -2   1   8   75.79    8.71  -2
  -4  -3   6   75.79    8.71  -3
  -8  -1   2   75.79    8.71   4
  -7   2   3   66.26    8.69  -1
  -3   2   7   66.26    8.69  -2
  -3  -2   7   66.26    8.69  -3
  -7  -2   3   66.26    8.69   4
  -7   2   3   61.51    7.08  -1
  -3   2   7   61.51    7.08  -2
  -3  -2   7   61.51    7.08  -3
  -7  -2   3   61.51    7.08   4
  -8   1   2   45.75    7.31  -1
  -4   3   6   45.75    7.31  -2
  -2  -1   8   45.75    7.31  -3
  -6  -3   4   45.75    7.31   4
  -8   1   2   33.70    7.08  -1
  -4   3   6   33.70    7.08  -2
  -2  -1   8   33.70    7.08  -3
  -6  -3   4   33.70    7.08   4
  -9   0   1  133.64   15.55  -1
  -5   4   5  133.64   15.55  -2
  -1   0   9  133.64   15.55  -3
  -5  -4   5  133.64   15.55   4
  -9   0   1   98.17   21.16  -1
  -5   4   5   98.17   21.16  -2
  -1   0   9   98.17   21.16  -3
  -5  -4   5   98.17   21.16   4
  -9   0   1  117.56   22.59  -1
  -5   4   5  117.56   22.59  -2
  -1   0   9  117.56   22.59  -3
  -5  -4   5  117.56   22.59   4
 -10  -1   0   33.02   11.39  -1
  -6   5   4   33.02   11.39  -2
   0   1  10   33.02   11.39  -3
  -4  -5   6   33.02   11.39   4
 -10  -1   0   49.94    8.56  -1
  -6   5   4   49.94    8.56  -2
   0   1  10   49.94    8.56  -3
  -4  -5   6   49.94    8.56   4
 -11  -2  -1   29.97   13.06  -1
  -7   6   3   29.97   13.06  -2
   1   2  11   29.97   13.06  -3
  -3  -6   7   29.97   13.06   4
 -12  -3  -2   30.85   18.24  -1
  -8   7   2   30.85   18.24  -2
   2   3  12   30.85   18.24  -3
  -2  -7   8   30.85   18.24   4
  -3   7   8  -19.59   19.40  -1
  -8  -7   3  -19.59   19.40   3
   1  -2  12  -13.74   15.83  -2
 -12   2  -1  -13.74   15.83   4
  -4   6   7   93.17   16.30  -1
  -7  -6   4   93.17   16.30   3
   0  -1  11   14.32   13.92  -2
 -11   1   0   14.32   13.92   4
   0  -1  11   16.79    7.93  -2
 -11   1   0   16.79    7.93   4
  -5   5   6   31.19    8.12  -1
  -6  -5   5   31.19    8.12   3
  -5   5   6   33.27   10.99  -1
  -6  -5   5   33.27   10.99   3
  -1   0  10    4.81    6.90  -2
 -10   0   1    4.81    6.90   4
  -1   0  10    8.38    9.25  -2
 -10   0   1    8.38    9.25   4
  -6   4   5  185.20   13.73  -1
  -5  -4   6  185.20   13.73   3
  -6   4   5  151.72   12.23  -1
  -5  -4   6  151.72   12.23   3
  -2   1   9   26.73    8.40  -2
  -9  -1   2   26.73    8.40   4
  -7   3   4   79.07    9.81  -1
  -4  -3   7   79.07    9.81   3
  -7   3   4   81.26    7.36  -1
  -4  -3   7   81.26    7.36   3
  -3   2   8   18.30    4.96  -2
  -8  -2   3   18.30    4.96   4
  -3   2   8    8.21    7.54  -2
  -8  -2   3    8.21    7.54   4
  -8   2   3   31.86    6.93  -1
  -3  -2   8   31.86    6.93   3
  -8   2   3   34.12    8.64  -1
  -3  -2   8   34.12    8.64   3
  -4   3   7   44.68    8.03  -2
  -7  -3   4   44.68    8.03   4
  -4   3   7   42.17    7.90  -2
  -7  -3   4   42.17    7.90   4
  -9   1   2   24.51    7.95  -1
  -2  -1   9   24.51    7.95   3
  -9   1   2   23.30    7.50  -1
  -2  -1   9   23.30    7.50   3
  -9   1   2   24.75    8.26  -1
  -2  -1   9   24.75    8.26   3
  -5   4   6   76.75   10.51  -2
  -6  -4   5   76.75   10.51   4
  -5   4   6   49.66   10.83  -2
  -6  -4   5   49.66   10.83   4
  -5   4   6   82.33   10.16  -2
  -6  -4   5   82.33   10.16   4
 -10   0   1    5.21    7.99  -1
  -1   0  10    5.21    7.99   3
 -10   0   1    1.35   10.32  -1
  -1   0  10    1.35   10.32   3
 -10   0   1    3.92    6.24  -1
  -1   0  10    3.92    6.24   3
  -6   5   5   36.81   10.55  -2
  -5  -5   6   36.81   10.55   4
  -6   5   5   23.16    7.78  -2
  -5  -5   6   23.16    7.78   4
  -6   5   5   17.16    9.27  -2
  -5  -5   6   17.16    9.27   4
 -11  -1   0    8.46   10.94  -1
   0   1  11    8.46   10.94   3
  -7   6   4   41.40   15.95  -2
  -4  -6   7   41.40   15.95   4
 -12  -2  -1    2.59   14.74  -1
   1   2  12    2.59   14.74   3
  -8   7   3   19.46   15.14  -2
  -3  -7   8   19.46   15.14   4
  -4   7   8   30.14   19.76  -1
   1  -2  13   30.14   19.76  -2
  -8  -7   4   30.14   19.76  -3
 -13   2  -1   30.14   19.76   4
  -5   6   7   58.76   13.78  -1
   0  -1  12   58.76   13.78  -2
  -7  -6   5   58.76   13.78  -3
 -12   1   0   58.76   13.78   4
  -6   5   6   30.93   11.38  -1
  -1   0  11   30.93   11.38  -2
  -6  -5   6   30.93   11.38  -3
 -11   0   1   30.93   11.38   4
  -6   5   6   21.72    8.39  -1
  -1   0  11   21.72    8.39  -2
  -6  -5   6   21.72    8.39  -3
 -11   0   1   21.72    8.39   4
  -7   4   5   92.38   12.94  -1
  -2   1  10   92.38   12.94  -2
  -5  -4   7   92.38   12.94  -3
 -10  -1   2   92.38   12.94   4
  -8   3   4   50.84    7.91  -1
  -3   2   9   50.84    7.91  -2
  -4  -3   8   50.84    7.91  -3
  -9  -2   3   50.84    7.91   4
  -8   3   4   42.58   11.21  -1
  -3   2   9   42.58   11.21  -2
  -4  -3   8   42.58   11.21  -3
  -9  -2   3   42.58   11.21   4
  -9   2   3   78.38    9.17  -1
  -4   3   8   78.38    9.17  -2
  -3  -2   9   78.38    9.17  -3
  -8  -3   4   78.38    9.17   4
  -9   2   3   59.88   10.43  -1
  -4   3   8   59.88   10.43  -2
  -3  -2   9   59.88   10.43  -3
  -8  -3   4   59.88   10.43   4
 -10   1   2   32.64   10.58  -1
  -5   4   7   32.64   10.58  -2
  -2  -1  10   32.64   10.58  -3
  -7  -4   5   32.64   10.58   4
 -10   1   2   41.12   10.88  -1
  -5   4   7   41.12   10.88  -2
  -2  -1  10   41.12   10.88  -3
  -7  -4   5   41.12   10.88   4
 -10   1   2   28.59   10.05  -1
  -5   4   7   28.59   10.05  -2
  -2  -1  10   28.59   10.05  -3
  -7  -4   5   28.59   10.05   4
 -11   0   1   24.42    9.49  -1
  -6   5   6   24.42    9.49  -2
  -1   0  11   24.42    9.49  -3
  -6  -5   6   24.42    9.49   4
 -11   0   1   30.20   11.23  -1
  -6   5   6   30.20   11.23  -2
  -1   0  11   30.20   11.23  -3
  -6  -5   6   30.20   11.23   4
 -11   0   1   48.76   12.04  -1
  -6   5   6   48.76   12.04  -2
  -1   0  11   48.76   12.04  -3
  -6  -5   6   48.76   12.04   4
 -12  -1   0   28.56   13.43  -1
  -7   6   5   28.56   13.43  -2
   0   1  12   28.56   13.43  -3
  -5  -6   7   28.56   13.43   4
 -12  -1   0   32.24   12.99  -1
  -7   6   5   32.24   12.99  -2
   0   1  12   32.24   12.99  -3
  -5  -6   7   32.24   12.99   4
 -13  -2  -1   11.65   16.18  -1
  -8   7   4   11.65   16.18  -2
   1   2  13   11.65   16.18  -3
  -4  -7   8   11.65   16.18   4
  -5   7   8   16.66   17.47  -1
  -8  -7   5   16.66   17.47   3
   0  -1  13    4.99   16.58  -2
 -13   1   0    4.99   16.58   4
  -6   6   7   20.23   15.30  -1
  -7  -6   6   20.23   15.30   3
  -1   0  12   -9.22   12.84  -2
 -12   0   1   -9.22   12.84   4
  -7   5   6   33.35   11.80  -1
  -6  -5   7   33.35   11.80   3
  -2   1  11    8.10    7.87  -2
 -11  -1   2    8.10    7.87   4
  -2   1  11   21.88   11.36  -2
 -11  -1   2   21.88   11.36   4
  -8   4   5    4.39    7.30  -1
  -5  -4   8    4.39    7.30   3
  -3   2  10    5.90    9.70  -2
 -10  -2   3    5.90    9.70   4
  -9   3   4   -0.29   10.43  -1
  -4  -3   9   -0.29   10.43   3
  -4   3   9   13.19    9.29  -2
  -9  -3   4   13.19    9.29   4
  -4   3   9   -3.71    6.28  -2
  -9  -3   4   -3.71    6.28   4
 -10   2   3    1.15    8.34  -1
  -3  -2  10    1.15    8.34   3
 -10   2   3    0.57    8.15  -1
  -3  -2  10    0.57    8.15   3
  -5   4   8    2.24    8.82  -2
  -8  -4   5    2.24    8.82   4
  -5   4   8   14.02    7.80  -2
  -8  -4   5   14.02    7.80   4
  -5   4   8   14.14   10.01  -2
  -8  -4   5   14.14   10.01   4
 -11   1   2    6.36    8.85  -1
  -2  -1  11    6.36    8.85   3
 -11   1   2   19.68   12.35  -1
  -2  -1  11   19.68   12.35   3
 -11   1   2   27.99    9.03  -1
  -2  -1  11   27.99    9.03   3
  -6   5   7   -3.29   12.26  -2
  -7  -5   6   -3.29   12.26   4
  -6   5   7   -7.19   10.50  -2
  -7  -5   6   -7.19   10.50   4
  -6   5   7   10.09    9.06  -2
  -7  -5   6   10.09    9.06   4
 -12   0   1    3.62   11.15  -1
  -1   0  12    3.62   11.15   3
 -12   0   1   -6.06   11.39  -1
  -1   0  12   -6.06   11.39   3
  -7   6   6   22.79   13.74  -2
  -6  -6   7   22.79   13.74   4
  -7   6   6    6.89   12.26  -2
  -6  -6   7    6.89   12.26   4
 -13  -1   0   29.03   16.50  -1
   0   1  13   29.03   16.50   3
 -13  -1   0    9.56   15.27  -1
   0   1  13    9.56   15.27   3
  -8   7   5    4.97   17.35  -2
  -5  -7   8    4.97   17.35   4
  -8   7   5   -2.53   17.27  -2
  -5  -7   8   -2.53   17.27   4
  -7   6   7    1.80   16.29  -1
  -1   0  13    1.80   16.29  -2
  -7  -6   7    1.80   16.29  -3
 -13   0   1    1.80   16.29   4
  -8   5   6   31.87   12.95  -1
  -2   1  12   31.87   12.95  -2
  -6  -5   8   31.87   12.95  -3
 -12  -1   2   31.87   12.95   4
  -9   4   5   29.55   12.49  -1
  -3   2  11   29.55   12.49  -2
  -5  -4   9   29.55   12.49  -3
 -11  -2   3   29.55   12.49   4
 -10   3   4   -6.38   11.22  -1
  -4   3  10   -6.38   11.22  -2
  -4  -3  10   -6.38   11.22  -3
 -10  -3   4   -6.38   11.22   4
 -11   2   3   28.40   13.60  -1
  -5   4   9   28.40   13.60  -2
  -3  -2  11   28.40   13.60  -3
  -9  -4   5   28.40   13.60   4
 -11   2   3   27.36   11.79  -1
  -5   4   9   27.36   11.79  -2
  -3  -2  11   27.36   11.79  -3
  -9  -4   5   27.36   11.79   4
 -11   2   3   34.64    9.39  -1
  -5   4   9   34.64    9.39  -2
  -3  -2  11   34.64    9.39  -3
  -9  -4   5   34.64    9.39   4
 -12   1   2   40.17   13.85  -1
  -6   5   8   40.17   13.85  -2
  -2  -1  12   40.17   13.85  -3
  -8  -5   6   40.17   13.85   4
 -12   1   2   32.35   12.95  -1
  -6   5   8   32.35   12.95  -2
  -2  -1  12   32.35   12.95  -3
  -8  -5   6   32.35   12.95   4
 -12   1   2   17.06   12.25  -1
  -6   5   8   17.06   12.25  -2
  -2  -1  12   17.06   12.25  -3
  -8  -5   6   17.06   12.25   4
 -13   0   1   17.47   13.56  -1
  -7   6   7   17.47   13.56  -2
  -1   0  13   17.47   13.56  -3
  -7  -6   7   17.47   13.56   4
 -13   0   1    4.48   15.45  -1
  -7   6   7    4.48   15.45  -2
  -1   0  13    4.48   15.45  -3
  -7  -6   7    4.48   15.45   4
  -8   6   7   19.90   17.54  -1
  -7  -6   8   19.90   17.54   3
  -2   1  13   -2.14   16.87  -2
 -13  -1   2   -2.14   16.87   4
  -9   5   6   -6.75   12.10  -1
  -6  -5   9   -6.75   12.10   3
  -3   2  12   -4.78   13.70  -2
 -12  -2   3   -4.78   13.70   4
 -10   4   5   -2.48   12.32  -1
  -5  -4  10   -2.48   12.32   3
  -4   3  11   21.17   13.51  -2
 -11  -3   4   21.17   13.51   4
 -11   3   4   15.84   14.04  -1
  -4  -3  11   15.84   14.04   3
  -5   4  10   13.89   12.36  -2
 -10  -4   5   13.89   12.36   4
  -5   4  10    4.71   13.45  -2
 -10  -4   5    4.71   13.45   4
 -12   2   3  -15.43   11.63  -1
  -3  -2  12  -15.43   11.63   3
 -12   2   3   -9.15   12.58  -1
  -3  -2  12   -9.15   12.58   3
  -6   5   9    2.31   13.28  -2
  -9  -5   6    2.31   13.28   4
  -6   5   9   23.66   14.36  -2
  -9  -5   6   23.66   14.36   4
 -13   1   2  -10.87   14.93  -1
  -2  -1  13  -10.87   14.93   3
 -13   1   2   15.49   16.81  -1
  -2  -1  13   15.49   16.81   3
  -7   6   8   -9.50   18.77  -2
  -8  -6   7   -9.50   18.77   4
  -7   6   8  -14.62   14.16  -2
  -8  -6   7  -14.62   14.16   4
 -10   5   6   -8.60   15.32  -1
  -3   2  13   -8.60   15.32  -2
  -6  -5  10   -8.60   15.32  -3
 -13  -2   3   -8.60   15.32   4
 -11   4   5   15.44   17.99  -1
  -4   3  12   15.44   17.99  -2
  -5  -4  11   15.44   17.99  -3
 -12  -3   4   15.44   17.99   4
 -12   3   4   17.01   17.25  -1
  -5   4  11   17.01   17.25  -2
  -4  -3  12   17.01   17.25  -3
 -11  -4   5   17.01   17.25   4
 -12   3   4   19.35   17.94  -1
  -5   4  11   19.35   17.94  -2
  -4  -3  12   19.35   17.94  -3
 -11  -4   5   19.35   17.94   4
 -13   2   3  -18.86   14.58  -1
  -6   5  10  -18.86   14.58  -2
  -3  -2  13  -18.86   14.58  -3
 -10  -5   6  -18.86   14.58   4
 -13   2   3   17.67   17.86  -1
  -6   5  10   17.67   17.86  -2
  -3  -2  13   17.67   17.86  -3
 -10  -5   6   17.67   17.86   4
 -13   3   1   -5.48   18.06  -1
  -4   6  10   -5.48   18.06  -2
  -1  -3  13   -5.48   18.06  -3
 -10  -6   4   -5.48   18.06   4
 -12   4   2   -2.19   12.03  -1
  -3   5  11   -2.19   12.03  -2
  -2  -4  12   -2.19   12.03  -3
 -11  -5   3   -2.19   12.03   4
 -11   5   3   10.01   19.79  -1
  -2   4  12   10.01   19.79  -2
  -3  -5  11   10.01   19.79  -3
 -12  -4   2   10.01   19.79   4
 -10   6   4   18.80   21.36  -1
  -1   3  13   18.80   21.36  -2
  -4  -6  10   18.80   21.36  -3
 -13  -3   1   18.80   21.36   4
 -10   6   4   -3.90   16.63  -1
  -1   3  13   -3.90   16.63  -2
  -4  -6  10   -3.90   16.63  -3
 -13  -3   1   -3.90   16.63   4
  -5   7   8   -4.67   19.54  -2
  -8  -7   5   -4.67   19.54   4
 -13   2   0   10.88   19.45  -1
   0  -2  13   10.88   19.45   3
  -4   6   9    0.64   16.05  -2
  -9  -6   4    0.64   16.05   4
 -12   3   1   16.50   16.03  -1
  -1  -3  12   16.50   16.03   3
  -3   5  10   21.58   16.86  -2
 -10  -5   3   21.58   16.86   4
 -11   4   2    5.73    9.81  -1
  -2  -4  11    5.73    9.81   3
  -2   4  11    8.20   17.07  -2
 -11  -4   2    8.20   17.07   4
 -10   5   3   58.66   18.02  -1
  -3  -5  10   58.66   18.02   3
  -1   3  12   55.79   18.05  -2
 -12  -3   1   55.79   18.05   4
  -9   6   4    0.05   14.17  -1
  -4  -6   9    0.05   14.17   3
  -9   6   4    1.66   15.69  -1
  -4  -6   9    1.66   15.69   3
   0   2  13   15.38   17.51  -2
 -13  -2   0   15.38   17.51   4
   0   2  13    6.13   14.00  -2
 -13  -2   0    6.13   14.00   4
  -8   7   5   24.28   19.88  -1
  -5  -7   8   24.28   19.88   3
 -13   1  -1   31.47   16.05  -1
  -5   7   7   31.47   16.05  -2
   1  -1  13   31.47   16.05  -3
  -7  -7   5   31.47   16.05   4
 -13   1  -1   31.59   18.73  -1
  -5   7   7   31.59   18.73  -2
   1  -1  13   31.59   18.73  -3
  -7  -7   5   31.59   18.73   4
 -12   2   0   13.47   16.64  -1
  -4   6   8   13.47   16.64  -2
   0  -2  12   13.47   16.64  -3
  -8  -6   4   13.47   16.64   4
 -12   2   0    3.59   16.37  -1
  -4   6   8    3.59   16.37  -2
   0  -2  12    3.59   16.37  -3
  -8  -6   4    3.59   16.37   4
 -11   3   1   48.62   14.54  -1
  -3   5   9   48.62   14.54  -2
  -1  -3  11   48.62   14.54  -3
  -9  -5   3   48.62   14.54   4
 -10   4   2   24.77   12.52  -1
  -2   4  10   24.77   12.52  -2
  -2  -4  10   24.77   12.52  -3
 -10  -4   2   24.77   12.52   4
  -9   5   3   46.05   12.69  -1
  -1   3  11   46.05   12.69  -2
  -3  -5   9   46.05   12.69  -3
 -11  -3   1   46.05   12.69   4
  -8   6   4   12.71    9.58  -1
   0   2  12   12.71    9.58  -2
  -4  -6   8   12.71    9.58  -3
 -12  -2   0   12.71    9.58   4
  -8   6   4   21.07   11.24  -1
   0   2  12   21.07   11.24  -2
  -4  -6   8   21.07   11.24  -3
 -12  -2   0   21.07   11.24   4
  -7   7   5   31.56   19.20  -1
   1   1  13   31.56   19.20  -2
  -5  -7   7   31.56   19.20  -3
 -13  -1  -1   31.56   19.20   4
 -13   0  -2    3.77   17.76  -1
   2   0  13    3.77   17.76   3
 -13   0  -2    5.57   21.37  -1
   2   0  13    5.57   21.37   3
  -5   7   6   23.89   18.96  -2
  -6  -7   5   23.89   18.96   4
  -5   7   6   19.79   15.42  -2
  -6  -7   5   19.79   15.42   4
 -12   1  -1   20.96   14.11  -1
   1  -1  12   20.96   14.11   3
 -12   1  -1    1.20   15.68  -1
   1  -1  12    1.20   15.68   3
  -4   6   7   57.50   13.02  -2
  -7  -6   4   57.50   13.02   4
  -4   6   7   55.19   11.91  -2
  -7  -6   4   55.19   11.91   4
 -11   2   0   -8.20   10.88  -1
   0  -2  11   -8.20   10.88   3
 -11   2   0   14.79   12.29  -1
   0  -2  11   14.79   12.29   3
  -3   5   8   14.87    9.89  -2
  -8  -5   3   14.87    9.89   4
  -3   5   8    4.63   10.90  -2
  -8  -5   3    4.63   10.90   4
 -10   3   1  -23.61   10.30  -1
  -1  -3  10  -23.61   10.30   3
 -10   3   1    4.75    9.61  -1
  -1  -3  10    4.75    9.61   3
  -2   4   9   12.21   12.25  -2
  -9  -4   2   12.21   12.25   4
  -9   4   2   43.59   13.98  -1
  -2  -4   9   43.59   13.98   3
  -1   3  10   -1.06    8.23  -2
 -10  -3   1   -1.06    8.23   4
  -8   5   3   20.86   13.42  -1
  -3  -5   8   20.86   13.42   3
   0   2  11   -2.60   10.52  -2
 -11  -2   0   -2.60   10.52   4
   0   2  11   -8.61   11.31  -2
 -11  -2   0   -8.61   11.31   4
  -7   6   4   61.13   11.26  -1
  -4  -6   7   61.13   11.26   3
  -7   6   4   43.97   10.87  -1
  -4  -6   7   43.97   10.87   3
   1   1  12   30.58   16.76  -2
 -12  -1  -1   30.58   16.76   4
   1   1  12    4.91    9.29  -2
 -12  -1  -1    4.91    9.29   4
  -6   7   5   38.72   11.68  -1
  -5  -7   6   38.72   11.68   3
  -6   7   5   27.48   13.26  -1
  -5  -7   6   27.48   13.26   3
   2   0  13    3.14   17.58  -2
 -13   0  -2    3.14   17.58   4
 -13  -1  -3    0.23   18.95  -1
  -6   8   4    0.23   18.95  -2
   3   1  13    0.23   18.95  -3
  -4  -8   6    0.23   18.95   4
 -12   0  -2   30.40   15.50  -1
  -5   7   5   30.40   15.50  -2
   2   0  12   30.40   15.50  -3
  -5  -7   5   30.40   15.50   4
 -11   1  -1  101.54   17.50  -1
  -4   6   6  101.54   17.50  -2
   1  -1  11  101.54   17.50  -3
  -6  -6   4  101.54   17.50   4
 -11   1  -1   99.26   17.23  -1
  -4   6   6   99.26   17.23  -2
   1  -1  11   99.26   17.23  -3
  -6  -6   4   99.26   17.23   4
 -10   2   0   80.61   13.45  -1
  -3   5   7   80.61   13.45  -2
   0  -2  10   80.61   13.45  -3
  -7  -5   3   80.61   13.45   4
 -10   2   0   92.64   14.32  -1
  -3   5   7   92.64   14.32  -2
   0  -2  10   92.64   14.32  -3
  -7  -5   3   92.64   14.32   4
  -9   3   1   98.80   14.29  -1
  -2   4   8   98.80   14.29  -2
  -1  -3   9   98.80   14.29  -3
  -8  -4   2   98.80   14.29   4
  -9   3   1  110.44   12.04  -1
  -2   4   8  110.44   12.04  -2
  -1  -3   9  110.44   12.04  -3
  -8  -4   2  110.44   12.04   4
  -8   4   2  154.49   19.28  -1
  -1   3   9  154.49   19.28  -2
  -2  -4   8  154.49   19.28  -3
  -9  -3   1  154.49   19.28   4
  -7   5   3   54.06   13.21  -1
   0   2  10   54.06   13.21  -2
  -3  -5   7   54.06   13.21  -3
 -10  -2   0   54.06   13.21   4
  -7   5   3   49.43   10.62  -1
   0   2  10   49.43   10.62  -2
  -3  -5   7   49.43   10.62  -3
 -10  -2   0   49.43   10.62   4
  -6   6   4   74.97   15.67  -1
   1   1  11   74.97   15.67  -2
  -4  -6   6   74.97   15.67  -3
 -11  -1  -1   74.97   15.67   4
  -6   6   4   77.88   13.12  -1
   1   1  11   77.88   13.12  -2
  -4  -6   6   77.88   13.12  -3
 -11  -1  -1   77.88   13.12   4
  -5   7   5    6.60   15.01  -1
   2   0  12    6.60   15.01  -2
  -5  -7   5    6.60   15.01  -3
 -12   0  -2    6.60   15.01   4
  -5   7   5    8.37   11.01  -1
   2   0  12    8.37   11.01  -2
  -5  -7   5    8.37   11.01  -3
 -12   0  -2    8.37   11.01   4
  -4   8   6   44.45   21.21  -1
   3  -1  13   44.45   21.21  -2
  -6  -8   4   44.45   21.21  -3
 -13   1  -3   44.45   21.21   4
  -6   8   3    9.73   17.39  -2
  -3  -8   6    9.73   17.39   4
 -12  -1  -3   22.51   16.39  -1
   3   1  12   22.51   16.39   3
  -5   7   4  -16.38   15.68  -2
  -4  -7   5  -16.38   15.68   4
 -11   0  -2   -6.19   11.64  -1
   2   0  11   -6.19   11.64   3
  -4   6   5   37.58   11.68  -2
  -5  -6   4   37.58   11.68   4
 -10   1  -1    3.62    8.75  -1
   1  -1  10    3.62    8.75   3
 -10   1  -1   25.56   10.82  -1
   1  -1  10   25.56   10.82   3
 -10   1  -1   12.03    6.45  -1
   1  -1  10   12.03    6.45   3
  -3   5   6   48.19   11.93  -2
  -6  -5   3   48.19   11.93   4
  -3   5   6   52.51    9.88  -2
  -6  -5   3   52.51    9.88   4
  -9   2   0   28.24   13.58  -1
   0  -2   9   28.24   13.58   3
  -9   2   0   51.86   12.84  -1
   0  -2   9   51.86   12.84   3
  -2   4   7   56.29    9.59  -2
  -7  -4   2   56.29    9.59   4
  -2   4   7   60.42   10.18  -2
  -7  -4   2   60.42   10.18   4
  -8   3   1   15.58    9.80  -1
  -1  -3   8   15.58    9.80   3
  -8   3   1   34.94    7.41  -1
  -1  -3   8   34.94    7.41   3
  -1   3   8   27.18    9.13  -2
  -8  -3   1   27.18    9.13   4
  -1   3   8   13.73    4.81  -2
  -8  -3   1   13.73    4.81   4
  -7   4   2   74.91    5.45  -1
  -2  -4   7   74.91    5.45   3
  -7   4   2  100.33   15.65  -1
  -2  -4   7  100.33   15.65   3
   0   2   9   15.54    7.99  -2
  -9  -2   0   15.54    7.99   4
  -6   5   3   44.87    9.16  -1
  -3  -5   6   44.87    9.16   3
  -6   5   3   65.07    8.66  -1
  -3  -5   6   65.07    8.66   3
   1   1  10   -1.01    6.16  -2
 -10  -1  -1   -1.01    6.16   4
   1   1  10    5.65    8.04  -2
 -10  -1  -1    5.65    8.04   4
  -5   6   4   38.10    9.39  -1
  -4  -6   5   38.10    9.39   3
  -5   6   4   61.48   13.00  -1
  -4  -6   5   61.48   13.00   3
   2   0  11   13.18   12.79  -2
 -11   0  -2   13.18   12.79   4
   2   0  11  -13.49    9.21  -2
 -11   0  -2  -13.49    9.21   4
  -4   7   5   16.52   12.71  -1
  -5  -7   4   16.52   12.71   3
  -4   7   5   21.46   15.18  -1
  -5  -7   4   21.46   15.18   3
   3  -1  12    0.75   15.84  -2
 -12   1  -3    0.75   15.84   4
   3  -1  12   10.82   11.83  -2
 -12   1  -3   10.82   11.83   4
  -3   8   6   15.47   17.45  -1
  -6  -8   3   15.47   17.45   3
 -12  -2  -4   27.29   17.59  -1
  -6   8   2   27.29   17.59  -2
   4   2  12   27.29   17.59  -3
  -2  -8   6   27.29   17.59   4
 -11  -1  -3   35.99   13.92  -1
  -5   7   3   35.99   13.92  -2
   3   1  11   35.99   13.92  -3
  -3  -7   5   35.99   13.92   4
 -10   0  -2   61.82   13.25  -1
  -4   6   4   61.82   13.25  -2
   2   0  10   61.82   13.25  -3
  -4  -6   4   61.82   13.25   4
  -9   1  -1  167.75   30.60  -1
  -3   5   5  167.75   30.60  -2
   1  -1   9  167.75   30.60  -3
  -5  -5   3  167.75   30.60   4
  -9   1  -1  191.56   25.76  -1
  -3   5   5  191.56   25.76  -2
   1  -1   9  191.56   25.76  -3
  -5  -5   3  191.56   25.76   4
  -8   2   0  531.17   64.78  -1
  -2   4   6  531.17   64.78  -2
   0  -2   8  531.17   64.78  -3
  -6  -4   2  531.17   64.78   4
  -8   2   0  598.54   44.21  -1
  -2   4   6  598.54   44.21  -2
   0  -2   8  598.54   44.21  -3
  -6  -4   2  598.54   44.21   4
  -7   3   1   24.34    5.76  -1
  -1   3   7   24.34    5.76  -2
  -1  -3   7   24.34    5.76  -3
  -7  -3   1   24.34    5.76   4
  -7   3   1   24.07    5.88  -1
  -1   3   7   24.07    5.88  -2
  -1  -3   7   24.07    5.88  -3
  -7  -3   1   24.07    5.88   4
  -6   4   2  426.11   16.27  -1
   0   2   8  426.11   16.27  -2
  -2  -4   6  426.11   16.27  -3
  -8  -2   0  426.11   16.27   4
  -6   4   2  452.34   47.85  -1
   0   2   8  452.34   47.85  -2
  -2  -4   6  452.34   47.85  -3
  -8  -2   0  452.34   47.85   4
  -5   5   3   78.31   20.03  -1
   1   1   9   78.31   20.03  -2
  -3  -5   5   78.31   20.03  -3
  -9  -1  -1   78.31   20.03   4
  -5   5   3  105.07   17.21  -1
   1   1   9  105.07   17.21  -2
  -3  -5   5  105.07   17.21  -3
  -9  -1  -1  105.07   17.21   4
  -4   6   4   74.16   10.65  -1
   2   0  10   74.16   10.65  -2
  -4  -6   4   74.16   10.65  -3
 -10   0  -2   74.16   10.65   4
  -4   6   4   43.18   11.67  -1
   2   0  10   43.18   11.67  -2
  -4  -6   4   43.18   11.67  -3
 -10   0  -2   43.18   11.67   4
  -3   7   5   39.46   14.58  -1
   3  -1  11   39.46   14.58  -2
  -5  -7   3   39.46   14.58  -3
 -11   1  -3   39.46   14.58   4
  -3   7   5   16.91   10.62  -1
   3  -1  11   16.91   10.62  -2
  -5  -7   3   16.91   10.62  -3
 -11   1  -3   16.91   10.62   4
  -2   8   6   41.23   15.19  -1
   4  -2  12   41.23   15.19  -2
  -6  -8   2   41.23   15.19  -3
 -12   2  -4   41.23   15.19   4
  -2   8   6   52.41   14.27  -1
   4  -2  12   52.41   14.27  -2
  -6  -8   2   52.41   14.27  -3
 -12   2  -4   52.41   14.27   4
  -6   8   1   22.41   18.59  -2
  -1  -8   6   22.41   18.59   4
 -11  -2  -4   35.28   14.62  -1
   4   2  11   35.28   14.62   3
  -5   7   2   -3.60   13.96  -2
  -2  -7   5   -3.60   13.96   4
 -10  -1  -3    9.88   10.64  -1
   3   1  10    9.88   10.64   3
  -4   6   3   -5.52    9.57  -2
  -3  -6   4   -5.52    9.57   4
  -9   0  -2   -0.33    4.62  -1
   2   0   9   -0.33    4.62   3
  -9   0  -2   -8.27    8.48  -1
   2   0   9   -8.27    8.48   3
  -3   5   4   33.35    8.91  -2
  -4  -5   3   33.35    8.91   4
  -3   5   4   33.01    8.43  -2
  -4  -5   3   33.01    8.43   4
  -3   5   4   38.78    6.66  -2
  -4  -5   3   38.78    6.66   4
  -8   1  -1  100.31   17.65  -1
   1  -1   8  100.31   17.65   3
  -8   1  -1   57.40   14.65  -1
   1  -1   8   57.40   14.65   3
  -2   4   5   17.04    7.58  -2
  -5  -4   2   17.04    7.58   4
  -2   4   5   10.62    6.73  -2
  -5  -4   2   10.62    6.73   4
  -2   4   5    5.13    4.97  -2
  -5  -4   2    5.13    4.97   4
   7  -2   0   71.05   15.05  -1
   0   2  -7   71.05   15.05   3
  -7   2   0   94.83   14.97  -1
   0  -2   7   94.83   14.97   3
  -7   2   0  102.17   15.64  -1
   0  -2   7  102.17   15.64   3
  -7   2   0   56.62   14.86  -1
   0  -2   7   56.62   14.86   3
   1  -3  -6   20.29    5.76  -2
   6   3  -1   20.29    5.76   4
  -1   3   6   27.02    6.99  -2
  -6  -3   1   27.02    6.99   4
  -1   3   6   19.75    4.74  -2
  -6  -3   1   19.75    4.74   4
   6  -3  -1   46.65    5.22  -1
   1   3  -6   46.65    5.22   3
  -6   3   1   40.99    5.14  -1
  -1  -3   6   40.99    5.14   3
  -6   3   1   42.02    5.41  -1
  -1  -3   6   42.02    5.41   3
   0   2   7   38.50    6.84  -2
  -7  -2   0   38.50    6.84   4
   0   2   7   34.93   13.01  -2
  -7  -2   0   34.93   13.01   4
  -5   4   2   27.15    7.06  -1
  -2  -4   5   27.15    7.06   3
   1   1   8   22.76   10.63  -2
  -8  -1  -1   22.76   10.63   4
   1   1   8   16.71   10.59  -2
  -8  -1  -1   16.71   10.59   4
  -4   5   3   64.50    8.70  -1
  -3  -5   4   64.50    8.70   3
  -4   5   3   81.97   10.03  -1
  -3  -5   4   81.97   10.03   3
   2   0   9   -5.61    6.01  -2
  -9   0  -2   -5.61    6.01   4
   2   0   9    2.23    5.78  -2
  -9   0  -2    2.23    5.78   4
  -3   6   4   25.54    7.42  -1
  -4  -6   3   25.54    7.42   3
  -3   6   4   21.33    9.38  -1
  -4  -6   3   21.33    9.38   3
   3  -1  10    1.56    7.87  -2
 -10   1  -3    1.56    7.87   4
   3  -1  10    0.77   10.13  -2
 -10   1  -3    0.77   10.13   4
  -2   7   5   12.43   11.79  -1
  -5  -7   2   12.43   11.79   3
  -2   7   5   23.07   13.56  -1
  -5  -7   2   23.07   13.56   3
   4  -2  11   -2.06   13.23  -2
 -11   2  -4   -2.06   13.23   4
   4  -2  11    8.83   15.92  -2
 -11   2  -4    8.83   15.92   4
  -1   8   6   41.61   12.80  -1
  -6  -8   1   41.61   12.80   3
  -1   8   6   20.35   15.20  -1
  -6  -8   1   20.35   15.20   3
 -11  -3  -5   32.40   18.36  -1
  -6   8   0   32.40   18.36  -2
   5   3  11   32.40   18.36  -3
   0  -8   6   32.40   18.36   4
 -10  -2  -4   10.72   13.76  -1
  -5   7   1   10.72   13.76  -2
   4   2  10   10.72   13.76  -3
  -1  -7   5   10.72   13.76   4
  -9  -1  -3   98.09   16.31  -1
  -4   6   2   98.09   16.31  -2
   3   1   9   98.09   16.31  -3
  -2  -6   4   98.09   16.31   4
  -8   0  -2  324.21   24.83  -1
  -3   5   3  324.21   24.83  -2
   2   0   8  324.21   24.83  -3
  -3  -5   3  324.21   24.83   4
  -8   0  -2  347.68   47.60  -1
  -3   5   3  347.68   47.60  -2
   2   0   8  347.68   47.60  -3
  -3  -5   3  347.68   47.60   4
  -8   0  -2  349.12   43.46  -1
  -3   5   3  349.12   43.46  -2
   2   0   8  349.12   43.46  -3
  -3  -5   3  349.12   43.46   4
  -7   1  -1  231.88   16.67  -1
  -2   4   4  231.88   16.67  -2
   1  -1   7  231.88   16.67  -3
  -4  -4   2  231.88   16.67   4
  -7   1  -1  286.08   26.68  -1
  -2   4   4  286.08   26.68  -2
   1  -1   7  286.08   26.68  -3
  -4  -4   2  286.08   26.68   4
   6  -2   0  161.37   10.38  -1
   1  -3  -5  161.37   10.38  -2
   0   2  -6  161.37   10.38  -3
   5   3  -1  161.37   10.38   4
  -6   2   0  153.71   19.53  -1
  -1   3   5  153.71   19.53  -2
   0  -2   6  153.71   19.53  -3
  -5  -3   1  153.71   19.53   4
  -6   2   0  174.66   17.70  -1
  -1   3   5  174.66   17.70  -2
   0  -2   6  174.66   17.70  -3
  -5  -3   1  174.66   17.70   4
  -6   2   0  134.19   16.19  -1
  -1   3   5  134.19   16.19  -2
   0  -2   6  134.19   16.19  -3
  -5  -3   1  134.19   16.19   4
   5  -3  -1  142.46   10.31  -1
   0  -2  -6  142.46   10.31  -2
   1   3  -5  142.46   10.31  -3
   6   2   0  142.46   10.31   4
  -5   3   1  142.63   10.97  -1
   0   2   6  142.63   10.97  -2
  -1  -3   5  142.63   10.97  -3
  -6  -2   0  142.63   10.97   4
  -5   3   1  141.94   13.45  -1
   0   2   6  141.94   13.45  -2
  -1  -3   5  141.94   13.45  -3
  -6  -2   0  141.94   13.45   4
  -4   4   2  307.88   13.31  -1
   1   1   7  307.88   13.31  -2
  -2  -4   4  307.88   13.31  -3
  -7  -1  -1  307.88   13.31   4
  -4   4   2  302.45   18.96  -1
   1   1   7  302.45   18.96  -2
  -2  -4   4  302.45   18.96  -3
  -7  -1  -1  302.45   18.96   4
  -3   5   3  178.50   31.97  -1
   2   0   8  178.50   31.97  -2
  -3  -5   3  178.50   31.97  -3
  -8   0  -2  178.50   31.97   4
  -3   5   3  175.58   28.97  -1
   2   0   8  175.58   28.97  -2
  -3  -5   3  175.58   28.97  -3
  -8   0  -2  175.58   28.97   4
  -2   6   4  177.56   12.21  -1
   3  -1   9  177.56   12.21  -2
  -4  -6   2  177.56   12.21  -3
  -9   1  -3  177.56   12.21   4
  -2   6   4  157.88   12.35  -1
   3  -1   9  157.88   12.35  -2
  -4  -6   2  157.88   12.35  -3
  -9   1  -3  157.88   12.35   4
  -1   7   5   25.92   10.66  -1
   4  -2  10   25.92   10.66  -2
  -5  -7   1   25.92   10.66  -3
 -10   2  -4   25.92   10.66   4
  -1   7   5    2.51   13.84  -1
   4  -2  10    2.51   13.84  -2
  -5  -7   1    2.51   13.84  -3
 -10   2  -4    2.51   13.84   4
   0   8   6   34.78   17.76  -1
   5  -3  11   34.78   17.76  -2
  -6  -8   0   34.78   17.76  -3
 -11   3  -5   34.78   17.76   4
   0   8   6   21.75   19.04  -1
   5  -3  11   21.75   19.04  -2
  -6  -8   0   21.75   19.04  -3
 -11   3  -5   21.75   19.04   4
  -6   8  -1   32.79   18.94  -2
   1  -8   6   32.79   18.94   4
 -10  -3  -5   19.96   16.60  -1
   5   3  10   19.96   16.60   3
  -5   7   0    6.06   11.46  -2
   0  -7   5    6.06   11.46   4
  -9  -2  -4    3.78   10.77  -1
   4   2   9    3.78   10.77   3
  -4   6   1    5.77    8.95  -2
  -1  -6   4    5.77    8.95   4
  -8  -1  -3    5.74    7.58  -1
   3   1   8    5.74    7.58   3
  -3   5   2   52.12    3.84  -2
  -2  -5   3   52.12    3.84   4
  -3   5   2   43.43    7.87  -2
  -2  -5   3   43.43    7.87   4
  -3   5   2   45.85    3.24  -2
  -2  -5   3   45.85    3.24   4
  -7   0  -2    1.34    2.68  -1
   2   0   7    1.34    2.68   3
  -7   0  -2   -3.30    5.36  -1
   2   0   7   -3.30    5.36   3
  -7   0  -2   -3.51    3.19  -1
   2   0   7   -3.51    3.19   3
  -2   4   3   14.09    4.98  -2
  -3  -4   2   14.09    4.98   4
  -2   4   3    7.65    3.96  -2
  -3  -4   2    7.65    3.96   4
   6  -1   1  268.75   52.79  -1
  -1   1  -6  268.75   52.79   3
  -6   1  -1  281.40   51.80  -1
   1  -1   6  281.40   51.80   3
  -6   1  -1  298.36   64.87  -1
   1  -1   6  298.36   64.87   3
   1  -3  -4  149.30   14.77  -2
   4   3  -1  149.30   14.77   4
  -1   3   4  154.71    7.94  -2
  -4  -3   1  154.71    7.94   4
  -1   3   4  154.01   17.13  -2
  -4  -3   1  154.01   17.13   4
  -1   3   4  150.75   15.01  -2
  -4  -3   1  150.75   15.01   4
   5  -2   0    3.51    2.90  -1
   0   2  -5    3.51    2.90   3
  -5   2   0    6.90    4.99  -1
   0  -2   5    6.90    4.99   3
  -5   2   0    0.96    3.71  -1
   0  -2   5    0.96    3.71   3
  -5   2   0    8.88    3.12  -1
   0  -2   5    8.88    3.12   3
   0  -2  -5   11.46    4.99  -2
   5   2   0   11.46    4.99   4
   0  -2  -5    6.38    2.70  -2
   5   2   0    6.38    2.70   4
   0   2   5    0.07    2.69  -2
  -5  -2   0    0.07    2.69   4
   0   2   5    9.37    5.20  -2
  -5  -2   0    9.37    5.20   4
   0   2   5   10.16    5.10  -2
  -5  -2   0   10.16    5.10   4
   4  -3  -1  280.14   14.26  -1
   1   3  -4  280.14   14.26   3
   4  -3  -1  284.66   13.91  -1
   1   3  -4  284.66   13.91   3
  -4   3   1  286.74   13.57  -1
  -1  -3   4  286.74   13.57   3
  -4   3   1  258.40   23.41  -1
  -1  -3   4  258.40   23.41   3
  -4   3   1  281.67   10.86  -1
  -1  -3   4  281.67   10.86   3
   1   1   6  168.22   39.55  -2
  -6  -1  -1  168.22   39.55   4
  -3   4   2   38.46    6.03  -1
  -2  -4   3   38.46    6.03   3
  -3   4   2   27.58    5.58  -1
  -2  -4   3   27.58    5.58   3
   2   0   7   -5.13    4.93  -2
  -7   0  -2   -5.13    4.93   4
   2   0   7   -8.76    5.03  -2
  -7   0  -2   -8.76    5.03   4
   2  -5  -3   71.76    2.31  -1
   3   5  -2   71.76    2.31   3
   2  -5  -3   57.29    2.33  -1
   3   5  -2   57.29    2.33   3
  -2   5   3   84.94    7.49  -1
  -3  -5   2   84.94    7.49   3
  -2   5   3   72.08    7.17  -1
  -3  -5   2   72.08    7.17   3
  -3   1  -8    5.70    2.84  -2
   8  -1   3    5.70    2.84   4
   3  -1   8   11.34    6.69  -2
  -8   1  -3   11.34    6.69   4
   3  -1   8    5.24    7.77  -2
  -8   1  -3    5.24    7.77   4
   1  -6  -4    0.14    3.79  -1
   4   6  -1    0.14    3.79   3
  -1   6   4   10.08    7.35  -1
  -4  -6   1   10.08    7.35   3
  -1   6   4   20.65    9.32  -1
  -4  -6   1   20.65    9.32   3
   4  -2   9   11.19    9.38  -2
  -9   2  -4   11.19    9.38   4
   4  -2   9   19.17   10.84  -2
  -9   2  -4   19.17   10.84   4
   0   7   5   21.16   13.72  -1
  -5  -7   0   21.16   13.72   3
   0   7   5    6.74    9.47  -1
  -5  -7   0    6.74    9.47   3
   5  -3  10  -18.58   12.11  -2
 -10   3  -5  -18.58   12.11   4
   5  -3  10   15.74   16.34  -2
 -10   3  -5   15.74   16.34   4
   1   8   6   52.79   19.46  -1
  -6  -8  -1   52.79   19.46   3
   1   8   6   80.25   17.30  -1
  -6  -8  -1   80.25   17.30   3
 -10  -4  -6   10.04   19.07  -1
  -6   8  -2   10.04   19.07  -2
   6   4  10   10.04   19.07  -3
   2  -8   6   10.04   19.07   4
  -9  -3  -5   13.73   11.92  -1
  -5   7  -1   13.73   11.92  -2
   5   3   9   13.73   11.92  -3
   1  -7   5   13.73   11.92   4
  -8  -2  -4  223.15   18.33  -1
  -4   6   0  223.15   18.33  -2
   4   2   8  223.15   18.33  -3
   0  -6   4  223.15   18.33   4
  -7  -1  -3  167.35   16.37  -1
  -3   5   1  167.35   16.37  -2
   3   1   7  167.35   16.37  -3
  -1  -5   3  167.35   16.37   4
  -6   0  -2   79.78    5.49  -1
  -2   4   2   79.78    5.49  -2
   2   0   6   79.78    5.49  -3
  -2  -4   2   79.78    5.49   4
  -6   0  -2   82.41    7.07  -1
  -2   4   2   82.41    7.07  -2
   2   0   6   82.41    7.07  -3
  -2  -4   2   82.41    7.07   4
  -6   0  -2   73.96    4.37  -1
  -2   4   2   73.96    4.37  -2
   2   0   6   73.96    4.37  -3
  -2  -4   2   73.96    4.37   4
   5  -1   1   78.45    8.09  -1
   1  -3  -3   78.45    8.09  -2
  -1   1  -5   78.45    8.09  -3
   3   3  -1   78.45    8.09   4
  -5   1  -1   94.98    9.88  -1
  -1   3   3   94.98    9.88  -2
   1  -1   5   94.98    9.88  -3
  -3  -3   1   94.98    9.88   4
  -5   1  -1   93.81    8.68  -1
  -1   3   3   93.81    8.68  -2
   1  -1   5   93.81    8.68  -3
  -3  -3   1   93.81    8.68   4
   4  -2   0 7083.26  169.01  -1
   0  -2  -4 7083.26  169.01  -2
   0   2  -4 7083.26  169.01  -3
   4   2   0 7083.26  169.01   4
  -4   2   0 7459.99  496.95  -1
   0   2   4 7459.99  496.95  -2
   0  -2   4 7459.99  496.95  -3
  -4  -2   0 7459.99  496.95   4
  -4   2   0 7347.38  241.74  -1
   0   2   4 7347.38  241.74  -2
   0  -2   4 7347.38  241.74  -3
  -4  -2   0 7347.38  241.74   4
  -4   2   0 7514.16  394.58  -1
   0   2   4 7514.16  394.58  -2
   0  -2   4 7514.16  394.58  -3
  -4  -2   0 7514.16  394.58   4
   3  -3  -1  167.78    8.04  -1
  -1  -1  -5  167.78    8.04  -2
   1   3  -3  167.78    8.04  -3
   5   1   1  167.78    8.04   4
   3  -3  -1  174.54   10.13  -1
  -1  -1  -5  174.54   10.13  -2
   1   3  -3  174.54   10.13  -3
   5   1   1  174.54   10.13   4
  -3   3   1  163.62   10.58  -1
   1   1   5  163.62   10.58  -2
  -1  -3   3  163.62   10.58  -3
  -5  -1  -1  163.62   10.58   4
  -3   3   1  163.09   18.12  -1
   1   1   5  163.09   18.12  -2
  -1  -3   3  163.09   18.12  -3
  -5  -1  -1  163.09   18.12   4
   2  -4  -2  126.36    4.35  -1
  -2   0  -6  126.36    4.35  -2
   2   4  -2  126.36    4.35  -3
   6   0   2  126.36    4.35   4
   2  -4  -2  132.79    3.62  -1
  -2   0  -6  132.79    3.62  -2
   2   4  -2  132.79    3.62  -3
   6   0   2  132.79    3.62   4
  -2   4   2  139.74    8.99  -1
   2   0   6  139.74    8.99  -2
  -2  -4   2  139.74    8.99  -3
  -6   0  -2  139.74    8.99   4
  -2   4   2  119.95    7.33  -1
   2   0   6  119.95    7.33  -2
  -2  -4   2  119.95    7.33  -3
  -6   0  -2  119.95    7.33   4
   1  -5  -3  128.04    8.90  -1
  -3   1  -7  128.04    8.90  -2
   3   5  -1  128.04    8.90  -3
   7  -1   3  128.04    8.90   4
  -1   5   3  103.85   18.28  -1
   3  -1   7  103.85   18.28  -2
  -3  -5   1  103.85   18.28  -3
  -7   1  -3  103.85   18.28   4
  -1   5   3  106.71   15.13  -1
   3  -1   7  106.71   15.13  -2
  -3  -5   1  106.71   15.13  -3
  -7   1  -3  106.71   15.13   4
   0  -6  -4  292.74   13.61  -1
  -4   2  -8  292.74   13.61  -2
   4   6   0  292.74   13.61  -3
   8  -2   4  292.74   13.61   4
   0   6   4  256.45   20.25  -1
   4  -2   8  256.45   20.25  -2
  -4  -6   0  256.45   20.25  -3
  -8   2  -4  256.45   20.25   4
   0   6   4  251.30   14.02  -1
   4  -2   8  251.30   14.02  -2
  -4  -6   0  251.30   14.02  -3
  -8   2  -4  251.30   14.02   4
   1   7   5    4.69   11.15  -1
   5  -3   9    4.69   11.15  -2
  -5  -7  -1    4.69   11.15  -3
  -9   3  -5    4.69   11.15   4
   1   7   5   19.55   12.94  -1
   5  -3   9   19.55   12.94  -2
  -5  -7  -1   19.55   12.94  -3
  -9   3  -5   19.55   12.94   4
   2   8   6   44.62   16.32  -1
   6  -4  10   44.62   16.32  -2
  -6  -8  -2   44.62   16.32  -3
 -10   4  -6   44.62   16.32   4
   2   8   6   46.25   19.15  -1
   6  -4  10   46.25   19.15  -2
  -6  -8  -2   46.25   19.15  -3
 -10   4  -6   46.25   19.15   4
  -6   8  -3   22.03   19.92  -2
   3  -8   6   22.03   19.92   4
  -9  -4  -6   10.92   16.02  -1
   6   4   9   10.92   16.02   3
  -5   7  -2   28.56   14.79  -2
   2  -7   5   28.56   14.79   4
  -8  -3  -5   -0.42   11.18  -1
   5   3   8   -0.42   11.18   3
  -4   6  -1   10.84    9.79  -2
   1  -6   4   10.84    9.79   4
  -7  -2  -4   67.93   11.55  -1
   4   2   7   67.93   11.55   3
  -3   5   0   32.62    7.51  -2
   0  -5   3   32.62    7.51   4
  -6  -1  -3   79.82   14.46  -1
   3   1   6   79.82   14.46   3
  -2   4   1  191.85   13.50  -2
  -1  -4   2  191.85   13.50   4
  -2   4   1  173.50    5.41  -2
  -1  -4   2  173.50    5.41   4
  -2   4   1  197.87    6.56  -2
  -1  -4   2  197.87    6.56   4
   5   0   2    6.29    4.71  -1
  -2   0  -5    6.29    4.71   3
  -5   0  -2    5.48    3.85  -1
   2   0   5    5.48    3.85   3
  -5   0  -2    2.20    4.77  -1
   2   0   5    2.20    4.77   3
   1  -3  -2  375.20   19.03  -2
   2   3  -1  375.20   19.03   4
  -1   3   2  374.11   20.60  -2
  -2  -3   1  374.11   20.60   4
  -1   3   2  339.06   23.76  -2
  -2  -3   1  339.06   23.76   4
   4  -1   1  360.61   48.74  -1
  -1   1  -4  360.61   48.74   3
  -4   1  -1  407.47   46.59  -1
   1  -1   4  407.47   46.59   3
  -4   1  -1  389.72   44.52  -1
   1  -1   4  389.72   44.52   3
   0  -2  -3  441.38   24.40  -2
   3   2   0  441.38   24.40   4
   0   2   3  465.42   25.71  -2
  -3  -2   0  465.42   25.71   4
   0   2   3  460.95   19.93  -2
  -3  -2   0  460.95   19.93   4
   0   2   3  445.03   32.57  -2
  -3  -2   0  445.03   32.57   4
   3  -2   0  656.35   24.17  -1
   0   2  -3  656.35   24.17   3
   3  -2   0  679.17   48.80  -1
   0   2  -3  679.17   48.80   3
  -3   2   0  686.26   36.28  -1
   0  -2   3  686.26   36.28   3
  -3   2   0  664.41   44.92  -1
   0  -2   3  664.41   44.92   3
  -3   2   0  683.80   30.88  -1
   0  -2   3  683.80   30.88   3
  -1  -1  -4  212.43   31.37  -2
   4   1   1  212.43   31.37   4
  -1  -1  -4  193.13   17.95  -2
   4   1   1  193.13   17.95   4
   1   1   4  209.17   18.29  -2
  -4  -1  -1  209.17   18.29   4
   1   1   4  168.76   41.03  -2
  -4  -1  -1  168.76   41.03   4
   1   1   4  222.55   31.11  -2
  -4  -1  -1  222.55   31.11   4
   2  -3  -1  619.30   26.47  -1
   1   3  -2  619.30   26.47   3
   2  -3  -1  626.62   44.07  -1
   1   3  -2  626.62   44.07   3
  -2   3   1  637.21   18.50  -1
  -1  -3   2  637.21   18.50   3
  -2   3   1  591.50   27.96  -1
  -1  -3   2  591.50   27.96   3
  -2   3   1  628.40   20.07  -1
  -1  -3   2  628.40   20.07   3
  -2   0  -5   -3.89    1.45  -2
   5   0   2   -3.89    1.45   4
  -2   0  -5    2.64    1.83  -2
   5   0   2    2.64    1.83   4
  -2   0  -5    2.46    4.49  -2
   5   0   2    2.46    4.49   4
   2   0   5   -1.07    4.08  -2
  -5   0  -2   -1.07    4.08   4
   2   0   5    5.50    5.80  -2
  -5   0  -2    5.50    5.80   4
   2   0   5   -5.51    3.55  -2
  -5   0  -2   -5.51    3.55   4
   1  -4  -2  326.02   12.81  -1
   2   4  -1  326.02   12.81   3
   1  -4  -2  291.82   23.77  -1
   2   4  -1  291.82   23.77   3
   1  -4  -2  321.69   12.22  -1
   2   4  -1  321.69   12.22   3
  -1   4   2  322.20   18.49  -1
  -2  -4   1  322.20   18.49   3
  -1   4   2  312.18   16.01  -1
  -2  -4   1  312.18   16.01   3
  -1   4   2  314.26   25.56  -1
  -2  -4   1  314.26   25.56   3
  -3   1  -6   35.08    7.08  -2
   6  -1   3   35.08    7.08   4
   3  -1   6   29.85    8.95  -2
  -6   1  -3   29.85    8.95   4
   0  -5  -3   80.32    6.01  -1
   3   5   0   80.32    6.01   3
   0   5   3   88.53    9.39  -1
  -3  -5   0   88.53    9.39   3
   0   5   3   73.60    8.03  -1
  -3  -5   0   73.60    8.03   3
   4  -2   7   24.13    8.85  -2
  -7   2  -4   24.13    8.85   4
   4  -2   7   31.39    8.84  -2
  -7   2  -4   31.39    8.84   4
  -1  -6  -4    3.57    5.82  -1
   4   6   1    3.57    5.82   3
   1   6   4   10.75    7.93  -1
  -4  -6  -1   10.75    7.93   3
   1   6   4   10.34    6.69  -1
  -4  -6  -1   10.34    6.69   3
  -5   3  -8   19.16    8.33  -2
   8  -3   5   19.16    8.33   4
   5  -3   8    9.20   11.53  -2
  -8   3  -5    9.20   11.53   4
   5  -3   8    8.27    9.88  -2
  -8   3  -5    8.27    9.88   4
  -2  -7  -5   27.23    9.88  -1
   5   7   2   27.23    9.88   3
   2   7   5   27.81   11.03  -1
  -5  -7  -2   27.81   11.03   3
   2   7   5    8.83   12.75  -1
  -5  -7  -2    8.83   12.75   3
   6  -4   9    3.00   15.16  -2
  -9   4  -6    3.00   15.16   4
   6  -4   9    9.50   13.02  -2
  -9   4  -6    9.50   13.02   4
   3   8   6    3.04   16.32  -1
  -6  -8  -3    3.04   16.32   3
   3   8   6    1.58   15.02  -1
  -6  -8  -3    1.58   15.02   3
  -9  -5  -7  -27.86   17.09  -1
  -6   8  -4  -27.86   17.09  -2
   7   5   9  -27.86   17.09  -3
   4  -8   6  -27.86   17.09   4
  -8  -4  -6   27.71   13.77  -1
  -5   7  -3   27.71   13.77  -2
   6   4   8   27.71   13.77  -3
   3  -7   5   27.71   13.77   4
  -7  -3  -5  109.69   14.64  -1
  -4   6  -2  109.69   14.64  -2
   5   3   7  109.69   14.64  -3
   2  -6   4  109.69   14.64   4
  -6  -2  -4   29.23    7.38  -1
  -3   5  -1   29.23    7.38  -2
   4   2   6   29.23    7.38  -3
   1  -5   3   29.23    7.38   4
  -5  -1  -3 1088.82  100.95  -1
  -2   4   0 1088.82  100.95  -2
   3   1   5 1088.82  100.95  -3
   0  -4   2 1088.82  100.95   4
  -5  -1  -3  983.16  100.84  -1
  -2   4   0  983.16  100.84  -2
   3   1   5  983.16  100.84  -3
   0  -4   2  983.16  100.84   4
   4   0   2 1183.55   54.30  -1
   1  -3  -1 1183.55   54.30  -2
  -2   0  -4 1183.55   54.30  -3
   1   3  -1 1183.55   54.30   4
  -4   0  -2 1211.13   24.05  -1
  -1   3   1 1211.13   24.05  -2
   2   0   4 1211.13   24.05  -3
  -1  -3   1 1211.13   24.05   4
  -4   0  -2 1147.49   79.75  -1
  -1   3   1 1147.49   79.75  -2
   2   0   4 1147.49   79.75  -3
  -1  -3   1 1147.49   79.75   4
   3  -1   1  938.01   59.50  -1
   0  -2  -2  938.01   59.50  -2
  -1   1  -3  938.01   59.50  -3
   2   2   0  938.01   59.50   4
  -3   1  -1  993.22   23.93  -1
   0   2   2  993.22   23.93  -2
   1  -1   3  993.22   23.93  -3
  -2  -2   0  993.22   23.93   4
  -3   1  -1  943.92   45.72  -1
   0   2   2  943.92   45.72  -2
   1  -1   3  943.92   45.72  -3
  -2  -2   0  943.92   45.72   4
   2  -2   0  907.74   47.38  -1
  -1  -1  -3  907.74   47.38  -2
   0   2  -2  907.74   47.38  -3
   3   1   1  907.74   47.38   4
   2  -2   0  955.23   36.85  -1
  -1  -1  -3  955.23   36.85  -2
   0   2  -2  955.23   36.85  -3
   3   1   1  955.23   36.85   4
   2  -2   0  962.75   43.04  -1
  -1  -1  -3  962.75   43.04  -2
   0   2  -2  962.75   43.04  -3
   3   1   1  962.75   43.04   4
  -2   2   0  976.06   40.21  -1
   1   1   3  976.06   40.21  -2
   0  -2   2  976.06   40.21  -3
  -3  -1  -1  976.06   40.21   4
  -2   2   0  999.06   20.59  -1
   1   1   3  999.06   20.59  -2
   0  -2   2  999.06   20.59  -3
  -3  -1  -1  999.06   20.59   4
  -2   2   0  938.35   60.43  -1
   1   1   3  938.35   60.43  -2
   0  -2   2  938.35   60.43  -3
  -3  -1  -1  938.35   60.43   4
   1  -3  -1 1151.88   45.70  -1
  -2   0  -4 1151.88   45.70  -2
   1   3  -1 1151.88   45.70  -3
   4   0   2 1151.88   45.70   4
   1  -3  -1 1198.72   98.07  -1
  -2   0  -4 1198.72   98.07  -2
   1   3  -1 1198.72   98.07  -3
   4   0   2 1198.72   98.07   4
  -1   3   1 1157.97   21.03  -1
   2   0   4 1157.97   21.03  -2
  -1  -3   1 1157.97   21.03  -3
  -4   0  -2 1157.97   21.03   4
  -1   3   1 1165.61   57.36  -1
   2   0   4 1165.61   57.36  -2
  -1  -3   1 1165.61   57.36  -3
  -4   0  -2 1165.61   57.36   4
  -1   3   1 1154.18   53.57  -1
   2   0   4 1154.18   53.57  -2
  -1  -3   1 1154.18   53.57  -3
  -4   0  -2 1154.18   53.57   4
   0  -4  -2  835.26  118.44  -1
  -3   1  -5  835.26  118.44  -2
   2   4   0  835.26  118.44  -3
   5  -1   3  835.26  118.44   4
   0  -4  -2  882.45   67.21  -1
  -3   1  -5  882.45   67.21  -2
   2   4   0  882.45   67.21  -3
   5  -1   3  882.45   67.21   4
   0  -4  -2  858.55   62.57  -1
  -3   1  -5  858.55   62.57  -2
   2   4   0  858.55   62.57  -3
   5  -1   3  858.55   62.57   4
   0  -4  -2  780.45  139.90  -1
  -3   1  -5  780.45  139.90  -2
   2   4   0  780.45  139.90  -3
   5  -1   3  780.45  139.90   4
   0   4   2  860.40   81.22  -1
   3  -1   5  860.40   81.22  -2
  -2  -4   0  860.40   81.22  -3
  -5   1  -3  860.40   81.22   4
   0   4   2  823.19  131.84  -1
   3  -1   5  823.19  131.84  -2
  -2  -4   0  823.19  131.84  -3
  -5   1  -3  823.19  131.84   4
   0   4   2  842.47   71.62  -1
   3  -1   5  842.47   71.62  -2
  -2  -4   0  842.47   71.62  -3
  -5   1  -3  842.47   71.62   4
  -1  -5  -3   49.92    5.21  -1
  -4   2  -6   49.92    5.21  -2
   3   5   1   49.92    5.21  -3
   6  -2   4   49.92    5.21   4
   1   5   3   40.27    7.77  -1
   4  -2   6   40.27    7.77  -2
  -3  -5  -1   40.27    7.77  -3
  -6   2  -4   40.27    7.77   4
   1   5   3   44.86    7.46  -1
   4  -2   6   44.86    7.46  -2
  -3  -5  -1   44.86    7.46  -3
  -6   2  -4   44.86    7.46   4
  -2  -6  -4   91.10   10.32  -1
  -5   3  -7   91.10   10.32  -2
   4   6   2   91.10   10.32  -3
   7  -3   5   91.10   10.32   4
   2   6   4   82.89   10.95  -1
   5  -3   7   82.89   10.95  -2
  -4  -6  -2   82.89   10.95  -3
  -7   3  -5   82.89   10.95   4
   2   6   4   70.63   13.58  -1
   5  -3   7   70.63   13.58  -2
  -4  -6  -2   70.63   13.58  -3
  -7   3  -5   70.63   13.58   4
  -3  -7  -5    5.62   12.05  -1
  -6   4  -8    5.62   12.05  -2
   5   7   3    5.62   12.05  -3
   8  -4   6    5.62   12.05   4
   3   7   5   20.09   14.07  -1
   6  -4   8   20.09   14.07  -2
  -5  -7  -3   20.09   14.07  -3
  -8   4  -6   20.09   14.07   4
   3   7   5   23.68   10.80  -1
   6  -4   8   23.68   10.80  -2
  -5  -7  -3   23.68   10.80  -3
  -8   4  -6   23.68   10.80   4
   4   8   6   -9.91   15.76  -1
   7  -5   9   -9.91   15.76  -2
  -6  -8  -4   -9.91   15.76  -3
  -9   5  -7   -9.91   15.76   4
  -8  -5  -7   21.47   14.52  -1
   7   5   8   21.47   14.52   3
  -5   7  -4  -28.90   13.45  -2
   4  -7   5  -28.90   13.45   4
  -7  -4  -6   26.55   11.51  -1
   6   4   7   26.55   11.51   3
  -4   6  -3   14.86   12.74  -2
   3  -6   4   14.86   12.74   4
  -6  -3  -5  250.74   27.17  -1
   5   3   6  250.74   27.17   3
  -3   5  -2  143.92   19.44  -2
   2  -5   3  143.92   19.44   4
  -5  -2  -4  103.31   12.29  -1
   4   2   5  103.31   12.29   3
  -2   4  -1   53.73    6.65  -2
   1  -4   2   53.73    6.65   4
  -2   4  -1   48.35    6.07  -2
   1  -4   2   48.35    6.07   4
   4   1   3  422.53  107.15  -1
  -3  -1  -4  422.53  107.15   3
  -4  -1  -3  475.13   57.90  -1
   3   1   4  475.13   57.90   3
  -4  -1  -3  510.93   64.66  -1
   3   1   4  510.93   64.66   3
  -4  -1  -3  472.67   84.74  -1
   3   1   4  472.67   84.74   3
   1  -3   0   29.51    6.01  -2
   0   3  -1   29.51    6.01   4
  -1   3   0   39.05    4.80  -2
   0  -3   1   39.05    4.80   4
  -1   3   0   34.11    4.95  -2
   0  -3   1   34.11    4.95   4
  -1   3   0   28.73    3.83  -2
   0  -3   1   28.73    3.83   4
   3   0   2   -3.99    3.78  -1
  -2   0  -3   -3.99    3.78   3
  -3   0  -2    1.08    0.98  -1
   2   0   3    1.08    0.98   3
  -3   0  -2    1.76    3.05  -1
   2   0   3    1.76    3.05   3
   0  -2  -1  493.48   31.56  -2
   1   2   0  493.48   31.56   4
   0  -2  -1  487.75   44.75  -2
   1   2   0  487.75   44.75   4
   0   2   1  498.72   20.43  -2
  -1  -2   0  498.72   20.43   4
   0   2   1  503.97   25.64  -2
  -1  -2   0  503.97   25.64   4
   2  -1   1  294.51   15.01  -1
  -1   1  -2  294.51   15.01   3
   2  -1   1  314.67   13.18  -1
  -1   1  -2  314.67   13.18   3
  -2   1  -1  309.04   16.68  -1
   1  -1   2  309.04   16.68   3
  -2   1  -1  323.60   13.38  -1
   1  -1   2  323.60   13.38   3
  -1  -1  -2  216.26   10.13  -2
   2   1   1  216.26   10.13   4
  -1  -1  -2  215.55    8.40  -2
   2   1   1  215.55    8.40   4
  -1  -1  -2  191.12   14.70  -2
   2   1   1  191.12   14.70   4
   1   1   2  205.10   10.04  -2
  -2  -1  -1  205.10   10.04   4
   1   1   2  209.17   12.21  -2
  -2  -1  -1  209.17   12.21   4
   1   1   2  214.81    6.71  -2
  -2  -1  -1  214.81    6.71   4
   1  -2   0  699.33   33.18  -1
   0   2  -1  699.33   33.18   3
   1  -2   0  714.13   26.61  -1
   0   2  -1  714.13   26.61   3
   1  -2   0  706.61   40.51  -1
   0   2  -1  706.61   40.51   3
  -1   2   0  695.66   51.07  -1
   0  -2   1  695.66   51.07   3
  -1   2   0  686.65   49.63  -1
   0  -2   1  686.65   49.63   3
  -1   2   0  686.14   42.99  -1
   0  -2   1  686.14   42.99   3
  -2   0  -3   -3.17    2.62  -2
   3   0   2   -3.17    2.62   4
  -2   0  -3    1.52    3.01  -2
   3   0   2    1.52    3.01   4
  -2   0  -3   -1.21    2.41  -2
   3   0   2   -1.21    2.41   4
   2   0   3   -5.30    2.49  -2
  -3   0  -2   -5.30    2.49   4
   2   0   3   -0.51    2.98  -2
  -3   0  -2   -0.51    2.98   4
   2   0   3    0.69    4.03  -2
  -3   0  -2    0.69    4.03   4
   0  -3  -1   57.23    5.38  -1
   1   3   0   57.23    5.38   3
   0  -3  -1   53.10    5.22  -1
   1   3   0   53.10    5.22   3
   0  -3  -1   58.10    4.95  -1
   1   3   0   58.10    4.95   3
   0  -3  -1   51.59    3.07  -1
   1   3   0   51.59    3.07   3
   0   3   1   54.54    4.92  -1
  -1  -3   0   54.54    4.92   3
   0   3   1   44.86    4.80  -1
  -1  -3   0   44.86    4.80   3
   0   3   1   50.54    6.55  -1
  -1  -3   0   50.54    6.55   3
  -3   1  -4  255.57   21.63  -2
   4  -1   3  255.57   21.63   4
  -3   1  -4  238.60   31.54  -2
   4  -1   3  238.60   31.54   4
  -3   1  -4  208.72   34.69  -2
   4  -1   3  208.72   34.69   4
  -3   1  -4  242.15   41.07  -2
   4  -1   3  242.15   41.07   4
   3  -1   4  213.24   34.66  -2
  -4   1  -3  213.24   34.66   4
   3  -1   4  203.58   32.82  -2
  -4   1  -3  203.58   32.82   4
   3  -1   4  241.68   42.26  -2
  -4   1  -3  241.68   42.26   4
  -1  -4  -2   77.36    9.39  -1
   2   4   1   77.36    9.39   3
  -1  -4  -2   83.55    6.45  -1
   2   4   1   83.55    6.45   3
  -1  -4  -2   75.10    6.75  -1
   2   4   1   75.10    6.75   3
  -1  -4  -2   66.36    8.24  -1
   2   4   1   66.36    8.24   3
   1   4   2   70.23    8.77  -1
  -2  -4  -1   70.23    8.77   3
   1   4   2   73.64    7.17  -1
  -2  -4  -1   73.64    7.17   3
   1   4   2   68.42    6.34  -1
  -2  -4  -1   68.42    6.34   3
  -4   2  -5   70.58    9.21  -2
   5  -2   4   70.58    9.21   4
  -4   2  -5   86.70    9.32  -2
   5  -2   4   86.70    9.32   4
   4  -2   5   48.28   11.97  -2
  -5   2  -4   48.28   11.97   4
   4  -2   5   64.73   13.66  -2
  -5   2  -4   64.73   13.66   4
  -2  -5  -3  253.33   17.73  -1
   3   5   2  253.33   17.73   3
  -2  -5  -3  255.27   23.79  -1
   3   5   2  255.27   23.79   3
   2   5   3  260.86   14.89  -1
  -3  -5  -2  260.86   14.89   3
   2   5   3  259.49   20.07  -1
  -3  -5  -2  259.49   20.07   3
  -5   3  -6  124.18   17.43  -2
   6  -3   5  124.18   17.43   4
   5  -3   6  101.35   24.20  -2
  -6   3  -5  101.35   24.20   4
   5  -3   6  105.19   21.01  -2
  -6   3  -5  105.19   21.01   4
  -3  -6  -4   25.22    7.56  -1
   4   6   3   25.22    7.56   3
   3   6   4   11.13    9.94  -1
  -4  -6  -3   11.13    9.94   3
   3   6   4   26.22    9.77  -1
  -4  -6  -3   26.22    9.77   3
  -6   4  -7   21.56   10.20  -2
   7  -4   6   21.56   10.20   4
   6  -4   7   17.26   11.64  -2
  -7   4  -6   17.26   11.64   4
   6  -4   7   10.68   11.69  -2
  -7   4  -6   10.68   11.69   4
  -4  -7  -5   30.91   13.34  -1
   5   7   4   30.91   13.34   3
   4   7   5   20.12    9.31  -1
  -5  -7  -4   20.12    9.31   3
   4   7   5   -1.66   13.98  -1
  -5  -7  -4   -1.66   13.98   3
  -7   5  -8   28.93   15.87  -2
   8  -5   7   28.93   15.87   4
   7  -5   8   10.20   18.04  -2
  -8   5  -7   10.20   18.04   4
   7  -5   8    0.78   13.96  -2
  -8   5  -7    0.78   13.96   4
  -7  -5  -7   14.71   15.57  -1
  -5   7  -5   14.71   15.57  -2
   7   5   7   14.71   15.57  -3
   5  -7   5   14.71   15.57   4
   6   4   6    9.59   10.26  -1
   4  -6   4    9.59   10.26  -2
  -6  -4  -6    9.59   10.26  -3
  -4   6  -4    9.59   10.26   4
  -6  -4  -6   23.05   13.13  -1
  -4   6  -4   23.05   13.13  -2
   6   4   6   23.05   13.13  -3
   4  -6   4   23.05   13.13   4
   5   3   5   20.87    7.59  -1
   3  -5   3   20.87    7.59  -2
  -5  -3  -5   20.87    7.59  -3
  -3   5  -3   20.87    7.59   4
   5   3   5   31.70    4.30  -1
   3  -5   3   31.70    4.30  -2
  -5  -3  -5   31.70    4.30  -3
  -3   5  -3   31.70    4.30   4
  -5  -3  -5   15.74    8.23  -1
  -3   5  -3   15.74    8.23  -2
   5   3   5   15.74    8.23  -3
   3  -5   3   15.74    8.23   4
   4   2   4 1488.79   91.08  -1
   2  -4   2 1488.79   91.08  -2
  -4  -2  -4 1488.79   91.08  -3
  -2   4  -2 1488.79   91.08   4
   4   2   4 1530.37   43.86  -1
   2  -4   2 1530.37   43.86  -2
  -4  -2  -4 1530.37   43.86  -3
  -2   4  -2 1530.37   43.86   4
  -4  -2  -4 1453.14  181.48  -1
  -2   4  -2 1453.14  181.48  -2
   4   2   4 1453.14  181.48  -3
   2  -4   2 1453.14  181.48   4
  -4  -2  -4 1551.79   88.21  -1
  -2   4  -2 1551.79   88.21  -2
   4   2   4 1551.79   88.21  -3
   2  -4   2 1551.79   88.21   4
   3   1   3  340.17   19.73  -1
   1  -3   1  340.17   19.73  -2
  -3  -1  -3  340.17   19.73  -3
  -1   3  -1  340.17   19.73   4
   3   1   3  320.95   11.49  -1
   1  -3   1  320.95   11.49  -2
  -3  -1  -3  320.95   11.49  -3
  -1   3  -1  320.95   11.49   4
   3   1   3  333.13    6.72  -1
   1  -3   1  333.13    6.72  -2
  -3  -1  -3  333.13    6.72  -3
  -1   3  -1  333.13    6.72   4
  -3  -1  -3  306.70   16.57  -1
  -1   3  -1  306.70   16.57  -2
   3   1   3  306.70   16.57  -3
   1  -3   1  306.70   16.57   4
  -3  -1  -3  336.55   20.34  -1
  -1   3  -1  336.55   20.34  -2
   3   1   3  336.55   20.34  -3
   1  -3   1  336.55   20.34   4
  -3  -1  -3  329.60   29.05  -1
  -1   3  -1  329.60   29.05  -2
   3   1   3  329.60   29.05  -3
   1  -3   1  329.60   29.05   4
   2   0   2 7778.59  346.74  -1
   0  -2   0 7778.59  346.74  -2
  -2   0  -2 7778.59  346.74  -3
   0   2   0 7778.59  346.74   4
   2   0   2 7280.51  206.12  -1
   0  -2   0 7280.51  206.12  -2
  -2   0  -2 7280.51  206.12  -3
   0   2   0 7280.51  206.12   4
  -2   0  -2 7488.24  232.21  -1
   0   2   0 7488.24  232.21  -2
   2   0   2 7488.24  232.21  -3
   0  -2   0 7488.24  232.21   4
  -2   0  -2 7839.94  244.54  -1
   0   2   0 7839.94  244.54  -2
   2   0   2 7839.94  244.54  -3
   0  -2   0 7839.94  244.54   4
   1  -1   1 3596.23  202.10  -1
  -1  -1  -1 3596.23  202.10  -2
  -1   1  -1 3596.23  202.10  -3
   1   1   1 3596.23  202.10   4
   1  -1   1 3446.82  126.47  -1
  -1  -1  -1 3446.82  126.47  -2
  -1   1  -1 3446.82  126.47  -3
   1   1   1 3446.82  126.47   4
  -1   1  -1 3410.60  119.17  -1
   1   1   1 3410.60  119.17  -2
   1  -1   1 3410.60  119.17  -3
  -1  -1  -1 3410.60  119.17   4
  -1   1  -1 3385.23  111.92  -1
   1   1   1 3385.23  111.92  -2
   1  -1   1 3385.23  111.92  -3
  -1  -1  -1 3385.23  111.92   4
  -1   1  -1 3523.14  142.88  -1
   1   1   1 3523.14  142.88  -2
   1  -1   1 3523.14  142.88  -3
  -1  -1  -1 3523.14  142.88   4
   0  -2   0 7150.77  269.78  -1
  -2   0  -2 7150.77  269.78  -2
   0   2   0 7150.77  269.78  -3
   2   0   2 7150.77  269.78   4
   0  -2   0 7395.63  227.01  -1
  -2   0  -2 7395.63  227.01  -2
   0   2   0 7395.63  227.01  -3
   2   0   2 7395.63  227.01   4
   0  -2   0 7414.45  298.15  -1
  -2   0  -2 7414.45  298.15  -2
   0   2   0 7414.45  298.15  -3
   2   0   2 7414.45  298.15   4
   0   2   0 7335.21  142.22  -1
   2   0   2 7335.21  142.22  -2
   0  -2   0 7335.21  142.22  -3
  -2   0  -2 7335.21  142.22   4
   0   2   0 7263.04  246.57  -1
   2   0   2 7263.04  246.57  -2
   0  -2   0 7263.04  246.57  -3
  -2   0  -2 7263.04  246.57   4
   0   2   0 7139.04  240.59  -1
   2   0   2 7139.04  240.59  -2
   0  -2   0 7139.04  240.59  -3
  -2   0  -2 7139.04  240.59   4
  -1  -3  -1  180.64   17.98  -1
  -3   1  -3  180.64   17.98  -2
   1   3   1  180.64   17.98  -3
   3  -1   3  180.64   17.98   4
  -1  -3  -1  202.54   13.58  -1
  -3   1  -3  202.54   13.58  -2
   1   3   1  202.54   13.58  -3
   3  -1   3  202.54   13.58   4
  -1  -3  -1  196.72   16.96  -1
  -3   1  -3  196.72   16.96  -2
   1   3   1  196.72   16.96  -3
   3  -1   3  196.72   16.96   4
  -1  -3  -1  188.70   14.98  -1
  -3   1  -3  188.70   14.98  -2
   1   3   1  188.70   14.98  -3
   3  -1   3  188.70   14.98   4
   1   3   1  168.09   17.60  -1
   3  -1   3  168.09   17.60  -2
  -1  -3  -1  168.09   17.60  -3
  -3   1  -3  168.09   17.60   4
   1   3   1  195.24   13.45  -1
   3  -1   3  195.24   13.45  -2
  -1  -3  -1  195.24   13.45  -3
  -3   1  -3  195.24   13.45   4
   1   3   1  163.74   17.13  -1
   3  -1   3  163.74   17.13  -2
  -1  -3  -1  163.74   17.13  -3
  -3   1  -3  163.74   17.13   4
  -2  -4  -2 1142.44  100.05  -1
  -4   2  -4 1142.44  100.05  -2
   2   4   2 1142.44  100.05  -3
   4  -2   4 1142.44  100.05   4
  -2  -4  -2 1228.14   44.89  -1
  -4   2  -4 1228.14   44.89  -2
   2   4   2 1228.14   44.89  -3
   4  -2   4 1228.14   44.89   4
  -2  -4  -2 1177.53   98.46  -1
  -4   2  -4 1177.53   98.46  -2
   2   4   2 1177.53   98.46  -3
   4  -2   4 1177.53   98.46   4
   2   4   2 1242.11   84.64  -1
   4  -2   4 1242.11   84.64  -2
  -2  -4  -2 1242.11   84.64  -3
  -4   2  -4 1242.11   84.64   4
   2   4   2 1127.97   86.09  -1
   4  -2   4 1127.97   86.09  -2
  -2  -4  -2 1127.97   86.09  -3
  -4   2  -4 1127.97   86.09   4
   2   4   2 1185.99  106.24  -1
   4  -2   4 1185.99  106.24  -2
  -2  -4  -2 1185.99  106.24  -3
  -4   2  -4 1185.99  106.24   4
  -3  -5  -3   36.93    7.39  -1
  -5   3  -5   36.93    7.39  -2
   3   5   3   36.93    7.39  -3
   5  -3   5   36.93    7.39   4
  -3  -5  -3   40.69    7.95  -1
  -5   3  -5   40.69    7.95  -2
   3   5   3   40.69    7.95  -3
   5  -3   5   40.69    7.95   4
   3   5   3   25.51    8.38  -1
   5  -3   5   25.51    8.38  -2
  -3  -5  -3   25.51    8.38  -3
  -5   3  -5   25.51    8.38   4
   3   5   3   39.81    8.77  -1
   5  -3   5   39.81    8.77  -2
  -3  -5  -3   39.81    8.77  -3
  -5   3  -5   39.81    8.77   4
  -4  -6  -4   17.47    9.48  -1
  -6   4  -6   17.47    9.48  -2
   4   6   4   17.47    9.48  -3
   6  -4   6   17.47    9.48   4
   4   6   4   -0.35    9.62  -1
   6  -4   6   -0.35    9.62  -2
  -4  -6  -4   -0.35    9.62  -3
  -6   4  -6   -0.35    9.62   4
   4   6   4   31.56   11.15  -1
   6  -4   6   31.56   11.15  -2
  -4  -6  -4   31.56   11.15  -3
  -6   4  -6   31.56   11.15   4
  -5  -7  -5    6.80   11.69  -1
  -7   5  -7    6.80   11.69  -2
   5   7   5    6.80   11.69  -3
   7  -5   7    6.80   11.69   4
   5   7   5    8.04   14.66  -1
   7  -5   7    8.04   14.66  -2
  -5  -7  -5    8.04   14.66  -3
  -7   5  -7    8.04   14.66   4
   5   7   5   -0.83   15.16  -1
   7  -5   7   -0.83   15.16  -2
  -5  -7  -5   -0.83   15.16  -3
  -7   5  -7   -0.83   15.16   4
   5  -7   6   15.53   15.05  -2
  -6   7  -5   15.53   15.05   4
  -5   7  -6    5.20   19.90  -2
   6  -7   5    5.20   19.90   4
   6   5   7   14.95   15.29  -1
  -7  -5  -6   14.95   15.29   3
  -6  -5  -7    5.38   11.26  -1
   7   5   6    5.38   11.26   3
   4  -6   5   10.33   11.10  -2
  -5   6  -4   10.33   11.10   4
  -4   6  -5   15.21    9.43  -2
   5  -6   4   15.21    9.43   4
   5   4   6    0.93    9.34  -1
  -6  -4  -5    0.93    9.34   3
   5   4   6   -9.95    8.52  -1
  -6  -4  -5   -9.95    8.52   3
  -5  -4  -6   -8.46    8.45  -1
   6   4   5   -8.46    8.45   3
   3  -5   4  133.95   12.02  -2
  -4   5  -3  133.95   12.02   4
   3  -5   4  118.89   16.23  -2
  -4   5  -3  118.89   16.23   4
   3  -5   4  111.83   10.64  -2
  -4   5  -3  111.83   10.64   4
  -3   5  -4  121.49   12.91  -2
   4  -5   3  121.49   12.91   4
   4   3   5  248.96   16.51  -1
  -5  -3  -4  248.96   16.51   3
   4   3   5  229.19   14.66  -1
  -5  -3  -4  229.19   14.66   3
   4   3   5  218.88   15.99  -1
  -5  -3  -4  218.88   15.99   3
  -4  -3  -5  237.03   24.28  -1
   5   3   4  237.03   24.28   3
   2  -4   3  222.43   16.70  -2
  -3   4  -2  222.43   16.70   4
   2  -4   3  216.84   18.27  -2
  -3   4  -2  216.84   18.27   4
   2  -4   3  252.95   15.54  -2
  -3   4  -2  252.95   15.54   4
  -2   4  -3  232.91   18.48  -2
   3  -4   2  232.91   18.48   4
  -2   4  -3  255.56   11.22  -2
   3  -4   2  255.56   11.22   4
   3   2   4  104.74    9.78  -1
  -4  -2  -3  104.74    9.78   3
   3   2   4  113.29   10.14  -1
  -4  -2  -3  113.29   10.14   3
   3   2   4   72.02   18.37  -1
  -4  -2  -3   72.02   18.37   3
   3   2   4  100.19   11.85  -1
  -4  -2  -3  100.19   11.85   3
  -3  -2  -4   88.53   12.41  -1
   4   2   3   88.53   12.41   3
  -3  -2  -4   89.14   16.84  -1
   4   2   3   89.14   16.84   3
  -3  -2  -4  100.10   11.40  -1
   4   2   3  100.10   11.40   3
   1  -3   2  513.73   29.76  -2
  -2   3  -1  513.73   29.76   4
   1  -3   2  530.20   24.29  -2
  -2   3  -1  530.20   24.29   4
   1  -3   2  532.13   27.81  -2
  -2   3  -1  532.13   27.81   4
   1  -3   2  538.67   41.51  -2
  -2   3  -1  538.67   41.51   4
  -1   3  -2  562.72   27.22  -2
   2  -3   1  562.72   27.22   4
  -1   3  -2  495.64   25.33  -2
   2  -3   1  495.64   25.33   4
  -1   3  -2  562.46   20.49  -2
   2  -3   1  562.46   20.49   4
   2   1   3  999.51   99.88  -1
  -3  -1  -2  999.51   99.88   3
   2   1   3  893.16   56.62  -1
  -3  -1  -2  893.16   56.62   3
   2   1   3  990.18   64.04  -1
  -3  -1  -2  990.18   64.04   3
  -2  -1  -3  995.58   98.47  -1
   3   1   2  995.58   98.47   3
  -2  -1  -3  952.21   78.93  -1
   3   1   2  952.21   78.93   3
  -2  -1  -3  953.47  106.08  -1
   3   1   2  953.47  106.08   3
   0  -2   1  490.96   27.05  -2
  -1   2   0  490.96   27.05   4
   0  -2   1  485.37   36.28  -2
  -1   2   0  485.37   36.28   4
   0  -2   1  517.06   20.58  -2
  -1   2   0  517.06   20.58   4
   0   2  -1  491.18   32.36  -2
   1  -2   0  491.18   32.36   4
   0   2  -1  513.47   38.63  -2
   1  -2   0  513.47   38.63   4
   0   2  -1  520.69   29.48  -2
   1  -2   0  520.69   29.48   4
   1   0   2    1.34    0.98  -1
  -2   0  -1    1.34    0.98   3
   1   0   2    1.74    2.18  -1
  -2   0  -1    1.74    2.18   3
  -1   0  -2    0.01    1.57  -1
   2   0   1    0.01    1.57   3
  -1   0  -2   -0.66    2.27  -1
   2   0   1   -0.66    2.27   3
  -1   0  -2    1.58    2.39  -1
   2   0   1    1.58    2.39   3
  -1  -1   0   -1.36    1.66  -2
   0   1   1   -1.36    1.66   4
  -1  -1   0   -1.60    1.64  -2
   0   1   1   -1.60    1.64   4
   1   1   0    0.10    1.37  -2
   0  -1  -1    0.10    1.37   4
   1   1   0   -4.02    1.86  -2
   0  -1  -1   -4.02    1.86   4
   0  -1   1   -2.49    0.88  -1
  -1   1   0   -2.49    0.88   3
   0  -1   1   -2.53    1.65  -1
  -1   1   0   -2.53    1.65   3
   0  -1   1   -0.85    1.45  -1
  -1   1   0   -0.85    1.45   3
   0  -1   1   -0.52    1.51  -1
  -1   1   0   -0.52    1.51   3
   0   1  -1   -1.21    1.54  -1
   1  -1   0   -1.21    1.54   3
   0   1  -1   -1.81    1.72  -1
   1  -1   0   -1.81    1.72   3
   0   1  -1   -2.53    1.43  -1
   1  -1   0   -2.53    1.43   3
   0   1  -1   -1.54    0.88  -1
   1  -1   0   -1.54    0.88   3
  -2   0  -1    1.02    1.92  -2
   1   0   2    1.02    1.92   4
  -2   0  -1   -1.09    2.05  -2
   1   0   2   -1.09    2.05   4
  -2   0  -1   -0.27    1.34  -2
   1   0   2   -0.27    1.34   4
   2   0   1    0.66    1.99  -2
  -1   0  -2    0.66    1.99   4
   2   0   1    1.83    1.31  -2
  -1   0  -2    1.83    1.31   4
   2   0   1    3.25    2.47  -2
  -1   0  -2    3.25    2.47   4
  -1  -2   0  722.00   44.43  -1
   0   2   1  722.00   44.43   3
  -1  -2   0  706.95   36.42  -1
   0   2   1  706.95   36.42   3
  -1  -2   0  724.78   50.20  -1
   0   2   1  724.78   50.20   3
   1   2   0  699.80   27.46  -1
   0  -2  -1  699.80   27.46   3
   1   2   0  691.45   23.08  -1
   0  -2  -1  691.45   23.08   3
   1   2   0  694.84   41.64  -1
   0  -2  -1  694.84   41.64   3
  -3   1  -2  491.83   41.79  -2
   2  -1   3  491.83   41.79   4
  -3   1  -2  507.96   45.26  -2
   2  -1   3  507.96   45.26   4
  -3   1  -2  478.48   20.83  -2
   2  -1   3  478.48   20.83   4
  -3   1  -2  495.44   57.96  -2
   2  -1   3  495.44   57.96   4
   3  -1   2  481.06   18.81  -2
  -2   1  -3  481.06   18.81   4
   3  -1   2  488.81   62.66  -2
  -2   1  -3  488.81   62.66   4
   3  -1   2  494.20   50.91  -2
  -2   1  -3  494.20   50.91   4
  -2  -3  -1  960.43   32.58  -1
   1   3   2  960.43   32.58   3
  -2  -3  -1  996.68   42.84  -1
   1   3   2  996.68   42.84   3
  -2  -3  -1  869.26   43.70  -1
   1   3   2  869.26   43.70   3
  -2  -3  -1  935.10   53.43  -1
   1   3   2  935.10   53.43   3
   2   3   1  887.95   64.14  -1
  -1  -3  -2  887.95   64.14   3
   2   3   1  949.08   33.49  -1
  -1  -3  -2  949.08   33.49   3
   2   3   1  876.68   32.55  -1
  -1  -3  -2  876.68   32.55   3
  -4   2  -3   52.29    7.92  -2
   3  -2   4   52.29    7.92   4
  -4   2  -3   37.83    8.13  -2
   3  -2   4   37.83    8.13   4
  -4   2  -3   38.83    8.80  -2
   3  -2   4   38.83    8.80   4
  -4   2  -3   49.51    5.57  -2
   3  -2   4   49.51    5.57   4
   4  -2   3   40.61    6.90  -2
  -3   2  -4   40.61    6.90   4
   4  -2   3   44.93    7.85  -2
  -3   2  -4   44.93    7.85   4
   4  -2   3   62.85    6.65  -2
  -3   2  -4   62.85    6.65   4
  -3  -4  -2  377.67   23.45  -1
   2   4   3  377.67   23.45   3
  -3  -4  -2  365.36   20.70  -1
   2   4   3  365.36   20.70   3
   3   4   2  382.85   18.17  -1
  -2  -4  -3  382.85   18.17   3
   3   4   2  362.76   23.64  -1
  -2  -4  -3  362.76   23.64   3
   3   4   2  393.60   22.62  -1
  -2  -4  -3  393.60   22.62   3
  -5   3  -4  139.15   12.15  -2
   4  -3   5  139.15   12.15   4
  -5   3  -4  109.12   18.07  -2
   4  -3   5  109.12   18.07   4
   5  -3   4   97.04   15.90  -2
  -4   3  -5   97.04   15.90   4
   5  -3   4   94.84   14.46  -2
  -4   3  -5   94.84   14.46   4
   5  -3   4  120.65   14.73  -2
  -4   3  -5  120.65   14.73   4
  -4  -5  -3  201.26   16.68  -1
   3   5   4  201.26   16.68   3
  -4  -5  -3  205.00   17.13  -1
   3   5   4  205.00   17.13   3
   4   5   3  230.75   17.89  -1
  -3  -5  -4  230.75   17.89   3
   4   5   3  220.27   18.13  -1
  -3  -5  -4  220.27   18.13   3
  -6   4  -5   -1.00    7.77  -2
   5  -4   6   -1.00    7.77   4
  -6   4  -5   -3.52    6.51  -2
   5  -4   6   -3.52    6.51   4
   6  -4   5    3.27    8.81  -2
  -5   4  -6    3.27    8.81   4
   6  -4   5   -1.02    8.73  -2
  -5   4  -6   -1.02    8.73   4
  -5  -6  -4   31.07    9.65  -1
   4   6   5   31.07    9.65   3
   5   6   4   31.02   10.90  -1
  -4  -6  -5   31.02   10.90   3
   5   6   4   43.95   12.19  -1
  -4  -6  -5   43.95   12.19   3
  -7   5  -6   -5.83   14.95  -2
   6  -5   7   -5.83   14.95   4
   7  -5   6   22.06   11.87  -2
  -6   5  -7   22.06   11.87   4
   7  -5   6  -23.10   12.63  -2
  -6   5  -7  -23.10   12.63   4
  -6  -7  -5   -5.61   14.30  -1
   5   7   6   -5.61   14.30   3
   6   7   5   21.17   16.44  -1
  -5  -7  -6   21.17   16.44   3
   6   7   5   25.53   16.76  -1
  -5  -7  -6   25.53   16.76   3
   6   6   8    7.01   17.10  -1
   5  -7   7    7.01   17.10  -2
  -8  -6  -6    7.01   17.10  -3
  -7   7  -5    7.01   17.10   4
  -6  -6  -8   51.38   19.95  -1
  -5   7  -7   51.38   19.95  -2
   8   6   6   51.38   19.95  -3
   7  -7   5   51.38   19.95   4
   5   5   7   21.78   11.73  -1
   4  -6   6   21.78   11.73  -2
  -7  -5  -5   21.78   11.73  -3
  -6   6  -4   21.78   11.73   4
   5   5   7   16.97   11.78  -1
   4  -6   6   16.97   11.78  -2
  -7  -5  -5   16.97   11.78  -3
  -6   6  -4   16.97   11.78   4
  -5  -5  -7   33.40   11.11  -1
  -4   6  -6   33.40   11.11  -2
   7   5   5   33.40   11.11  -3
   6  -6   4   33.40   11.11   4
   4   4   6   60.18   10.10  -1
   3  -5   5   60.18   10.10  -2
  -6  -4  -4   60.18   10.10  -3
  -5   5  -3   60.18   10.10   4
   4   4   6   47.49   10.97  -1
   3  -5   5   47.49   10.97  -2
  -6  -4  -4   47.49   10.97  -3
  -5   5  -3   47.49   10.97   4
  -4  -4  -6   53.56   10.62  -1
  -3   5  -5   53.56   10.62  -2
   6   4   4   53.56   10.62  -3
   5  -5   3   53.56   10.62   4
   3   3   5  166.77   13.26  -1
   2  -4   4  166.77   13.26  -2
  -5  -3  -3  166.77   13.26  -3
  -4   4  -2  166.77   13.26   4
   3   3   5  184.40   16.05  -1
   2  -4   4  184.40   16.05  -2
  -5  -3  -3  184.40   16.05  -3
  -4   4  -2  184.40   16.05   4
   3   3   5  180.08   12.42  -1
   2  -4   4  180.08   12.42  -2
  -5  -3  -3  180.08   12.42  -3
  -4   4  -2  180.08   12.42   4
  -3  -3  -5  166.62   15.26  -1
  -2   4  -4  166.62   15.26  -2
   5   3   3  166.62   15.26  -3
   4  -4   2  166.62   15.26   4
  -3  -3  -5  146.22   19.11  -1
  -2   4  -4  146.22   19.11  -2
   5   3   3  146.22   19.11  -3
   4  -4   2  146.22   19.11   4
   2   2   4   96.23    8.02  -1
   1  -3   3   96.23    8.02  -2
  -4  -2  -2   96.23    8.02  -3
  -3   3  -1   96.23    8.02   4
   2   2   4   95.58    7.84  -1
   1  -3   3   95.58    7.84  -2
  -4  -2  -2   95.58    7.84  -3
  -3   3  -1   95.58    7.84   4
   2   2   4  106.53    7.70  -1
   1  -3   3  106.53    7.70  -2
  -4  -2  -2  106.53    7.70  -3
  -3   3  -1  106.53    7.70   4
   2   2   4  104.42    6.38  -1
   1  -3   3  104.42    6.38  -2
  -4  -2  -2  104.42    6.38  -3
  -3   3  -1  104.42    6.38   4
  -2  -2  -4   92.96    9.28  -1
  -1   3  -3   92.96    9.28  -2
   4   2   2   92.96    9.28  -3
   3  -3   1   92.96    9.28   4
  -2  -2  -4   80.65    6.91  -1
  -1   3  -3   80.65    6.91  -2
   4   2   2   80.65    6.91  -3
   3  -3   1   80.65    6.91   4
  -2  -2  -4  100.24    7.37  -1
  -1   3  -3  100.24    7.37  -2
   4   2   2  100.24    7.37  -3
   3  -3   1  100.24    7.37   4
   1   1   3 1045.39   52.25  -1
   0  -2   2 1045.39   52.25  -2
  -3  -1  -1 1045.39   52.25  -3
  -2   2   0 1045.39   52.25   4
   1   1   3 1042.47   44.75  -1
   0  -2   2 1042.47   44.75  -2
  -3  -1  -1 1042.47   44.75  -3
  -2   2   0 1042.47   44.75   4
   1   1   3 1010.54   56.06  -1
   0  -2   2 1010.54   56.06  -2
  -3  -1  -1 1010.54   56.06  -3
  -2   2   0 1010.54   56.06   4
  -1  -1  -3 1021.87   60.78  -1
   0   2  -2 1021.87   60.78  -2
   3   1   1 1021.87   60.78  -3
   2  -2   0 1021.87   60.78   4
  -1  -1  -3 1013.28   68.08  -1
   0   2  -2 1013.28   68.08  -2
   3   1   1 1013.28   68.08  -3
   2  -2   0 1013.28   68.08   4
  -1  -1  -3 1050.31   79.50  -1
   0   2  -2 1050.31   79.50  -2
   3   1   1 1050.31   79.50  -3
   2  -2   0 1050.31   79.50   4
   0   0   2 9999.99  342.12  -1
  -1  -1   1 9999.99  342.12  -2
  -2   0   0 9999.99  342.12  -3
  -1   1   1 9999.99  342.12   4
   0   0   2 9175.41  392.68  -1
  -1  -1   1 9175.41  392.68  -2
  -2   0   0 9175.41  392.68  -3
  -1   1   1 9175.41  392.68   4
   0   0  -2 9547.83  350.68  -1
   1   1  -1 9547.83  350.68  -2
   2   0   0 9547.83  350.68  -3
   1  -1  -1 9547.83  350.68   4
   0   0  -2 9723.91  325.08  -1
   1   1  -1 9723.91  325.08  -2
   2   0   0 9723.91  325.08  -3
   1  -1  -1 9723.91  325.08   4
  -1  -1   1 9632.74  418.43  -1
  -2   0   0 9632.74  418.43  -2
  -1   1   1 9632.74  418.43  -3
   0   0   2 9632.74  418.43   4
  -1  -1   1 9455.62  420.89  -1
  -2   0   0 9455.62  420.89  -2
  -1   1   1 9455.62  420.89  -3
   0   0   2 9455.62  420.89   4
   1   1  -1 9370.40  375.54  -1
   2   0   0 9370.40  375.54  -2
   1  -1  -1 9370.40  375.54  -3
   0   0  -2 9370.40  375.54   4
   1   1  -1 9338.95  304.08  -1
   2   0   0 9338.95  304.08  -2
   1  -1  -1 9338.95  304.08  -3
   0   0  -2 9338.95  304.08   4
  -2  -2   0  907.64   52.00  -1
  -3   1  -1  907.64   52.00  -2
   0   2   2  907.64   52.00  -3
   1  -1   3  907.64   52.00   4
  -2  -2   0  897.57   52.89  -1
  -3   1  -1  897.57   52.89  -2
   0   2   2  897.57   52.89  -3
   1  -1   3  897.57   52.89   4
  -2  -2   0  888.52   40.13  -1
  -3   1  -1  888.52   40.13  -2
   0   2   2  888.52   40.13  -3
   1  -1   3  888.52   40.13   4
   2   2   0  883.96   42.54  -1
   3  -1   1  883.96   42.54  -2
   0  -2  -2  883.96   42.54  -3
  -1   1  -3  883.96   42.54   4
   2   2   0  896.03   28.40  -1
   3  -1   1  896.03   28.40  -2
   0  -2  -2  896.03   28.40  -3
  -1   1  -3  896.03   28.40   4
   2   2   0  907.45   28.86  -1
   3  -1   1  907.45   28.86  -2
   0  -2  -2  907.45   28.86  -3
  -1   1  -3  907.45   28.86   4
  -3  -3  -1   93.44    9.04  -1
  -4   2  -2   93.44    9.04  -2
   1   3   3   93.44    9.04  -3
   2  -2   4   93.44    9.04   4
  -3  -3  -1  114.89    7.23  -1
  -4   2  -2  114.89    7.23  -2
   1   3   3  114.89    7.23  -3
   2  -2   4  114.89    7.23   4
  -3  -3  -1   98.12   11.69  -1
  -4   2  -2   98.12   11.69  -2
   1   3   3   98.12   11.69  -3
   2  -2   4   98.12   11.69   4
  -3  -3  -1  101.23    5.99  -1
  -4   2  -2  101.23    5.99  -2
   1   3   3  101.23    5.99  -3
   2  -2   4  101.23    5.99   4
   3   3   1   89.18    7.80  -1
   4  -2   2   89.18    7.80  -2
  -1  -3  -3   89.18    7.80  -3
  -2   2  -4   89.18    7.80   4
   3   3   1   89.07    7.32  -1
   4  -2   2   89.07    7.32  -2
  -1  -3  -3   89.07    7.32  -3
  -2   2  -4   89.07    7.32   4
   3   3   1   92.06    6.72  -1
   4  -2   2   92.06    6.72  -2
  -1  -3  -3   92.06    6.72  -3
  -2   2  -4   92.06    6.72   4
  -4  -4  -2  206.62   14.94  -1
  -5   3  -3  206.62   14.94  -2
   2   4   4  206.62   14.94  -3
   3  -3   5  206.62   14.94   4
  -4  -4  -2  182.45   11.09  -1
  -5   3  -3  182.45   11.09  -2
   2   4   4  182.45   11.09  -3
   3  -3   5  182.45   11.09   4
   4   4   2  189.54   14.65  -1
   5  -3   3  189.54   14.65  -2
  -2  -4  -4  189.54   14.65  -3
  -3   3  -5  189.54   14.65   4
   4   4   2  158.79   13.00  -1
   5  -3   3  158.79   13.00  -2
  -2  -4  -4  158.79   13.00  -3
  -3   3  -5  158.79   13.00   4
   4   4   2  187.64   19.30  -1
   5  -3   3  187.64   19.30  -2
  -2  -4  -4  187.64   19.30  -3
  -3   3  -5  187.64   19.30   4
  -5  -5  -3   23.25   10.65  -1
  -6   4  -4   23.25   10.65  -2
   3   5   5   23.25   10.65  -3
   4  -4   6   23.25   10.65   4
  -5  -5  -3   41.94    8.51  -1
  -6   4  -4   41.94    8.51  -2
   3   5   5   41.94    8.51  -3
   4  -4   6   41.94    8.51   4
   5   5   3   19.99    6.96  -1
   6  -4   4   19.99    6.96  -2
  -3  -5  -5   19.99    6.96  -3
  -4   4  -6   19.99    6.96   4
   5   5   3    9.40    9.43  -1
   6  -4   4    9.40    9.43  -2
  -3  -5  -5    9.40    9.43  -3
  -4   4  -6    9.40    9.43   4
  -6  -6  -4    1.75   11.89  -1
  -7   5  -5    1.75   11.89  -2
   4   6   6    1.75   11.89  -3
   5  -5   7    1.75   11.89   4
   6   6   4   19.09   13.17  -1
   7  -5   5   19.09   13.17  -2
  -4  -6  -6   19.09   13.17  -3
  -5   5  -7   19.09   13.17   4
   6   6   4   16.89   13.52  -1
   7  -5   5   16.89   13.52  -2
  -4  -6  -6   16.89   13.52  -3
  -5   5  -7   16.89   13.52   4
  -7  -7  -5   -1.97   18.28  -1
  -8   6  -6   -1.97   18.28  -2
   5   7   7   -1.97   18.28  -3
   6  -6   8   -1.97   18.28   4
   7   7   5   31.60   17.95  -1
   8  -6   6   31.60   17.95  -2
  -5  -7  -7   31.60   17.95  -3
  -6   6  -8   31.60   17.95   4
   5   6   8    7.75   15.28  -1
  -8  -6  -5    7.75   15.28   3
   5   6   8    8.89    9.48  -1
  -8  -6  -5    8.89    9.48   3
  -5  -6  -8   13.50   15.99  -1
   8   6   5   13.50   15.99   3
   4  -6   7    4.55   13.38  -2
  -7   6  -4    4.55   13.38   4
   4  -6   7    7.79   12.84  -2
  -7   6  -4    7.79   12.84   4
  -4   6  -7   14.72   12.18  -2
   7  -6   4   14.72   12.18   4
   4   5   7   15.57    7.77  -1
  -7  -5  -4   15.57    7.77   3
   4   5   7   11.75    9.66  -1
  -7  -5  -4   11.75    9.66   3
  -4  -5  -7   19.06   10.20  -1
   7   5   4   19.06   10.20   3
   3  -5   6    9.16    8.48  -2
  -6   5  -3    9.16    8.48   4
   3  -5   6    2.92    9.47  -2
  -6   5  -3    2.92    9.47   4
  -3   5  -6   19.72    8.92  -2
   6  -5   3   19.72    8.92   4
   3   4   6   76.05   13.13  -1
  -6  -4  -3   76.05   13.13   3
   3   4   6  106.03   12.12  -1
  -6  -4  -3  106.03   12.12   3
   3   4   6   94.06   15.27  -1
  -6  -4  -3   94.06   15.27   3
  -3  -4  -6  108.13   13.18  -1
   6   4   3  108.13   13.18   3
   2  -4   5  223.34   17.85  -2
  -5   4  -2  223.34   17.85   4
   2  -4   5  202.40   25.43  -2
  -5   4  -2  202.40   25.43   4
   2  -4   5  213.52   20.68  -2
  -5   4  -2  213.52   20.68   4
  -2   4  -5  217.92   17.46  -2
   5  -4   2  217.92   17.46   4
   2   3   5   20.94    6.44  -1
  -5  -3  -2   20.94    6.44   3
   2   3   5   28.29    5.43  -1
  -5  -3  -2   28.29    5.43   3
   2   3   5   18.92    6.32  -1
  -5  -3  -2   18.92    6.32   3
   2   3   5   12.43    5.74  -1
  -5  -3  -2   12.43    5.74   3
  -2  -3  -5   26.65    6.78  -1
   5   3   2   26.65    6.78   3
  -2  -3  -5   22.82    6.37  -1
   5   3   2   22.82    6.37   3
   1  -3   4  179.01   17.22  -2
  -4   3  -1  179.01   17.22   4
   1  -3   4  189.94   10.22  -2
  -4   3  -1  189.94   10.22   4
   1  -3   4  173.04   13.63  -2
  -4   3  -1  173.04   13.63   4
   1  -3   4  185.30   10.02  -2
  -4   3  -1  185.30   10.02   4
  -1   3  -4  178.93   13.91  -2
   4  -3   1  178.93   13.91   4
  -1   3  -4  184.40   12.05  -2
   4  -3   1  184.40   12.05   4
  -1   3  -4  198.23   13.25  -2
   4  -3   1  198.23   13.25   4
   1   2   4   87.05    7.27  -1
  -4  -2  -1   87.05    7.27   3
   1   2   4   82.10    5.59  -1
  -4  -2  -1   82.10    5.59   3
   1   2   4  103.97    6.79  -1
  -4  -2  -1  103.97    6.79   3
  -1  -2  -4   61.85    7.53  -1
   4   2   1   61.85    7.53   3
  -1  -2  -4   82.56    6.09  -1
   4   2   1   82.56    6.09   3
  -1  -2  -4   76.52    8.37  -1
   4   2   1   76.52    8.37   3
   0  -2   3  443.86   27.54  -2
  -3   2   0  443.86   27.54   4
   0  -2   3  469.13   23.01  -2
  -3   2   0  469.13   23.01   4
   0  -2   3  427.70   23.52  -2
  -3   2   0  427.70   23.52   4
   0   2  -3  443.62   27.98  -2
   3  -2   0  443.62   27.98   4
   0   2  -3  436.99   16.06  -2
   3  -2   0  436.99   16.06   4
   0   2  -3  468.79   22.38  -2
   3  -2   0  468.79   22.38   4
   0   1   3  133.44    8.28  -1
  -3  -1   0  133.44    8.28   3
   0   1   3  131.20    9.30  -1
  -3  -1   0  131.20    9.30   3
   0   1   3  141.63    7.98  -1
  -3  -1   0  141.63    7.98   3
   0  -1  -3  122.50    9.79  -1
   3   1   0  122.50    9.79   3
   0  -1  -3  136.64    9.17  -1
   3   1   0  136.64    9.17   3
   0  -1  -3  138.51   13.05  -1
   3   1   0  138.51   13.05   3
  -1  -1   2  192.60    7.87  -2
  -2   1   1  192.60    7.87   4
  -1  -1   2  189.69   13.89  -2
  -2   1   1  189.69   13.89   4
   1   1  -2  200.63    6.03  -2
   2  -1  -1  200.63    6.03   4
   1   1  -2  200.99   13.17  -2
   2  -1  -1  200.99   13.17   4
   1   1  -2  178.99   12.23  -2
   2  -1  -1  178.99   12.23   4
  -1   0   2   -2.39    0.73  -1
  -2   0   1   -2.39    0.73   3
  -1   0   2    0.03    1.96  -1
  -2   0   1    0.03    1.96   3
  -1   0   2   -0.97    1.59  -1
  -2   0   1   -0.97    1.59   3
  -1   0   2   -0.33    2.33  -1
  -2   0   1   -0.33    2.33   3
   1   0  -2   -4.72    1.63  -1
   2   0  -1   -4.72    1.63   3
   1   0  -2   -0.95    1.76  -1
   2   0  -1   -0.95    1.76   3
  -2   0   1   -3.67    1.50  -2
  -1   0   2   -3.67    1.50   4
  -2   0   1   -0.67    1.76  -2
  -1   0   2   -0.67    1.76   4
  -2   0   1   -2.99    1.29  -2
  -1   0   2   -2.99    1.29   4
   2   0  -1   -0.81    2.50  -2
   1   0  -2   -0.81    2.50   4
   2   0  -1   -3.73    1.78  -2
   1   0  -2   -3.73    1.78   4
  -2  -1   1  276.29   16.04  -1
  -1   1   2  276.29   16.04   3
  -2  -1   1  273.03   17.05  -1
  -1   1   2  273.03   17.05   3
   2   1  -1  266.18   18.97  -1
   1  -1  -2  266.18   18.97   3
   2   1  -1  269.63   21.61  -1
   1  -1  -2  269.63   21.61   3
  -3   1   0   64.21    5.51  -2
   0  -1   3   64.21    5.51   4
  -3   1   0   58.00    4.41  -2
   0  -1   3   58.00    4.41   4
  -3   1   0   69.14    5.66  -2
   0  -1   3   69.14    5.66   4
   3  -1   0   60.78    4.18  -2
   0   1  -3   60.78    4.18   4
   3  -1   0   67.57    5.58  -2
   0   1  -3   67.57    5.58   4
  -3  -2   0  679.17   43.15  -1
   0   2   3  679.17   43.15   3
  -3  -2   0  714.72   36.48  -1
   0   2   3  714.72   36.48   3
  -3  -2   0  660.09   27.69  -1
   0   2   3  660.09   27.69   3
  -3  -2   0  667.03   33.48  -1
   0   2   3  667.03   33.48   3
   3   2   0  675.29   34.89  -1
   0  -2  -3  675.29   34.89   3
   3   2   0  674.30   27.89  -1
   0  -2  -3  674.30   27.89   3
  -4   2  -1   49.74    5.99  -2
   1  -2   4   49.74    5.99   4
  -4   2  -1   29.50    5.91  -2
   1  -2   4   29.50    5.91   4
  -4   2  -1   44.56    5.49  -2
   1  -2   4   44.56    5.49   4
  -4   2  -1   47.32    5.17  -2
   1  -2   4   47.32    5.17   4
   4  -2   1   35.56    4.41  -2
  -1   2  -4   35.56    4.41   4
   4  -2   1   51.12    5.91  -2
  -1   2  -4   51.12    5.91   4
   4  -2   1   43.06    4.87  -2
  -1   2  -4   43.06    4.87   4
  -4  -3  -1  341.90   17.14  -1
   1   3   4  341.90   17.14   3
  -4  -3  -1  295.40   34.72  -1
   1   3   4  295.40   34.72   3
  -4  -3  -1  292.89   18.97  -1
   1   3   4  292.89   18.97   3
  -4  -3  -1  314.67   18.85  -1
   1   3   4  314.67   18.85   3
   4   3   1  311.50   15.21  -1
  -1  -3  -4  311.50   15.21   3
   4   3   1  313.68   15.22  -1
  -1  -3  -4  313.68   15.22   3
   4   3   1  306.67   12.30  -1
  -1  -3  -4  306.67   12.30   3
  -5   3  -2    9.12    4.12  -2
   2  -3   5    9.12    4.12   4
  -5   3  -2    6.94    4.91  -2
   2  -3   5    6.94    4.91   4
  -5   3  -2    8.23   10.05  -2
   2  -3   5    8.23   10.05   4
   5  -3   2   17.65    7.22  -2
  -2   3  -5   17.65    7.22   4
   5  -3   2   17.00    5.39  -2
  -2   3  -5   17.00    5.39   4
   5  -3   2    7.67    5.68  -2
  -2   3  -5    7.67    5.68   4
  -5  -4  -2  279.70   20.22  -1
   2   4   5  279.70   20.22   3
  -5  -4  -2  278.77   28.79  -1
   2   4   5  278.77   28.79   3
   5   4   2  291.59   24.40  -1
  -2  -4  -5  291.59   24.40   3
   5   4   2  270.46   24.67  -1
  -2  -4  -5  270.46   24.67   3
   5   4   2  256.76   23.52  -1
  -2  -4  -5  256.76   23.52   3
  -6   4  -3   55.42   10.34  -2
   3  -4   6   55.42   10.34   4
  -6   4  -3   45.22    8.14  -2
   3  -4   6   45.22    8.14   4
   6  -4   3   23.70   10.20  -2
  -3   4  -6   23.70   10.20   4
   6  -4   3   68.48    9.46  -2
  -3   4  -6   68.48    9.46   4
  -6  -5  -3   16.36    9.51  -1
   3   5   6   16.36    9.51   3
  -6  -5  -3    9.96    7.42  -1
   3   5   6    9.96    7.42   3
   6   5   3   27.04   11.59  -1
  -3  -5  -6   27.04   11.59   3
  -7   5  -4    7.15    9.67  -2
   4  -5   7    7.15    9.67   4
   7  -5   4    5.53   11.45  -2
  -4   5  -7    5.53   11.45   4
  -7  -6  -4   -2.97   11.69  -1
   4   6   7   -2.97   11.69   3
   7   6   4    0.05    8.46  -1
  -4  -6  -7    0.05    8.46   3
  -8   6  -5   -9.79   14.60  -2
   5  -6   8   -9.79   14.60   4
   8  -6   5   26.03   12.83  -2
  -5   6  -8   26.03   12.83   4
   4   6   8   22.47   15.81  -1
   4  -6   8   22.47   15.81  -2
  -8  -6  -4   22.47   15.81  -3
  -8   6  -4   22.47   15.81   4
   4   6   8   46.72   15.77  -1
   4  -6   8   46.72   15.77  -2
  -8  -6  -4   46.72   15.77  -3
  -8   6  -4   46.72   15.77   4
  -4  -6  -8   47.29   13.55  -1
  -4   6  -8   47.29   13.55  -2
   8   6   4   47.29   13.55  -3
   8  -6   4   47.29   13.55   4
   3   5   7   -3.34   10.22  -1
   3  -5   7   -3.34   10.22  -2
  -7  -5  -3   -3.34   10.22  -3
  -7   5  -3   -3.34   10.22   4
   3   5   7    8.08    8.29  -1
   3  -5   7    8.08    8.29  -2
  -7  -5  -3    8.08    8.29  -3
  -7   5  -3    8.08    8.29   4
  -3  -5  -7    8.41    8.32  -1
  -3   5  -7    8.41    8.32  -2
   7   5   3    8.41    8.32  -3
   7  -5   3    8.41    8.32   4
   2   4   6   17.07    6.81  -1
   2  -4   6   17.07    6.81  -2
  -6  -4  -2   17.07    6.81  -3
  -6   4  -2   17.07    6.81   4
   2   4   6   35.59    9.12  -1
   2  -4   6   35.59    9.12  -2
  -6  -4  -2   35.59    9.12  -3
  -6   4  -2   35.59    9.12   4
  -2  -4  -6   31.19    7.72  -1
  -2   4  -6   31.19    7.72  -2
   6   4   2   31.19    7.72  -3
   6  -4   2   31.19    7.72   4
   1   3   5   -9.02    5.64  -1
   1  -3   5   -9.02    5.64  -2
  -5  -3  -1   -9.02    5.64  -3
  -5   3  -1   -9.02    5.64   4
   1   3   5    3.57    5.34  -1
   1  -3   5    3.57    5.34  -2
  -5  -3  -1    3.57    5.34  -3
  -5   3  -1    3.57    5.34   4
   1   3   5    2.78    6.23  -1
   1  -3   5    2.78    6.23  -2
  -5  -3  -1    2.78    6.23  -3
  -5   3  -1    2.78    6.23   4
   1   3   5    7.26    4.73  -1
   1  -3   5    7.26    4.73  -2
  -5  -3  -1    7.26    4.73  -3
  -5   3  -1    7.26    4.73   4
  -1  -3  -5   12.27    4.76  -1
  -1   3  -5   12.27    4.76  -2
   5   3   1   12.27    4.76  -3
   5  -3   1   12.27    4.76   4
  -1  -3  -5    4.69    4.63  -1
  -1   3  -5    4.69    4.63  -2
   5   3   1    4.69    4.63  -3
   5  -3   1    4.69    4.63   4
   0   2   4 7491.45  278.75  -1
   0  -2   4 7491.45  278.75  -2
  -4  -2   0 7491.45  278.75  -3
  -4   2   0 7491.45  278.75   4
   0   2   4 7519.79  407.28  -1
   0  -2   4 7519.79  407.28  -2
  -4  -2   0 7519.79  407.28  -3
  -4   2   0 7519.79  407.28   4
   0   2   4 7683.52  377.16  -1
   0  -2   4 7683.52  377.16  -2
  -4  -2   0 7683.52  377.16  -3
  -4   2   0 7683.52  377.16   4
   0  -2  -4 7601.39  404.79  -1
   0   2  -4 7601.39  404.79  -2
   4   2   0 7601.39  404.79  -3
   4  -2   0 7601.39  404.79   4
   0  -2  -4 7773.53  278.62  -1
   0   2  -4 7773.53  278.62  -2
   4   2   0 7773.53  278.62  -3
   4  -2   0 7773.53  278.62   4
   0  -2  -4 7330.35  225.62  -1
   0   2  -4 7330.35  225.62  -2
   4   2   0 7330.35  225.62  -3
   4  -2   0 7330.35  225.62   4
  -1   1   3  926.72   29.94  -1
  -1  -1   3  926.72   29.94  -2
  -3  -1   1  926.72   29.94  -3
  -3   1   1  926.72   29.94   4
  -1   1   3  936.92   37.12  -1
  -1  -1   3  936.92   37.12  -2
  -3  -1   1  936.92   37.12  -3
  -3   1   1  936.92   37.12   4
  -1   1   3  947.29   37.57  -1
  -1  -1   3  947.29   37.57  -2
  -3  -1   1  947.29   37.57  -3
  -3   1   1  947.29   37.57   4
   1  -1  -3  913.94   28.39  -1
   1   1  -3  913.94   28.39  -2
   3   1  -1  913.94   28.39  -3
   3  -1  -1  913.94   28.39   4
   1  -1  -3  909.37   35.98  -1
   1   1  -3  909.37   35.98  -2
   3   1  -1  909.37   35.98  -3
   3  -1  -1  909.37   35.98   4
  -2   0   2 1878.85   83.46  -1
  -2   0   2 1878.85   83.46  -2
  -2   0   2 1878.85   83.46  -3
  -2   0   2 1878.85   83.46   4
  -2   0   2 1942.22   84.66  -1
  -2   0   2 1942.22   84.66  -2
  -2   0   2 1942.22   84.66  -3
  -2   0   2 1942.22   84.66   4
  -2   0   2 1972.99   77.18  -1
  -2   0   2 1972.99   77.18  -2
  -2   0   2 1972.99   77.18  -3
  -2   0   2 1972.99   77.18   4
   2   0  -2 1970.49   72.67  -1
   2   0  -2 1970.49   72.67  -2
   2   0  -2 1970.49   72.67  -3
   2   0  -2 1970.49   72.67   4
  -3  -1   1  988.42   48.81  -1
  -3   1   1  988.42   48.81  -2
  -1   1   3  988.42   48.81  -3
  -1  -1   3  988.42   48.81   4
  -3  -1   1 1044.07   34.51  -1
  -3   1   1 1044.07   34.51  -2
  -1   1   3 1044.07   34.51  -3
  -1  -1   3 1044.07   34.51   4
   3   1  -1  971.54   47.99  -1
   3  -1  -1  971.54   47.99  -2
   1  -1  -3  971.54   47.99  -3
   1   1  -3  971.54   47.99   4
   3   1  -1 1008.29   47.12  -1
   3  -1  -1 1008.29   47.12  -2
   1  -1  -3 1008.29   47.12  -3
   1   1  -3 1008.29   47.12   4
  -4  -2   0 7088.61  275.31  -1
  -4   2   0 7088.61  275.31  -2
   0   2   4 7088.61  275.31  -3
   0  -2   4 7088.61  275.31   4
  -4  -2   0 7120.78  298.00  -1
  -4   2   0 7120.78  298.00  -2
   0   2   4 7120.78  298.00  -3
   0  -2   4 7120.78  298.00   4
  -4  -2   0 6850.11  278.19  -1
  -4   2   0 6850.11  278.19  -2
   0   2   4 6850.11  278.19  -3
   0  -2   4 6850.11  278.19   4
  -4  -2   0 7354.21  388.30  -1
  -4   2   0 7354.21  388.30  -2
   0   2   4 7354.21  388.30  -3
   0  -2   4 7354.21  388.30   4
   4   2   0 6822.79  269.68  -1
   4  -2   0 6822.79  269.68  -2
   0  -2  -4 6822.79  269.68  -3
   0   2  -4 6822.79  269.68   4
   4   2   0 7108.33  217.48  -1
   4  -2   0 7108.33  217.48  -2
   0  -2  -4 7108.33  217.48  -3
   0   2  -4 7108.33  217.48   4
  -5  -3  -1    6.86    5.11  -1
  -5   3  -1    6.86    5.11  -2
   1   3   5    6.86    5.11  -3
   1  -3   5    6.86    5.11   4
  -5  -3  -1   11.00    3.47  -1
  -5   3  -1   11.00    3.47  -2
   1   3   5   11.00    3.47  -3
   1  -3   5   11.00    3.47   4
  -5  -3  -1    0.57    5.62  -1
  -5   3  -1    0.57    5.62  -2
   1   3   5    0.57    5.62  -3
   1  -3   5    0.57    5.62   4
   5   3   1   10.24    4.26  -1
   5  -3   1   10.24    4.26  -2
  -1  -3  -5   10.24    4.26  -3
  -1   3  -5   10.24    4.26   4
   5   3   1    4.01    5.85  -1
   5  -3   1    4.01    5.85  -2
  -1  -3  -5    4.01    5.85  -3
  -1   3  -5    4.01    5.85   4
  -6  -4  -2   20.29    8.28  -1
  -6   4  -2   20.29    8.28  -2
   2   4   6   20.29    8.28  -3
   2  -4   6   20.29    8.28   4
  -6  -4  -2   24.38    5.23  -1
  -6   4  -2   24.38    5.23  -2
   2   4   6   24.38    5.23  -3
   2  -4   6   24.38    5.23   4
   6   4   2   28.46    9.53  -1
   6  -4   2   28.46    9.53  -2
  -2  -4  -6   28.46    9.53  -3
  -2   4  -6   28.46    9.53   4
   6   4   2   31.35    8.03  -1
   6  -4   2   31.35    8.03  -2
  -2  -4  -6   31.35    8.03  -3
  -2   4  -6   31.35    8.03   4
  -7  -5  -3   17.78   11.30  -1
  -7   5  -3   17.78   11.30  -2
   3   5   7   17.78   11.30  -3
   3  -5   7   17.78   11.30   4
  -7  -5  -3   11.88    9.07  -1
  -7   5  -3   11.88    9.07  -2
   3   5   7   11.88    9.07  -3
   3  -5   7   11.88    9.07   4
   7   5   3   28.74    9.37  -1
   7  -5   3   28.74    9.37  -2
  -3  -5  -7   28.74    9.37  -3
  -3   5  -7   28.74    9.37   4
  -8  -6  -4   15.63   15.54  -1
  -8   6  -4   15.63   15.54  -2
   4   6   8   15.63   15.54  -3
   4  -6   8   15.63   15.54   4
   8   6   4   -1.80   12.23  -1
   8  -6   4   -1.80   12.23  -2
  -4  -6  -8   -1.80   12.23  -3
  -4   6  -8   -1.80   12.23   4
   4  -6   9  -12.81   16.73  -2
  -9   6  -4  -12.81   16.73   4
   3   6   8   12.37   11.72  -1
  -8  -6  -3   12.37   11.72   3
   3   6   8   28.91   14.80  -1
  -8  -6  -3   28.91   14.80   3
  -3  -6  -8    8.46   13.55  -1
   8   6   3    8.46   13.55   3
   3  -5   8   29.66   11.16  -2
  -8   5  -3   29.66   11.16   4
   3  -5   8    1.80    7.92  -2
  -8   5  -3    1.80    7.92   4
  -3   5  -8    7.57    9.53  -2
   8  -5   3    7.57    9.53   4
   2   5   7  -12.25   10.91  -1
  -7  -5  -2  -12.25   10.91   3
   2   5   7   15.42    9.02  -1
  -7  -5  -2   15.42    9.02   3
  -2  -5  -7   -6.57    7.10  -1
   7   5   2   -6.57    7.10   3
   2  -4   7    8.71    8.97  -2
  -7   4  -2    8.71    8.97   4
   2  -4   7    4.93    6.50  -2
  -7   4  -2    4.93    6.50   4
  -2   4  -7   -4.68    7.06  -2
   7  -4   2   -4.68    7.06   4
   1   4   6   90.78   12.57  -1
  -6  -4  -1   90.78   12.57   3
   1   4   6  108.02   16.22  -1
  -6  -4  -1  108.02   16.22   3
   1   4   6   67.29   12.66  -1
  -6  -4  -1   67.29   12.66   3
  -1  -4  -6   76.13   14.49  -1
   6   4   1   76.13   14.49   3
  -1  -4  -6  100.09   10.91  -1
   6   4   1  100.09   10.91   3
   1  -3   6   17.25    5.56  -2
  -6   3  -1   17.25    5.56   4
   1  -3   6   24.79    7.46  -2
  -6   3  -1   24.79    7.46   4
   1  -3   6   12.92    5.25  -2
  -6   3  -1   12.92    5.25   4
   1  -3   6   24.47    6.76  -2
  -6   3  -1   24.47    6.76   4
  -1   3  -6    7.52    5.70  -2
   6  -3   1    7.52    5.70   4
  -1   3  -6   20.76    5.04  -2
   6  -3   1   20.76    5.04   4
   0   3   5   37.18    7.11  -1
  -5  -3   0   37.18    7.11   3
   0   3   5   30.35    3.95  -1
  -5  -3   0   30.35    3.95   3
   0   3   5   19.46    4.73  -1
  -5  -3   0   19.46    4.73   3
   0  -3  -5   28.58    4.21  -1
   5   3   0   28.58    4.21   3
   0  -3  -5   29.72    5.50  -1
   5   3   0   29.72    5.50   3
   0  -2   5    4.83    2.22  -2
  -5   2   0    4.83    2.22   4
   0  -2   5   -0.16    4.28  -2
  -5   2   0   -0.16    4.28   4
   0  -2   5   10.63    3.03  -2
  -5   2   0   10.63    3.03   4
   0   2  -5   -3.87    2.73  -2
   5  -2   0   -3.87    2.73   4
   0   2  -5    2.93    2.92  -2
   5  -2   0    2.93    2.92   4
   0   2  -5    2.42    4.42  -2
   5  -2   0    2.42    4.42   4
  -1   2   4   55.35    5.18  -1
  -4  -2   1   55.35    5.18   3
  -1   2   4   47.74    5.93  -1
  -4  -2   1   47.74    5.93   3
  -1   2   4   54.17    3.42  -1
  -4  -2   1   54.17    3.42   3
   1  -2  -4   51.86    6.79  -1
   4   2  -1   51.86    6.79   3
   1  -2  -4   56.95    4.38  -1
   4   2  -1   56.95    4.38   3
   1  -2  -4   56.27    4.57  -1
   4   2  -1   56.27    4.57   3
  -1  -1   4  122.92   12.55  -2
  -4   1   1  122.92   12.55   4
  -1  -1   4  119.15   17.05  -2
  -4   1   1  119.15   17.05   4
  -1  -1   4  124.39   14.52  -2
  -4   1   1  124.39   14.52   4
   1   1  -4  118.58    7.30  -2
   4  -1  -1  118.58    7.30   4
   1   1  -4  122.27   15.23  -2
   4  -1  -1  122.27   15.23   4
  -2   1   3  222.44   10.29  -1
  -3  -1   2  222.44   10.29   3
  -2   1   3  223.81    8.47  -1
  -3  -1   2  223.81    8.47   3
   2  -1  -3  234.24   18.46  -1
   3   1  -2  234.24   18.46   3
  -2   0   3    4.32    2.31  -2
  -3   0   2    4.32    2.31   4
   2   0  -3    3.64    2.89  -2
   3   0  -2    3.64    2.89   4
  -3   0   2   -4.24    3.22  -1
  -2   0   3   -4.24    3.22   3
  -3   0   2   -0.18    2.50  -1
  -2   0   3   -0.18    2.50   3
  -3   0   2   -1.24    1.93  -1
  -2   0   3   -1.24    1.93   3
   3   0  -2    0.81    2.39  -1
   2   0  -3    0.81    2.39   3
  -3   1   2  118.65    6.88  -2
  -2  -1   3  118.65    6.88   4
  -3   1   2  119.27    6.07  -2
  -2  -1   3  119.27    6.07   4
   3  -1  -2  128.44    5.85  -2
   2   1  -3  128.44    5.85   4
  -4  -1   1  213.51   15.16  -1
  -1   1   4  213.51   15.16   3
  -4  -1   1  249.56   17.97  -1
  -1   1   4  249.56   17.97   3
  -4  -1   1  233.14   15.01  -1
  -1   1   4  233.14   15.01   3
   4   1  -1  231.71   19.69  -1
   1  -1  -4  231.71   19.69   3
   4   1  -1  249.31   16.79  -1
   1  -1  -4  249.31   16.79   3
  -4   2   1   46.01    5.85  -2
  -1  -2   4   46.01    5.85   4
  -4   2   1   33.34    5.00  -2
  -1  -2   4   33.34    5.00   4
  -4   2   1   28.90    5.15  -2
  -1  -2   4   28.90    5.15   4
   4  -2  -1   31.65    4.87  -2
   1   2  -4   31.65    4.87   4
   4  -2  -1   43.17    6.20  -2
   1   2  -4   43.17    6.20   4
  -5  -2   0    2.79    5.28  -1
   0   2   5    2.79    5.28   3
  -5  -2   0    8.48    4.45  -1
   0   2   5    8.48    4.45   3
  -5  -2   0    1.39    3.32  -1
   0   2   5    1.39    3.32   3
  -5  -2   0    3.91    4.82  -1
   0   2   5    3.91    4.82   3
   5   2   0    5.78    4.71  -1
   0  -2  -5    5.78    4.71   3
   5   2   0   -0.13    3.49  -1
   0  -2  -5   -0.13    3.49   3
  -5   3   0    7.64    5.69  -2
   0  -3   5    7.64    5.69   4
  -5   3   0    5.47    5.08  -2
   0  -3   5    5.47    5.08   4
  -5   3   0   17.49    4.25  -2
   0  -3   5   17.49    4.25   4
   5  -3   0   22.07    7.12  -2
   0   3  -5   22.07    7.12   4
   5  -3   0    5.69    5.04  -2
   0   3  -5    5.69    5.04   4
  -6  -3  -1   28.50    7.51  -1
   1   3   6   28.50    7.51   3
  -6  -3  -1   13.99    5.03  -1
   1   3   6   13.99    5.03   3
   6   3   1   31.76    7.22  -1
  -1  -3  -6   31.76    7.22   3
   6   3   1   15.78    4.77  -1
  -1  -3  -6   15.78    4.77   3
  -6   4  -1   50.47   10.88  -2
   1  -4   6   50.47   10.88   4
  -6   4  -1   77.31   10.38  -2
   1  -4   6   77.31   10.38   4
   6  -4   1   58.75   13.00  -2
  -1   4  -6   58.75   13.00   4
   6  -4   1   34.75   10.40  -2
  -1   4  -6   34.75   10.40   4
  -7  -4  -2    8.35    5.17  -1
   2   4   7    8.35    5.17   3
  -7  -4  -2   -3.42    7.88  -1
   2   4   7   -3.42    7.88   3
   7   4   2   -4.33    9.25  -1
  -2  -4  -7   -4.33    9.25   3
   7   4   2   -3.93    4.82  -1
  -2  -4  -7   -3.93    4.82   3
  -7   5  -2   -1.87    6.08  -2
   2  -5   7   -1.87    6.08   4
  -7   5  -2  -12.04    9.64  -2
   2  -5   7  -12.04    9.64   4
   7  -5   2   -1.95    9.26  -2
  -2   5  -7   -1.95    9.26   4
  -8  -5  -3   17.32   12.96  -1
   3   5   8   17.32   12.96   3
   8   5   3   41.93   14.64  -1
  -3  -5  -8   41.93   14.64   3
  -8   6  -3   15.58   14.59  -2
   3  -6   8   15.58   14.59   4
   8  -6   3   16.34   12.06  -2
  -3   6  -8   16.34   12.06   4
  -9  -6  -4   -5.05   16.26  -1
   4   6   9   -5.05   16.26   3
   9   6   4  -20.52   13.24  -1
  -4  -6  -9  -20.52   13.24   3
   2   6   8   32.20   15.29  -1
   3  -5   9   32.20   15.29  -2
  -8  -6  -2   32.20   15.29  -3
  -9   5  -3   32.20   15.29   4
   2   6   8    6.47    9.44  -1
   3  -5   9    6.47    9.44  -2
  -8  -6  -2    6.47    9.44  -3
  -9   5  -3    6.47    9.44   4
   1   5   7   22.43    7.45  -1
   2  -4   8   22.43    7.45  -2
  -7  -5  -1   22.43    7.45  -3
  -8   4  -2   22.43    7.45   4
  -1  -5  -7   27.59    7.53  -1
  -2   4  -8   27.59    7.53  -2
   7   5   1   27.59    7.53  -3
   8  -4   2   27.59    7.53   4
   0   4   6   61.80    6.94  -1
   1  -3   7   61.80    6.94  -2
  -6  -4   0   61.80    6.94  -3
  -7   3  -1   61.80    6.94   4
   0   4   6   58.86    8.71  -1
   1  -3   7   58.86    8.71  -2
  -6  -4   0   58.86    8.71  -3
  -7   3  -1   58.86    8.71   4
   0   4   6   61.72    9.82  -1
   1  -3   7   61.72    9.82  -2
  -6  -4   0   61.72    9.82  -3
  -7   3  -1   61.72    9.82   4
   0  -4  -6   39.01    9.62  -1
  -1   3  -7   39.01    9.62  -2
   6   4   0   39.01    9.62  -3
   7  -3   1   39.01    9.62   4
   0  -4  -6   57.14    5.69  -1
  -1   3  -7   57.14    5.69  -2
   6   4   0   57.14    5.69  -3
   7  -3   1   57.14    5.69   4
  -1   3   5  144.23   10.21  -1
   0  -2   6  144.23   10.21  -2
  -5  -3   1  144.23   10.21  -3
  -6   2   0  144.23   10.21   4
  -1   3   5  144.39   10.85  -1
   0  -2   6  144.39   10.85  -2
  -5  -3   1  144.39   10.85  -3
  -6   2   0  144.39   10.85   4
  -1   3   5  153.57    7.57  -1
   0  -2   6  153.57    7.57  -2
  -5  -3   1  153.57    7.57  -3
  -6   2   0  153.57    7.57   4
   1  -3  -5  130.16   12.04  -1
   0   2  -6  130.16   12.04  -2
   5   3  -1  130.16   12.04  -3
   6  -2   0  130.16   12.04   4
   1  -3  -5  144.19    8.95  -1
   0   2  -6  144.19    8.95  -2
   5   3  -1  144.19    8.95  -3
   6  -2   0  144.19    8.95   4
  -2   2   4  987.14   41.59  -1
  -1  -1   5  987.14   41.59  -2
  -4  -2   2  987.14   41.59  -3
  -5   1   1  987.14   41.59   4
  -2   2   4 1073.58   44.76  -1
  -1  -1   5 1073.58   44.76  -2
  -4  -2   2 1073.58   44.76  -3
  -5   1   1 1073.58   44.76   4
  -2   2   4  990.88   47.63  -1
  -1  -1   5  990.88   47.63  -2
  -4  -2   2  990.88   47.63  -3
  -5   1   1  990.88   47.63   4
   2  -2  -4 1025.91   55.00  -1
   1   1  -5 1025.91   55.00  -2
   4   2  -2 1025.91   55.00  -3
   5  -1  -1 1025.91   55.00   4
   2  -2  -4 1039.88   55.88  -1
   1   1  -5 1039.88   55.88  -2
   4   2  -2 1039.88   55.88  -3
   5  -1  -1 1039.88   55.88   4
  -3   1   3 3179.64   85.98  -1
  -2   0   4 3179.64   85.98  -2
  -3  -1   3 3179.64   85.98  -3
  -4   0   2 3179.64   85.98   4
  -3   1   3 3234.91   87.75  -1
  -2   0   4 3234.91   87.75  -2
  -3  -1   3 3234.91   87.75  -3
  -4   0   2 3234.91   87.75   4
   3  -1  -3 3307.48  165.76  -1
   2   0  -4 3307.48  165.76  -2
   3   1  -3 3307.48  165.76  -3
   4   0  -2 3307.48  165.76   4
  -4   0   2 4326.80  187.19  -1
  -3   1   3 4326.80  187.19  -2
  -2   0   4 4326.80  187.19  -3
  -3  -1   3 4326.80  187.19   4
  -4   0   2 4079.03  249.69  -1
  -3   1   3 4079.03  249.69  -2
  -2   0   4 4079.03  249.69  -3
  -3  -1   3 4079.03  249.69   4
  -4   0   2 4269.24  204.20  -1
  -3   1   3 4269.24  204.20  -2
  -2   0   4 4269.24  204.20  -3
  -3  -1   3 4269.24  204.20   4
  -5  -1   1  569.60   40.02  -1
  -4   2   2  569.60   40.02  -2
  -1   1   5  569.60   40.02  -3
  -2  -2   4  569.60   40.02   4
  -5  -1   1  533.71   29.57  -1
  -4   2   2  533.71   29.57  -2
  -1   1   5  533.71   29.57  -3
  -2  -2   4  533.71   29.57   4
  -5  -1   1  563.32   23.18  -1
  -4   2   2  563.32   23.18  -2
  -1   1   5  563.32   23.18  -3
  -2  -2   4  563.32   23.18   4
   5   1  -1  544.25   51.29  -1
   4  -2  -2  544.25   51.29  -2
   1  -1  -5  544.25   51.29  -3
   2   2  -4  544.25   51.29   4
  -6  -2   0  152.27   17.07  -1
  -5   3   1  152.27   17.07  -2
   0   2   6  152.27   17.07  -3
  -1  -3   5  152.27   17.07   4
  -6  -2   0  141.00   19.40  -1
  -5   3   1  141.00   19.40  -2
   0   2   6  141.00   19.40  -3
  -1  -3   5  141.00   19.40   4
  -6  -2   0  146.62   15.32  -1
  -5   3   1  146.62   15.32  -2
   0   2   6  146.62   15.32  -3
  -1  -3   5  146.62   15.32   4
   6   2   0  161.38   14.46  -1
   5  -3  -1  161.38   14.46  -2
   0  -2  -6  161.38   14.46  -3
   1   3  -5  161.38   14.46   4
   6   2   0  152.53   15.49  -1
   5  -3  -1  152.53   15.49  -2
   0  -2  -6  152.53   15.49  -3
   1   3  -5  152.53   15.49   4
  -7  -3  -1   56.21    7.39  -1
  -6   4   0   56.21    7.39  -2
   1   3   7   56.21    7.39  -3
   0  -4   6   56.21    7.39   4
  -7  -3  -1   57.85   10.00  -1
  -6   4   0   57.85   10.00  -2
   1   3   7   57.85   10.00  -3
   0  -4   6   57.85   10.00   4
   7   3   1   44.25   10.58  -1
   6  -4   0   44.25   10.58  -2
  -1  -3  -7   44.25   10.58  -3
   0   4  -6   44.25   10.58   4
   7   3   1   52.28    8.14  -1
   6  -4   0   52.28    8.14  -2
  -1  -3  -7   52.28    8.14  -3
   0   4  -6   52.28    8.14   4
  -8  -4  -2   27.25    7.84  -1
  -7   5  -1   27.25    7.84  -2
   2   4   8   27.25    7.84  -3
   1  -5   7   27.25    7.84   4
  -8  -4  -2   33.14   10.69  -1
  -7   5  -1   33.14   10.69  -2
   2   4   8   33.14   10.69  -3
   1  -5   7   33.14   10.69   4
   8   4   2   36.02    9.58  -1
   7  -5   1   36.02    9.58  -2
  -2  -4  -8   36.02    9.58  -3
  -1   5  -7   36.02    9.58   4
  -9  -5  -3   19.29   12.68  -1
  -8   6  -2   19.29   12.68  -2
   3   5   9   19.29   12.68  -3
   2  -6   8   19.29   12.68   4
   9   5   3   21.05   17.05  -1
   8  -6   2   21.05   17.05  -2
  -3  -5  -9   21.05   17.05  -3
  -2   6  -8   21.05   17.05   4
   2   7   9   34.87   19.42  -1
  -9  -7  -2   34.87   19.42   3
   3  -5  10    1.07   15.90  -2
 -10   5  -3    1.07   15.90   4
   1   6   8   33.22   13.73  -1
  -8  -6  -1   33.22   13.73   3
   2  -4   9   10.09    8.63  -2
  -9   4  -2   10.09    8.63   4
   2  -4   9    6.08    7.98  -2
  -9   4  -2    6.08    7.98   4
  -2   4  -9    6.69    7.65  -2
   9  -4   2    6.69    7.65   4
   0   5   7   16.21    7.17  -1
  -7  -5   0   16.21    7.17   3
   0   5   7    4.75    6.23  -1
  -7  -5   0    4.75    6.23   3
   0  -5  -7   15.24    6.08  -1
   7   5   0   15.24    6.08   3
   1  -3   8    5.79    7.28  -2
  -8   3  -1    5.79    7.28   4
   1  -3   8    8.82    4.77  -2
  -8   3  -1    8.82    4.77   4
  -1   3  -8   23.63    5.31  -2
   8  -3   1   23.63    5.31   4
  -1   4   6   70.97    8.83  -1
  -6  -4   1   70.97    8.83   3
  -1   4   6   77.25    6.08  -1
  -6  -4   1   77.25    6.08   3
  -1   4   6   77.21   10.91  -1
  -6  -4   1   77.21   10.91   3
   1  -4  -6   70.35    6.46  -1
   6   4  -1   70.35    6.46   3
   0  -2   7   33.71    8.70  -2
  -7   2   0   33.71    8.70   4
   0  -2   7   33.75   11.50  -2
  -7   2   0   33.75   11.50   4
   0  -2   7   28.57    7.41  -2
  -7   2   0   28.57    7.41   4
  -2   3   5   36.39    4.02  -1
  -5  -3   2   36.39    4.02   3
  -2   3   5   42.39    7.02  -1
  -5  -3   2   42.39    7.02   3
  -2   3   5   43.99    4.32  -1
  -5  -3   2   43.99    4.32   3
   2  -3  -5   40.71    3.34  -1
   5   3  -2   40.71    3.34   3
  -1  -1   6   84.59   19.33  -2
  -6   1   1   84.59   19.33   4
  -1  -1   6   94.45   15.47  -2
  -6   1   1   94.45   15.47   4
  -1  -1   6   83.72   15.95  -2
  -6   1   1   83.72   15.95   4
   1   1  -6   76.16   14.51  -2
   6  -1  -1   76.16   14.51   4
  -3   2   4   76.16    5.82  -1
  -4  -2   3   76.16    5.82   3
  -3   2   4   73.83    4.41  -1
  -4  -2   3   73.83    4.41   3
  -3   2   4   80.02    4.67  -1
  -4  -2   3   80.02    4.67   3
   3  -2  -4   84.64    7.77  -1
   4   2  -3   84.64    7.77   3
  -2   0   5   -0.08    2.03  -2
  -5   0   2   -0.08    2.03   4
  -2   0   5   -2.19    3.47  -2
  -5   0   2   -2.19    3.47   4
   2   0  -5    4.15    4.52  -2
   5   0  -2    4.15    4.52   4
  -4   1   3  316.23   14.08  -1
  -3  -1   4  316.23   14.08   3
   4  -1  -3  327.09   16.55  -1
   3   1  -4  327.09   16.55   3
  -3   1   4  172.91   10.84  -2
  -4  -1   3  172.91   10.84   4
  -3   1   4  166.52    8.18  -2
  -4  -1   3  166.52    8.18   4
  -5   0   2    1.50    2.99  -1
  -2   0   5    1.50    2.99   3
  -5   0   2    1.74    3.62  -1
  -2   0   5    1.74    3.62   3
  -5   0   2   -5.60    3.78  -1
  -2   0   5   -5.60    3.78   3
  -5   0   2    3.56    3.47  -1
  -2   0   5    3.56    3.47   3
  -4   2   3   38.15    5.64  -2
  -3  -2   4   38.15    5.64   4
  -4   2   3   47.92    7.07  -2
  -3  -2   4   47.92    7.07   4
  -4   2   3   42.64    4.67  -2
  -3  -2   4   42.64    4.67   4
  -6  -1   1  221.47   25.76  -1
  -1   1   6  221.47   25.76   3
  -6  -1   1  196.23   27.71  -1
  -1   1   6  196.23   27.71   3
  -6  -1   1  221.03   36.45  -1
  -1   1   6  221.03   36.45   3
  -5   3   2    8.26    5.54  -2
  -2  -3   5    8.26    5.54   4
   5  -3  -2   14.59    5.45  -2
   2   3  -5   14.59    5.45   4
  -7  -2   0   86.47   13.01  -1
   0   2   7   86.47   13.01   3
  -7  -2   0   94.34   18.46  -1
   0   2   7   94.34   18.46   3
   7   2   0  106.35   13.36  -1
   0  -2  -7  106.35   13.36   3
  -6   4   1   39.29    7.38  -2
  -1  -4   6   39.29    7.38   4
  -6   4   1   51.61    9.61  -2
  -1  -4   6   51.61    9.61   4
   6  -4  -1   26.13    6.62  -2
   1   4  -6   26.13    6.62   4
  -8  -3  -1   10.79    6.58  -1
   1   3   8   10.79    6.58   3
  -8  -3  -1   23.41    9.04  -1
   1   3   8   23.41    9.04   3
   8   3   1    9.32    9.73  -1
  -1  -3  -8    9.32    9.73   3
   8   3   1   14.33    7.21  -1
  -1  -3  -8   14.33    7.21   3
  -7   5   0   -1.92    5.93  -2
   0  -5   7   -1.92    5.93   4
  -7   5   0   10.88    8.38  -2
   0  -5   7   10.88    8.38   4
   7  -5   0    4.21    8.39  -2
   0   5  -7    4.21    8.39   4
  -9  -4  -2   24.92   11.50  -1
   2   4   9   24.92   11.50   3
   9   4   2   10.52   12.24  -1
  -2  -4  -9   10.52   12.24   3
  -8   6  -1    2.01   13.55  -2
   1  -6   8    2.01   13.55   4
   8  -6   1    0.39   16.35  -2
  -1   6  -8    0.39   16.35   4
 -10  -5  -3   17.81   18.13  -1
   3   5  10   17.81   18.13   3
  -9   7  -2   -8.07   19.57  -2
   2  -7   9   -8.07   19.57   4
   1   7   9  -11.91   19.79  -1
   3  -5  11  -11.91   19.79  -2
  -9  -7  -1  -11.91   19.79  -3
 -11   5  -3  -11.91   19.79   4
   0   6   8    0.05   12.38  -1
   2  -4  10    0.05   12.38  -2
  -8  -6   0    0.05   12.38  -3
 -10   4  -2    0.05   12.38   4
  -1   5   7   30.87    7.57  -1
   1  -3   9   30.87    7.57  -2
  -7  -5   1   30.87    7.57  -3
  -9   3  -1   30.87    7.57   4
  -1   5   7   23.05    9.34  -1
   1  -3   9   23.05    9.34  -2
  -7  -5   1   23.05    9.34  -3
  -9   3  -1   23.05    9.34   4
   1  -5  -7   39.43    6.09  -1
  -1   3  -9   39.43    6.09  -2
   7   5  -1   39.43    6.09  -3
   9  -3   1   39.43    6.09   4
  -2   4   6  461.92   36.39  -1
   0  -2   8  461.92   36.39  -2
  -6  -4   2  461.92   36.39  -3
  -8   2   0  461.92   36.39   4
  -2   4   6  458.22   49.70  -1
   0  -2   8  458.22   49.70  -2
  -6  -4   2  458.22   49.70  -3
  -8   2   0  458.22   49.70   4
  -2   4   6  448.71   19.78  -1
   0  -2   8  448.71   19.78  -2
  -6  -4   2  448.71   19.78  -3
  -8   2   0  448.71   19.78   4
   2  -4  -6  469.77   21.23  -1
   0   2  -8  469.77   21.23  -2
   6   4  -2  469.77   21.23  -3
   8  -2   0  469.77   21.23   4
  -3   3   5  102.30    5.75  -1
  -1  -1   7  102.30    5.75  -2
  -5  -3   3  102.30    5.75  -3
  -7   1   1  102.30    5.75   4
  -3   3   5   91.81    7.78  -1
  -1  -1   7   91.81    7.78  -2
  -5  -3   3   91.81    7.78  -3
  -7   1   1   91.81    7.78   4
  -3   3   5   91.13    6.20  -1
  -1  -1   7   91.13    6.20  -2
  -5  -3   3   91.13    6.20  -3
  -7   1   1   91.13    6.20   4
  -4   2   4 1101.61   54.90  -1
  -2   0   6 1101.61   54.90  -2
  -4  -2   4 1101.61   54.90  -3
  -6   0   2 1101.61   54.90   4
  -4   2   4 1119.50   37.54  -1
  -2   0   6 1119.50   37.54  -2
  -4  -2   4 1119.50   37.54  -3
  -6   0   2 1119.50   37.54   4
   4  -2  -4 1017.65   88.92  -1
   2   0  -6 1017.65   88.92  -2
   4   2  -4 1017.65   88.92  -3
   6   0  -2 1017.65   88.92   4
  -5   1   3  849.82   29.71  -1
  -3   1   5  849.82   29.71  -2
  -3  -1   5  849.82   29.71  -3
  -5  -1   3  849.82   29.71   4
  -5   1   3  850.18   47.54  -1
  -3   1   5  850.18   47.54  -2
  -3  -1   5  850.18   47.54  -3
  -5  -1   3  850.18   47.54   4
   5  -1  -3  873.35   36.16  -1
   3  -1  -5  873.35   36.16  -2
   3   1  -5  873.35   36.16  -3
   5   1  -3  873.35   36.16   4
  -6   0   2 1504.42   59.83  -1
  -4   2   4 1504.42   59.83  -2
  -2   0   6 1504.42   59.83  -3
  -4  -2   4 1504.42   59.83   4
  -6   0   2 1527.93   60.59  -1
  -4   2   4 1527.93   60.59  -2
  -2   0   6 1527.93   60.59  -3
  -4  -2   4 1527.93   60.59   4
  -6   0   2 1501.70   89.27  -1
  -4   2   4 1501.70   89.27  -2
  -2   0   6 1501.70   89.27  -3
  -4  -2   4 1501.70   89.27   4
  -6   0   2 1495.25   84.48  -1
  -4   2   4 1495.25   84.48  -2
  -2   0   6 1495.25   84.48  -3
  -4  -2   4 1495.25   84.48   4
  -7  -1   1   65.31    8.27  -1
  -5   3   3   65.31    8.27  -2
  -1   1   7   65.31    8.27  -3
  -3  -3   5   65.31    8.27   4
  -7  -1   1   76.34    7.67  -1
  -5   3   3   76.34    7.67  -2
  -1   1   7   76.34    7.67  -3
  -3  -3   5   76.34    7.67   4
  -8  -2   0  553.05   62.23  -1
  -6   4   2  553.05   62.23  -2
   0   2   8  553.05   62.23  -3
  -2  -4   6  553.05   62.23   4
  -8  -2   0  558.55   80.35  -1
  -6   4   2  558.55   80.35  -2
   0   2   8  558.55   80.35  -3
  -2  -4   6  558.55   80.35   4
  -9  -3  -1   29.56    7.55  -1
  -7   5   1   29.56    7.55  -2
   1   3   9   29.56    7.55  -3
  -1  -5   7   29.56    7.55   4
  -9  -3  -1   36.45   10.94  -1
  -7   5   1   36.45   10.94  -2
   1   3   9   36.45   10.94  -3
  -1  -5   7   36.45   10.94   4
 -10  -4  -2    6.92   13.60  -1
  -8   6   0    6.92   13.60  -2
   2   4  10    6.92   13.60  -3
   0  -6   8    6.92   13.60   4
 -11  -5  -3   10.14   16.98  -1
  -9   7  -1   10.14   16.98  -2
   3   5  11   10.14   16.98  -3
   1  -7   9   10.14   16.98   4
   0   7   9   21.70   17.03  -1
  -9  -7   0   21.70   17.03   3
   2  -4  11   -7.46   16.40  -2
 -11   4  -2   -7.46   16.40   4
  -1   6   8   18.15   13.55  -1
  -8  -6   1   18.15   13.55   3
   1  -3  10    2.43   14.24  -2
 -10   3  -1    2.43   14.24   4
   1  -3  10   -1.46   10.43  -2
 -10   3  -1   -1.46   10.43   4
  -2   5   7  113.97   13.28  -1
  -7  -5   2  113.97   13.28   3
  -2   5   7   77.76    7.41  -1
  -7  -5   2   77.76    7.41   3
   0  -2   9   14.00    5.80  -2
  -9   2   0   14.00    5.80   4
   0  -2   9   11.88    9.17  -2
  -9   2   0   11.88    9.17   4
  -3   4   6  135.96    7.22  -1
  -6  -4   3  135.96    7.22   3
  -3   4   6  166.70   14.61  -1
  -6  -4   3  166.70   14.61   3
  -3   4   6  163.31   10.02  -1
  -6  -4   3  163.31   10.02   3
  -1  -1   8   31.24    9.02  -2
  -8   1   1   31.24    9.02   4
  -1  -1   8   25.14    4.53  -2
  -8   1   1   25.14    4.53   4
  -1  -1   8   36.78   10.81  -2
  -8   1   1   36.78   10.81   4
  -4   3   5   80.37    6.22  -1
  -5  -3   4   80.37    6.22   3
  -4   3   5   86.84    9.42  -1
  -5  -3   4   86.84    9.42   3
  -4   3   5   91.14    4.62  -1
  -5  -3   4   91.14    4.62   3
  -2   0   7    0.90    2.81  -2
  -7   0   2    0.90    2.81   4
  -2   0   7   -4.16    5.06  -2
  -7   0   2   -4.16    5.06   4
  -5   2   4  218.75   12.14  -1
  -4  -2   5  218.75   12.14   3
  -5   2   4  220.79   13.50  -1
  -4  -2   5  220.79   13.50   3
  -5   2   4  214.09   19.42  -1
  -4  -2   5  214.09   19.42   3
  -3   1   6   33.69    5.96  -2
  -6  -1   3   33.69    5.96   4
  -3   1   6   37.65    4.16  -2
  -6  -1   3   37.65    4.16   4
  -6   1   3   66.93    8.31  -1
  -3  -1   6   66.93    8.31   3
  -6   1   3   77.75    7.33  -1
  -3  -1   6   77.75    7.33   3
  -6   1   3   76.73    7.51  -1
  -3  -1   6   76.73    7.51   3
  -4   2   5  137.99    9.60  -2
  -5  -2   4  137.99    9.60   4
  -4   2   5  155.61   11.06  -2
  -5  -2   4  155.61   11.06   4
  -4   2   5  169.19   13.96  -2
  -5  -2   4  169.19   13.96   4
  -4   2   5  162.67    8.43  -2
  -5  -2   4  162.67    8.43   4
  -7   0   2   -6.56    4.38  -1
  -2   0   7   -6.56    4.38   3
  -7   0   2   -2.56    4.39  -1
  -2   0   7   -2.56    4.39   3
  -7   0   2    9.79    4.51  -1
  -2   0   7    9.79    4.51   3
  -5   3   4   57.39    7.81  -2
  -4  -3   5   57.39    7.81   4
  -5   3   4   53.28    8.17  -2
  -4  -3   5   53.28    8.17   4
  -5   3   4   67.91    7.63  -2
  -4  -3   5   67.91    7.63   4
  -8  -1   1   72.93   13.08  -1
  -1   1   8   72.93   13.08   3
  -8  -1   1   93.03   18.27  -1
  -1   1   8   93.03   18.27   3
  -6   4   3   85.61   12.11  -2
  -3  -4   6   85.61   12.11   4
  -6   4   3   76.94   14.21  -2
  -3  -4   6   76.94   14.21   4
  -9  -2   0   37.28    9.62  -1
   0   2   9   37.28    9.62   3
  -9  -2   0   24.93   10.78  -1
   0   2   9   24.93   10.78   3
  -7   5   2   45.59    9.09  -2
  -2  -5   7   45.59    9.09   4
  -7   5   2   29.62   10.70  -2
  -2  -5   7   29.62   10.70   4
 -10  -3  -1   14.49   11.67  -1
   1   3  10   14.49   11.67   3
  -8   6   1   17.34   15.20  -2
  -1  -6   8   17.34   15.20   4
 -11  -4  -2   17.63   15.96  -1
   2   4  11   17.63   15.96   3
  -9   7   0   10.41   17.10  -2
   0  -7   9   10.41   17.10   4
  -1   7   9   10.49   18.90  -1
   2  -4  12   10.49   18.90  -2
  -9  -7   1   10.49   18.90  -3
 -12   4  -2   10.49   18.90   4
  -2   6   8   27.48   15.03  -1
   1  -3  11   27.48   15.03  -2
  -8  -6   2   27.48   15.03  -3
 -11   3  -1   27.48   15.03   4
  -3   5   7   26.17    7.37  -1
   0  -2  10   26.17    7.37  -2
  -7  -5   3   26.17    7.37  -3
 -10   2   0   26.17    7.37   4
  -3   5   7   48.02   12.34  -1
   0  -2  10   48.02   12.34  -2
  -7  -5   3   48.02   12.34  -3
 -10   2   0   48.02   12.34   4
  -4   4   6  154.64   10.23  -1
  -1  -1   9  154.64   10.23  -2
  -6  -4   4  154.64   10.23  -3
  -9   1   1  154.64   10.23   4
  -4   4   6  171.23   16.13  -1
  -1  -1   9  171.23   16.13  -2
  -6  -4   4  171.23   16.13  -3
  -9   1   1  171.23   16.13   4
  -5   3   5  126.18   11.25  -1
  -2   0   8  126.18   11.25  -2
  -5  -3   5  126.18   11.25  -3
  -8   0   2  126.18   11.25   4
  -5   3   5  126.20    8.68  -1
  -2   0   8  126.20    8.68  -2
  -5  -3   5  126.20    8.68  -3
  -8   0   2  126.20    8.68   4
  -5   3   5  115.57   14.63  -1
  -2   0   8  115.57   14.63  -2
  -5  -3   5  115.57   14.63  -3
  -8   0   2  115.57   14.63   4
  -5   3   5  112.91   10.67  -1
  -2   0   8  112.91   10.67  -2
  -5  -3   5  112.91   10.67  -3
  -8   0   2  112.91   10.67   4
  -6   2   4  467.70   28.62  -1
  -3   1   7  467.70   28.62  -2
  -4  -2   6  467.70   28.62  -3
  -7  -1   3  467.70   28.62   4
  -6   2   4  517.51   46.92  -1
  -3   1   7  517.51   46.92  -2
  -4  -2   6  517.51   46.92  -3
  -7  -1   3  517.51   46.92   4
  -7   1   3  410.80   36.96  -1
  -4   2   6  410.80   36.96  -2
  -3  -1   7  410.80   36.96  -3
  -6  -2   4  410.80   36.96   4
  -7   1   3  426.75   48.06  -1
  -4   2   6  426.75   48.06  -2
  -3  -1   7  426.75   48.06  -3
  -6  -2   4  426.75   48.06   4
  -7   1   3  397.52   34.59  -1
  -4   2   6  397.52   34.59  -2
  -3  -1   7  397.52   34.59  -3
  -6  -2   4  397.52   34.59   4
  -8   0   2  196.95   17.30  -1
  -5   3   5  196.95   17.30  -2
  -2   0   8  196.95   17.30  -3
  -5  -3   5  196.95   17.30   4
  -8   0   2  229.53   16.68  -1
  -5   3   5  229.53   16.68  -2
  -2   0   8  229.53   16.68  -3
  -5  -3   5  229.53   16.68   4
  -8   0   2  230.50   16.92  -1
  -5   3   5  230.50   16.92  -2
  -2   0   8  230.50   16.92  -3
  -5  -3   5  230.50   16.92   4
  -9  -1   1  133.68   12.50  -1
  -6   4   4  133.68   12.50  -2
  -1   1   9  133.68   12.50  -3
  -4  -4   6  133.68   12.50   4
  -9  -1   1  149.36   14.45  -1
  -6   4   4  149.36   14.45  -2
  -1   1   9  149.36   14.45  -3
  -4  -4   6  149.36   14.45   4
 -10  -2   0   65.01   11.35  -1
  -7   5   3   65.01   11.35  -2
   0   2  10   65.01   11.35  -3
  -3  -5   7   65.01   11.35   4
 -10  -2   0   84.92   16.06  -1
  -7   5   3   84.92   16.06  -2
   0   2  10   84.92   16.06  -3
  -3  -5   7   84.92   16.06   4
 -11  -3  -1   32.55   13.96  -1
  -8   6   2   32.55   13.96  -2
   1   3  11   32.55   13.96  -3
  -2  -6   8   32.55   13.96   4
 -12  -4  -2    1.82   17.32  -1
  -9   7   1    1.82   17.32  -2
   2   4  12    1.82   17.32  -3
  -1  -7   9    1.82   17.32   4
  -2   7   9   -8.11   17.27  -1
  -9  -7   2   -8.11   17.27   3
   1  -3  12   -1.68   15.27  -2
 -12   3  -1   -1.68   15.27   4
  -3   6   8   65.38   14.97  -1
  -8  -6   3   65.38   14.97   3
   0  -2  11   11.96   13.34  -2
 -11   2   0   11.96   13.34   4
  -4   5   7   72.73   12.34  -1
  -7  -5   4   72.73   12.34   3
  -1  -1  10   -3.88    5.92  -2
 -10   1   1   -3.88    5.92   4
  -1  -1  10   11.89    8.66  -2
 -10   1   1   11.89    8.66   4
  -5   4   6  142.40   10.59  -1
  -6  -4   5  142.40   10.59   3
  -5   4   6  132.16   10.11  -1
  -6  -4   5  132.16   10.11   3
  -2   0   9   -3.57    4.97  -2
  -9   0   2   -3.57    4.97   4
  -2   0   9    0.49    4.27  -2
  -9   0   2    0.49    4.27   4
  -6   3   5   61.42    5.19  -1
  -5  -3   6   61.42    5.19   3
  -6   3   5   67.48    7.90  -1
  -5  -3   6   67.48    7.90   3
  -6   3   5   66.69    5.06  -1
  -5  -3   6   66.69    5.06   3
  -3   1   8   13.80    7.22  -2
  -8  -1   3   13.80    7.22   4
  -3   1   8    7.10    4.91  -2
  -8  -1   3    7.10    4.91   4
  -3   1   8    7.37    4.10  -2
  -8  -1   3    7.37    4.10   4
  -7   2   4   45.68    6.91  -1
  -4  -2   7   45.68    6.91   3
  -7   2   4   52.62    8.32  -1
  -4  -2   7   52.62    8.32   3
  -4   2   7   36.09    6.85  -2
  -7  -2   4   36.09    6.85   4
  -4   2   7   29.29    5.62  -2
  -7  -2   4   29.29    5.62   4
  -8   1   3   37.92    6.90  -1
  -3  -1   8   37.92    6.90   3
  -8   1   3   40.57    8.81  -1
  -3  -1   8   40.57    8.81   3
  -8   1   3   32.74    7.85  -1
  -3  -1   8   32.74    7.85   3
  -5   3   6   33.39    7.27  -2
  -6  -3   5   33.39    7.27   4
  -5   3   6   37.31    8.46  -2
  -6  -3   5   37.31    8.46   4
  -5   3   6   34.77    8.14  -2
  -6  -3   5   34.77    8.14   4
  -9   0   2    0.32    7.45  -1
  -2   0   9    0.32    7.45   3
  -9   0   2   -3.58    7.05  -1
  -2   0   9   -3.58    7.05   3
  -9   0   2    2.12    6.35  -1
  -2   0   9    2.12    6.35   3
  -6   4   5   78.46   11.19  -2
  -5  -4   6   78.46   11.19   4
  -6   4   5   75.63   15.23  -2
  -5  -4   6   75.63   15.23   4
  -6   4   5   77.34   10.97  -2
  -5  -4   6   77.34   10.97   4
 -10  -1   1   13.98    9.01  -1
  -1   1  10   13.98    9.01   3
 -10  -1   1   15.96   10.00  -1
  -1   1  10   15.96   10.00   3
 -10  -1   1   15.18    9.02  -1
  -1   1  10   15.18    9.02   3
  -7   5   4   37.19    9.74  -2
  -4  -5   7   37.19    9.74   4
  -7   5   4   58.38   10.71  -2
  -4  -5   7   58.38   10.71   4
 -11  -2   0  -10.45   11.66  -1
   0   2  11  -10.45   11.66   3
  -8   6   3   15.95   12.82  -2
  -3  -6   8   15.95   12.82   4
 -12  -3  -1   16.50   15.20  -1
   1   3  12   16.50   15.20   3
  -9   7   2   24.80   19.02  -2
  -2  -7   9   24.80   19.02   4
  -4   6   8   28.99   14.68  -1
   0  -2  12   28.99   14.68  -2
  -8  -6   4   28.99   14.68  -3
 -12   2   0   28.99   14.68   4
  -5   5   7  131.52   20.41  -1
  -1  -1  11  131.52   20.41  -2
  -7  -5   5  131.52   20.41  -3
 -11   1   1  131.52   20.41   4
  -6   4   6   54.50    9.07  -1
  -2   0  10   54.50    9.07  -2
  -6  -4   6   54.50    9.07  -3
 -10   0   2   54.50    9.07   4
  -6   4   6   41.99   13.79  -1
  -2   0  10   41.99   13.79  -2
  -6  -4   6   41.99   13.79  -3
 -10   0   2   41.99   13.79   4
  -7   3   5   56.46    5.67  -1
  -3   1   9   56.46    5.67  -2
  -5  -3   7   56.46    5.67  -3
  -9  -1   3   56.46    5.67   4
  -7   3   5   71.02   10.18  -1
  -3   1   9   71.02   10.18  -2
  -5  -3   7   71.02   10.18  -3
  -9  -1   3   71.02   10.18   4
  -8   2   4  929.22  109.20  -1
  -4   2   8  929.22  109.20  -2
  -4  -2   8  929.22  109.20  -3
  -8  -2   4  929.22  109.20   4
  -8   2   4  928.78   89.56  -1
  -4   2   8  928.78   89.56  -2
  -4  -2   8  928.78   89.56  -3
  -8  -2   4  928.78   89.56   4
  -9   1   3   60.47   10.10  -1
  -5   3   7   60.47   10.10  -2
  -3  -1   9   60.47   10.10  -3
  -7  -3   5   60.47   10.10   4
  -9   1   3   42.09    9.69  -1
  -5   3   7   42.09    9.69  -2
  -3  -1   9   42.09    9.69  -3
  -7  -3   5   42.09    9.69   4
  -9   1   3   61.59    8.88  -1
  -5   3   7   61.59    8.88  -2
  -3  -1   9   61.59    8.88  -3
  -7  -3   5   61.59    8.88   4
 -10   0   2  131.54   17.08  -1
  -6   4   6  131.54   17.08  -2
  -2   0  10  131.54   17.08  -3
  -6  -4   6  131.54   17.08   4
 -10   0   2  126.70   15.26  -1
  -6   4   6  126.70   15.26  -2
  -2   0  10  126.70   15.26  -3
  -6  -4   6  126.70   15.26   4
 -10   0   2  122.07   15.18  -1
  -6   4   6  122.07   15.18  -2
  -2   0  10  122.07   15.18  -3
  -6  -4   6  122.07   15.18   4
 -11  -1   1  154.26   18.49  -1
  -7   5   5  154.26   18.49  -2
  -1   1  11  154.26   18.49  -3
  -5  -5   7  154.26   18.49   4
 -11  -1   1  146.87   20.20  -1
  -7   5   5  146.87   20.20  -2
  -1   1  11  146.87   20.20  -3
  -5  -5   7  146.87   20.20   4
 -11  -1   1  131.45   19.08  -1
  -7   5   5  131.45   19.08  -2
  -1   1  11  131.45   19.08  -3
  -5  -5   7  131.45   19.08   4
 -12  -2   0   10.70   11.64  -1
  -8   6   4   10.70   11.64  -2
   0   2  12   10.70   11.64  -3
  -4  -6   8   10.70   11.64   4
 -13  -3  -1  -16.86   17.55  -1
  -9   7   3  -16.86   17.55  -2
   1   3  13  -16.86   17.55  -3
  -3  -7   9  -16.86   17.55   4
   0  -2  13    8.68   16.99  -2
 -13   2   0    8.68   16.99   4
  -5   6   8   22.75   15.03  -1
  -8  -6   5   22.75   15.03   3
  -1  -1  12  -11.90   12.25  -2
 -12   1   1  -11.90   12.25   4
  -6   5   7   27.16   12.25  -1
  -7  -5   6   27.16   12.25   3
  -2   0  11    4.35    9.75  -2
 -11   0   2    4.35    9.75   4
  -7   4   6   -7.01    8.81  -1
  -6  -4   7   -7.01    8.81   3
  -7   4   6   11.09    7.51  -1
  -6  -4   7   11.09    7.51   3
  -3   1  10   13.39    8.05  -2
 -10  -1   3   13.39    8.05   4
  -8   3   5   51.89    9.91  -1
  -5  -3   8   51.89    9.91   3
  -4   2   9   15.74    5.67  -2
  -9  -2   4   15.74    5.67   4
  -4   2   9    8.58    7.65  -2
  -9  -2   4    8.58    7.65   4
  -9   2   4   13.86    7.28  -1
  -4  -2   9   13.86    7.28   3
  -9   2   4   17.20    6.80  -1
  -4  -2   9   17.20    6.80   3
  -5   3   8   20.43    8.84  -2
  -8  -3   5   20.43    8.84   4
  -5   3   8    4.83    8.79  -2
  -8  -3   5    4.83    8.79   4
  -5   3   8    5.05    9.87  -2
  -8  -3   5    5.05    9.87   4
 -10   1   3   31.66   11.09  -1
  -3  -1  10   31.66   11.09   3
 -10   1   3   18.59   10.14  -1
  -3  -1  10   18.59   10.14   3
 -10   1   3   36.91   11.85  -1
  -3  -1  10   36.91   11.85   3
  -6   4   7    5.86    9.34  -2
  -7  -4   6    5.86    9.34   4
  -6   4   7   -1.06    7.89  -2
  -7  -4   6   -1.06    7.89   4
  -6   4   7   -9.91    8.45  -2
  -7  -4   6   -9.91    8.45   4
 -11   0   2   10.67   10.14  -1
  -2   0  11   10.67   10.14   3
 -11   0   2    8.36   11.04  -1
  -2   0  11    8.36   11.04   3
 -11   0   2    2.61   12.11  -1
  -2   0  11    2.61   12.11   3
  -7   5   6   -4.78   10.17  -2
  -6  -5   7   -4.78   10.17   4
  -7   5   6    2.64   11.92  -2
  -6  -5   7    2.64   11.92   4
  -7   5   6   16.60   10.48  -2
  -6  -5   7   16.60   10.48   4
 -12  -1   1   12.18   12.88  -1
  -1   1  12   12.18   12.88   3
 -12  -1   1    8.01   12.36  -1
  -1   1  12    8.01   12.36   3
  -8   6   5    1.08   12.76  -2
  -5  -6   8    1.08   12.76   4
  -8   6   5  -10.12   14.02  -2
  -5  -6   8  -10.12   14.02   4
 -13  -2   0   10.08   16.06  -1
   0   2  13   10.08   16.06   3
  -6   6   8    3.17   15.50  -1
  -1  -1  13    3.17   15.50  -2
  -8  -6   6    3.17   15.50  -3
 -13   1   1    3.17   15.50   4
  -7   5   7   83.48   17.07  -1
  -2   0  12   83.48   17.07  -2
  -7  -5   7   83.48   17.07  -3
 -12   0   2   83.48   17.07   4
  -8   4   6   54.34   13.01  -1
  -3   1  11   54.34   13.01  -2
  -6  -4   8   54.34   13.01  -3
 -11  -1   3   54.34   13.01   4
  -9   3   5    5.86   10.51  -1
  -4   2  10    5.86   10.51  -2
  -5  -3   9    5.86   10.51  -3
 -10  -2   4    5.86   10.51   4
 -10   2   4   37.26   11.28  -1
  -5   3   9   37.26   11.28  -2
  -4  -2  10   37.26   11.28  -3
  -9  -3   5   37.26   11.28   4
 -10   2   4   36.85    9.07  -1
  -5   3   9   36.85    9.07  -2
  -4  -2  10   36.85    9.07  -3
  -9  -3   5   36.85    9.07   4
 -10   2   4   41.24   10.71  -1
  -5   3   9   41.24   10.71  -2
  -4  -2  10   41.24   10.71  -3
  -9  -3   5   41.24   10.71   4
 -11   1   3   31.94   12.03  -1
  -6   4   8   31.94   12.03  -2
  -3  -1  11   31.94   12.03  -3
  -8  -4   6   31.94   12.03   4
 -11   1   3   23.49   10.32  -1
  -6   4   8   23.49   10.32  -2
  -3  -1  11   23.49   10.32  -3
  -8  -4   6   23.49   10.32   4
 -11   1   3   18.66   10.60  -1
  -6   4   8   18.66   10.60  -2
  -3  -1  11   18.66   10.60  -3
  -8  -4   6   18.66   10.60   4
 -12   0   2   38.54   12.83  -1
  -7   5   7   38.54   12.83  -2
  -2   0  12   38.54   12.83  -3
  -7  -5   7   38.54   12.83   4
 -12   0   2   64.12   13.51  -1
  -7   5   7   64.12   13.51  -2
  -2   0  12   64.12   13.51  -3
  -7  -5   7   64.12   13.51   4
 -12   0   2   38.89   12.95  -1
  -7   5   7   38.89   12.95  -2
  -2   0  12   38.89   12.95  -3
  -7  -5   7   38.89   12.95   4
 -13  -1   1    9.34   14.64  -1
  -8   6   6    9.34   14.64  -2
  -1   1  13    9.34   14.64  -3
  -6  -6   8    9.34   14.64   4
 -13  -1   1   -3.43   16.27  -1
  -8   6   6   -3.43   16.27  -2
  -1   1  13   -3.43   16.27  -3
  -6  -6   8   -3.43   16.27   4
  -7   6   8   51.16   17.77  -1
  -8  -6   7   51.16   17.77   3
  -2   0  13    0.93   14.16  -2
 -13   0   2    0.93   14.16   4
  -8   5   7   46.60   13.48  -1
  -7  -5   8   46.60   13.48   3
  -3   1  12   20.39   10.12  -2
 -12  -1   3   20.39   10.12   4
  -9   4   6    5.06   12.70  -1
  -6  -4   9    5.06   12.70   3
  -4   2  11    7.50   11.12  -2
 -11  -2   4    7.50   11.12   4
 -10   3   5   42.93   13.99  -1
  -5  -3  10   42.93   13.99   3
  -5   3  10   10.15   11.73  -2
 -10  -3   5   10.15   11.73   4
  -5   3  10   16.87   12.56  -2
 -10  -3   5   16.87   12.56   4
 -11   2   4   13.97   11.91  -1
  -4  -2  11   13.97   11.91   3
 -11   2   4   17.71   14.30  -1
  -4  -2  11   17.71   14.30   3
  -6   4   9   32.19   12.85  -2
  -9  -4   6   32.19   12.85   4
  -6   4   9   25.95   13.82  -2
  -9  -4   6   25.95   13.82   4
 -12   1   3    7.54   11.69  -1
  -3  -1  12    7.54   11.69   3
 -12   1   3    3.48   11.86  -1
  -3  -1  12    3.48   11.86   3
 -12   1   3   -5.33   11.43  -1
  -3  -1  12   -5.33   11.43   3
  -7   5   8   15.14   15.80  -2
  -8  -5   7   15.14   15.80   4
  -7   5   8   12.74   13.67  -2
  -8  -5   7   12.74   13.67   4
  -7   5   8   11.16   28.88  -2
  -8  -5   7   11.16   28.88   4
 -13   0   2   20.37   13.19  -1
  -2   0  13   20.37   13.19   3
 -13   0   2  -13.97   13.18  -1
  -2   0  13  -13.97   13.18   3
  -8   6   7    6.14   15.69  -2
  -7  -6   8    6.14   15.69   4
  -8   6   7    2.57   14.98  -2
  -7  -6   8    2.57   14.98   4
  -9   5   7    9.74   16.43  -1
  -3   1  13    9.74   16.43  -2
  -7  -5   9    9.74   16.43  -3
 -13  -1   3    9.74   16.43   4
 -10   4   6   68.07   17.81  -1
  -4   2  12   68.07   17.81  -2
  -6  -4  10   68.07   17.81  -3
 -12  -2   4   68.07   17.81   4
 -11   3   5   15.33   13.40  -1
  -5   3  11   15.33   13.40  -2
  -5  -3  11   15.33   13.40  -3
 -11  -3   5   15.33   13.40   4
 -11   3   5   22.34   16.16  -1
  -5   3  11   22.34   16.16  -2
  -5  -3  11   22.34   16.16  -3
 -11  -3   5   22.34   16.16   4
 -12   2   4   61.14   16.28  -1
  -6   4  10   61.14   16.28  -2
  -4  -2  12   61.14   16.28  -3
 -10  -4   6   61.14   16.28   4
 -12   2   4   34.56   15.44  -1
  -6   4  10   34.56   15.44  -2
  -4  -2  12   34.56   15.44  -3
 -10  -4   6   34.56   15.44   4
 -13   1   3   11.41   11.14  -1
  -7   5   9   11.41   11.14  -2
  -3  -1  13   11.41   11.14  -3
  -9  -5   7   11.41   11.14   4
 -13   1   3   -8.36   26.80  -1
  -7   5   9   -8.36   26.80  -2
  -3  -1  13   -8.36   26.80  -3
  -9  -5   7   -8.36   26.80   4
 -11   4   6    3.19   17.52  -1
  -6  -4  11    3.19   17.52   3
  -5   3  12  -10.77   16.21  -2
 -12  -3   5  -10.77   16.21   4
  -5   3  12   -4.65   17.82  -2
 -12  -3   5   -4.65   17.82   4
 -12   3   5   -8.53   18.21  -1
  -5  -3  12   -8.53   18.21   3
 -12   3   5   29.28   17.73  -1
  -5  -3  12   29.28   17.73   3
  -6   4  11   -0.08   17.20  -2
 -11  -4   6   -0.08   17.20   4
  -6   4  11   -7.70   17.15  -2
 -11  -4   6   -7.70   17.15   4
 -13   2   4   37.07   18.56  -1
  -4  -2  13   37.07   18.56   3
 -13   3   0    9.97   20.17  -1
   0  -3  13    9.97   20.17   3
  -3   6  10   -2.97   18.87  -2
 -10  -6   3   -2.97   18.87   4
 -12   4   1  -13.16   18.93  -1
  -1  -4  12  -13.16   18.93   3
  -2   5  11   -8.38   18.07  -2
 -11  -5   2   -8.38   18.07   4
 -11   5   2   34.19   18.51  -1
  -2  -5  11   34.19   18.51   3
  -1   4  12   17.33   17.31  -2
 -12  -4   1   17.33   17.31   4
 -10   6   3    7.15   15.61  -1
  -3  -6  10    7.15   15.61   3
 -10   6   3   28.15   20.03  -1
  -3  -6  10   28.15   20.03   3
   0   3  13    0.05   13.86  -2
 -13  -3   0    0.05   13.86   4
   0   3  13  -21.22   18.59  -2
 -13  -3   0  -21.22   18.59   4
 -13   2  -1    0.30   17.50  -1
  -4   7   8    0.30   17.50  -2
   1  -2  13    0.30   17.50  -3
  -8  -7   4    0.30   17.50   4
 -13   2  -1  -19.56   15.80  -1
  -4   7   8  -19.56   15.80  -2
   1  -2  13  -19.56   15.80  -3
  -8  -7   4  -19.56   15.80   4
 -12   3   0   23.66   14.19  -1
  -3   6   9   23.66   14.19  -2
   0  -3  12   23.66   14.19  -3
  -9  -6   3   23.66   14.19   4
 -11   4   1    4.16   10.78  -1
  -2   5  10    4.16   10.78  -2
  -1  -4  11    4.16   10.78  -3
 -10  -5   2    4.16   10.78   4
 -10   5   2   19.07   17.03  -1
  -1   4  11   19.07   17.03  -2
  -2  -5  10   19.07   17.03  -3
 -11  -4   1   19.07   17.03   4
  -9   6   3   57.94   17.67  -1
   0   3  12   57.94   17.67  -2
  -3  -6   9   57.94   17.67  -3
 -12  -3   0   57.94   17.67   4
  -9   6   3   68.56   17.06  -1
   0   3  12   68.56   17.06  -2
  -3  -6   9   68.56   17.06  -3
 -12  -3   0   68.56   17.06   4
  -8   7   4   10.90   12.25  -1
   1   2  13   10.90   12.25  -2
  -4  -7   8   10.90   12.25  -3
 -13  -2  -1   10.90   12.25   4
  -8   7   4   18.06   15.40  -1
   1   2  13   18.06   15.40  -2
  -4  -7   8   18.06   15.40  -3
 -13  -2  -1   18.06   15.40   4
  -5   8   6   -2.79   23.35  -2
  -6  -8   5   -2.79   23.35   4
 -13   1  -2  -14.79   15.09  -1
   2  -1  13  -14.79   15.09   3
 -13   1  -2  -30.46   17.52  -1
   2  -1  13  -30.46   17.52   3
  -4   7   7   13.40   15.71  -2
  -7  -7   4   13.40   15.71   4
  -4   7   7    6.30   18.23  -2
  -7  -7   4    6.30   18.23   4
 -12   2  -1   14.04   12.24  -1
   1  -2  12   14.04   12.24   3
 -12   2  -1   17.54   14.42  -1
   1  -2  12   17.54   14.42   3
  -3   6   8   35.01   14.60  -2
  -8  -6   3   35.01   14.60   4
  -3   6   8   26.78   14.36  -2
  -8  -6   3   26.78   14.36   4
 -11   3   0    0.57   14.28  -1
   0  -3  11    0.57   14.28   3
 -11   3   0   -1.59   12.99  -1
   0  -3  11   -1.59   12.99   3
  -2   5   9   30.20   13.27  -2
  -9  -5   2   30.20   13.27   4
 -10   4   1   53.53   12.12  -1
  -1  -4  10   53.53   12.12   3
  -1   4  10   21.10   13.98  -2
 -10  -4   1   21.10   13.98   4
  -9   5   2   15.04   10.84  -1
  -2  -5   9   15.04   10.84   3
   0   3  11    9.56   13.83  -2
 -11  -3   0    9.56   13.83   4
  -8   6   3   82.00   15.96  -1
  -3  -6   8   82.00   15.96   3
  -8   6   3   70.47   16.29  -1
  -3  -6   8   70.47   16.29   3
   1   2  12    8.50   12.11  -2
 -12  -2  -1    8.50   12.11   4
   1   2  12  -10.69   14.75  -2
 -12  -2  -1  -10.69   14.75   4
  -7   7   4   18.90   13.53  -1
  -4  -7   7   18.90   13.53   3
  -7   7   4   12.45   16.97  -1
  -4  -7   7   12.45   16.97   3
   2   1  13  -22.49   16.48  -2
 -13  -1  -2  -22.49   16.48   4
   2   1  13   -7.07   15.65  -2
 -13  -1  -2   -7.07   15.65   4
 -13   0  -3   20.60   23.42  -1
  -5   8   5   20.60   23.42  -2
   3   0  13   20.60   23.42  -3
  -5  -8   5   20.60   23.42   4
 -12   1  -2   -7.23   17.29  -1
  -4   7   6   -7.23   17.29  -2
   2  -1  12   -7.23   17.29  -3
  -6  -7   4   -7.23   17.29   4
 -12   1  -2   -5.86   15.19  -1
  -4   7   6   -5.86   15.19  -2
   2  -1  12   -5.86   15.19  -3
  -6  -7   4   -5.86   15.19   4
 -11   2  -1   22.95   10.76  -1
  -3   6   7   22.95   10.76  -2
   1  -2  11   22.95   10.76  -3
  -7  -6   3   22.95   10.76   4
 -11   2  -1   27.56   13.54  -1
  -3   6   7   27.56   13.54  -2
   1  -2  11   27.56   13.54  -3
  -7  -6   3   27.56   13.54   4
 -10   3   0   30.14   11.95  -1
  -2   5   8   30.14   11.95  -2
   0  -3  10   30.14   11.95  -3
  -8  -5   2   30.14   11.95   4
 -10   3   0   10.43   11.24  -1
  -2   5   8   10.43   11.24  -2
   0  -3  10   10.43   11.24  -3
  -8  -5   2   10.43   11.24   4
  -9   4   1   48.14   12.52  -1
  -1   4   9   48.14   12.52  -2
  -1  -4   9   48.14   12.52  -3
  -9  -4   1   48.14   12.52   4
  -8   5   2   46.13   14.95  -1
   0   3  10   46.13   14.95  -2
  -2  -5   8   46.13   14.95  -3
 -10  -3   0   46.13   14.95   4
  -7   6   3    7.73   10.54  -1
   1   2  11    7.73   10.54  -2
  -3  -6   7    7.73   10.54  -3
 -11  -2  -1    7.73   10.54   4
  -7   6   3   -5.65   13.32  -1
   1   2  11   -5.65   13.32  -2
  -3  -6   7   -5.65   13.32  -3
 -11  -2  -1   -5.65   13.32   4
  -6   7   4   17.38   15.84  -1
   2   1  12   17.38   15.84  -2
  -4  -7   6   17.38   15.84  -3
 -12  -1  -2   17.38   15.84   4
  -6   7   4    2.52   11.06  -1
   2   1  12    2.52   11.06  -2
  -4  -7   6    2.52   11.06  -3
 -12  -1  -2    2.52   11.06   4
  -5   8   5  -16.93   15.87  -1
   3   0  13  -16.93   15.87  -2
  -5  -8   5  -16.93   15.87  -3
 -13   0  -3  -16.93   15.87   4
  -5   8   5   -3.12   15.93  -1
   3   0  13   -3.12   15.93  -2
  -5  -8   5   -3.12   15.93  -3
 -13   0  -3   -3.12   15.93   4
  -5   8   4    7.57   17.52  -2
  -4  -8   5    7.57   17.52   4
 -12   0  -3    1.76   15.53  -1
   3   0  12    1.76   15.53   3
  -4   7   5   -6.61   13.97  -2
  -5  -7   4   -6.61   13.97   4
 -11   1  -2   -8.22   11.39  -1
   2  -1  11   -8.22   11.39   3
 -11   1  -2   10.59   14.05  -1
   2  -1  11   10.59   14.05   3
  -3   6   6  108.47   13.89  -2
  -6  -6   3  108.47   13.89   4
  -3   6   6   86.37   19.23  -2
  -6  -6   3   86.37   19.23   4
 -10   2  -1    7.85    9.37  -1
   1  -2  10    7.85    9.37   3
 -10   2  -1    3.04   10.71  -1
   1  -2  10    3.04   10.71   3
  -2   5   7   54.52   11.17  -2
  -7  -5   2   54.52   11.17   4
  -2   5   7   37.61   10.15  -2
  -7  -5   2   37.61   10.15   4
  -9   3   0   87.42   14.42  -1
   0  -3   9   87.42   14.42   3
  -9   3   0   74.73   12.37  -1
   0  -3   9   74.73   12.37   3
  -1   4   8    6.07    6.81  -2
  -8  -4   1    6.07    6.81   4
  -1   4   8    2.94    9.38  -2
  -8  -4   1    2.94    9.38   4
  -8   4   1   30.81   10.68  -1
  -1  -4   8   30.81   10.68   3
  -8   4   1    3.97    6.83  -1
  -1  -4   8    3.97    6.83   3
   0   3   9   59.87   13.28  -2
  -9  -3   0   59.87   13.28   4
  -7   5   2   82.18   13.44  -1
  -2  -5   7   82.18   13.44   3
   1   2  10   -4.71    8.67  -2
 -10  -2  -1   -4.71    8.67   4
   1   2  10   -0.35   11.20  -2
 -10  -2  -1   -0.35   11.20   4
  -6   6   3  154.27   19.99  -1
  -3  -6   6  154.27   19.99   3
  -6   6   3  189.71   21.15  -1
  -3  -6   6  189.71   21.15   3
   2   1  11   11.61   12.68  -2
 -11  -1  -2   11.61   12.68   4
   2   1  11   23.59   11.03  -2
 -11  -1  -2   23.59   11.03   4
  -5   7   4   31.57   13.18  -1
  -4  -7   5   31.57   13.18   3
  -5   7   4    3.07   13.34  -1
  -4  -7   5    3.07   13.34   3
   3   0  12   -8.85   12.06  -2
 -12   0  -3   -8.85   12.06   4
   3   0  12    0.72   15.56  -2
 -12   0  -3    0.72   15.56   4
  -4   8   5    1.08   17.62  -1
  -5  -8   4    1.08   17.62   3
  -4   8   5    3.90   16.78  -1
  -5  -8   4    3.90   16.78   3
 -12  -1  -4   21.43   15.63  -1
  -5   8   3   21.43   15.63  -2
   4   1  12   21.43   15.63  -3
  -3  -8   5   21.43   15.63   4
 -11   0  -3   10.86   12.10  -1
  -4   7   4   10.86   12.10  -2
   3   0  11   10.86   12.10  -3
  -4  -7   4   10.86   12.10   4
 -10   1  -2   60.75   13.62  -1
  -3   6   5   60.75   13.62  -2
   2  -1  10   60.75   13.62  -3
  -5  -6   3   60.75   13.62   4
  -9   2  -1   35.11    8.91  -1
  -2   5   6   35.11    8.91  -2
   1  -2   9   35.11    8.91  -3
  -6  -5   2   35.11    8.91   4
  -9   2  -1   24.84    8.98  -1
  -2   5   6   24.84    8.98  -2
   1  -2   9   24.84    8.98  -3
  -6  -5   2   24.84    8.98   4
  -8   3   0  102.54   17.84  -1
  -1   4   7  102.54   17.84  -2
   0  -3   8  102.54   17.84  -3
  -7  -4   1  102.54   17.84   4
  -8   3   0   96.02   12.00  -1
  -1   4   7   96.02   12.00  -2
   0  -3   8   96.02   12.00  -3
  -7  -4   1   96.02   12.00   4
  -7   4   1  156.72   17.42  -1
   0   3   8  156.72   17.42  -2
  -1  -4   7  156.72   17.42  -3
  -8  -3   0  156.72   17.42   4
  -7   4   1  155.35   18.68  -1
   0   3   8  155.35   18.68  -2
  -1  -4   7  155.35   18.68  -3
  -8  -3   0  155.35   18.68   4
  -6   5   2   44.16   11.15  -1
   1   2   9   44.16   11.15  -2
  -2  -5   6   44.16   11.15  -3
  -9  -2  -1   44.16   11.15   4
  -6   5   2   45.45    9.26  -1
   1   2   9   45.45    9.26  -2
  -2  -5   6   45.45    9.26  -3
  -9  -2  -1   45.45    9.26   4
  -5   6   3   69.00   10.46  -1
   2   1  10   69.00   10.46  -2
  -3  -6   5   69.00   10.46  -3
 -10  -1  -2   69.00   10.46   4
  -5   6   3   64.69   10.62  -1
   2   1  10   64.69   10.62  -2
  -3  -6   5   64.69   10.62  -3
 -10  -1  -2   64.69   10.62   4
  -4   7   4   14.50   10.96  -1
   3   0  11   14.50   10.96  -2
  -4  -7   4   14.50   10.96  -3
 -11   0  -3   14.50   10.96   4
  -4   7   4   26.12   12.15  -1
   3   0  11   26.12   12.15  -2
  -4  -7   4   26.12   12.15  -3
 -11   0  -3   26.12   12.15   4
  -3   8   5   21.19   12.69  -1
   4  -1  12   21.19   12.69  -2
  -5  -8   3   21.19   12.69  -3
 -12   1  -4   21.19   12.69   4
  -3   8   5   23.24   16.93  -1
   4  -1  12   23.24   16.93  -2
  -5  -8   3   23.24   16.93  -3
 -12   1  -4   23.24   16.93   4
 -12  -2  -5   28.36   19.69  -1
   5   2  12   28.36   19.69   3
  -5   8   2   26.71   16.87  -2
  -2  -8   5   26.71   16.87   4
 -11  -1  -4  -19.52   15.41  -1
   4   1  11  -19.52   15.41   3
  -4   7   3   24.45   13.51  -2
  -3  -7   4   24.45   13.51   4
 -10   0  -3    5.50   10.42  -1
   3   0  10    5.50   10.42   3
  -3   6   4   20.27    8.75  -2
  -4  -6   3   20.27    8.75   4
  -9   1  -2   13.34    8.34  -1
   2  -1   9   13.34    8.34   3
  -2   5   5   17.00    8.14  -2
  -5  -5   2   17.00    8.14   4
  -2   5   5   -7.30    8.46  -2
  -5  -5   2   -7.30    8.46   4
  -2   5   5    5.44    8.40  -2
  -5  -5   2    5.44    8.40   4
  -8   2  -1   23.90   10.13  -1
   1  -2   8   23.90   10.13   3
  -8   2  -1    9.13    6.12  -1
   1  -2   8    9.13    6.12   3
  -8   2  -1   13.31    7.25  -1
   1  -2   8   13.31    7.25   3
   1  -4  -6   44.84    8.88  -2
   6   4  -1   44.84    8.88   4
  -1   4   6   50.22    9.75  -2
  -6  -4   1   50.22    9.75   4
  -1   4   6   45.81    8.81  -2
  -6  -4   1   45.81    8.81   4
   7  -3   0  149.52   11.54  -1
   0   3  -7  149.52   11.54   3
  -7   3   0  131.44   16.85  -1
   0  -3   7  131.44   16.85   3
  -7   3   0  114.44   14.85  -1
   0  -3   7  114.44   14.85   3
   0  -3  -7   93.02   12.32  -2
   7   3   0   93.02   12.32   4
   0   3   7   84.64   11.71  -2
  -7  -3   0   84.64   11.71   4
   0   3   7  108.51    9.57  -2
  -7  -3   0  108.51    9.57   4
   6  -4  -1   74.50    5.98  -1
   1   4  -6   74.50    5.98   3
  -6   4   1   56.79   10.24  -1
  -1  -4   6   56.79   10.24   3
  -6   4   1   53.91    6.06  -1
  -1  -4   6   53.91    6.06   3
   1   2   8    7.27    6.16  -2
  -8  -2  -1    7.27    6.16   4
  -5   5   2   33.48    8.54  -1
  -2  -5   5   33.48    8.54   3
  -5   5   2   40.74    9.35  -1
  -2  -5   5   40.74    9.35   3
   2   1   9    0.03    7.58  -2
  -9  -1  -2    0.03    7.58   4
   2   1   9   16.30    7.67  -2
  -9  -1  -2   16.30    7.67   4
  -4   6   3   23.49   10.69  -1
  -3  -6   4   23.49   10.69   3
  -4   6   3   18.11    9.82  -1
  -3  -6   4   18.11    9.82   3
   3   0  10   11.45   10.19  -2
 -10   0  -3   11.45   10.19   4
   3   0  10   10.46    9.11  -2
 -10   0  -3   10.46    9.11   4
  -3   7   4   36.89   11.36  -1
  -4  -7   3   36.89   11.36   3
  -3   7   4   -7.26   12.03  -1
  -4  -7   3   -7.26   12.03   3
   4  -1  11    3.85   14.83  -2
 -11   1  -4    3.85   14.83   4
   4  -1  11    4.51   11.69  -2
 -11   1  -4    4.51   11.69   4
  -2   8   5   42.22   13.58  -1
  -5  -8   2   42.22   13.58   3
  -2   8   5   -4.43   18.43  -1
  -5  -8   2   -4.43   18.43   3
   5  -2  12   -5.97   12.25  -2
 -12   2  -5   -5.97   12.25   4
   5  -2  12  -12.63   15.69  -2
 -12   2  -5  -12.63   15.69   4
 -11  -2  -5   62.41   17.79  -1
  -5   8   1   62.41   17.79  -2
   5   2  11   62.41   17.79  -3
  -1  -8   5   62.41   17.79   4
 -10  -1  -4   28.38   11.45  -1
  -4   7   2   28.38   11.45  -2
   4   1  10   28.38   11.45  -3
  -2  -7   4   28.38   11.45   4
  -9   0  -3  169.59   21.71  -1
  -3   6   3  169.59   21.71  -2
   3   0   9  169.59   21.71  -3
  -3  -6   3  169.59   21.71   4
  -8   1  -2   74.51   10.07  -1
  -2   5   4   74.51   10.07  -2
   2  -1   8   74.51   10.07  -3
  -4  -5   2   74.51   10.07   4
  -8   1  -2   62.16    7.43  -1
  -2   5   4   62.16    7.43  -2
   2  -1   8   62.16    7.43  -3
  -4  -5   2   62.16    7.43   4
   7  -2   1  254.89   23.11  -1
   1  -4  -5  254.89   23.11  -2
  -1   2  -7  254.89   23.11  -3
   5   4  -1  254.89   23.11   4
  -7   2  -1  253.22   21.04  -1
  -1   4   5  253.22   21.04  -2
   1  -2   7  253.22   21.04  -3
  -5  -4   1  253.22   21.04   4
  -7   2  -1  272.70   24.08  -1
  -1   4   5  272.70   24.08  -2
   1  -2   7  272.70   24.08  -3
  -5  -4   1  272.70   24.08   4
  -7   2  -1  272.83   31.46  -1
  -1   4   5  272.83   31.46  -2
   1  -2   7  272.83   31.46  -3
  -5  -4   1  272.83   31.46   4
   6  -3   0   10.51    4.67  -1
   0  -3  -6   10.51    4.67  -2
   0   3  -6   10.51    4.67  -3
   6   3   0   10.51    4.67   4
  -6   3   0   12.62    6.66  -1
   0   3   6   12.62    6.66  -2
   0  -3   6   12.62    6.66  -3
  -6  -3   0   12.62    6.66   4
  -6   3   0   15.00    4.35  -1
   0   3   6   15.00    4.35  -2
   0  -3   6   15.00    4.35  -3
  -6  -3   0   15.00    4.35   4
   5  -4  -1  277.43   13.40  -1
  -1  -2  -7  277.43   13.40  -2
   1   4  -5  277.43   13.40  -3
   7   2   1  277.43   13.40   4
  -5   4   1  293.36   20.79  -1
   1   2   7  293.36   20.79  -2
  -1  -4   5  293.36   20.79  -3
  -7  -2  -1  293.36   20.79   4
  -5   4   1  252.43   19.59  -1
   1   2   7  252.43   19.59  -2
  -1  -4   5  252.43   19.59  -3
  -7  -2  -1  252.43   19.59   4
  -4   5   2   98.55   10.95  -1
   2   1   8   98.55   10.95  -2
  -2  -5   4   98.55   10.95  -3
  -8  -1  -2   98.55   10.95   4
  -4   5   2   87.43    9.47  -1
   2   1   8   87.43    9.47  -2
  -2  -5   4   87.43    9.47  -3
  -8  -1  -2   87.43    9.47   4
  -3   6   3   93.74   13.53  -1
   3   0   9   93.74   13.53  -2
  -3  -6   3   93.74   13.53  -3
  -9   0  -3   93.74   13.53   4
  -3   6   3  108.20   16.86  -1
   3   0   9  108.20   16.86  -2
  -3  -6   3  108.20   16.86  -3
  -9   0  -3  108.20   16.86   4
  -2   7   4   12.20   12.63  -1
   4  -1  10   12.20   12.63  -2
  -4  -7   2   12.20   12.63  -3
 -10   1  -4   12.20   12.63   4
  -2   7   4   19.37   10.67  -1
   4  -1  10   19.37   10.67  -2
  -4  -7   2   19.37   10.67  -3
 -10   1  -4   19.37   10.67   4
  -1   8   5    6.01   12.68  -1
   5  -2  11    6.01   12.68  -2
  -5  -8   1    6.01   12.68  -3
 -11   2  -5    6.01   12.68   4
  -1   8   5   12.64   15.57  -1
   5  -2  11   12.64   15.57  -2
  -5  -8   1   12.64   15.57  -3
 -11   2  -5   12.64   15.57   4
 -11  -3  -6   14.42   17.86  -1
   6   3  11   14.42   17.86   3
  -5   8   0   -7.17   16.56  -2
   0  -8   5   -7.17   16.56   4
 -10  -2  -5   19.52   14.51  -1
   5   2  10   19.52   14.51   3
  -4   7   1   16.39   12.21  -2
  -1  -7   4   16.39   12.21   4
  -9  -1  -4   12.88    9.74  -1
   4   1   9   12.88    9.74   3
  -3   6   2   44.65    9.95  -2
  -2  -6   3   44.65    9.95   4
  -8   0  -3    0.95    2.64  -1
   3   0   8    0.95    2.64   3
  -8   0  -3   -0.42    2.62  -1
   3   0   8   -0.42    2.62   3
  -8   0  -3    6.74    7.65  -1
   3   0   8    6.74    7.65   3
  -2   5   3   57.52    9.67  -2
  -3  -5   2   57.52    9.67   4
  -2   5   3   45.26    5.45  -2
  -3  -5   2   45.26    5.45   4
  -7   1  -2   34.94    5.28  -1
   2  -1   7   34.94    5.28   3
  -7   1  -2   23.92    6.62  -1
   2  -1   7   23.92    6.62   3
   1  -4  -4   10.63    7.12  -2
   4   4  -1   10.63    7.12   4
  -1   4   4   10.67    6.46  -2
  -4  -4   1   10.67    6.46   4
  -1   4   4   10.89    4.81  -2
  -4  -4   1   10.89    4.81   4
   6  -2   1    4.14    5.29  -1
  -1   2  -6    4.14    5.29   3
  -6   2  -1    2.92    4.64  -1
   1  -2   6    2.92    4.64   3
  -6   2  -1   -0.40    4.01  -1
   1  -2   6   -0.40    4.01   3
  -6   2  -1    0.99    4.59  -1
   1  -2   6    0.99    4.59   3
   0  -3  -5   22.12    4.92  -2
   5   3   0   22.12    4.92   4
   0   3   5   15.17    6.94  -2
  -5  -3   0   15.17    6.94   4
   0   3   5   16.65    4.28  -2
  -5  -3   0   16.65    4.28   4
   0   3   5   27.96    6.43  -2
  -5  -3   0   27.96    6.43   4
   5  -3   0   20.87    4.36  -1
   0   3  -5   20.87    4.36   3
  -5   3   0   21.36    6.49  -1
   0  -3   5   21.36    6.49   3
  -5   3   0   21.85    4.83  -1
   0  -3   5   21.85    4.83   3
  -5   3   0   30.43    5.93  -1
   0  -3   5   30.43    5.93   3
  -1  -2  -6    7.14    2.99  -2
   6   2   1    7.14    2.99   4
   1   2   6    7.93    5.94  -2
  -6  -2  -1    7.93    5.94   4
   1   2   6    2.30    2.80  -2
  -6  -2  -1    2.30    2.80   4
   4  -4  -1   28.24    3.07  -1
   1   4  -4   28.24    3.07   3
  -4   4   1   34.93    6.04  -1
  -1  -4   4   34.93    6.04   3
   2   1   7   12.69    6.41  -2
  -7  -1  -2   12.69    6.41   4
   2   1   7   19.31    6.06  -2
  -7  -1  -2   19.31    6.06   4
  -3   5   2   82.09    7.22  -1
  -2  -5   3   82.09    7.22   3
  -3   5   2   90.79    8.14  -1
  -2  -5   3   90.79    8.14   3
   3   0   8    5.32    7.42  -2
  -8   0  -3    5.32    7.42   4
   3   0   8    1.40    6.07  -2
  -8   0  -3    1.40    6.07   4
   2  -6  -3   68.78    3.09  -1
   3   6  -2   68.78    3.09   3
   2  -6  -3   65.47    3.95  -1
   3   6  -2   65.47    3.95   3
  -2   6   3   65.54   10.58  -1
  -3  -6   2   65.54   10.58   3
  -2   6   3   62.60    8.65  -1
  -3  -6   2   62.60    8.65   3
   4  -1   9    0.13   11.21  -2
  -9   1  -4    0.13   11.21   4
   4  -1   9   10.11    8.03  -2
  -9   1  -4   10.11    8.03   4
  -1   7   4   24.44    9.38  -1
  -4  -7   1   24.44    9.38   3
  -1   7   4    7.61   12.12  -1
  -4  -7   1    7.61   12.12   3
   5  -2  10    5.27   12.38  -2
 -10   2  -5    5.27   12.38   4
   5  -2  10    1.33   10.67  -2
 -10   2  -5    1.33   10.67   4
   0   8   5   15.98   18.50  -1
  -5  -8   0   15.98   18.50   3
   0   8   5   22.73   13.70  -1
  -5  -8   0   22.73   13.70   3
   6  -3  11    5.03   19.71  -2
 -11   3  -6    5.03   19.71   4
   6  -3  11   -0.85   14.09  -2
 -11   3  -6   -0.85   14.09   4
 -10  -3  -6   15.53   18.24  -1
  -5   8  -1   15.53   18.24  -2
   6   3  10   15.53   18.24  -3
   1  -8   5   15.53   18.24   4
  -9  -2  -5   26.83   14.12  -1
  -4   7   0   26.83   14.12  -2
   5   2   9   26.83   14.12  -3
   0  -7   4   26.83   14.12   4
  -8  -1  -4  187.36   16.76  -1
  -3   6   1  187.36   16.76  -2
   4   1   8  187.36   16.76  -3
  -1  -6   3  187.36   16.76   4
  -7   0  -3   40.50    3.30  -1
  -2   5   2   40.50    3.30  -2
   3   0   7   40.50    3.30  -3
  -2  -5   2   40.50    3.30   4
  -7   0  -3   56.49    8.59  -1
  -2   5   2   56.49    8.59  -2
   3   0   7   56.49    8.59  -3
  -2  -5   2   56.49    8.59   4
  -7   0  -3   43.09    3.18  -1
  -2   5   2   43.09    3.18  -2
   3   0   7   43.09    3.18  -3
  -2  -5   2   43.09    3.18   4
   6  -1   2  120.69   11.46  -1
   1  -4  -3  120.69   11.46  -2
  -2   1  -6  120.69   11.46  -3
   3   4  -1  120.69   11.46   4
  -6   1  -2  127.89   14.81  -1
  -1   4   3  127.89   14.81  -2
   2  -1   6  127.89   14.81  -3
  -3  -4   1  127.89   14.81   4
  -6   1  -2  121.57   15.66  -1
  -1   4   3  121.57   15.66  -2
   2  -1   6  121.57   15.66  -3
  -3  -4   1  121.57   15.66   4
   5  -2   1  464.90   18.02  -1
   0  -3  -4  464.90   18.02  -2
  -1   2  -5  464.90   18.02  -3
   4   3   0  464.90   18.02   4
  -5   2  -1  491.02   30.93  -1
   0   3   4  491.02   30.93  -2
   1  -2   5  491.02   30.93  -3
  -4  -3   0  491.02   30.93   4
  -5   2  -1  471.29   30.65  -1
   0   3   4  471.29   30.65  -2
   1  -2   5  471.29   30.65  -3
  -4  -3   0  471.29   30.65   4
  -5   2  -1  479.83   18.46  -1
   0   3   4  479.83   18.46  -2
   1  -2   5  479.83   18.46  -3
  -4  -3   0  479.83   18.46   4
   4  -3   0  492.10   32.88  -1
  -1  -2  -5  492.10   32.88  -2
   0   3  -4  492.10   32.88  -3
   5   2   1  492.10   32.88   4
   4  -3   0  515.46   11.91  -1
  -1  -2  -5  515.46   11.91  -2
   0   3  -4  515.46   11.91  -3
   5   2   1  515.46   11.91   4
  -4   3   0  516.65   36.43  -1
   1   2   5  516.65   36.43  -2
   0  -3   4  516.65   36.43  -3
  -5  -2  -1  516.65   36.43   4
  -4   3   0  536.85   29.36  -1
   1   2   5  536.85   29.36  -2
   0  -3   4  536.85   29.36  -3
  -5  -2  -1  536.85   29.36   4
  -4   3   0  548.07   16.75  -1
   1   2   5  548.07   16.75  -2
   0  -3   4  548.07   16.75  -3
  -5  -2  -1  548.07   16.75   4
   3  -4  -1  244.79   11.64  -1
  -2  -1  -6  244.79   11.64  -2
   1   4  -3  244.79   11.64  -3
   6   1   2  244.79   11.64   4
  -3   4   1  230.56   14.03  -1
   2   1   6  230.56   14.03  -2
  -1  -4   3  230.56   14.03  -3
  -6  -1  -2  230.56   14.03   4
  -3   4   1  254.54   16.20  -1
   2   1   6  254.54   16.20  -2
  -1  -4   3  254.54   16.20  -3
  -6  -1  -2  254.54   16.20   4
   2  -5  -2   61.37    3.74  -1
  -3   0  -7   61.37    3.74  -2
   2   5  -2   61.37    3.74  -3
   7   0   3   61.37    3.74   4
   2  -5  -2   54.19    4.05  -1
  -3   0  -7   54.19    4.05  -2
   2   5  -2   54.19    4.05  -3
   7   0   3   54.19    4.05   4
  -2   5   2   57.52    7.86  -1
   3   0   7   57.52    7.86  -2
  -2  -5   2   57.52    7.86  -3
  -7   0  -3   57.52    7.86   4
  -2   5   2   61.38    7.14  -1
   3   0   7   61.38    7.14  -2
  -2  -5   2   61.38    7.14  -3
  -7   0  -3   61.38    7.14   4
   1  -6  -3  225.70    9.06  -1
  -4   1  -8  225.70    9.06  -2
   3   6  -1  225.70    9.06  -3
   8  -1   4  225.70    9.06   4
  -1   6   3  181.82   13.26  -1
   4  -1   8  181.82   13.26  -2
  -3  -6   1  181.82   13.26  -3
  -8   1  -4  181.82   13.26   4
  -1   6   3  190.06   13.61  -1
   4  -1   8  190.06   13.61  -2
  -3  -6   1  190.06   13.61  -3
  -8   1  -4  190.06   13.61   4
   0   7   4    7.38   10.93  -1
   5  -2   9    7.38   10.93  -2
  -4  -7   0    7.38   10.93  -3
  -9   2  -5    7.38   10.93   4
   0   7   4   -3.96    8.49  -1
   5  -2   9   -3.96    8.49  -2
  -4  -7   0   -3.96    8.49  -3
  -9   2  -5   -3.96    8.49   4
   1   8   5   -4.79   17.17  -1
   6  -3  10   -4.79   17.17  -2
  -5  -8  -1   -4.79   17.17  -3
 -10   3  -6   -4.79   17.17   4
   1   8   5   13.84   11.93  -1
   6  -3  10   13.84   11.93  -2
  -5  -8  -1   13.84   11.93  -3
 -10   3  -6   13.84   11.93   4
  -5   8  -2   25.86   17.92  -2
   2  -8   5   25.86   17.92   4
  -9  -3  -6   35.85   14.85  -1
   6   3   9   35.85   14.85   3
  -4   7  -1   38.76   11.82  -2
   1  -7   4   38.76   11.82   4
  -8  -2  -5   18.85    9.70  -1
   5   2   8   18.85    9.70   3
  -3   6   0   40.67   10.52  -2
   0  -6   3   40.67   10.52   4
  -7  -1  -4   31.83    9.06  -1
   4   1   7   31.83    9.06   3
  -2   5   1    8.96    6.38  -2
  -1  -5   2    8.96    6.38   4
  -6   0  -3   -0.32    1.42  -1
   3   0   6   -0.32    1.42   3
  -6   0  -3   -2.52    1.50  -1
   3   0   6   -2.52    1.50   3
  -6   0  -3   -0.79    5.33  -1
   3   0   6   -0.79    5.33   3
   1  -4  -2  207.40   15.19  -2
   2   4  -1  207.40   15.19   4
  -1   4   2  176.40   17.41  -2
  -2  -4   1  176.40   17.41   4
  -1   4   2  192.46    8.00  -2
  -2  -4   1  192.46    8.00   4
   5  -1   2  343.15   23.66  -1
  -2   1  -5  343.15   23.66   3
  -5   1  -2  326.83   37.90  -1
   2  -1   5  326.83   37.90   3
  -5   1  -2  350.28   20.33  -1
   2  -1   5  350.28   20.33   3
   0  -3  -3   35.48    6.06  -2
   3   3   0   35.48    6.06   4
   0   3   3   33.41    3.61  -2
  -3  -3   0   33.41    3.61   4
   0   3   3   45.47    5.30  -2
  -3  -3   0   45.47    5.30   4
   4  -2   1   79.14    5.39  -1
  -1   2  -4   79.14    5.39   3
  -4   2  -1   78.02    6.95  -1
   1  -2   4   78.02    6.95   3
  -4   2  -1   89.59    6.62  -1
   1  -2   4   89.59    6.62   3
  -4   2  -1   73.19    7.44  -1
   1  -2   4   73.19    7.44   3
  -1  -2  -4   47.68    4.37  -2
   4   2   1   47.68    4.37   4
   1   2   4   39.84    5.94  -2
  -4  -2  -1   39.84    5.94   4
   1   2   4   60.68    6.12  -2
  -4  -2  -1   60.68    6.12   4
   1   2   4   51.78    5.12  -2
  -4  -2  -1   51.78    5.12   4
   3  -3   0   56.07    5.17  -1
   0   3  -3   56.07    5.17   3
   3  -3   0   50.04    6.56  -1
   0   3  -3   50.04    6.56   3
   3  -3   0   51.19    3.34  -1
   0   3  -3   51.19    3.34   3
  -3   3   0   46.90    4.50  -1
   0  -3   3   46.90    4.50   3
  -3   3   0   53.28    7.28  -1
   0  -3   3   53.28    7.28   3
  -3   3   0   52.02    5.85  -1
   0  -3   3   52.02    5.85   3
  -2  -1  -5  188.46   25.92  -2
   5   1   2  188.46   25.92   4
  -2  -1  -5  235.17   13.81  -2
   5   1   2  235.17   13.81   4
   2   1   5  230.69   18.83  -2
  -5  -1  -2  230.69   18.83   4
   2   1   5  237.74   23.80  -2
  -5  -1  -2  237.74   23.80   4
   2   1   5  222.27   36.40  -2
  -5  -1  -2  222.27   36.40   4
   2  -4  -1  341.95   12.82  -1
   1   4  -2  341.95   12.82   3
   2  -4  -1  325.97   25.29  -1
   1   4  -2  325.97   25.29   3
   2  -4  -1  314.24   13.36  -1
   1   4  -2  314.24   13.36   3
  -2   4   1  329.15   15.42  -1
  -1  -4   2  329.15   15.42   3
  -2   4   1  364.01   21.77  -1
  -1  -4   2  364.01   21.77   3
  -3   0  -6   -0.66    4.78  -2
   6   0   3   -0.66    4.78   4
  -3   0  -6    1.68    2.33  -2
   6   0   3    1.68    2.33   4
  -3   0  -6    0.58    2.56  -2
   6   0   3    0.58    2.56   4
   3   0   6   -5.12    4.81  -2
  -6   0  -3   -5.12    4.81   4
   3   0   6    6.30    5.36  -2
  -6   0  -3    6.30    5.36   4
   1  -5  -2   19.22    3.26  -1
   2   5  -1   19.22    3.26   3
   1  -5  -2   11.97    5.72  -1
   2   5  -1   11.97    5.72   3
  -1   5   2   13.78    6.12  -1
  -2  -5   1   13.78    6.12   3
  -1   5   2   15.45    5.70  -1
  -2  -5   1   15.45    5.70   3
  -4   1  -7   12.87    4.18  -2
   7  -1   4   12.87    4.18   4
   4  -1   7    7.31    7.32  -2
  -7   1  -4    7.31    7.32   4
   4  -1   7    7.47    6.20  -2
  -7   1  -4    7.47    6.20   4
   0  -6  -3   94.40    7.80  -1
   3   6   0   94.40    7.80   3
   0   6   3   87.17   12.79  -1
  -3  -6   0   87.17   12.79   3
   0   6   3   74.38    9.32  -1
  -3  -6   0   74.38    9.32   3
  -5   2  -8    4.10    5.85  -2
   8  -2   5    4.10    5.85   4
   5  -2   8    3.78    8.76  -2
  -8   2  -5    3.78    8.76   4
   5  -2   8   -3.81    7.98  -2
  -8   2  -5   -3.81    7.98   4
  -1  -7  -4   45.49    8.92  -1
   4   7   1   45.49    8.92   3
   1   7   4   37.43   10.71  -1
  -4  -7  -1   37.43   10.71   3
   1   7   4   62.80   14.52  -1
  -4  -7  -1   62.80   14.52   3
   6  -3   9   -7.15    9.62  -2
  -9   3  -6   -7.15    9.62   4
   6  -3   9   -1.52   10.24  -2
  -9   3  -6   -1.52   10.24   4
   2   8   5   31.30   15.60  -1
  -5  -8  -2   31.30   15.60   3
   2   8   5   15.65   15.86  -1
  -5  -8  -2   15.65   15.86   3
   7  -4  10  -15.81   14.20  -2
 -10   4  -7  -15.81   14.20   4
   7  -4  10   -5.51   10.76  -2
 -10   4  -7   -5.51   10.76   4
  -9  -4  -7   -0.40   16.23  -1
  -5   8  -3   -0.40   16.23  -2
   7   4   9   -0.40   16.23  -3
   3  -8   5   -0.40   16.23   4
  -8  -3  -6   17.49   12.44  -1
  -4   7  -2   17.49   12.44  -2
   6   3   8   17.49   12.44  -3
   2  -7   4   17.49   12.44   4
  -7  -2  -5  110.50   21.70  -1
  -3   6  -1  110.50   21.70  -2
   5   2   7  110.50   21.70  -3
   1  -6   3  110.50   21.70   4
  -6  -1  -4   33.74    6.93  -1
  -2   5   0   33.74    6.93  -2
   4   1   6   33.74    6.93  -3
   0  -5   2   33.74    6.93   4
   5   0   3  432.55   19.78  -1
   1  -4  -1  432.55   19.78  -2
  -3   0  -5  432.55   19.78  -3
   1   4  -1  432.55   19.78   4
  -5   0  -3  427.79   15.01  -1
  -1   4   1  427.79   15.01  -2
   3   0   5  427.79   15.01  -3
  -1  -4   1  427.79   15.01   4
  -5   0  -3  426.40   60.94  -1
  -1   4   1  426.40   60.94  -2
   3   0   5  426.40   60.94  -3
  -1  -4   1  426.40   60.94   4
  -5   0  -3  435.56   31.15  -1
  -1   4   1  435.56   31.15  -2
   3   0   5  435.56   31.15  -3
  -1  -4   1  435.56   31.15   4
   4  -1   2   77.45    6.22  -1
   0  -3  -2   77.45    6.22  -2
  -2   1  -4   77.45    6.22  -3
   2   3   0   77.45    6.22   4
  -4   1  -2   72.37    7.80  -1
   0   3   2   72.37    7.80  -2
   2  -1   4   72.37    7.80  -3
  -2  -3   0   72.37    7.80   4
  -4   1  -2   71.22    3.78  -1
   0   3   2   71.22    3.78  -2
   2  -1   4   71.22    3.78  -3
  -2  -3   0   71.22    3.78   4
   3  -2   1  472.18   28.73  -1
  -1  -2  -3  472.18   28.73  -2
  -1   2  -3  472.18   28.73  -3
   3   2   1  472.18   28.73   4
   3  -2   1  458.27   24.80  -1
  -1  -2  -3  458.27   24.80  -2
  -1   2  -3  458.27   24.80  -3
   3   2   1  458.27   24.80   4
  -3   2  -1  463.88   36.76  -1
   1   2   3  463.88   36.76  -2
   1  -2   3  463.88   36.76  -3
  -3  -2  -1  463.88   36.76   4
  -3   2  -1  452.10   38.69  -1
   1   2   3  452.10   38.69  -2
   1  -2   3  452.10   38.69  -3
  -3  -2  -1  452.10   38.69   4
  -3   2  -1  459.50   19.44  -1
   1   2   3  459.50   19.44  -2
   1  -2   3  459.50   19.44  -3
  -3  -2  -1  459.50   19.44   4
   2  -3   0   98.15    7.76  -1
  -2  -1  -4   98.15    7.76  -2
   0   3  -2   98.15    7.76  -3
   4   1   2   98.15    7.76   4
   2  -3   0   97.11    7.11  -1
  -2  -1  -4   97.11    7.11  -2
   0   3  -2   97.11    7.11  -3
   4   1   2   97.11    7.11   4
   2  -3   0   96.56    4.19  -1
  -2  -1  -4   96.56    4.19  -2
   0   3  -2   96.56    4.19  -3
   4   1   2   96.56    4.19   4
  -2   3   0   96.08    8.44  -1
   2   1   4   96.08    8.44  -2
   0  -3   2   96.08    8.44  -3
  -4  -1  -2   96.08    8.44   4
  -2   3   0  102.06    9.32  -1
   2   1   4  102.06    9.32  -2
   0  -3   2  102.06    9.32  -3
  -4  -1  -2  102.06    9.32   4
  -2   3   0  100.91    7.59  -1
   2   1   4  100.91    7.59  -2
   0  -3   2  100.91    7.59  -3
  -4  -1  -2  100.91    7.59   4
   1  -4  -1  441.84   19.11  -1
  -3   0  -5  441.84   19.11  -2
   1   4  -1  441.84   19.11  -3
   5   0   3  441.84   19.11   4
   1  -4  -1  446.53   35.47  -1
  -3   0  -5  446.53   35.47  -2
   1   4  -1  446.53   35.47  -3
   5   0   3  446.53   35.47   4
  -1   4   1  456.36   24.36  -1
   3   0   5  456.36   24.36  -2
  -1  -4   1  456.36   24.36  -3
  -5   0  -3  456.36   24.36   4
  -1   4   1  449.33   24.60  -1
   3   0   5  449.33   24.60  -2
  -1  -4   1  449.33   24.60  -3
  -5   0  -3  449.33   24.60   4
  -1   4   1  406.75   38.19  -1
   3   0   5  406.75   38.19  -2
  -1  -4   1  406.75   38.19  -3
  -5   0  -3  406.75   38.19   4
   0  -5  -2   16.69    4.67  -1
  -4   1  -6   16.69    4.67  -2
   2   5   0   16.69    4.67  -3
   6  -1   4   16.69    4.67   4
   0  -5  -2   18.03    6.18  -1
  -4   1  -6   18.03    6.18  -2
   2   5   0   18.03    6.18  -3
   6  -1   4   18.03    6.18   4
   0   5   2   15.18    5.42  -1
   4  -1   6   15.18    5.42  -2
  -2  -5   0   15.18    5.42  -3
  -6   1  -4   15.18    5.42   4
   0   5   2    8.81    6.40  -1
   4  -1   6    8.81    6.40  -2
  -2  -5   0    8.81    6.40  -3
  -6   1  -4    8.81    6.40   4
  -1  -6  -3   86.17   13.37  -1
  -5   2  -7   86.17   13.37  -2
   3   6   1   86.17   13.37  -3
   7  -2   5   86.17   13.37   4
   1   6   3   84.31   17.76  -1
   5  -2   7   84.31   17.76  -2
  -3  -6  -1   84.31   17.76  -3
  -7   2  -5   84.31   17.76   4
   1   6   3   80.71   16.36  -1
   5  -2   7   80.71   16.36  -2
  -3  -6  -1   80.71   16.36  -3
  -7   2  -5   80.71   16.36   4
  -2  -7  -4   23.50    9.45  -1
  -6   3  -8   23.50    9.45  -2
   4   7   2   23.50    9.45  -3
   8  -3   6   23.50    9.45   4
   2   7   4   30.51   10.18  -1
   6  -3   8   30.51   10.18  -2
  -4  -7  -2   30.51   10.18  -3
  -8   3  -6   30.51   10.18   4
   2   7   4   39.59   12.43  -1
   6  -3   8   39.59   12.43  -2
  -4  -7  -2   39.59   12.43  -3
  -8   3  -6   39.59   12.43   4
   3   8   5    3.84   16.91  -1
   7  -4   9    3.84   16.91  -2
  -5  -8  -3    3.84   16.91  -3
  -9   4  -7    3.84   16.91   4
   3   8   5    1.92   13.37  -1
   7  -4   9    1.92   13.37  -2
  -5  -8  -3    1.92   13.37  -3
  -9   4  -7    1.92   13.37   4
  -5   8  -4   16.32   16.86  -2
   4  -8   5   16.32   16.86   4
  -8  -4  -7   -9.08   14.29  -1
   7   4   8   -9.08   14.29   3
  -4   7  -3   43.45   15.83  -2
   3  -7   4   43.45   15.83   4
  -7  -3  -6   23.18   12.25  -1
   6   3   7   23.18   12.25   3
  -3   6  -2   99.96   13.86  -2
   2  -6   3   99.96   13.86   4
  -6  -2  -5   15.55    8.25  -1
   5   2   6   15.55    8.25   3
  -2   5  -1   19.09    7.15  -2
   1  -5   2   19.09    7.15   4
  -5  -1  -4   52.72    9.16  -1
   4   1   5   52.72    9.16   3
   1  -4   0  118.69    9.39  -2
   0   4  -1  118.69    9.39   4
  -1   4   0  106.06   11.10  -2
   0  -4   1  106.06   11.10   4
  -1   4   0   99.47    8.84  -2
   0  -4   1   99.47    8.84   4
  -1   4   0  103.58    9.77  -2
   0  -4   1  103.58    9.77   4
   4   0   3   -2.02    5.12  -1
  -3   0  -4   -2.02    5.12   3
  -4   0  -3   -2.48    0.97  -1
   3   0   4   -2.48    0.97   3
  -4   0  -3   -1.11    4.10  -1
   3   0   4   -1.11    4.10   3
   0  -3  -1   36.36    5.36  -2
   1   3   0   36.36    5.36   4
   0  -3  -1   32.30    2.66  -2
   1   3   0   32.30    2.66   4
   0   3   1   34.99    2.34  -2
  -1  -3   0   34.99    2.34   4
   0   3   1   28.17    4.67  -2
  -1  -3   0   28.17    4.67   4
   3  -1   2  821.35   77.30  -1
  -2   1  -3  821.35   77.30   3
   3  -1   2  812.41   36.26  -1
  -2   1  -3  812.41   36.26   3
  -3   1  -2  864.34   26.13  -1
   2  -1   3  864.34   26.13   3
  -3   1  -2  824.90   79.48  -1
   2  -1   3  824.90   79.48   3
  -1  -2  -2   56.85    5.27  -2
   2   2   1   56.85    5.27   4
  -1  -2  -2   48.37    3.88  -2
   2   2   1   48.37    3.88   4
   1   2   2   54.82    4.43  -2
  -2  -2  -1   54.82    4.43   4
   1   2   2   54.44    4.04  -2
  -2  -2  -1   54.44    4.04   4
   2  -2   1   87.03    4.12  -1
  -1   2  -2   87.03    4.12   3
   2  -2   1   80.69    4.82  -1
  -1   2  -2   80.69    4.82   3
   2  -2   1   84.02    5.83  -1
  -1   2  -2   84.02    5.83   3
  -2   2  -1   86.57    5.04  -1
   1  -2   2   86.57    5.04   3
  -2   2  -1   80.47    6.30  -1
   1  -2   2   80.47    6.30   3
  -2   2  -1   81.44    5.76  -1
   1  -2   2   81.44    5.76   3
  -2  -1  -3  589.81   71.76  -2
   3   1   2  589.81   71.76   4
  -2  -1  -3  612.95   46.52  -2
   3   1   2  612.95   46.52   4
  -2  -1  -3  624.76   33.60  -2
   3   1   2  624.76   33.60   4
   2   1   3  586.47   47.86  -2
  -3  -1  -2  586.47   47.86   4
   2   1   3  604.90   44.54  -2
  -3  -1  -2  604.90   44.54   4
   2   1   3  596.00   89.29  -2
  -3  -1  -2  596.00   89.29   4
   2   1   3  628.13   19.59  -2
  -3  -1  -2  628.13   19.59   4
   1  -3   0   52.23    3.79  -1
   0   3  -1   52.23    3.79   3
   1  -3   0   54.42    5.01  -1
   0   3  -1   54.42    5.01   3
   1  -3   0   45.76    4.65  -1
   0   3  -1   45.76    4.65   3
  -1   3   0   51.20    4.59  -1
   0  -3   1   51.20    4.59   3
  -1   3   0   56.40    5.97  -1
   0  -3   1   56.40    5.97   3
  -1   3   0   50.72    4.76  -1
   0  -3   1   50.72    4.76   3
  -3   0  -4    4.86    4.24  -2
   4   0   3    4.86    4.24   4
  -3   0  -4    0.91    3.30  -2
   4   0   3    0.91    3.30   4
  -3   0  -4   -1.86    4.35  -2
   4   0   3   -1.86    4.35   4
   3   0   4    2.45    4.05  -2
  -4   0  -3    2.45    4.05   4
   3   0   4   -4.87    4.84  -2
  -4   0  -3   -4.87    4.84   4
   3   0   4    3.13    3.86  -2
  -4   0  -3    3.13    3.86   4
   0  -4  -1  226.14   17.95  -1
   1   4   0  226.14   17.95   3
   0  -4  -1  208.51   17.73  -1
   1   4   0  208.51   17.73   3
   0  -4  -1  202.53   12.91  -1
   1   4   0  202.53   12.91   3
   0   4   1  191.27   23.41  -1
  -1  -4   0  191.27   23.41   3
   0   4   1  215.93   12.83  -1
  -1  -4   0  215.93   12.83   3
   0   4   1  232.81   10.61  -1
  -1  -4   0  232.81   10.61   3
  -4   1  -5   34.95    5.63  -2
   5  -1   4   34.95    5.63   4
  -4   1  -5   29.60    6.81  -2
   5  -1   4   29.60    6.81   4
  -4   1  -5   17.79    7.26  -2
   5  -1   4   17.79    7.26   4
   4  -1   5   30.48    6.61  -2
  -5   1  -4   30.48    6.61   4
   4  -1   5   22.00    8.33  -2
  -5   1  -4   22.00    8.33   4
  -1  -5  -2   30.29    5.50  -1
   2   5   1   30.29    5.50   3
  -1  -5  -2   25.08    5.55  -1
   2   5   1   25.08    5.55   3
   1   5   2   12.43    6.12  -1
  -2  -5  -1   12.43    6.12   3
   1   5   2   22.13    4.90  -1
  -2  -5  -1   22.13    4.90   3
  -5   2  -6    2.44    6.66  -2
   6  -2   5    2.44    6.66   4
  -5   2  -6    1.23    6.89  -2
   6  -2   5    1.23    6.89   4
   5  -2   6    7.46    6.84  -2
  -6   2  -5    7.46    6.84   4
   5  -2   6   17.80    7.59  -2
  -6   2  -5   17.80    7.59   4
  -2  -6  -3  132.99   14.92  -1
   3   6   2  132.99   14.92   3
  -2  -6  -3  154.88   11.35  -1
   3   6   2  154.88   11.35   3
   2   6   3  159.39   13.54  -1
  -3  -6  -2  159.39   13.54   3
   2   6   3  153.85   11.65  -1
  -3  -6  -2  153.85   11.65   3
  -6   3  -7    7.69    8.86  -2
   7  -3   6    7.69    8.86   4
   6  -3   7   11.34    9.43  -2
  -7   3  -6   11.34    9.43   4
   6  -3   7  -10.16    9.19  -2
  -7   3  -6  -10.16    9.19   4
  -3  -7  -4   44.47   12.44  -1
   4   7   3   44.47   12.44   3
   3   7   4   60.59   12.95  -1
  -4  -7  -3   60.59   12.95   3
   3   7   4   74.64   12.34  -1
  -4  -7  -3   74.64   12.34   3
  -7   4  -8    3.52   14.70  -2
   8  -4   7    3.52   14.70   4
   7  -4   8   30.80   15.15  -2
  -8   4  -7   30.80   15.15   4
   7  -4   8   -2.89   12.69  -2
  -8   4  -7   -2.89   12.69   4
   4   8   5   -0.43   17.30  -1
  -5  -8  -4   -0.43   17.30   3
   4   8   5   38.85   17.70  -1
  -5  -8  -4   38.85   17.70   3
  -8  -5  -8   14.25   20.36  -1
  -5   8  -5   14.25   20.36  -2
   8   5   8   14.25   20.36  -3
   5  -8   5   14.25   20.36   4
  -7  -4  -7   28.94   13.13  -1
  -4   7  -4   28.94   13.13  -2
   7   4   7   28.94   13.13  -3
   4  -7   4   28.94   13.13   4
  -6  -3  -6   48.05   11.03  -1
  -3   6  -3   48.05   11.03  -2
   6   3   6   48.05   11.03  -3
   3  -6   3   48.05   11.03   4
  -5  -2  -5   75.56    7.99  -1
  -2   5  -2   75.56    7.99  -2
   5   2   5   75.56    7.99  -3
   2  -5   2   75.56    7.99   4
   4   1   4  358.57   18.91  -1
   1  -4   1  358.57   18.91  -2
  -4  -1  -4  358.57   18.91  -3
  -1   4  -1  358.57   18.91   4
  -4  -1  -4  381.33   22.07  -1
  -1   4  -1  381.33   22.07  -2
   4   1   4  381.33   22.07  -3
   1  -4   1  381.33   22.07   4
  -4  -1  -4  343.91   16.37  -1
  -1   4  -1  343.91   16.37  -2
   4   1   4  343.91   16.37  -3
   1  -4   1  343.91   16.37   4
  -4  -1  -4  347.75   14.83  -1
  -1   4  -1  347.75   14.83  -2
   4   1   4  347.75   14.83  -3
   1  -4   1  347.75   14.83   4
   3   0   3 2295.15   59.79  -1
   0  -3   0 2295.15   59.79  -2
  -3   0  -3 2295.15   59.79  -3
   0   3   0 2295.15   59.79   4
   3   0   3 2546.42   76.62  -1
   0  -3   0 2546.42   76.62  -2
  -3   0  -3 2546.42   76.62  -3
   0   3   0 2546.42   76.62   4
  -3   0  -3 2556.45  120.55  -1
   0   3   0 2556.45  120.55  -2
   3   0   3 2556.45  120.55  -3
   0  -3   0 2556.45  120.55   4
  -3   0  -3 2634.48  109.34  -1
   0   3   0 2634.48  109.34  -2
   3   0   3 2634.48  109.34  -3
   0  -3   0 2634.48  109.34   4
   2  -1   2  437.63   17.37  -1
  -1  -2  -1  437.63   17.37  -2
  -2   1  -2  437.63   17.37  -3
   1   2   1  437.63   17.37   4
   2  -1   2  415.11   11.50  -1
  -1  -2  -1  415.11   11.50  -2
  -2   1  -2  415.11   11.50  -3
   1   2   1  415.11   11.50   4
  -2   1  -2  434.47   21.65  -1
   1   2   1  434.47   21.65  -2
   2  -1   2  434.47   21.65  -3
  -1  -2  -1  434.47   21.65   4
  -2   1  -2  427.08   17.10  -1
   1   2   1  427.08   17.10  -2
   2  -1   2  427.08   17.10  -3
  -1  -2  -1  427.08   17.10   4
   1  -2   1  557.62   19.83  -1
  -2  -1  -2  557.62   19.83  -2
  -1   2  -1  557.62   19.83  -3
   2   1   2  557.62   19.83   4
   1  -2   1  561.03   18.18  -1
  -2  -1  -2  561.03   18.18  -2
  -1   2  -1  561.03   18.18  -3
   2   1   2  561.03   18.18   4
   1  -2   1  560.60   26.92  -1
  -2  -1  -2  560.60   26.92  -2
  -1   2  -1  560.60   26.92  -3
   2   1   2  560.60   26.92   4
  -1   2  -1  556.59   15.23  -1
   2   1   2  556.59   15.23  -2
   1  -2   1  556.59   15.23  -3
  -2  -1  -2  556.59   15.23   4
  -1   2  -1  547.43   18.88  -1
   2   1   2  547.43   18.88  -2
   1  -2   1  547.43   18.88  -3
  -2  -1  -2  547.43   18.88   4
  -1   2  -1  571.60   21.61  -1
   2   1   2  571.60   21.61  -2
   1  -2   1  571.60   21.61  -3
  -2  -1  -2  571.60   21.61   4
  -1   2  -1  569.02   18.52  -1
   2   1   2  569.02   18.52  -2
   1  -2   1  569.02   18.52  -3
  -2  -1  -2  569.02   18.52   4
   0  -3   0 2728.02   66.86  -1
  -3   0  -3 2728.02   66.86  -2
   0   3   0 2728.02   66.86  -3
   3   0   3 2728.02   66.86   4
   0  -3   0 2781.55   84.67  -1
  -3   0  -3 2781.55   84.67  -2
   0   3   0 2781.55   84.67  -3
   3   0   3 2781.55   84.67   4
   0  -3   0 2795.91   73.15  -1
  -3   0  -3 2795.91   73.15  -2
   0   3   0 2795.91   73.15  -3
   3   0   3 2795.91   73.15   4
   0   3   0 2807.92  111.21  -1
   3   0   3 2807.92  111.21  -2
   0  -3   0 2807.92  111.21  -3
  -3   0  -3 2807.92  111.21   4
   0   3   0 2855.14  109.88  -1
   3   0   3 2855.14  109.88  -2
   0  -3   0 2855.14  109.88  -3
  -3   0  -3 2855.14  109.88   4
   0   3   0 2747.29   83.49  -1
   3   0   3 2747.29   83.49  -2
   0  -3   0 2747.29   83.49  -3
  -3   0  -3 2747.29   83.49   4
  -1  -4  -1  472.43   18.62  -1
  -4   1  -4  472.43   18.62  -2
   1   4   1  472.43   18.62  -3
   4  -1   4  472.43   18.62   4
  -1  -4  -1  454.42   11.44  -1
  -4   1  -4  454.42   11.44  -2
   1   4   1  454.42   11.44  -3
   4  -1   4  454.42   11.44   4
  -1  -4  -1  442.19   21.99  -1
  -4   1  -4  442.19   21.99  -2
   1   4   1  442.19   21.99  -3
   4  -1   4  442.19   21.99   4
  -1  -4  -1  475.36   22.25  -1
  -4   1  -4  475.36   22.25  -2
   1   4   1  475.36   22.25  -3
   4  -1   4  475.36   22.25   4
   1   4   1  464.33   11.17  -1
   4  -1   4  464.33   11.17  -2
  -1  -4  -1  464.33   11.17  -3
  -4   1  -4  464.33   11.17   4
   1   4   1  484.75   12.33  -1
   4  -1   4  484.75   12.33  -2
  -1  -4  -1  484.75   12.33  -3
  -4   1  -4  484.75   12.33   4
   1   4   1  496.54   21.00  -1
   4  -1   4  496.54   21.00  -2
  -1  -4  -1  496.54   21.00  -3
  -4   1  -4  496.54   21.00   4
  -2  -5  -2  122.32    9.81  -1
  -5   2  -5  122.32    9.81  -2
   2   5   2  122.32    9.81  -3
   5  -2   5  122.32    9.81   4
  -2  -5  -2  122.77    9.55  -1
  -5   2  -5  122.77    9.55  -2
   2   5   2  122.77    9.55  -3
   5  -2   5  122.77    9.55   4
   2   5   2  128.25   10.87  -1
   5  -2   5  128.25   10.87  -2
  -2  -5  -2  128.25   10.87  -3
  -5   2  -5  128.25   10.87   4
   2   5   2  104.97    9.34  -1
   5  -2   5  104.97    9.34  -2
  -2  -5  -2  104.97    9.34  -3
  -5   2  -5  104.97    9.34   4
  -3  -6  -3   22.21    8.13  -1
  -6   3  -6   22.21    8.13  -2
   3   6   3   22.21    8.13  -3
   6  -3   6   22.21    8.13   4
  -3  -6  -3   39.66    8.03  -1
  -6   3  -6   39.66    8.03  -2
   3   6   3   39.66    8.03  -3
   6  -3   6   39.66    8.03   4
   3   6   3   19.80    9.73  -1
   6  -3   6   19.80    9.73  -2
  -3  -6  -3   19.80    9.73  -3
  -6   3  -6   19.80    9.73   4
   3   6   3   28.59   10.45  -1
   6  -3   6   28.59   10.45  -2
  -3  -6  -3   28.59   10.45  -3
  -6   3  -6   28.59   10.45   4
  -4  -7  -4   34.18   11.23  -1
  -7   4  -7   34.18   11.23  -2
   4   7   4   34.18   11.23  -3
   7  -4   7   34.18   11.23   4
   4   7   4   11.59   11.48  -1
   7  -4   7   11.59   11.48  -2
  -4  -7  -4   11.59   11.48  -3
  -7   4  -7   11.59   11.48   4
   4   7   4   13.00   13.23  -1
   7  -4   7   13.00   13.23  -2
  -4  -7  -4   13.00   13.23  -3
  -7   4  -7   13.00   13.23   4
   5   8   5   12.77   18.21  -1
   8  -5   8   12.77   18.21  -2
  -5  -8  -5   12.77   18.21  -3
  -8   5  -8   12.77   18.21   4
   5   8   5   18.22   17.43  -1
   8  -5   8   18.22   17.43  -2
  -5  -8  -5   18.22   17.43  -3
  -8   5  -8   18.22   17.43   4
  -7  -5  -8  -13.33   17.57  -1
   8   5   7  -13.33   17.57   3
  -4   7  -5   14.75   12.41  -2
   5  -7   4   14.75   12.41   4
  -6  -4  -7   24.69   13.84  -1
   7   4   6   24.69   13.84   3
  -3   6  -4    2.77    9.61  -2
   4  -6   3    2.77    9.61   4
   5   3   6  249.89   11.13  -1
  -6  -3  -5  249.89   11.13   3
  -5  -3  -6  246.48   30.03  -1
   6   3   5  246.48   30.03   3
   2  -5   3  158.01   10.84  -2
  -3   5  -2  158.01   10.84   4
  -2   5  -3  164.52   13.42  -2
   3  -5   2  164.52   13.42   4
   4   2   5  119.24    8.92  -1
  -5  -2  -4  119.24    8.92   3
   4   2   5  128.62   13.19  -1
  -5  -2  -4  128.62   13.19   3
  -4  -2  -5  118.00   15.13  -1
   5   2   4  118.00   15.13   3
   1  -4   2   36.04    3.26  -2
  -2   4  -1   36.04    3.26   4
   1  -4   2   44.41    2.60  -2
  -2   4  -1   44.41    2.60   4
   1  -4   2   30.12    7.51  -2
  -2   4  -1   30.12    7.51   4
  -1   4  -2   52.48    6.17  -2
   2  -4   1   52.48    6.17   4
  -1   4  -2   48.14    8.07  -2
   2  -4   1   48.14    8.07   4
   3   1   4  395.20   37.17  -1
  -4  -1  -3  395.20   37.17   3
   3   1   4  430.96   51.59  -1
  -4  -1  -3  430.96   51.59   3
  -3  -1  -4  411.51  101.59  -1
   4   1   3  411.51  101.59   3
  -3  -1  -4  406.94   42.62  -1
   4   1   3  406.94   42.62   3
  -3  -1  -4  453.01   73.00  -1
   4   1   3  453.01   73.00   3
   0  -3   1   34.01    1.90  -2
  -1   3   0   34.01    1.90   4
   0  -3   1   31.68    4.86  -2
  -1   3   0   31.68    4.86   4
   0   3  -1   40.15    5.61  -2
   1  -3   0   40.15    5.61   4
   0   3  -1   32.84    4.21  -2
   1  -3   0   32.84    4.21   4
   0   3  -1   37.51    4.65  -2
   1  -3   0   37.51    4.65   4
   2   0   3    1.58    2.90  -1
  -3   0  -2    1.58    2.90   3
   2   0   3    0.31    1.57  -1
  -3   0  -2    0.31    1.57   3
  -2   0  -3    0.85    2.84  -1
   3   0   2    0.85    2.84   3
  -2   0  -3   -1.49    1.65  -1
   3   0   2   -1.49    1.65   3
  -2   0  -3    2.21    3.12  -1
   3   0   2    2.21    3.12   3
  -1  -2   0  400.60   22.66  -2
   0   2   1  400.60   22.66   4
  -1  -2   0  427.80   25.36  -2
   0   2   1  427.80   25.36   4
   1   2   0  400.42   27.68  -2
   0  -2  -1  400.42   27.68   4
   1   2   0  437.48   17.02  -2
   0  -2  -1  437.48   17.02   4
   1  -1   2  338.22   17.21  -1
  -2   1  -1  338.22   17.21   3
   1  -1   2  351.07   25.67  -1
  -2   1  -1  351.07   25.67   3
  -1   1  -2  339.81   15.07  -1
   2  -1   1  339.81   15.07   3
  -1   1  -2  347.43   22.14  -1
   2  -1   1  347.43   22.14   3
  -2  -1  -1  190.34   13.98  -2
   1   1   2  190.34   13.98   4
  -2  -1  -1  187.87   10.11  -2
   1   1   2  187.87   10.11   4
   2   1   1  195.46   12.10  -2
  -1  -1  -2  195.46   12.10   4
   2   1   1  187.48    8.09  -2
  -1  -1  -2  187.48    8.09   4
   2   1   1  191.64    9.74  -2
  -1  -1  -2  191.64    9.74   4
   2   1   1  196.18    6.74  -2
  -1  -1  -2  196.18    6.74   4
   0  -2   1  810.30   72.07  -1
  -1   2   0  810.30   72.07   3
   0  -2   1  799.03   52.32  -1
  -1   2   0  799.03   52.32   3
   0  -2   1  817.73   44.76  -1
  -1   2   0  817.73   44.76   3
   0  -2   1  777.03   22.72  -1
  -1   2   0  777.03   22.72   3
   0   2  -1  804.58   51.12  -1
   1  -2   0  804.58   51.12   3
   0   2  -1  784.64   60.08  -1
   1  -2   0  784.64   60.08   3
   0   2  -1  816.08   45.99  -1
   1  -2   0  816.08   45.99   3
  -3   0  -2    1.77    1.89  -2
   2   0   3    1.77    1.89   4
  -3   0  -2   -2.70    2.98  -2
   2   0   3   -2.70    2.98   4
  -3   0  -2    1.94    2.75  -2
   2   0   3    1.94    2.75   4
   3   0   2   -3.62    3.51  -2
  -2   0  -3   -3.62    3.51   4
   3   0   2    0.86    2.18  -2
  -2   0  -3    0.86    2.18   4
   3   0   2    0.30    3.02  -2
  -2   0  -3    0.30    3.02   4
  -1  -3   0   52.71    4.03  -1
   0   3   1   52.71    4.03   3
  -1  -3   0   46.48    4.14  -1
   0   3   1   46.48    4.14   3
  -1  -3   0   44.65    5.35  -1
   0   3   1   44.65    5.35   3
   1   3   0   49.25    4.14  -1
   0  -3  -1   49.25    4.14   3
   1   3   0   46.18    4.88  -1
   0  -3  -1   46.18    4.88   3
   1   3   0   48.14    3.60  -1
   0  -3  -1   48.14    3.60   3
  -4   1  -3  305.85   27.52  -2
   3  -1   4  305.85   27.52   4
  -4   1  -3  300.85   50.53  -2
   3  -1   4  300.85   50.53   4
  -4   1  -3  258.20   59.12  -2
   3  -1   4  258.20   59.12   4
   4  -1   3  283.69   60.47  -2
  -3   1  -4  283.69   60.47   4
   4  -1   3  281.23   49.32  -2
  -3   1  -4  281.23   49.32   4
   4  -1   3  265.52   44.47  -2
  -3   1  -4  265.52   44.47   4
  -2  -4  -1   86.95    6.94  -1
   1   4   2   86.95    6.94   3
  -2  -4  -1   70.32    7.41  -1
   1   4   2   70.32    7.41   3
  -2  -4  -1   72.43    5.98  -1
   1   4   2   72.43    5.98   3
   2   4   1   75.70    6.43  -1
  -1  -4  -2   75.70    6.43   3
   2   4   1   91.16    7.30  -1
  -1  -4  -2   91.16    7.30   3
   2   4   1   74.53    9.30  -1
  -1  -4  -2   74.53    9.30   3
  -5   2  -4   46.96   10.88  -2
   4  -2   5   46.96   10.88   4
  -5   2  -4   51.48    6.44  -2
   4  -2   5   51.48    6.44   4
   5  -2   4   72.16   12.06  -2
  -4   2  -5   72.16   12.06   4
   5  -2   4   49.56   10.86  -2
  -4   2  -5   49.56   10.86   4
   5  -2   4   62.83   11.43  -2
  -4   2  -5   62.83   11.43   4
  -3  -5  -2  242.40   20.42  -1
   2   5   3  242.40   20.42   3
  -3  -5  -2  233.23   20.94  -1
   2   5   3  233.23   20.94   3
   3   5   2  250.13   23.06  -1
  -2  -5  -3  250.13   23.06   3
   3   5   2  201.34   21.80  -1
  -2  -5  -3  201.34   21.80   3
  -6   3  -5  115.85   13.85  -2
   5  -3   6  115.85   13.85   4
  -6   3  -5  136.44   16.17  -2
   5  -3   6  136.44   16.17   4
   6  -3   5   98.34   18.33  -2
  -5   3  -6   98.34   18.33   4
   6  -3   5   96.45   20.81  -2
  -5   3  -6   96.45   20.81   4
  -4  -6  -3   16.92    7.88  -1
   3   6   4   16.92    7.88   3
  -4  -6  -3   15.07    7.87  -1
   3   6   4   15.07    7.87   3
   4   6   3    6.46    8.57  -1
  -3  -6  -4    6.46    8.57   3
   4   6   3   26.98    7.28  -1
  -3  -6  -4   26.98    7.28   3
  -7   4  -6   18.08    9.66  -2
   6  -4   7   18.08    9.66   4
   7  -4   6   13.86   10.41  -2
  -6   4  -7   13.86   10.41   4
   7  -4   6   13.80   11.28  -2
  -6   4  -7   13.80   11.28   4
  -5  -7  -4   20.75   12.74  -1
   4   7   5   20.75   12.74   3
   5   7   4   11.09   12.41  -1
  -4  -7  -5   11.09   12.41   3
   5   7   4   11.89   14.36  -1
  -4  -7  -5   11.89   14.36   3
  -8   5  -7   19.47   15.15  -2
   7  -5   8   19.47   15.15   4
   8  -5   7   18.92   16.00  -2
  -7   5  -8   18.92   16.00   4
   8  -5   7   14.18   16.71  -2
  -7   5  -8   14.18   16.71   4
  -6  -5  -8    9.39   18.20  -1
  -4   7  -6    9.39   18.20  -2
   8   5   6    9.39   18.20  -3
   6  -7   4    9.39   18.20   4
   5   4   7  191.95   25.96  -1
   3  -6   5  191.95   25.96  -2
  -7  -4  -5  191.95   25.96  -3
  -5   6  -3  191.95   25.96   4
   5   4   7  179.60   18.52  -1
   3  -6   5  179.60   18.52  -2
  -7  -4  -5  179.60   18.52  -3
  -5   6  -3  179.60   18.52   4
  -5  -4  -7  175.09   20.66  -1
  -3   6  -5  175.09   20.66  -2
   7   4   5  175.09   20.66  -3
   5  -6   3  175.09   20.66   4
   4   3   6    0.17    5.36  -1
   2  -5   4    0.17    5.36  -2
  -6  -3  -4    0.17    5.36  -3
  -4   5  -2    0.17    5.36   4
   4   3   6   17.55    7.33  -1
   2  -5   4   17.55    7.33  -2
  -6  -3  -4   17.55    7.33  -3
  -4   5  -2   17.55    7.33   4
   4   3   6   12.60    6.37  -1
   2  -5   4   12.60    6.37  -2
  -6  -3  -4   12.60    6.37  -3
  -4   5  -2   12.60    6.37   4
  -4  -3  -6    7.78    6.56  -1
  -2   5  -4    7.78    6.56  -2
   6   3   4    7.78    6.56  -3
   4  -5   2    7.78    6.56   4
   3   2   5  547.79   24.69  -1
   1  -4   3  547.79   24.69  -2
  -5  -2  -3  547.79   24.69  -3
  -3   4  -1  547.79   24.69   4
   3   2   5  482.83   51.93  -1
   1  -4   3  482.83   51.93  -2
  -5  -2  -3  482.83   51.93  -3
  -3   4  -1  482.83   51.93   4
   3   2   5  493.81   40.37  -1
   1  -4   3  493.81   40.37  -2
  -5  -2  -3  493.81   40.37  -3
  -3   4  -1  493.81   40.37   4
   3   2   5  485.48   48.94  -1
   1  -4   3  485.48   48.94  -2
  -5  -2  -3  485.48   48.94  -3
  -3   4  -1  485.48   48.94   4
  -3  -2  -5  503.59   63.07  -1
  -1   4  -3  503.59   63.07  -2
   5   2   3  503.59   63.07  -3
   3  -4   1  503.59   63.07   4
  -3  -2  -5  527.59   45.58  -1
  -1   4  -3  527.59   45.58  -2
   5   2   3  527.59   45.58  -3
   3  -4   1  527.59   45.58   4
   2   1   4   61.38    6.32  -1
   0  -3   2   61.38    6.32  -2
  -4  -1  -2   61.38    6.32  -3
  -2   3   0   61.38    6.32   4
   2   1   4   66.47    8.11  -1
   0  -3   2   66.47    8.11  -2
  -4  -1  -2   66.47    8.11  -3
  -2   3   0   66.47    8.11   4
   2   1   4   75.25    7.11  -1
   0  -3   2   75.25    7.11  -2
  -4  -1  -2   75.25    7.11  -3
  -2   3   0   75.25    7.11   4
  -2  -1  -4   72.55    7.63  -1
   0   3  -2   72.55    7.63  -2
   4   1   2   72.55    7.63  -3
   2  -3   0   72.55    7.63   4
  -2  -1  -4   54.10    7.37  -1
   0   3  -2   54.10    7.37  -2
   4   1   2   54.10    7.37  -3
   2  -3   0   54.10    7.37   4
  -2  -1  -4   81.65    6.94  -1
   0   3  -2   81.65    6.94  -2
   4   1   2   81.65    6.94  -3
   2  -3   0   81.65    6.94   4
   1   0   3 1181.04   72.14  -1
  -1  -2   1 1181.04   72.14  -2
  -3   0  -1 1181.04   72.14  -3
  -1   2   1 1181.04   72.14   4
   1   0   3 1074.76   53.40  -1
  -1  -2   1 1074.76   53.40  -2
  -3   0  -1 1074.76   53.40  -3
  -1   2   1 1074.76   53.40   4
   1   0   3 1098.00   61.25  -1
  -1  -2   1 1098.00   61.25  -2
  -3   0  -1 1098.00   61.25  -3
  -1   2   1 1098.00   61.25   4
  -1   0  -3 1133.03   57.64  -1
   1   2  -1 1133.03   57.64  -2
   3   0   1 1133.03   57.64  -3
   1  -2  -1 1133.03   57.64   4
  -1   0  -3 1195.39   78.27  -1
   1   2  -1 1195.39   78.27  -2
   3   0   1 1195.39   78.27  -3
   1  -2  -1 1195.39   78.27   4
  -1   0  -3 1194.29   82.06  -1
   1   2  -1 1194.29   82.06  -2
   3   0   1 1194.29   82.06  -3
   1  -2  -1 1194.29   82.06   4
   0  -1   2   -1.39    2.33  -1
  -2  -1   0   -1.39    2.33  -2
  -2   1   0   -1.39    2.33  -3
   0   1   2   -1.39    2.33   4
   0  -1   2   -0.92    2.12  -1
  -2  -1   0   -0.92    2.12  -2
  -2   1   0   -0.92    2.12  -3
   0   1   2   -0.92    2.12   4
   0   1  -2   -0.69    1.96  -1
   2   1   0   -0.69    1.96  -2
   2  -1   0   -0.69    1.96  -3
   0  -1  -2   -0.69    1.96   4
   0   1  -2   -0.91    2.42  -1
   2   1   0   -0.91    2.42  -2
   2  -1   0   -0.91    2.42  -3
   0  -1  -2   -0.91    2.42   4
   0   1  -2    3.09    3.01  -1
   2   1   0    3.09    3.01  -2
   2  -1   0    3.09    3.01  -3
   0  -1  -2    3.09    3.01   4
  -1  -2   1  996.94   35.80  -1
  -3   0  -1  996.94   35.80  -2
  -1   2   1  996.94   35.80  -3
   1   0   3  996.94   35.80   4
  -1  -2   1 1013.46   67.63  -1
  -3   0  -1 1013.46   67.63  -2
  -1   2   1 1013.46   67.63  -3
   1   0   3 1013.46   67.63   4
  -1  -2   1 1035.03   38.42  -1
  -3   0  -1 1035.03   38.42  -2
  -1   2   1 1035.03   38.42  -3
   1   0   3 1035.03   38.42   4
   1   2  -1 1037.44   52.44  -1
   3   0   1 1037.44   52.44  -2
   1  -2  -1 1037.44   52.44  -3
  -1   0  -3 1037.44   52.44   4
   1   2  -1 1015.94   50.61  -1
   3   0   1 1015.94   50.61  -2
   1  -2  -1 1015.94   50.61  -3
  -1   0  -3 1015.94   50.61   4
   1   2  -1 1002.44   46.25  -1
   3   0   1 1002.44   46.25  -2
   1  -2  -1 1002.44   46.25  -3
  -1   0  -3 1002.44   46.25   4
  -2  -3   0  123.28    6.82  -1
  -4   1  -2  123.28    6.82  -2
   0   3   2  123.28    6.82  -3
   2  -1   4  123.28    6.82   4
  -2  -3   0   98.39    7.86  -1
  -4   1  -2   98.39    7.86  -2
   0   3   2   98.39    7.86  -3
   2  -1   4   98.39    7.86   4
  -2  -3   0  103.13    7.68  -1
  -4   1  -2  103.13    7.68  -2
   0   3   2  103.13    7.68  -3
   2  -1   4  103.13    7.68   4
   2   3   0   96.90    5.93  -1
   4  -1   2   96.90    5.93  -2
   0  -3  -2   96.90    5.93  -3
  -2   1  -4   96.90    5.93   4
   2   3   0   95.43    8.80  -1
   4  -1   2   95.43    8.80  -2
   0  -3  -2   95.43    8.80  -3
  -2   1  -4   95.43    8.80   4
   2   3   0  103.45    6.85  -1
   4  -1   2  103.45    6.85  -2
   0  -3  -2  103.45    6.85  -3
  -2   1  -4  103.45    6.85   4
  -3  -4  -1  556.74   34.40  -1
  -5   2  -3  556.74   34.40  -2
   1   4   3  556.74   34.40  -3
   3  -2   5  556.74   34.40   4
  -3  -4  -1  573.97   30.31  -1
  -5   2  -3  573.97   30.31  -2
   1   4   3  573.97   30.31  -3
   3  -2   5  573.97   30.31   4
  -3  -4  -1  569.91   26.58  -1
  -5   2  -3  569.91   26.58  -2
   1   4   3  569.91   26.58  -3
   3  -2   5  569.91   26.58   4
   3   4   1  563.41   36.24  -1
   5  -2   3  563.41   36.24  -2
  -1  -4  -3  563.41   36.24  -3
  -3   2  -5  563.41   36.24   4
   3   4   1  564.58   37.75  -1
   5  -2   3  564.58   37.75  -2
  -1  -4  -3  564.58   37.75  -3
  -3   2  -5  564.58   37.75   4
   3   4   1  566.14   32.11  -1
   5  -2   3  566.14   32.11  -2
  -1  -4  -3  566.14   32.11  -3
  -3   2  -5  566.14   32.11   4
  -4  -5  -2   24.14    6.79  -1
  -6   3  -4   24.14    6.79  -2
   2   5   4   24.14    6.79  -3
   4  -3   6   24.14    6.79   4
  -4  -5  -2   25.58    6.87  -1
  -6   3  -4   25.58    6.87  -2
   2   5   4   25.58    6.87  -3
   4  -3   6   25.58    6.87   4
   4   5   2   17.59    6.75  -1
   6  -3   4   17.59    6.75  -2
  -2  -5  -4   17.59    6.75  -3
  -4   3  -6   17.59    6.75   4
   4   5   2   23.48    7.22  -1
   6  -3   4   23.48    7.22  -2
  -2  -5  -4   23.48    7.22  -3
  -4   3  -6   23.48    7.22   4
  -5  -6  -3  139.70   13.21  -1
  -7   4  -5  139.70   13.21  -2
   3   6   5  139.70   13.21  -3
   5  -4   7  139.70   13.21   4
  -5  -6  -3  153.56   18.44  -1
  -7   4  -5  153.56   18.44  -2
   3   6   5  153.56   18.44  -3
   5  -4   7  153.56   18.44   4
   5   6   3  165.07   18.39  -1
   7  -4   5  165.07   18.39  -2
  -3  -6  -5  165.07   18.39  -3
  -5   4  -7  165.07   18.39   4
   5   6   3  181.82   14.54  -1
   7  -4   5  181.82   14.54  -2
  -3  -6  -5  181.82   14.54  -3
  -5   4  -7  181.82   14.54   4
  -6  -7  -4    5.11   12.94  -1
  -8   5  -6    5.11   12.94  -2
   4   7   6    5.11   12.94  -3
   6  -5   8    5.11   12.94   4
   6   7   4   -2.10   15.22  -1
   8  -5   6   -2.10   15.22  -2
  -4  -7  -6   -2.10   15.22  -3
  -6   5  -8   -2.10   15.22   4
   6   7   4   14.64   13.55  -1
   8  -5   6   14.64   13.55  -2
  -4  -7  -6   14.64   13.55  -3
  -6   5  -8   14.64   13.55   4
  -4   7  -7    6.66   15.86  -2
   7  -7   4    6.66   15.86   4
   5   5   8    6.87   14.18  -1
  -8  -5  -5    6.87   14.18   3
   5   5   8    1.94    7.58  -1
  -8  -5  -5    1.94    7.58   3
  -5  -5  -8   14.01   13.81  -1
   8   5   5   14.01   13.81   3
   3  -6   6   27.12    9.85  -2
  -6   6  -3   27.12    9.85   4
   3  -6   6    1.67   11.36  -2
  -6   6  -3    1.67   11.36   4
  -3   6  -6   18.25   12.00  -2
   6  -6   3   18.25   12.00   4
   4   4   7  109.81   11.56  -1
  -7  -4  -4  109.81   11.56   3
   4   4   7   98.05   12.53  -1
  -7  -4  -4   98.05   12.53   3
  -4  -4  -7   94.37   14.41  -1
   7   4   4   94.37   14.41   3
   2  -5   5   78.46   11.20  -2
  -5   5  -2   78.46   11.20   4
   2  -5   5  108.93   10.35  -2
  -5   5  -2  108.93   10.35   4
   2  -5   5   83.37   17.87  -2
  -5   5  -2   83.37   17.87   4
  -2   5  -5  102.51   11.10  -2
   5  -5   2  102.51   11.10   4
   3   3   6  157.23   12.39  -1
  -6  -3  -3  157.23   12.39   3
   3   3   6  173.60   15.49  -1
  -6  -3  -3  173.60   15.49   3
   3   3   6  162.06   15.86  -1
  -6  -3  -3  162.06   15.86   3
  -3  -3  -6  155.01   14.17  -1
   6   3   3  155.01   14.17   3
   1  -4   4    3.81    4.45  -2
  -4   4  -1    3.81    4.45   4
   1  -4   4    6.73    5.95  -2
  -4   4  -1    6.73    5.95   4
   1  -4   4   -0.05    4.86  -2
  -4   4  -1   -0.05    4.86   4
  -1   4  -4    1.02    5.21  -2
   4  -4   1    1.02    5.21   4
  -1   4  -4   -2.55    5.37  -2
   4  -4   1   -2.55    5.37   4
   2   2   5  252.91   16.42  -1
  -5  -2  -2  252.91   16.42   3
   2   2   5  240.90   15.90  -1
  -5  -2  -2  240.90   15.90   3
   2   2   5  243.74   13.41  -1
  -5  -2  -2  243.74   13.41   3
  -2  -2  -5  242.03   14.07  -1
   5   2   2  242.03   14.07   3
  -2  -2  -5  193.59   24.55  -1
   5   2   2  193.59   24.55   3
   0  -3   3   41.74    3.80  -2
  -3   3   0   41.74    3.80   4
   0  -3   3   28.32    5.24  -2
  -3   3   0   28.32    5.24   4
   0  -3   3   35.17    5.58  -2
  -3   3   0   35.17    5.58   4
   0   3  -3   37.91    4.82  -2
   3  -3   0   37.91    4.82   4
   0   3  -3   42.73    6.44  -2
   3  -3   0   42.73    6.44   4
   0   3  -3   41.36    4.57  -2
   3  -3   0   41.36    4.57   4
   1   1   4  333.56   62.33  -1
  -4  -1  -1  333.56   62.33   3
   1   1   4  381.02   36.01  -1
  -4  -1  -1  381.02   36.01   3
  -1  -1  -4  337.91   63.76  -1
   4   1   1  337.91   63.76   3
  -1  -1  -4  372.21   39.28  -1
   4   1   1  372.21   39.28   3
  -1  -1  -4  362.49   35.88  -1
   4   1   1  362.49   35.88   3
  -1  -2   2  318.81   15.48  -2
  -2   2   1  318.81   15.48   4
  -1  -2   2  328.62   15.77  -2
  -2   2   1  328.62   15.77   4
  -1  -2   2  322.00   17.99  -2
  -2   2   1  322.00   17.99   4
   1   2  -2  305.22   13.97  -2
   2  -2  -1  305.22   13.97   4
   1   2  -2  309.87   16.18  -2
   2  -2  -1  309.87   16.18   4
   1   2  -2  301.33   15.98  -2
   2  -2  -1  301.33   15.98   4
   0   0   3    1.12    1.94  -1
  -3   0   0    1.12    1.94   3
   0   0   3   -2.91    2.47  -1
  -3   0   0   -2.91    2.47   3
   0   0  -3    0.61    2.72  -1
   3   0   0    0.61    2.72   3
   0   0  -3   -2.10    2.43  -1
   3   0   0   -2.10    2.43   3
   0   0  -3    0.30    2.30  -1
   3   0   0    0.30    2.30   3
  -2  -1   1  166.36    7.47  -2
  -1   1   2  166.36    7.47   4
  -2  -1   1  159.35    9.27  -2
  -1   1   2  159.35    9.27   4
  -2  -1   1  171.52    8.27  -2
  -1   1   2  171.52    8.27   4
   2   1  -1  167.79   10.48  -2
   1  -1  -2  167.79   10.48   4
   2   1  -1  162.92    7.02  -2
   1  -1  -2  162.92    7.02   4
   2   1  -1  162.74    7.66  -2
   1  -1  -2  162.74    7.66   4
   2   1  -1  161.71    7.57  -2
   1  -1  -2  161.71    7.57   4
  -1  -1   2  306.01   18.10  -1
  -2   1   1  306.01   18.10   3
  -1  -1   2  315.47   16.43  -1
  -2   1   1  315.47   16.43   3
  -1  -1   2  314.28   13.91  -1
  -2   1   1  314.28   13.91   3
   1   1  -2  309.27   17.31  -1
   2  -1  -1  309.27   17.31   3
   1   1  -2  305.90   21.44  -1
   2  -1  -1  305.90   21.44   3
  -3   0   0   -0.67    2.64  -2
   0   0   3   -0.67    2.64   4
  -3   0   0    2.62    2.44  -2
   0   0   3    2.62    2.44   4
  -3   0   0    0.50    0.86  -2
   0   0   3    0.50    0.86   4
   3   0   0   -1.55    2.18  -2
   0   0  -3   -1.55    2.18   4
   3   0   0   -6.38    2.91  -2
   0   0  -3   -6.38    2.91   4
  -2  -2   1  524.58   16.69  -1
  -1   2   2  524.58   16.69   3
  -2  -2   1  532.67   26.54  -1
  -1   2   2  532.67   26.54   3
  -2  -2   1  526.14   21.70  -1
  -1   2   2  526.14   21.70   3
   2   2  -1  512.43   29.78  -1
   1  -2  -2  512.43   29.78   3
   2   2  -1  499.40   24.53  -1
   1  -2  -2  499.40   24.53   3
   2   2  -1  516.24   29.53  -1
   1  -2  -2  516.24   29.53   3
  -4   1  -1  249.43   38.31  -2
   1  -1   4  249.43   38.31   4
  -4   1  -1  241.72   35.18  -2
   1  -1   4  241.72   35.18   4
  -4   1  -1  241.34   25.64  -2
   1  -1   4  241.34   25.64   4
   4  -1   1  228.45   43.49  -2
  -1   1  -4  228.45   43.49   4
   4  -1   1  263.88   31.00  -2
  -1   1  -4  263.88   31.00   4
   4  -1   1  234.67   25.78  -2
  -1   1  -4  234.67   25.78   4
  -3  -3   0   51.45    5.40  -1
   0   3   3   51.45    5.40   3
  -3  -3   0   59.73    8.06  -1
   0   3   3   59.73    8.06   3
  -3  -3   0   53.81    4.80  -1
   0   3   3   53.81    4.80   3
  -3  -3   0   53.77    7.29  -1
   0   3   3   53.77    7.29   3
   3   3   0   51.57    6.67  -1
   0  -3  -3   51.57    6.67   3
   3   3   0   58.28    6.38  -1
   0  -3  -3   58.28    6.38   3
   3   3   0   58.59    4.80  -1
   0  -3  -3   58.59    4.80   3
  -5   2  -2  130.46   15.11  -2
   2  -2   5  130.46   15.11   4
  -5   2  -2  101.28   15.40  -2
   2  -2   5  101.28   15.40   4
  -5   2  -2  125.99   11.51  -2
   2  -2   5  125.99   11.51   4
   5  -2   2  116.60   11.05  -2
  -2   2  -5  116.60   11.05   4
   5  -2   2  123.34    9.43  -2
  -2   2  -5  123.34    9.43   4
   5  -2   2  121.80    9.19  -2
  -2   2  -5  121.80    9.19   4
  -4  -4  -1    5.92    5.08  -1
   1   4   4    5.92    5.08   3
  -4  -4  -1   13.14    6.59  -1
   1   4   4   13.14    6.59   3
  -4  -4  -1   -4.75    4.52  -1
   1   4   4   -4.75    4.52   3
   4   4   1    7.21    5.65  -1
  -1  -4  -4    7.21    5.65   3
   4   4   1    6.63    4.83  -1
  -1  -4  -4    6.63    4.83   3
   4   4   1    2.40    6.87  -1
  -1  -4  -4    2.40    6.87   3
  -6   3  -3   69.32   13.70  -2
   3  -3   6   69.32   13.70   4
  -6   3  -3   71.66    8.92  -2
   3  -3   6   71.66    8.92   4
   6  -3   3   83.11    8.81  -2
  -3   3  -6   83.11    8.81   4
   6  -3   3   88.78   10.57  -2
  -3   3  -6   88.78   10.57   4
   6  -3   3   80.24   13.42  -2
  -3   3  -6   80.24   13.42   4
  -5  -5  -2  126.22   13.88  -1
   2   5   5  126.22   13.88   3
  -5  -5  -2  114.02   10.44  -1
   2   5   5  114.02   10.44   3
   5   5   2  128.35   15.43  -1
  -2  -5  -5  128.35   15.43   3
   5   5   2  144.97   11.95  -1
  -2  -5  -5  144.97   11.95   3
  -7   4  -4   28.25   10.68  -2
   4  -4   7   28.25   10.68   4
  -7   4  -4   34.76    8.51  -2
   4  -4   7   34.76    8.51   4
   7  -4   4   35.85   10.51  -2
  -4   4  -7   35.85   10.51   4
   7  -4   4   38.42   11.02  -2
  -4   4  -7   38.42   11.02   4
  -6  -6  -3   22.73    8.14  -1
   3   6   6   22.73    8.14   3
  -6  -6  -3   27.77   10.55  -1
   3   6   6   27.77   10.55   3
   6   6   3    2.06   11.43  -1
  -3  -6  -6    2.06   11.43   3
  -8   5  -5    3.55   12.67  -2
   5  -5   8    3.55   12.67   4
   8  -5   5  -16.20   13.94  -2
  -5   5  -8  -16.20   13.94   4
  -7  -7  -4   11.47   16.72  -1
   4   7   7   11.47   16.72   3
   7   7   4  -11.17   15.99  -1
  -4  -7  -7  -11.17   15.99   3
   5   6   9  -27.53   18.43  -1
   4  -7   8  -27.53   18.43  -2
  -9  -6  -5  -27.53   18.43  -3
  -8   7  -4  -27.53   18.43   4
  -5  -6  -9   32.06   17.56  -1
  -4   7  -8   32.06   17.56  -2
   9   6   5   32.06   17.56  -3
   8  -7   4   32.06   17.56   4
   4   5   8   18.88   11.87  -1
   3  -6   7   18.88   11.87  -2
  -8  -5  -4   18.88   11.87  -3
  -7   6  -3   18.88   11.87   4
   4   5   8   41.74   14.18  -1
   3  -6   7   41.74   14.18  -2
  -8  -5  -4   41.74   14.18  -3
  -7   6  -3   41.74   14.18   4
  -4  -5  -8   43.14   14.49  -1
  -3   6  -7   43.14   14.49  -2
   8   5   4   43.14   14.49  -3
   7  -6   3   43.14   14.49   4
   3   4   7   60.63    9.69  -1
   2  -5   6   60.63    9.69  -2
  -7  -4  -3   60.63    9.69  -3
  -6   5  -2   60.63    9.69   4
   3   4   7   70.42   12.19  -1
   2  -5   6   70.42   12.19  -2
  -7  -4  -3   70.42   12.19  -3
  -6   5  -2   70.42   12.19   4
  -3  -4  -7   93.43   10.23  -1
  -2   5  -6   93.43   10.23  -2
   7   4   3   93.43   10.23  -3
   6  -5   2   93.43   10.23   4
   2   3   6   46.24    8.76  -1
   1  -4   5   46.24    8.76  -2
  -6  -3  -2   46.24    8.76  -3
  -5   4  -1   46.24    8.76   4
   2   3   6   43.55    6.41  -1
   1  -4   5   43.55    6.41  -2
  -6  -3  -2   43.55    6.41  -3
  -5   4  -1   43.55    6.41   4
   2   3   6   39.29    7.40  -1
   1  -4   5   39.29    7.40  -2
  -6  -3  -2   39.29    7.40  -3
  -5   4  -1   39.29    7.40   4
  -2  -3  -6   44.15    8.78  -1
  -1   4  -5   44.15    8.78  -2
   6   3   2   44.15    8.78  -3
   5  -4   1   44.15    8.78   4
  -2  -3  -6   47.03    8.12  -1
  -1   4  -5   47.03    8.12  -2
   6   3   2   47.03    8.12  -3
   5  -4   1   47.03    8.12   4
   1   2   5  484.93   26.84  -1
   0  -3   4  484.93   26.84  -2
  -5  -2  -1  484.93   26.84  -3
  -4   3   0  484.93   26.84   4
   1   2   5  487.87   21.82  -1
   0  -3   4  487.87   21.82  -2
  -5  -2  -1  487.87   21.82  -3
  -4   3   0  487.87   21.82   4
   1   2   5  479.11   17.16  -1
   0  -3   4  479.11   17.16  -2
  -5  -2  -1  479.11   17.16  -3
  -4   3   0  479.11   17.16   4
  -1  -2  -5  481.91   30.35  -1
   0   3  -4  481.91   30.35  -2
   5   2   1  481.91   30.35  -3
   4  -3   0  481.91   30.35   4
  -1  -2  -5  496.03   22.30  -1
   0   3  -4  496.03   22.30  -2
   5   2   1  496.03   22.30  -3
   4  -3   0  496.03   22.30   4
  -1  -2  -5  503.91   30.42  -1
   0   3  -4  503.91   30.42  -2
   5   2   1  503.91   30.42  -3
   4  -3   0  503.91   30.42   4
   0   1   4 1670.59   56.69  -1
  -1  -2   3 1670.59   56.69  -2
  -4  -1   0 1670.59   56.69  -3
  -3   2   1 1670.59   56.69   4
   0   1   4 1591.06   55.17  -1
  -1  -2   3 1591.06   55.17  -2
  -4  -1   0 1591.06   55.17  -3
  -3   2   1 1591.06   55.17   4
   0  -1  -4 1576.29   37.03  -1
   1   2  -3 1576.29   37.03  -2
   4   1   0 1576.29   37.03  -3
   3  -2  -1 1576.29   37.03   4
   0  -1  -4 1628.53   63.27  -1
   1   2  -3 1628.53   63.27  -2
   4   1   0 1628.53   63.27  -3
   3  -2  -1 1628.53   63.27   4
   0  -1  -4 1625.80   45.43  -1
   1   2  -3 1625.80   45.43  -2
   4   1   0 1625.80   45.43  -3
   3  -2  -1 1625.80   45.43   4
  -1   0   3  602.30   27.92  -1
  -2  -1   2  602.30   27.92  -2
  -3   0   1  602.30   27.92  -3
  -2   1   2  602.30   27.92   4
  -1   0   3  578.88   21.82  -1
  -2  -1   2  578.88   21.82  -2
  -3   0   1  578.88   21.82  -3
  -2   1   2  578.88   21.82   4
  -1   0   3  601.68   23.65  -1
  -2  -1   2  601.68   23.65  -2
  -3   0   1  601.68   23.65  -3
  -2   1   2  601.68   23.65   4
   1   0  -3  606.08   23.28  -1
   2   1  -2  606.08   23.28  -2
   3   0  -1  606.08   23.28  -3
   2  -1  -2  606.08   23.28   4
   1   0  -3  586.82   13.49  -1
   2   1  -2  586.82   13.49  -2
   3   0  -1  586.82   13.49  -3
   2  -1  -2  586.82   13.49   4
   1   0  -3  608.63   23.02  -1
   2   1  -2  608.63   23.02  -2
   3   0  -1  608.63   23.02  -3
   2  -1  -2  608.63   23.02   4
  -2  -1   2  575.99   15.49  -1
  -3   0   1  575.99   15.49  -2
  -2   1   2  575.99   15.49  -3
  -1   0   3  575.99   15.49   4
  -2  -1   2  549.07   22.28  -1
  -3   0   1  549.07   22.28  -2
  -2   1   2  549.07   22.28  -3
  -1   0   3  549.07   22.28   4
  -2  -1   2  535.69   25.72  -1
  -3   0   1  535.69   25.72  -2
  -2   1   2  535.69   25.72  -3
  -1   0   3  535.69   25.72   4
   2   1  -2  557.75   23.74  -1
   3   0  -1  557.75   23.74  -2
   2  -1  -2  557.75   23.74  -3
   1   0  -3  557.75   23.74   4
   2   1  -2  549.30   22.76  -1
   3   0  -1  549.30   22.76  -2
   2  -1  -2  549.30   22.76  -3
   1   0  -3  549.30   22.76   4
  -3  -2   1 1735.57   65.92  -1
  -4   1   0 1735.57   65.92  -2
  -1   2   3 1735.57   65.92  -3
   0  -1   4 1735.57   65.92   4
  -3  -2   1 1779.97   54.90  -1
  -4   1   0 1779.97   54.90  -2
  -1   2   3 1779.97   54.90  -3
   0  -1   4 1779.97   54.90   4
  -3  -2   1 1739.30   71.68  -1
  -4   1   0 1739.30   71.68  -2
  -1   2   3 1739.30   71.68  -3
   0  -1   4 1739.30   71.68   4
   3   2  -1 1726.69   42.02  -1
   4  -1   0 1726.69   42.02  -2
   1  -2  -3 1726.69   42.02  -3
   0   1  -4 1726.69   42.02   4
   3   2  -1 1692.09   92.96  -1
   4  -1   0 1692.09   92.96  -2
   1  -2  -3 1692.09   92.96  -3
   0   1  -4 1692.09   92.96   4
  -4  -3   0  518.72   22.72  -1
  -5   2  -1  518.72   22.72  -2
   0   3   4  518.72   22.72  -3
   1  -2   5  518.72   22.72   4
  -4  -3   0  477.11   50.77  -1
  -5   2  -1  477.11   50.77  -2
   0   3   4  477.11   50.77  -3
   1  -2   5  477.11   50.77   4
  -4  -3   0  525.29   21.96  -1
  -5   2  -1  525.29   21.96  -2
   0   3   4  525.29   21.96  -3
   1  -2   5  525.29   21.96   4
  -4  -3   0  515.12   32.75  -1
  -5   2  -1  515.12   32.75  -2
   0   3   4  515.12   32.75  -3
   1  -2   5  515.12   32.75   4
   4   3   0  509.35   19.53  -1
   5  -2   1  509.35   19.53  -2
   0  -3  -4  509.35   19.53  -3
  -1   2  -5  509.35   19.53   4
   4   3   0  505.33   21.55  -1
   5  -2   1  505.33   21.55  -2
   0  -3  -4  505.33   21.55  -3
  -1   2  -5  505.33   21.55   4
  -5  -4  -1   60.53    7.68  -1
  -6   3  -2   60.53    7.68  -2
   1   4   5   60.53    7.68  -3
   2  -3   6   60.53    7.68   4
  -5  -4  -1   47.36    9.16  -1
  -6   3  -2   47.36    9.16  -2
   1   4   5   47.36    9.16  -3
   2  -3   6   47.36    9.16   4
   5   4   1   37.63    8.06  -1
   6  -3   2   37.63    8.06  -2
  -1  -4  -5   37.63    8.06  -3
  -2   3  -6   37.63    8.06   4
   5   4   1   48.20    7.91  -1
   6  -3   2   48.20    7.91  -2
  -1  -4  -5   48.20    7.91  -3
  -2   3  -6   48.20    7.91   4
  -6  -5  -2  106.40   12.58  -1
  -7   4  -3  106.40   12.58  -2
   2   5   6  106.40   12.58  -3
   3  -4   7  106.40   12.58   4
  -6  -5  -2   78.51   11.83  -1
  -7   4  -3   78.51   11.83  -2
   2   5   6   78.51   11.83  -3
   3  -4   7   78.51   11.83   4
   6   5   2   81.34   11.40  -1
   7  -4   3   81.34   11.40  -2
  -2  -5  -6   81.34   11.40  -3
  -3   4  -7   81.34   11.40   4
  -7  -6  -3   84.83   15.76  -1
  -8   5  -4   84.83   15.76  -2
   3   6   7   84.83   15.76  -3
   4  -5   8   84.83   15.76   4
   7   6   3  102.15   17.87  -1
   8  -5   4  102.15   17.87  -2
  -3  -6  -7  102.15   17.87  -3
  -4   5  -8  102.15   17.87   4
  -8  -7  -4    6.70   20.39  -1
  -9   6  -5    6.70   20.39  -2
   4   7   8    6.70   20.39  -3
   5  -6   9    6.70   20.39   4
   8   7   4   17.46   17.39  -1
   9  -6   5   17.46   17.39  -2
  -4  -7  -8   17.46   17.39  -3
  -5   6  -9   17.46   17.39   4
   4   6   9    2.15   18.34  -1
  -9  -6  -4    2.15   18.34   3
  -4  -6  -9    2.56   14.97  -1
   9   6   4    2.56   14.97   3
   3  -6   8   -3.84   13.50  -2
  -8   6  -3   -3.84   13.50   4
   3  -6   8    1.45   12.22  -2
  -8   6  -3    1.45   12.22   4
  -3   6  -8   29.38   14.01  -2
   8  -6   3   29.38   14.01   4
   3   5   8   11.18   10.14  -1
  -8  -5  -3   11.18   10.14   3
   3   5   8   15.24   11.87  -1
  -8  -5  -3   15.24   11.87   3
  -3  -5  -8   28.96   11.25  -1
   8   5   3   28.96   11.25   3
   2  -5   7    6.41   10.74  -2
  -7   5  -2    6.41   10.74   4
   2  -5   7   -3.43    7.54  -2
  -7   5  -2   -3.43    7.54   4
  -2   5  -7    6.95    6.80  -2
   7  -5   2    6.95    6.80   4
   2   4   7    1.33    5.31  -1
  -7  -4  -2    1.33    5.31   3
   2   4   7   15.82   10.01  -1
  -7  -4  -2   15.82   10.01   3
  -2  -4  -7   -2.13    5.95  -1
   7   4   2   -2.13    5.95   3
   1  -4   6   48.20    9.46  -2
  -6   4  -1   48.20    9.46   4
   1  -4   6   14.01   11.70  -2
  -6   4  -1   14.01   11.70   4
   1  -4   6   47.82    8.81  -2
  -6   4  -1   47.82    8.81   4
  -1   4  -6   41.45   11.16  -2
   6  -4   1   41.45   11.16   4
  -1   4  -6   59.25    9.94  -2
   6  -4   1   59.25    9.94   4
   1   3   6   32.49    5.95  -1
  -6  -3  -1   32.49    5.95   3
   1   3   6   30.48    8.19  -1
  -6  -3  -1   30.48    8.19   3
   1   3   6   26.32    5.13  -1
  -6  -3  -1   26.32    5.13   3
   1   3   6   32.27    8.99  -1
  -6  -3  -1   32.27    8.99   3
  -1  -3  -6   27.78    6.16  -1
   6   3   1   27.78    6.16   3
  -1  -3  -6   33.69    7.03  -1
   6   3   1   33.69    7.03   3
   0  -3   5   27.73    4.05  -2
  -5   3   0   27.73    4.05   4
   0  -3   5   29.54    5.15  -2
  -5   3   0   29.54    5.15   4
   0  -3   5   13.33    5.72  -2
  -5   3   0   13.33    5.72   4
   0   3  -5   20.59    4.59  -2
   5  -3   0   20.59    4.59   4
   0   3  -5   23.91    5.14  -2
   5  -3   0   23.91    5.14   4
   0   2   5    7.37    2.44  -1
  -5  -2   0    7.37    2.44   3
   0   2   5    6.37    4.32  -1
  -5  -2   0    6.37    4.32   3
   0   2   5    1.58    3.70  -1
  -5  -2   0    1.58    3.70   3
   0  -2  -5    2.34    5.15  -1
   5   2   0    2.34    5.15   3
   0  -2  -5    3.23    3.33  -1
   5   2   0    3.23    3.33   3
   0  -2  -5    9.49    3.01  -1
   5   2   0    9.49    3.01   3
  -1  -2   4   21.58    4.50  -2
  -4   2   1   21.58    4.50   4
  -1  -2   4   26.63    2.69  -2
  -4   2   1   26.63    2.69   4
  -1  -2   4   24.22    5.00  -2
  -4   2   1   24.22    5.00   4
   1   2  -4   34.77    2.59  -2
   4  -2  -1   34.77    2.59   4
   1   2  -4   30.15    5.18  -2
   4  -2  -1   30.15    5.18   4
   1   2  -4   33.70    4.46  -2
   4  -2  -1   33.70    4.46   4
  -1   1   4  221.53   19.27  -1
  -4  -1   1  221.53   19.27   3
  -1   1   4  217.82   16.90  -1
  -4  -1   1  217.82   16.90   3
   1  -1  -4  203.23   15.51  -1
   4   1  -1  203.23   15.51   3
   1  -1  -4  207.97   20.03  -1
   4   1  -1  207.97   20.03   3
  -2  -1   3  145.12    8.11  -2
  -3   1   2  145.12    8.11   4
  -2  -1   3  135.85    7.68  -2
  -3   1   2  135.85    7.68   4
  -2  -1   3  143.76    7.65  -2
  -3   1   2  143.76    7.65   4
   2   1  -3  129.88    9.61  -2
   3  -1  -2  129.88    9.61   4
   2   1  -3  137.25    7.68  -2
   3  -1  -2  137.25    7.68   4
  -2   0   3   -1.01    3.23  -1
  -3   0   2   -1.01    3.23   3
  -2   0   3   -2.29    1.30  -1
  -3   0   2   -2.29    1.30   3
  -2   0   3   -2.01    2.19  -1
  -3   0   2   -2.01    2.19   3
  -2   0   3   -3.45    1.51  -1
  -3   0   2   -3.45    1.51   3
   2   0  -3    1.41    2.22  -1
   3   0  -2    1.41    2.22   3
   2   0  -3    1.86    1.12  -1
   3   0  -2    1.86    1.12   3
  -3   0   2   -0.35    3.46  -2
  -2   0   3   -0.35    3.46   4
  -3   0   2    0.07    1.70  -2
  -2   0   3    0.07    1.70   4
  -3   0   2   -2.97    1.57  -2
  -2   0   3   -2.97    1.57   4
   3   0  -2    1.35    4.06  -2
   2   0  -3    1.35    4.06   4
   3   0  -2   -3.47    2.16  -2
   2   0  -3   -3.47    2.16   4
   3   0  -2   -0.00    1.62  -2
   2   0  -3   -0.00    1.62   4
  -3  -1   2  201.02   10.28  -1
  -2   1   3  201.02   10.28   3
  -3  -1   2  192.55    9.52  -1
  -2   1   3  192.55    9.52   3
  -3  -1   2  202.07   13.44  -1
  -2   1   3  202.07   13.44   3
   3   1  -2  198.98    9.55  -1
   2  -1  -3  198.98    9.55   3
   3   1  -2  197.96   14.83  -1
   2  -1  -3  197.96   14.83   3
  -4   1   1  139.07   12.16  -2
  -1  -1   4  139.07   12.16   4
  -4   1   1  155.88   11.15  -2
  -1  -1   4  155.88   11.15   4
   4  -1  -1  146.51   14.16  -2
   1   1  -4  146.51   14.16   4
   4  -1  -1  136.75   13.34  -2
   1   1  -4  136.75   13.34   4
  -4  -2   1   55.83    6.35  -1
  -1   2   4   55.83    6.35   3
  -4  -2   1   59.81    6.32  -1
  -1   2   4   59.81    6.32   3
  -4  -2   1   51.06    6.13  -1
  -1   2   4   51.06    6.13   3
   4   2  -1   73.82    6.68  -1
   1  -2  -4   73.82    6.68   3
   4   2  -1   59.55    7.11  -1
   1  -2  -4   59.55    7.11   3
  -5   2   0    5.91    4.05  -2
   0  -2   5    5.91    4.05   4
  -5   2   0   -6.36    5.09  -2
   0  -2   5   -6.36    5.09   4
  -5   2   0    0.79    3.01  -2
   0  -2   5    0.79    3.01   4
  -5   2   0   -0.68    3.32  -2
   0  -2   5   -0.68    3.32   4
   5  -2   0   -4.16    3.85  -2
   0   2  -5   -4.16    3.85   4
   5  -2   0    3.41    5.15  -2
   0   2  -5    3.41    5.15   4
  -5  -3   0   22.25    3.73  -1
   0   3   5   22.25    3.73   3
  -5  -3   0   19.64    6.43  -1
   0   3   5   19.64    6.43   3
  -5  -3   0   24.68    5.47  -1
   0   3   5   24.68    5.47   3
   5   3   0   24.25    6.48  -1
   0  -3  -5   24.25    6.48   3
   5   3   0   19.33    5.22  -1
   0  -3  -5   19.33    5.22   3
  -6   3  -1   22.13    6.25  -2
   1  -3   6   22.13    6.25   4
  -6   3  -1   17.57    8.32  -2
   1  -3   6   17.57    8.32   4
  -6   3  -1   13.69    4.94  -2
   1  -3   6   13.69    4.94   4
   6  -3   1   12.56    6.08  -2
  -1   3  -6   12.56    6.08   4
   6  -3   1   12.15    5.76  -2
  -1   3  -6   12.15    5.76   4
  -6  -4  -1   97.02   12.27  -1
   1   4   6   97.02   12.27   3
  -6  -4  -1  111.89   17.68  -1
   1   4   6  111.89   17.68   3
   6   4   1   94.54   16.28  -1
  -1  -4  -6   94.54   16.28   3
   6   4   1  113.99   16.55  -1
  -1  -4  -6  113.99   16.55   3
  -7   4  -2    4.92    8.60  -2
   2  -4   7    4.92    8.60   4
  -7   4  -2    8.79    5.68  -2
   2  -4   7    8.79    5.68   4
   7  -4   2    2.62   10.10  -2
  -2   4  -7    2.62   10.10   4
  -7  -5  -2   11.97   11.41  -1
   2   5   7   11.97   11.41   3
  -7  -5  -2    0.10    5.92  -1
   2   5   7    0.10    5.92   3
   7   5   2  -12.80    9.47  -1
  -2  -5  -7  -12.80    9.47   3
  -8   5  -3    2.44   11.89  -2
   3  -5   8    2.44   11.89   4
   8  -5   3   21.87   13.80  -2
  -3   5  -8   21.87   13.80   4
  -8  -6  -3   -3.36   14.25  -1
   3   6   8   -3.36   14.25   3
   8   6   3   12.67   16.17  -1
  -3  -6  -8   12.67   16.17   3
  -9   6  -4   -0.95   17.32  -2
   4  -6   9   -0.95   17.32   4
   9  -6   4   -8.64   18.07  -2
  -4   6  -9   -8.64   18.07   4
   3   6   9   -6.63   16.33  -1
   3  -6   9   -6.63   16.33  -2
  -9  -6  -3   -6.63   16.33  -3
  -9   6  -3   -6.63   16.33   4
   2   5   8   78.60   11.86  -1
   2  -5   8   78.60   11.86  -2
  -8  -5  -2   78.60   11.86  -3
  -8   5  -2   78.60   11.86   4
   2   5   8   98.70   15.48  -1
   2  -5   8   98.70   15.48  -2
  -8  -5  -2   98.70   15.48  -3
  -8   5  -2   98.70   15.48   4
  -2  -5  -8  130.35   14.26  -1
  -2   5  -8  130.35   14.26  -2
   8   5   2  130.35   14.26  -3
   8  -5   2  130.35   14.26   4
   1   4   7   97.88   12.55  -1
   1  -4   7   97.88   12.55  -2
  -7  -4  -1   97.88   12.55  -3
  -7   4  -1   97.88   12.55   4
   1   4   7   83.86   14.96  -1
   1  -4   7   83.86   14.96  -2
  -7  -4  -1   83.86   14.96  -3
  -7   4  -1   83.86   14.96   4
  -1  -4  -7   73.33    8.74  -1
  -1   4  -7   73.33    8.74  -2
   7   4   1   73.33    8.74  -3
   7  -4   1   73.33    8.74   4
   0   3   6   10.46    4.21  -1
   0  -3   6   10.46    4.21  -2
  -6  -3   0   10.46    4.21  -3
  -6   3   0   10.46    4.21   4
   0   3   6   19.07    6.95  -1
   0  -3   6   19.07    6.95  -2
  -6  -3   0   19.07    6.95  -3
  -6   3   0   19.07    6.95   4
   0   3   6   11.80    4.39  -1
   0  -3   6   11.80    4.39  -2
  -6  -3   0   11.80    4.39  -3
  -6   3   0   11.80    4.39   4
   0  -3  -6   14.07    3.92  -1
   0   3  -6   14.07    3.92  -2
   6   3   0   14.07    3.92  -3
   6  -3   0   14.07    3.92   4
   0  -3  -6   13.41    4.53  -1
   0   3  -6   13.41    4.53  -2
   6   3   0   13.41    4.53  -3
   6  -3   0   13.41    4.53   4
  -1   2   5   93.65    5.03  -1
  -1  -2   5   93.65    5.03  -2
  -5  -2   1   93.65    5.03  -3
  -5   2   1   93.65    5.03   4
  -1   2   5   75.82   10.21  -1
  -1  -2   5   75.82   10.21  -2
  -5  -2   1   75.82   10.21  -3
  -5   2   1   75.82   10.21   4
  -1   2   5   94.54    8.74  -1
  -1  -2   5   94.54    8.74  -2
  -5  -2   1   94.54    8.74  -3
  -5   2   1   94.54    8.74   4
   1  -2  -5   91.17    5.18  -1
   1   2  -5   91.17    5.18  -2
   5   2  -1   91.17    5.18  -3
   5  -2  -1   91.17    5.18   4
   1  -2  -5   94.22   11.69  -1
   1   2  -5   94.22   11.69  -2
   5   2  -1   94.22   11.69  -3
   5  -2  -1   94.22   11.69   4
   1  -2  -5   97.06    8.10  -1
   1   2  -5   97.06    8.10  -2
   5   2  -1   97.06    8.10  -3
   5  -2  -1   97.06    8.10   4
  -2   1   4   49.36    4.71  -1
  -2  -1   4   49.36    4.71  -2
  -4  -1   2   49.36    4.71  -3
  -4   1   2   49.36    4.71   4
  -2   1   4   50.89    1.53  -1
  -2  -1   4   50.89    1.53  -2
  -4  -1   2   50.89    1.53  -3
  -4   1   2   50.89    1.53   4
  -2   1   4   52.89    3.86  -1
  -2  -1   4   52.89    3.86  -2
  -4  -1   2   52.89    3.86  -3
  -4   1   2   52.89    3.86   4
   2  -1  -4   50.78    5.02  -1
   2   1  -4   50.78    5.02  -2
   4   1  -2   50.78    5.02  -3
   4  -1  -2   50.78    5.02   4
  -3   0   3   34.76    2.82  -1
  -3   0   3   34.76    2.82  -2
  -3   0   3   34.76    2.82  -3
  -3   0   3   34.76    2.82   4
  -3   0   3   30.11    4.14  -1
  -3   0   3   30.11    4.14  -2
  -3   0   3   30.11    4.14  -3
  -3   0   3   30.11    4.14   4
  -3   0   3   32.27    2.53  -1
  -3   0   3   32.27    2.53  -2
  -3   0   3   32.27    2.53  -3
  -3   0   3   32.27    2.53   4
   3   0  -3   39.81    3.94  -1
   3   0  -3   39.81    3.94  -2
   3   0  -3   39.81    3.94  -3
   3   0  -3   39.81    3.94   4
  -4  -1   2   44.65    5.16  -1
  -4   1   2   44.65    5.16  -2
  -2   1   4   44.65    5.16  -3
  -2  -1   4   44.65    5.16   4
  -4  -1   2   49.91    4.32  -1
  -4   1   2   49.91    4.32  -2
  -2   1   4   49.91    4.32  -3
  -2  -1   4   49.91    4.32   4
   4   1  -2   45.22    4.30  -1
   4  -1  -2   45.22    4.30  -2
   2  -1  -4   45.22    4.30  -3
   2   1  -4   45.22    4.30   4
   4   1  -2   45.01    5.22  -1
   4  -1  -2   45.01    5.22  -2
   2  -1  -4   45.01    5.22  -3
   2   1  -4   45.01    5.22   4
  -5  -2   1   96.29   10.62  -1
  -5   2   1   96.29   10.62  -2
  -1   2   5   96.29   10.62  -3
  -1  -2   5   96.29   10.62   4
  -5  -2   1  111.24    8.62  -1
  -5   2   1  111.24    8.62  -2
  -1   2   5  111.24    8.62  -3
  -1  -2   5  111.24    8.62   4
  -5  -2   1  101.75   10.10  -1
  -5   2   1  101.75   10.10  -2
  -1   2   5  101.75   10.10  -3
  -1  -2   5  101.75   10.10   4
  -5  -2   1   98.94    9.16  -1
  -5   2   1   98.94    9.16  -2
  -1   2   5   98.94    9.16  -3
  -1  -2   5   98.94    9.16   4
   5   2  -1  100.81    8.31  -1
   5  -2  -1  100.81    8.31  -2
   1  -2  -5  100.81    8.31  -3
   1   2  -5  100.81    8.31   4
   5   2  -1  125.70    9.26  -1
   5  -2  -1  125.70    9.26  -2
   1  -2  -5  125.70    9.26  -3
   1   2  -5  125.70    9.26   4
  -6  -3   0   10.19    4.66  -1
  -6   3   0   10.19    4.66  -2
   0   3   6   10.19    4.66  -3
   0  -3   6   10.19    4.66   4
  -6  -3   0    5.00    6.15  -1
  -6   3   0    5.00    6.15  -2
   0   3   6    5.00    6.15  -3
   0  -3   6    5.00    6.15   4
  -6  -3   0   12.76    6.05  -1
  -6   3   0   12.76    6.05  -2
   0   3   6   12.76    6.05  -3
   0  -3   6   12.76    6.05   4
   6   3   0   17.18    6.27  -1
   6  -3   0   17.18    6.27  -2
   0  -3  -6   17.18    6.27  -3
   0   3  -6   17.18    6.27   4
   6   3   0    8.06    6.34  -1
   6  -3   0    8.06    6.34  -2
   0  -3  -6    8.06    6.34  -3
   0   3  -6    8.06    6.34   4
  -7  -4  -1   69.13   12.35  -1
  -7   4  -1   69.13   12.35  -2
   1   4   7   69.13   12.35  -3
   1  -4   7   69.13   12.35   4
  -7  -4  -1   61.93    8.92  -1
  -7   4  -1   61.93    8.92  -2
   1   4   7   61.93    8.92  -3
   1  -4   7   61.93    8.92   4
   7   4   1   57.57   11.78  -1
   7  -4   1   57.57   11.78  -2
  -1  -4  -7   57.57   11.78  -3
  -1   4  -7   57.57   11.78   4
  -8  -5  -2  110.95   19.50  -1
  -8   5  -2  110.95   19.50  -2
   2   5   8  110.95   19.50  -3
   2  -5   8  110.95   19.50   4
   8   5   2  131.82   17.10  -1
   8  -5   2  131.82   17.10  -2
  -2  -5  -8  131.82   17.10  -3
  -2   5  -8  131.82   17.10   4
  -9  -6  -3    0.22   15.34  -1
  -9   6  -3    0.22   15.34  -2
   3   6   9    0.22   15.34  -3
   3  -6   9    0.22   15.34   4
   9   6   3   -4.28   17.75  -1
   9  -6   3   -4.28   17.75  -2
  -3  -6  -9   -4.28   17.75  -3
  -3   6  -9   -4.28   17.75   4
   3  -6  10   -7.81   17.27  -2
 -10   6  -3   -7.81   17.27   4
   2   6   9   41.01   17.14  -1
  -9  -6  -2   41.01   17.14   3
   2  -5   9   -3.68   12.83  -2
  -9   5  -2   -3.68   12.83   4
  -2   5  -9   19.74    9.57  -2
   9  -5   2   19.74    9.57   4
   1   5   8   51.92   12.01  -1
  -8  -5  -1   51.92   12.01   3
   1   5   8   32.13   13.14  -1
  -8  -5  -1   32.13   13.14   3
  -1  -5  -8   38.44   10.38  -1
   8   5   1   38.44   10.38   3
   1  -4   8   18.66    7.12  -2
  -8   4  -1   18.66    7.12   4
   1  -4   8   14.76    9.18  -2
  -8   4  -1   14.76    9.18   4
  -1   4  -8   17.85    7.54  -2
   8  -4   1   17.85    7.54   4
   0   4   7   39.17   12.06  -1
  -7  -4   0   39.17   12.06   3
   0   4   7   61.38    8.59  -1
  -7  -4   0   61.38    8.59   3
   0  -4  -7   52.04   11.22  -1
   7   4   0   52.04   11.22   3
   0  -4  -7   47.65    9.61  -1
   7   4   0   47.65    9.61   3
   0  -3   7   86.23   10.82  -2
  -7   3   0   86.23   10.82   4
   0  -3   7   88.48   13.94  -2
  -7   3   0   88.48   13.94   4
   0  -3   7   91.69    9.85  -2
  -7   3   0   91.69    9.85   4
   0   3  -7   75.15   13.35  -2
   7  -3   0   75.15   13.35   4
   0   3  -7   99.24    6.99  -2
   7  -3   0   99.24    6.99   4
  -1   3   6   64.22    5.17  -1
  -6  -3   1   64.22    5.17   3
  -1   3   6   44.99    7.19  -1
  -6  -3   1   44.99    7.19   3
  -1   3   6   61.95    8.00  -1
  -6  -3   1   61.95    8.00   3
   1  -3  -6   49.64    5.91  -1
   6   3  -1   49.64    5.91   3
   1  -3  -6   59.36    5.31  -1
   6   3  -1   59.36    5.31   3
  -1  -2   6   35.92    6.91  -2
  -6   2   1   35.92    6.91   4
  -1  -2   6   46.78    5.51  -2
  -6   2   1   46.78    5.51   4
  -1  -2   6   40.96    5.76  -2
  -6   2   1   40.96    5.76   4
   1   2  -6   48.67    5.34  -2
   6  -2  -1   48.67    5.34   4
  -2   2   5    5.30    4.48  -1
  -5  -2   2    5.30    4.48   3
  -2   2   5    0.07    1.89  -1
  -5  -2   2    0.07    1.89   3
  -2   2   5    7.74    2.87  -1
  -5  -2   2    7.74    2.87   3
   2  -2  -5   -2.19    3.11  -1
   5   2  -2   -2.19    3.11   3
   2  -2  -5   -1.12    4.58  -1
   5   2  -2   -1.12    4.58   3
  -2  -1   5   13.61    1.81  -2
  -5   1   2   13.61    1.81   4
  -2  -1   5   11.23    4.64  -2
  -5   1   2   11.23    4.64   4
  -2  -1   5   14.18    3.39  -2
  -5   1   2   14.18    3.39   4
   2   1  -5   11.90    5.14  -2
   5  -1  -2   11.90    5.14   4
  -3   1   4  279.38   12.60  -1
  -4  -1   3  279.38   12.60   3
  -3   1   4  285.14   11.94  -1
  -4  -1   3  285.14   11.94   3
  -3   1   4  270.16    9.31  -1
  -4  -1   3  270.16    9.31   3
   3  -1  -4  293.47   13.05  -1
   4   1  -3  293.47   13.05   3
  -3   0   4    3.87    2.86  -2
  -4   0   3    3.87    2.86   4
  -3   0   4   -0.39    2.08  -2
  -4   0   3   -0.39    2.08   4
  -3   0   4    2.98    2.83  -2
  -4   0   3    2.98    2.83   4
   3   0  -4   -4.13    3.66  -2
   4   0  -3   -4.13    3.66   4
  -4   0   3   -1.52    2.60  -1
  -3   0   4   -1.52    2.60   3
  -4   0   3    2.56    2.39  -1
  -3   0   4    2.56    2.39   3
  -4   0   3   -4.30    4.49  -1
  -3   0   4   -4.30    4.49   3
   4   0  -3    6.37    3.32  -1
   3   0  -4    6.37    3.32   3
  -4   1   3  180.91   10.86  -2
  -3  -1   4  180.91   10.86   4
  -4   1   3  192.00    7.83  -2
  -3  -1   4  192.00    7.83   4
  -4   1   3  201.47   10.38  -2
  -3  -1   4  201.47   10.38   4
  -5  -1   2   27.85    5.58  -1
  -2   1   5   27.85    5.58   3
  -5  -1   2   21.67    4.99  -1
  -2   1   5   21.67    4.99   3
   5   1  -2   28.61    5.44  -1
   2  -1  -5   28.61    5.44   3
  -5   2   2   -7.24    4.06  -2
  -2  -2   5   -7.24    4.06   4
  -5   2   2    2.67    4.86  -2
  -2  -2   5    2.67    4.86   4
  -5   2   2   -2.41    3.68  -2
  -2  -2   5   -2.41    3.68   4
   5  -2  -2    2.32    5.29  -2
   2   2  -5    2.32    5.29   4
   5  -2  -2    6.24    5.36  -2
   2   2  -5    6.24    5.36   4
  -6  -2   1   57.01    6.12  -1
  -1   2   6   57.01    6.12   3
  -6  -2   1   43.26   11.16  -1
  -1   2   6   43.26   11.16   3
   6   2  -1   53.20    8.83  -1
   1  -2  -6   53.20    8.83   3
   6   2  -1   57.46    8.58  -1
   1  -2  -6   57.46    8.58   3
  -6   3   1   27.48    7.10  -2
  -1  -3   6   27.48    7.10   4
  -6   3   1   31.46    7.08  -2
  -1  -3   6   31.46    7.08   4
  -6   3   1   22.32    6.05  -2
  -1  -3   6   22.32    6.05   4
   6  -3  -1    8.89    6.45  -2
   1   3  -6    8.89    6.45   4
   6  -3  -1   20.09    7.09  -2
   1   3  -6   20.09    7.09   4
  -7  -3   0  151.79   18.54  -1
   0   3   7  151.79   18.54   3
  -7  -3   0  136.71   15.93  -1
   0   3   7  136.71   15.93   3
   7   3   0  141.40   14.25  -1
   0  -3  -7  141.40   14.25   3
   7   3   0  131.39   13.62  -1
   0  -3  -7  131.39   13.62   3
  -7   4   0   17.11    7.65  -2
   0  -4   7   17.11    7.65   4
   7  -4   0   10.01   10.26  -2
   0   4  -7   10.01   10.26   4
   7  -4   0   10.42    6.25  -2
   0   4  -7   10.42    6.25   4
  -8  -4  -1   20.08   10.16  -1
   1   4   8   20.08   10.16   3
  -8  -4  -1   21.45    7.60  -1
   1   4   8   21.45    7.60   3
   8   4   1   29.85    8.28  -1
  -1  -4  -8   29.85    8.28   3
  -8   5  -1   52.05   14.47  -2
   1  -5   8   52.05   14.47   4
   8  -5   1   31.79   13.50  -2
  -1   5  -8   31.79   13.50   4
  -9  -5  -2    5.16   12.05  -1
   2   5   9    5.16   12.05   3
   9   5   2   -7.92    9.83  -1
  -2  -5  -9   -7.92    9.83   3
  -9   6  -2   45.40   15.40  -2
   2  -6   9   45.40   15.40   4
   9  -6   2   19.60   12.84  -2
  -2   6  -9   19.60   12.84   4
 -10  -6  -3   19.60   18.05  -1
   3   6  10   19.60   18.05   3
  10   6   3   14.88   21.64  -1
  -3  -6 -10   14.88   21.64   3
   1   6   9   13.17   15.32  -1
   2  -5  10   13.17   15.32  -2
  -9  -6  -1   13.17   15.32  -3
 -10   5  -2   13.17   15.32   4
   0   5   8   42.32    9.56  -1
   1  -4   9   42.32    9.56  -2
  -8  -5   0   42.32    9.56  -3
  -9   4  -1   42.32    9.56   4
   0   5   8   42.23   11.88  -1
   1  -4   9   42.23   11.88  -2
  -8  -5   0   42.23   11.88  -3
  -9   4  -1   42.23   11.88   4
   0  -5  -8   61.80    9.97  -1
  -1   4  -9   61.80    9.97  -2
   8   5   0   61.80    9.97  -3
   9  -4   1   61.80    9.97   4
  -1   4   7  164.76   16.80  -1
   0  -3   8  164.76   16.80  -2
  -7  -4   1  164.76   16.80  -3
  -8   3   0  164.76   16.80   4
  -1   4   7  128.62   19.05  -1
   0  -3   8  128.62   19.05  -2
  -7  -4   1  128.62   19.05  -3
  -8   3   0  128.62   19.05   4
  -1   4   7  104.30   14.65  -1
   0  -3   8  104.30   14.65  -2
  -7  -4   1  104.30   14.65  -3
  -8   3   0  104.30   14.65   4
   1  -4  -7  160.38   13.23  -1
   0   3  -8  160.38   13.23  -2
   7   4  -1  160.38   13.23  -3
   8  -3   0  160.38   13.23   4
  -2   3   6   53.96    8.88  -1
  -1  -2   7   53.96    8.88  -2
  -6  -3   2   53.96    8.88  -3
  -7   2   1   53.96    8.88   4
  -2   3   6   44.85    6.41  -1
  -1  -2   7   44.85    6.41  -2
  -6  -3   2   44.85    6.41  -3
  -7   2   1   44.85    6.41   4
  -2   3   6   31.15    9.30  -1
  -1  -2   7   31.15    9.30  -2
  -6  -3   2   31.15    9.30  -3
  -7   2   1   31.15    9.30   4
   2  -3  -6   52.17    5.61  -1
   1   2  -7   52.17    5.61  -2
   6   3  -2   52.17    5.61  -3
   7  -2  -1   52.17    5.61   4
  -3   2   5  154.58    8.39  -1
  -2  -1   6  154.58    8.39  -2
  -5  -2   3  154.58    8.39  -3
  -6   1   2  154.58    8.39   4
  -3   2   5  151.80    5.63  -1
  -2  -1   6  151.80    5.63  -2
  -5  -2   3  151.80    5.63  -3
  -6   1   2  151.80    5.63   4
  -3   2   5  162.26    7.77  -1
  -2  -1   6  162.26    7.77  -2
  -5  -2   3  162.26    7.77  -3
  -6   1   2  162.26    7.77   4
   3  -2  -5  132.14   11.89  -1
   2   1  -6  132.14   11.89  -2
   5   2  -3  132.14   11.89  -3
   6  -1  -2  132.14   11.89   4
  -4   1   4  728.59   25.90  -1
  -3   0   5  728.59   25.90  -2
  -4  -1   4  728.59   25.90  -3
  -5   0   3  728.59   25.90   4
  -4   1   4  730.44   26.71  -1
  -3   0   5  730.44   26.71  -2
  -4  -1   4  730.44   26.71  -3
  -5   0   3  730.44   26.71   4
  -4   1   4  705.24   26.15  -1
  -3   0   5  705.24   26.15  -2
  -4  -1   4  705.24   26.15  -3
  -5   0   3  705.24   26.15   4
   4  -1  -4  776.99   23.12  -1
   3   0  -5  776.99   23.12  -2
   4   1  -4  776.99   23.12  -3
   5   0  -3  776.99   23.12   4
  -5   0   3  626.50   35.72  -1
  -4   1   4  626.50   35.72  -2
  -3   0   5  626.50   35.72  -3
  -4  -1   4  626.50   35.72   4
  -5   0   3  637.20   24.52  -1
  -4   1   4  637.20   24.52  -2
  -3   0   5  637.20   24.52  -3
  -4  -1   4  637.20   24.52   4
  -5   0   3  615.02   19.43  -1
  -4   1   4  615.02   19.43  -2
  -3   0   5  615.02   19.43  -3
  -4  -1   4  615.02   19.43   4
  -6  -1   2  109.18    9.11  -1
  -5   2   3  109.18    9.11  -2
  -2   1   6  109.18    9.11  -3
  -3  -2   5  109.18    9.11   4
  -6  -1   2  124.87   10.28  -1
  -5   2   3  124.87   10.28  -2
  -2   1   6  124.87   10.28  -3
  -3  -2   5  124.87   10.28   4
  -6  -1   2  116.08    9.70  -1
  -5   2   3  116.08    9.70  -2
  -2   1   6  116.08    9.70  -3
  -3  -2   5  116.08    9.70   4
  -7  -2   1   55.62   13.93  -1
  -6   3   2   55.62   13.93  -2
  -1   2   7   55.62   13.93  -3
  -2  -3   6   55.62   13.93   4
  -7  -2   1   74.69   13.04  -1
  -6   3   2   74.69   13.04  -2
  -1   2   7   74.69   13.04  -3
  -2  -3   6   74.69   13.04   4
   7   2  -1   84.76   10.64  -1
   6  -3  -2   84.76   10.64  -2
   1  -2  -7   84.76   10.64  -3
   2   3  -6   84.76   10.64   4
  -8  -3   0   99.14   14.12  -1
  -7   4   1   99.14   14.12  -2
   0   3   8   99.14   14.12  -3
  -1  -4   7   99.14   14.12   4
  -8  -3   0   94.13   13.61  -1
  -7   4   1   94.13   13.61  -2
   0   3   8   94.13   13.61  -3
  -1  -4   7   94.13   13.61   4
   8   3   0  123.22   13.93  -1
   7  -4  -1  123.22   13.93  -2
   0  -3  -8  123.22   13.93  -3
   1   4  -7  123.22   13.93   4
  -9  -4  -1   58.12   16.79  -1
  -8   5   0   58.12   16.79  -2
   1   4   9   58.12   16.79  -3
   0  -5   8   58.12   16.79   4
   9   4   1   89.40   16.33  -1
   8  -5   0   89.40   16.33  -2
  -1  -4  -9   89.40   16.33  -3
   0   5  -8   89.40   16.33   4
 -10  -5  -2   28.67   15.51  -1
  -9   6  -1   28.67   15.51  -2
   2   5  10   28.67   15.51  -3
   1  -6   9   28.67   15.51   4
  10   5   2   24.92   18.57  -1
   9  -6   1   24.92   18.57  -2
  -2  -5 -10   24.92   18.57  -3
  -1   6  -9   24.92   18.57   4
   2  -5  11   14.49   17.47  -2
 -11   5  -2   14.49   17.47   4
   0   6   9   32.00   12.80  -1
  -9  -6   0   32.00   12.80   3
   1  -4  10   -1.77    8.39  -2
 -10   4  -1   -1.77    8.39   4
  -1   5   8   55.17   11.40  -1
  -8  -5   1   55.17   11.40   3
   0  -3   9   41.05    9.89  -2
  -9   3   0   41.05    9.89   4
   0  -3   9   53.60   14.49  -2
  -9   3   0   53.60   14.49   4
  -2   4   7  100.62   12.26  -1
  -7  -4   2  100.62   12.26   3
  -2   4   7   98.14    9.75  -1
  -7  -4   2   98.14    9.75   3
   2  -4  -7   98.66    8.43  -1
   7   4  -2   98.66    8.43   3
  -1  -2   8   10.08    6.11  -2
  -8   2   1   10.08    6.11   4
  -1  -2   8   14.15    5.06  -2
  -8   2   1   14.15    5.06   4
  -1  -2   8    0.34    4.81  -2
  -8   2   1    0.34    4.81   4
   1   2  -8   20.00    4.28  -2
   8  -2  -1   20.00    4.28   4
  -3   3   6  267.62   18.00  -1
  -6  -3   3  267.62   18.00   3
  -3   3   6  297.74   10.73  -1
  -6  -3   3  297.74   10.73   3
  -3   3   6  269.17   18.48  -1
  -6  -3   3  269.17   18.48   3
  -2  -1   7   37.18    4.96  -2
  -7   1   2   37.18    4.96   4
  -2  -1   7   40.40    4.44  -2
  -7   1   2   40.40    4.44   4
  -2  -1   7   40.03    7.35  -2
  -7   1   2   40.03    7.35   4
  -4   2   5  257.75   13.67  -1
  -5  -2   4  257.75   13.67   3
  -4   2   5  266.44   14.99  -1
  -5  -2   4  266.44   14.99   3
  -3   0   6    1.89    3.97  -2
  -6   0   3    1.89    3.97   4
  -3   0   6   -2.03    3.33  -2
  -6   0   3   -2.03    3.33   4
   3   0  -6    8.30    6.06  -2
   6   0  -3    8.30    6.06   4
  -5   1   4  159.68   11.38  -1
  -4  -1   5  159.68   11.38   3
  -5   1   4  147.22    9.49  -1
  -4  -1   5  147.22    9.49   3
   5  -1  -4  152.26   12.76  -1
   4   1  -5  152.26   12.76   3
  -4   1   5   75.93    7.21  -2
  -5  -1   4   75.93    7.21   4
  -4   1   5   69.85    6.64  -2
  -5  -1   4   69.85    6.64   4
  -4   1   5   82.88    7.21  -2
  -5  -1   4   82.88    7.21   4
  -6   0   3    1.24    3.60  -1
  -3   0   6    1.24    3.60   3
  -6   0   3    0.26    3.52  -1
  -3   0   6    0.26    3.52   3
  -6   0   3   -4.63    4.35  -1
  -3   0   6   -4.63    4.35   3
  -6   0   3   -5.92    4.53  -1
  -3   0   6   -5.92    4.53   3
  -5   2   4  124.45    9.22  -2
  -4  -2   5  124.45    9.22   4
  -5   2   4  128.77   10.89  -2
  -4  -2   5  128.77   10.89   4
  -5   2   4  135.77    8.36  -2
  -4  -2   5  135.77    8.36   4
  -5   2   4  128.94    9.72  -2
  -4  -2   5  128.94    9.72   4
  -7  -1   2   68.34    7.10  -1
  -2   1   7   68.34    7.10   3
  -7  -1   2   63.01    7.18  -1
  -2   1   7   63.01    7.18   3
  -7  -1   2   66.72    7.21  -1
  -2   1   7   66.72    7.21   3
  -6   3   3  176.22   16.51  -2
  -3  -3   6  176.22   16.51   4
  -6   3   3  155.44   15.54  -2
  -3  -3   6  155.44   15.54   4
  -8  -2   1   46.16   11.75  -1
  -1   2   8   46.16   11.75   3
  -8  -2   1   40.77   10.44  -1
  -1   2   8   40.77   10.44   3
  -7   4   2   59.85    9.68  -2
  -2  -4   7   59.85    9.68   4
  -9  -3   0   79.63   20.99  -1
   0   3   9   79.63   20.99   3
  -9  -3   0   71.04   15.36  -1
   0   3   9   71.04   15.36   3
   9   3   0   56.65   12.96  -1
   0  -3  -9   56.65   12.96   3
  -8   5   1   25.18   17.06  -2
  -1  -5   8   25.18   17.06   4
  -8   5   1   32.01   13.25  -2
  -1  -5   8   32.01   13.25   4
   8  -5  -1   36.40   10.95  -2
   1   5  -8   36.40   10.95   4
 -10  -4  -1   25.75   13.77  -1
   1   4  10   25.75   13.77   3
  -9   6   0   11.16   16.61  -2
   0  -6   9   11.16   16.61   4
 -11  -5  -2    3.77   19.81  -1
   2   5  11    3.77   19.81   3
  -1   6   9   14.85   15.35  -1
   1  -4  11   14.85   15.35  -2
  -9  -6   1   14.85   15.35  -3
 -11   4  -1   14.85   15.35   4
  -2   5   8   41.59   12.69  -1
   0  -3  10   41.59   12.69  -2
  -8  -5   2   41.59   12.69  -3
 -10   3   0   41.59   12.69   4
  -3   4   7   70.06    7.55  -1
  -1  -2   9   70.06    7.55  -2
  -7  -4   3   70.06    7.55  -3
  -9   2   1   70.06    7.55   4
  -3   4   7   81.11   10.02  -1
  -1  -2   9   81.11   10.02  -2
  -7  -4   3   81.11   10.02  -3
  -9   2   1   81.11   10.02   4
  -4   3   6   72.99    9.18  -1
  -2  -1   8   72.99    9.18  -2
  -6  -3   4   72.99    9.18  -3
  -8   1   2   72.99    9.18   4
  -4   3   6   65.98    6.39  -1
  -2  -1   8   65.98    6.39  -2
  -6  -3   4   65.98    6.39  -3
  -8   1   2   65.98    6.39   4
  -4   3   6   74.75    4.62  -1
  -2  -1   8   74.75    4.62  -2
  -6  -3   4   74.75    4.62  -3
  -8   1   2   74.75    4.62   4
  -5   2   5  147.06   11.71  -1
  -3   0   7  147.06   11.71  -2
  -5  -2   5  147.06   11.71  -3
  -7   0   3  147.06   11.71   4
  -5   2   5  157.63   10.64  -1
  -3   0   7  157.63   10.64  -2
  -5  -2   5  157.63   10.64  -3
  -7   0   3  157.63   10.64   4
  -6   1   4   64.56    6.93  -1
  -4   1   6   64.56    6.93  -2
  -4  -1   6   64.56    6.93  -3
  -6  -1   4   64.56    6.93   4
  -6   1   4   51.44    8.20  -1
  -4   1   6   51.44    8.20  -2
  -4  -1   6   51.44    8.20  -3
  -6  -1   4   51.44    8.20   4
  -7   0   3  167.98   15.12  -1
  -5   2   5  167.98   15.12  -2
  -3   0   7  167.98   15.12  -3
  -5  -2   5  167.98   15.12   4
  -7   0   3  175.65   20.07  -1
  -5   2   5  175.65   20.07  -2
  -3   0   7  175.65   20.07  -3
  -5  -2   5  175.65   20.07   4
  -7   0   3  194.09    9.58  -1
  -5   2   5  194.09    9.58  -2
  -3   0   7  194.09    9.58  -3
  -5  -2   5  194.09    9.58   4
  -7   0   3  187.21   10.91  -1
  -5   2   5  187.21   10.91  -2
  -3   0   7  187.21   10.91  -3
  -5  -2   5  187.21   10.91   4
  -8  -1   2   59.98    7.68  -1
  -6   3   4   59.98    7.68  -2
  -2   1   8   59.98    7.68  -3
  -4  -3   6   59.98    7.68   4
  -8  -1   2   52.94    7.14  -1
[truncated: 848,860 more chars]
