# Supplementary material for: Practical hints and tips for solution of pseudo-merohedric twins: three case studies
Source: Acta Crystallogr E Crystallogr Commun. 2021 Apr 9;77(Pt 5):452–65. doi: 10.1107/S205698902100342X (PMC8100258; doi:10.1107/S205698902100342X)
Supplement: Supplementary file 9 [file e-77-00452-sup9.txt]

Steps for generation of an HKLF 5 format datafile from an HKLF 4 format datafile 
for structure SAXDUR (pinacol monohydrate), in plain text and therefore suitable 
for copy/paste.  For other twins, the steps would need to be edited accordingly.


A1. Split data into separate components:
----------------------------------------
awk '{print $1,$2,$3,$4,$5,1,NR}' monI.hkl > step1-1.txt
awk '{print -$2,$1,$3,$4,$5,2,NR}' monI.hkl > step1-2.txt
awk '{print -$1,-$2,$3,$4,$5,3,NR}' monI.hkl > step1-3.txt
awk '{print $2,-$1,$3,$4,$5,4,NR}' monI.hkl > step1-4.txt


A2. Combine components:
-----------------------
paste -d"\n" step1-1.txt step1-2.txt step1-3.txt step1-4.txt > step2.txt


A3. Transform from monoclinic-I to monoclinic-P:
------------------------------------------------
awk '{print ($1+$3)/2,-$2/2,($1-$3)/2,$4,$5,$6,$7}' step2.txt > step3.txt


A4. Eliminate non-integer indices:
----------------------------------
awk -F. 'NF==3' step3.txt > step4.txt


A5. Flag last member of each twin-related group:
------------------------------------------------
awk 'NR==1{printf "%s", $0; next}; {print " " $NF; printf "%s", $0}' step4.txt > step5.txt


A6. Generate ‘HKLF 5’ format datafile:
--------------------------------------
awk '{if ($(NF-1)==$(NF)) {m=-1} else {m=1}; printf "%4d%4d%4d%8.2f%8.2f%4d\n", $1,$2,$3,$4,$5,$6*m}' step5.txt > step6.hkl 
